# Supplementary material for: Dual‐Responsive Phosphorus‐Based Fluorescent Sensors: Synthesis and Selective Metal Sensing of Pyrazolyl Phosphine Oxides
Source: Angew Chem Int Ed Engl. 2025 Apr 7;64(23):e202501421. doi: 10.1002/anie.202501421 (PMC12124430; doi:10.1002/anie.202501421)
Supplement: Supplementary file 2 — Supporting Information [file ANIE-64-e202501421-s002.cif]

data_edec_098_d_gaussian
_audit_creation_date               2024-07-09
_audit_creation_method
;
Olex2 1.5
(compiled 2024.02.16 svn.r378c4104 for OlexSys, GUI svn.r6928)
;
_shelx_SHELXL_version_number       '2019/3'
_audit_contact_author_address      ?
_audit_contact_author_email        ?
_audit_contact_author_name         ''
_audit_contact_author_phone        ?
_publ_contact_author_id_orcid      ?
_publ_section_references
;
Dolomanov, O.V., Bourhis, L.J., Gildea, R.J, Howard, J.A.K. & Puschmann, H.
 (2009), J. Appl. Cryst. 42, 339-341.

Sheldrick, G.M. (2015). Acta Cryst. C71, 3-8.
;
_chemical_name_common              ?
_chemical_name_systematic          EDEC_098_D_gaussian
_chemical_formula_moiety           'C21 H31 N2 O4 P'
_chemical_formula_sum              'C21 H31 N2 O4 P'
_chemical_formula_weight           406.45
_chemical_absolute_configuration   ?
_chemical_melting_point            ?
_chemical_oxdiff_formula           'C23 H34 O4 N2 P1'
loop_
  _atom_type_symbol
  _atom_type_description
  _atom_type_scat_dispersion_real
  _atom_type_scat_dispersion_imag
  _atom_type_scat_source
 'C' 'C' 0.0181 0.0091 'International Tables Vol C Tables 4.2.6.8 and 6.1.1.4'
 'H' 'H' 0.0000 0.0000 'International Tables Vol C Tables 4.2.6.8 and 6.1.1.4'
 'N' 'N' 0.0311 0.0180 'International Tables Vol C Tables 4.2.6.8 and 6.1.1.4'
 'O' 'O' 0.0492 0.0322 'International Tables Vol C Tables 4.2.6.8 and 6.1.1.4'
 'P' 'P' 0.2955 0.4335 'International Tables Vol C Tables 4.2.6.8 and 6.1.1.4'

_shelx_space_group_comment
;
The symmetry employed for this shelxl refinement is uniquely defined
by the following loop, which should always be used as a source of
symmetry information in preference to the above space-group names.
They are only intended as comments.
;
_space_group_crystal_system        'monoclinic'
_space_group_IT_number             9
_space_group_name_H-M_alt          'C 1 c 1'
_space_group_name_Hall             'C -2yc'
loop_
  _space_group_symop_operation_xyz
 'x, y, z'
 'x, -y, z+1/2'
 'x+1/2, y+1/2, z'
 'x+1/2, -y+1/2, z+1/2'

_cell_length_a                     9.5611(4)
_cell_length_b                     15.1064(5)
_cell_length_c                     16.1491(7)
_cell_angle_alpha                  90
_cell_angle_beta                   105.972(4)
_cell_angle_gamma                  90
_cell_volume                       2242.43(16)
_cell_formula_units_Z              4
_cell_measurement_reflns_used      11359
_cell_measurement_temperature      99.95(15)
_cell_measurement_theta_max        72.5930
_cell_measurement_theta_min        5.5930
_shelx_estimated_absorpt_T_max     0.902
_shelx_estimated_absorpt_T_min     0.694
_exptl_absorpt_coefficient_mu      1.311
_exptl_absorpt_correction_T_max    1.000
_exptl_absorpt_correction_T_min    0.500
_exptl_absorpt_correction_type     gaussian
_exptl_absorpt_process_details
;
CrysAlisPro 1.171.42.73a (Rigaku Oxford Diffraction, 2022)
Numerical absorption correction based on gaussian integration over
a multifaceted crystal model
Empirical absorption correction using spherical harmonics,
implemented in SCALE3 ABSPACK scaling algorithm.
;
_exptl_absorpt_special_details     ?
_exptl_crystal_colour              white
_exptl_crystal_colour_primary      white
_exptl_crystal_density_diffrn      1.204
_exptl_crystal_density_meas        ?
_exptl_crystal_density_method      ?
_exptl_crystal_description         plate
_exptl_crystal_F_000               872
loop_
  _exptl_crystal_face_index_h
  _exptl_crystal_face_index_k
  _exptl_crystal_face_index_l
  _exptl_crystal_face_perp_dist
 0 1 10 0.0521
 -5 -1 -4 0.1114
 5 1 5 0.1158
 2 -1 -10 0.0779
 2 7 6 0.0646
 0 10 0 0.0264
 -2 1 -8 0.0804
 1 -10 2 0.0395
 -5 -4 0 0.1188
 -1 -2 10 0.0735
 3 3 -10 0.0859
 5 4 3 0.1151
 0 1 -10 0.0588
 0 6 -8 0.0489
 3 8 2 0.0732
 2 9 -3 0.0639
 -6 3 5 0.1477
 1 -3 -10 0.0664
 -4 -7 1 0.1044
 0 3 -10 0.0537
 4 7 1 0.0932
 0 -4 10 0.0538
 2 -7 -7 0.0689
 -5 3 -4 0.1026
 0 8 6 0.0420
 6 -3 -3 0.1534

_exptl_crystal_preparation         'Slow evaporation of hexane'
_exptl_crystal_recrystallization_method  ?
_exptl_crystal_size_max            0.3
_exptl_crystal_size_mid            0.12
_exptl_crystal_size_min            0.08
loop_
  _exptl_oxdiff_crystal_face_indexfrac_h
  _exptl_oxdiff_crystal_face_indexfrac_k
  _exptl_oxdiff_crystal_face_indexfrac_l
  _exptl_oxdiff_crystal_face_x
  _exptl_oxdiff_crystal_face_y
  _exptl_oxdiff_crystal_face_z
 -0.3233 1.4322 10.1065 0.3564 -0.2168 0.9088
 -5.0296 -0.7613 -3.5176 0.4575 -0.2812 -0.8436
 4.6177 0.8851 4.5284 -0.3789 0.2332 0.8956
 2.0789 -1.3780 -10.3545 -0.5628 0.3433 -0.7519
 1.5199 6.7919 6.1321 -0.2532 -0.5340 0.8067
 -0.2800 9.7963 0.1144 -0.4270 -0.8969 0.1150
 -2.3464 1.4331 -8.1246 -0.1200 -0.2494 -0.9609
 0.7544 -9.5491 1.5889 0.4282 0.8990 0.0921
 -5.3459 -4.1880 -0.2879 0.7783 -0.0191 -0.6276
 -1.3022 -1.6298 10.3150 0.6173 -0.0168 0.7866
 2.7666 2.7544 -9.8497 -0.8146 0.0216 -0.5797
 4.8148 3.6155 2.9250 -0.5912 0.0140 0.8064
 0.4934 0.9883 -10.2241 -0.4940 0.0138 -0.8694
 -0.0663 6.0690 -7.8853 -0.5820 -0.4967 -0.6439
 2.7923 8.2556 1.7063 -0.6331 -0.5423 0.5523
 1.8735 9.0552 -3.2581 -0.7599 -0.6498 0.0165
 -5.6031 3.4911 5.0279 0.6485 -0.7585 -0.0644
 1.1002 -3.0534 -9.9196 -0.3587 0.4179 -0.8347
 -4.0554 -7.4081 1.4098 0.8526 0.3532 -0.3850
 -0.1444 2.8388 -9.5773 -0.4859 -0.2029 -0.8501
 4.1103 6.5816 1.4471 -0.7100 -0.2936 0.6401
 -0.3101 -3.5955 9.5071 0.5692 0.2374 0.7872
 1.6204 -6.8217 -7.4966 -0.1453 0.7776 -0.6118
 -4.7011 2.8812 -3.6939 0.2424 -0.5813 -0.7767
 -0.3258 7.8909 6.1109 -0.1016 -0.7685 0.6317
 5.8600 -3.1584 -3.3997 -0.6301 0.7373 0.2437

_exptl_transmission_factor_max     ?
_exptl_transmission_factor_min     ?
_diffrn_reflns_av_R_equivalents    0.0406
_diffrn_reflns_av_unetI/netI       0.0274
_diffrn_reflns_Laue_measured_fraction_full  1.000
_diffrn_reflns_Laue_measured_fraction_max  0.994
_diffrn_reflns_limit_h_max         11
_diffrn_reflns_limit_h_min         -11
_diffrn_reflns_limit_k_max         18
_diffrn_reflns_limit_k_min         -18
_diffrn_reflns_limit_l_max         19
_diffrn_reflns_limit_l_min         -19
_diffrn_reflns_number              20414
_diffrn_reflns_point_group_measured_fraction_full  0.930
_diffrn_reflns_point_group_measured_fraction_max  0.917
_diffrn_reflns_theta_full          67.684
_diffrn_reflns_theta_max           72.672
_diffrn_reflns_theta_min           5.634
_diffrn_ambient_environment        N~2~
_diffrn_ambient_temperature        99.95(15)
_diffrn_detector                   'CCD plate'
_diffrn_detector_area_resol_mean   10.3537
_diffrn_detector_type              Atlas
_diffrn_measured_fraction_theta_full  1.000
_diffrn_measured_fraction_theta_max  0.994
_diffrn_measurement_details
;
List of Runs (angles in degrees, time in seconds):

  # Type    Start    End  Width  t~exp~   \w     \q     \k     \f   Frames
--------------------------------------------------------------------------
  1  \w   -113.00 -13.00   1.00    1.02    --  -41.27 -57.00 -90.00  100
  2  \w     17.00 116.00   1.00    1.02    --   41.27  38.00-150.00   99
  3  \w     27.00  95.00   1.00    1.02    --   41.27-125.00 -60.00   68
  4  \w     31.00 132.00   1.00    4.09    --  102.80 -61.00-150.00  101
  5  \w     29.00 108.00   1.00    2.65    --  102.80-111.00 120.00   79
  6  \w     61.00 146.00   1.00    2.65    --  102.80 178.00 120.00   85
  7  \w    103.00 178.00   1.00    2.65    --  102.80  77.00 -30.00   75
  8  \w    103.00 178.00   1.00    2.65    --  102.80  77.00 -60.00   75
  9  \w     20.00 107.00   1.00    2.65    --  102.80 -94.00  30.00   87
 10  \w    104.00 176.00   1.00    2.65    --  102.80 111.00 -90.00   72
 11  \w     96.00 152.00   1.00    2.65    --  102.80  15.00 -90.00   56
 12  \w    -12.00  17.00   1.00    1.02    --  -41.64  57.00 -30.00   29
 13  \w    -65.00  33.00   1.00    1.02    --  -41.64  38.00 -90.00   98
 14  \w      7.00  33.00   1.00    1.02    --   41.64  83.00 165.08   26
 15  \w     16.00  42.00   1.00    1.02    --   41.64  77.00-126.62   26
 16  \w    104.00 130.00   1.00    2.65    --  102.80 111.00 120.00   26
 17  \w     81.00 107.00   1.00    2.65    --  102.80-111.00 -30.00   26
 18  \w     90.00 123.00   1.00    2.65    --  102.80 -30.00   0.00   33
 19  \w    108.00 134.00   1.00    2.65    --  102.80  77.00-180.00   26
 20  \w    106.00 136.00   1.00    2.65    --  102.80  77.00   0.00   30
 21  \w    104.00 134.00   1.00    2.65    --  102.80 111.00   0.00   30
 22  \w     30.00  68.00   1.00    2.65    --  102.80 -45.00 -60.00   38
 23  \w     88.00 129.00   1.00    2.65    --  102.80 -45.00 -60.00   41
 24  \w     78.00 108.00   1.00    2.65    --  102.80-111.00-180.00   30
 25  \w     62.00 108.00   1.00    2.65    --  102.80-111.00-120.00   46
 26  \w     78.00 104.00   1.00    2.65    --  102.80 178.00   0.00   26
 27  \w    -87.00  -6.00   1.00    1.02    --  -41.64 125.00  60.00   81
 28  \w     13.00 114.00   1.00    1.02    --   41.64  57.00  90.00  101
 29  \w      8.00  42.00   1.00    1.02    --   41.64  81.00  67.06   34
 30  \w      7.00  33.00   1.00    1.02    --   41.64  84.00  30.67   26
 31  \w     17.00 116.00   1.00    1.02    --   41.64  38.00  30.00   99
 32  \w      8.00  42.00   1.00    1.02    --   41.64  81.00-120.64   34
 33  \w      7.00  33.00   1.00    1.02    --   41.64  84.00 -19.20   26
 34  \w     74.00 176.00   1.00    2.65    --  102.80  59.00 -92.09  102
 35  \w     74.00 176.00   1.00    2.65    --  102.80  59.00 109.99  102
 36  \w     72.00 176.00   1.00    2.65    --  102.80  68.00-159.02  104
 37  \w     73.00 175.00   1.00    2.65    --  102.80  63.00  10.81  102
 38  \w     74.00 175.00   1.00    2.65    --  102.80  61.00 -60.00  101
 39  \w     75.00 178.00   1.00    2.65    --  102.80  30.00-180.00  103
 40  \w     73.00 176.00   1.00    2.65    --  102.80  66.00 -21.54  103
 41  \w     73.00 175.00   1.00    2.65    --  102.80  64.00  73.44  102
 42  \w     74.00 175.00   1.00    2.65    --  102.80  61.00-120.00  101
 43  \w     74.00 111.00   1.00    2.65    --  102.80  61.00-180.00   37
 44  \w     75.00 178.00   1.00    2.65    --  102.80  30.00  90.00  103
;
_diffrn_measurement_device         'four-circle diffractometer'
_diffrn_measurement_device_type    'SuperNova, Dual, Cu at home/near, Atlas'
_diffrn_measurement_method         '\w scans'
_diffrn_orient_matrix_type        
 'CrysAlisPro convention (1999,Acta A55,543-557)'
_diffrn_orient_matrix_UB_11        -0.1106779000
_diffrn_orient_matrix_UB_12        -0.0471975000
_diffrn_orient_matrix_UB_13        0.0384141000
_diffrn_orient_matrix_UB_21        0.0739250000
_diffrn_orient_matrix_UB_22        -0.0893690000
_diffrn_orient_matrix_UB_23        -0.0064201000
_diffrn_orient_matrix_UB_31        0.1018469000
_diffrn_orient_matrix_UB_32        0.0135867000
_diffrn_orient_matrix_UB_33        0.0912580000
_diffrn_radiation_monochromator    mirror
_diffrn_radiation_probe            x-ray
_diffrn_radiation_type             'Cu K\a'
_diffrn_radiation_wavelength       1.54184
_diffrn_source                     'micro-focus sealed X-ray tube'
_diffrn_source_type                'SuperNova (Cu) X-ray Source'
_reflns_Friedel_coverage           0.843
_reflns_Friedel_fraction_full      0.861
_reflns_Friedel_fraction_max       0.841
_reflns_number_gt                  3922
_reflns_number_total               4069
_reflns_odcompleteness_completeness  99.95
_reflns_odcompleteness_iscentric   1
_reflns_odcompleteness_theta       66.97
_reflns_special_details
;
 Reflections were merged by SHELXL according to the crystal
 class for the calculation of statistics and refinement.
 
 _reflns_Friedel_fraction is defined as the number of unique
 Friedel pairs measured divided by the number that would be
 possible theoretically, ignoring centric projections and
 systematic absences.
;
_reflns_threshold_expression       'I > 2\s(I)'
_computing_cell_refinement         'CrysAlisPro 1.171.42.73a (Rigaku OD, 2022)'
_computing_data_collection         'CrysAlisPro 1.171.42.73a (Rigaku OD, 2022)'
_computing_data_reduction          'CrysAlisPro 1.171.42.73a (Rigaku OD, 2022)'
_computing_molecular_graphics      'Olex2 1.5 (Dolomanov et al., 2009)'
_computing_publication_material    'Olex2 1.5 (Dolomanov et al., 2009)'
_computing_structure_refinement    'SHELXL 2019/3 (Sheldrick, 2015)'
_computing_structure_solution      'SHELXT 2014/5 (Sheldrick, 2014)'
_refine_diff_density_max           0.146
_refine_diff_density_min           -0.237
_refine_diff_density_rms           0.035
_refine_ls_abs_structure_details
;
 Flack x determined using 1712 quotients [(I+)-(I-)]/[(I+)+(I-)]
 (Parsons, Flack and Wagner, Acta Cryst. B69 (2013) 249-259).
;
_refine_ls_abs_structure_Flack     0.00(2)
_refine_ls_extinction_coef         .
_refine_ls_extinction_method       none
_refine_ls_goodness_of_fit_ref     1.043
_refine_ls_hydrogen_treatment      constr
_refine_ls_matrix_type             full
_refine_ls_number_parameters       262
_refine_ls_number_reflns           4069
_refine_ls_number_restraints       2
_refine_ls_R_factor_all            0.0375
_refine_ls_R_factor_gt             0.0357
_refine_ls_restrained_S_all        1.043
_refine_ls_shift/su_max            0.000
_refine_ls_shift/su_mean           0.000
_refine_ls_structure_factor_coef   Fsqd
_refine_ls_weighting_details      
 'w=1/[\s^2^(Fo^2^)+(0.0573P)^2^+1.0233P] where P=(Fo^2^+2Fc^2^)/3'
_refine_ls_weighting_scheme        calc
_refine_ls_wR_factor_gt            0.0924
_refine_ls_wR_factor_ref           0.0942
_refine_special_details            ?
_olex2_refinement_description
;
1.a Ternary CH refined with riding coordinates:
 C11(H11), C8(H8)
1.b Secondary CH2 refined with riding coordinates:
 C18(H18A,H18B)
1.c Aromatic/amide H refined with riding coordinates:
 C5(H5), C3(H3)
1.d Idealised Me refined as rotating group:
 C21(H21A,H21B,H21C), C20(H20A,H20B,H20C), C7(H7A,H7B,H7C), C13(H13A,H13B,
 H13C), C12(H12A,H12B,H12C), C10(H10A,H10B,H10C), C9(H9A,H9B,H9C), C19(H19A,
 H19B,H19C)
1.e Idealised tetrahedral OH refined as rotating group:
 O4(H4)
;
_atom_sites_solution_hydrogens     geom
_atom_sites_solution_primary       dual
_atom_sites_solution_secondary     ?
loop_
  _atom_site_label
  _atom_site_type_symbol
  _atom_site_fract_x
  _atom_site_fract_y
  _atom_site_fract_z
  _atom_site_U_iso_or_equiv
  _atom_site_adp_type
  _atom_site_occupancy
  _atom_site_site_symmetry_order
  _atom_site_calc_flag
  _atom_site_refinement_flags_posn
  _atom_site_refinement_flags_adp
  _atom_site_refinement_flags_occupancy
  _atom_site_disorder_assembly
  _atom_site_disorder_group
 C1 C 0.5245(3) 0.54735(19) 0.3772(2) 0.0268(6) Uani 1 1 d . . . . .
 C6 C 0.4612(3) 0.5372(2) 0.2895(2) 0.0318(7) Uani 1 1 d . . . . .
 C5 C 0.3710(4) 0.6055(2) 0.2472(2) 0.0384(8) Uani 1 1 d . . . . .
 H5 H 0.325135 0.599950 0.187274 0.046 Uiso 1 1 calc R U . . .
 C4 C 0.3461(4) 0.6810(2) 0.2898(3) 0.0410(8) Uani 1 1 d . . . . .
 C3 C 0.4162(4) 0.6895(2) 0.3768(3) 0.0387(8) Uani 1 1 d . . . . .
 H3 H 0.401529 0.741713 0.406145 0.046 Uiso 1 1 calc R U . . .
 C2 C 0.5078(3) 0.6234(2) 0.4227(2) 0.0320(7) Uani 1 1 d . . . . .
 C21 C 0.4901(4) 0.4566(3) 0.2431(2) 0.0429(8) Uani 1 1 d . . . . .
 H21A H 0.595142 0.445976 0.257507 0.064 Uiso 1 1 calc R U . . .
 H21B H 0.451925 0.465557 0.180888 0.064 Uiso 1 1 calc R U . . .
 H21C H 0.442084 0.405382 0.260651 0.064 Uiso 1 1 calc R U . . .
 C20 C 0.5856(4) 0.6358(3) 0.5161(2) 0.0436(8) Uani 1 1 d . . . . .
 H20A H 0.649810 0.585175 0.536583 0.065 Uiso 1 1 calc R U . . .
 H20B H 0.514283 0.640242 0.549376 0.065 Uiso 1 1 calc R U . . .
 H20C H 0.643554 0.690232 0.523325 0.065 Uiso 1 1 calc R U . . .
 C7 C 0.2471(5) 0.7534(3) 0.2425(4) 0.0645(13) Uani 1 1 d . . . . .
 H7A H 0.145472 0.735416 0.233323 0.097 Uiso 1 1 calc R U . . .
 H7B H 0.266125 0.763920 0.186698 0.097 Uiso 1 1 calc R U . . .
 H7C H 0.265355 0.807870 0.276739 0.097 Uiso 1 1 calc R U . . .
 C11 C 0.6810(3) 0.32062(19) 0.6890(2) 0.0264(6) Uani 1 1 d . . . . .
 H11 H 0.582863 0.349193 0.673875 0.032 Uiso 1 1 calc R U . . .
 C13 C 0.6852(4) 0.2513(2) 0.7584(2) 0.0360(7) Uani 1 1 d . . . . .
 H13A H 0.604304 0.209723 0.738009 0.054 Uiso 1 1 calc R U . . .
 H13B H 0.676493 0.280590 0.810904 0.054 Uiso 1 1 calc R U . . .
 H13C H 0.777548 0.218941 0.770923 0.054 Uiso 1 1 calc R U . . .
 C12 C 0.7951(4) 0.3925(2) 0.7239(2) 0.0372(7) Uani 1 1 d . . . . .
 H12A H 0.891853 0.365464 0.742515 0.056 Uiso 1 1 calc R U . . .
 H12B H 0.773484 0.422135 0.772937 0.056 Uiso 1 1 calc R U . . .
 H12C H 0.792914 0.435995 0.678482 0.056 Uiso 1 1 calc R U . . .
 C8 C 0.5776(3) 0.1869(2) 0.5510(2) 0.0311(6) Uani 1 1 d . . . . .
 H8 H 0.488077 0.200232 0.569341 0.037 Uiso 1 1 calc R U . . .
 C10 C 0.6387(4) 0.0981(2) 0.5904(3) 0.0417(8) Uani 1 1 d . . . . .
 H10A H 0.723318 0.082235 0.570410 0.063 Uiso 1 1 calc R U . . .
 H10B H 0.563838 0.052310 0.572651 0.063 Uiso 1 1 calc R U . . .
 H10C H 0.667993 0.102976 0.653333 0.063 Uiso 1 1 calc R U . . .
 C9 C 0.5345(4) 0.1805(2) 0.4525(2) 0.0411(8) Uani 1 1 d . . . . .
 H9A H 0.486702 0.235501 0.427567 0.062 Uiso 1 1 calc R U . . .
 H9B H 0.467366 0.130705 0.433872 0.062 Uiso 1 1 calc R U . . .
 H9C H 0.621715 0.171019 0.432946 0.062 Uiso 1 1 calc R U . . .
 C14 C 0.7958(3) 0.40362(19) 0.4906(2) 0.0271(6) Uani 1 1 d . . . . .
 C15 C 0.6802(3) 0.36464(19) 0.5165(2) 0.0260(6) Uani 1 1 d . . . . .
 C16 C 0.5604(3) 0.41369(19) 0.47250(19) 0.0259(6) Uani 1 1 d . . . . .
 C17 C 0.4090(3) 0.39998(19) 0.4759(2) 0.0263(6) Uani 1 1 d . . . . .
 C18 C 0.1592(3) 0.4212(2) 0.4111(2) 0.0286(6) Uani 1 1 d . . . . .
 H18A H 0.144480 0.446098 0.464767 0.034 Uiso 1 1 calc R U . . .
 H18B H 0.134695 0.357362 0.408507 0.034 Uiso 1 1 calc R U . . .
 C19 C 0.0649(3) 0.4685(2) 0.3340(2) 0.0338(7) Uani 1 1 d . . . . .
 H19A H 0.074823 0.440231 0.281299 0.051 Uiso 1 1 calc R U . . .
 H19B H 0.095101 0.530530 0.335121 0.051 Uiso 1 1 calc R U . . .
 H19C H -0.036893 0.465471 0.335344 0.051 Uiso 1 1 calc R U . . .
 N1 N 0.6071(3) 0.47525(16) 0.42490(16) 0.0266(5) Uani 1 1 d . . . . .
 N2 N 0.7541(3) 0.47048(17) 0.43630(18) 0.0289(5) Uani 1 1 d . . . . .
 O1 O 0.3823(2) 0.35926(16) 0.53411(15) 0.0354(5) Uani 1 1 d . . . . .
 O2 O 0.3099(2) 0.43363(14) 0.40920(14) 0.0282(4) Uani 1 1 d . . . . .
 O3 O 0.8647(2) 0.24567(14) 0.60264(15) 0.0307(5) Uani 1 1 d . . . . .
 O4 O 0.9368(2) 0.37926(15) 0.51591(16) 0.0331(5) Uani 1 1 d . . . . .
 H4 H 0.946025 0.334547 0.547885 0.050 Uiso 1 1 calc R U . . .
 P1 P 0.70974(6) 0.27496(4) 0.59133(5) 0.02463(17) Uani 1 1 d . . . . .

loop_
  _atom_site_aniso_label
  _atom_site_aniso_U_11
  _atom_site_aniso_U_22
  _atom_site_aniso_U_33
  _atom_site_aniso_U_23
  _atom_site_aniso_U_13
  _atom_site_aniso_U_12
 C1 0.0214(13) 0.0316(13) 0.0290(16) 0.0042(12) 0.0098(12) -0.0011(11)
 C6 0.0280(15) 0.0409(16) 0.0281(17) 0.0023(13) 0.0102(13) -0.0084(12)
 C5 0.0285(16) 0.0531(19) 0.0310(19) 0.0118(15) 0.0037(14) -0.0117(14)
 C4 0.0280(16) 0.0426(18) 0.050(2) 0.0155(16) 0.0068(15) -0.0022(14)
 C3 0.0304(16) 0.0361(16) 0.050(2) 0.0017(14) 0.0113(16) 0.0024(13)
 C2 0.0254(15) 0.0358(15) 0.0359(18) 0.0020(13) 0.0104(13) 0.0018(12)
 C21 0.043(2) 0.0505(19) 0.035(2) -0.0100(15) 0.0114(17) -0.0130(15)
 C20 0.042(2) 0.053(2) 0.0352(19) -0.0093(16) 0.0103(16) 0.0090(15)
 C7 0.045(2) 0.061(2) 0.077(4) 0.030(2) 0.001(2) 0.005(2)
 C11 0.0203(14) 0.0300(13) 0.0285(16) -0.0007(11) 0.0062(12) 0.0013(10)
 C13 0.0430(19) 0.0360(15) 0.0295(18) 0.0014(13) 0.0108(15) 0.0036(13)
 C12 0.0380(18) 0.0383(16) 0.0355(19) -0.0100(14) 0.0102(15) -0.0081(14)
 C8 0.0269(15) 0.0325(14) 0.0325(18) -0.0059(12) 0.0059(13) -0.0037(11)
 C10 0.047(2) 0.0326(16) 0.043(2) -0.0060(14) 0.0078(17) -0.0040(13)
 C9 0.0406(19) 0.0428(18) 0.036(2) -0.0088(14) 0.0034(16) -0.0076(14)
 C14 0.0181(13) 0.0338(14) 0.0310(16) -0.0047(12) 0.0093(12) -0.0012(11)
 C15 0.0197(13) 0.0318(14) 0.0269(16) -0.0011(11) 0.0073(12) -0.0004(10)
 C16 0.0191(13) 0.0327(14) 0.0271(16) -0.0004(12) 0.0086(12) -0.0005(11)
 C17 0.0192(13) 0.0315(14) 0.0292(16) 0.0005(12) 0.0085(12) 0.0006(10)
 C18 0.0163(14) 0.0361(14) 0.0345(17) -0.0020(12) 0.0088(13) -0.0008(10)
 C19 0.0240(15) 0.0361(15) 0.0392(19) -0.0003(13) 0.0051(14) 0.0049(12)
 N1 0.0200(12) 0.0328(12) 0.0294(14) 0.0015(10) 0.0107(10) -0.0013(9)
 N2 0.0193(12) 0.0366(13) 0.0332(14) -0.0008(11) 0.0111(11) -0.0026(9)
 O1 0.0223(10) 0.0524(13) 0.0329(13) 0.0115(10) 0.0098(9) -0.0009(9)
 O2 0.0167(9) 0.0373(11) 0.0310(12) 0.0060(9) 0.0076(8) 0.0004(8)
 O3 0.0209(10) 0.0370(10) 0.0342(13) -0.0025(10) 0.0074(9) 0.0050(9)
 O4 0.0164(10) 0.0425(12) 0.0412(14) 0.0016(10) 0.0094(9) 0.0004(9)
 P1 0.0188(3) 0.0291(3) 0.0260(4) -0.0022(3) 0.0061(3) 0.0001(3)

_geom_special_details
;
 All esds (except the esd in the dihedral angle between two l.s. planes)
 are estimated using the full covariance matrix.  The cell esds are taken
 into account individually in the estimation of esds in distances, angles
 and torsion angles; correlations between esds in cell parameters are only
 used when they are defined by crystal symmetry.  An approximate (isotropic)
 treatment of cell esds is used for estimating esds involving l.s. planes.
;
loop_
  _geom_bond_atom_site_label_1
  _geom_bond_atom_site_label_2
  _geom_bond_distance
  _geom_bond_site_symmetry_2
  _geom_bond_publ_flag
 C1 C6 1.387(5) . ?
 C1 C2 1.395(4) . ?
 C1 N1 1.438(4) . ?
 C6 C5 1.396(5) . ?
 C6 C21 1.494(5) . ?
 C5 H5 0.9500 . ?
 C5 C4 1.386(6) . ?
 C4 C3 1.387(6) . ?
 C4 C7 1.509(5) . ?
 C3 H3 0.9500 . ?
 C3 C2 1.399(5) . ?
 C2 C20 1.499(5) . ?
 C21 H21A 0.9800 . ?
 C21 H21B 0.9800 . ?
 C21 H21C 0.9800 . ?
 C20 H20A 0.9800 . ?
 C20 H20B 0.9800 . ?
 C20 H20C 0.9800 . ?
 C7 H7A 0.9800 . ?
 C7 H7B 0.9800 . ?
 C7 H7C 0.9800 . ?
 C11 H11 1.0000 . ?
 C11 C13 1.527(4) . ?
 C11 C12 1.533(4) . ?
 C11 P1 1.810(3) . ?
 C13 H13A 0.9800 . ?
 C13 H13B 0.9800 . ?
 C13 H13C 0.9800 . ?
 C12 H12A 0.9800 . ?
 C12 H12B 0.9800 . ?
 C12 H12C 0.9800 . ?
 C8 H8 1.0000 . ?
 C8 C10 1.530(5) . ?
 C8 C9 1.533(5) . ?
 C8 P1 1.826(3) . ?
 C10 H10A 0.9800 . ?
 C10 H10B 0.9800 . ?
 C10 H10C 0.9800 . ?
 C9 H9A 0.9800 . ?
 C9 H9B 0.9800 . ?
 C9 H9C 0.9800 . ?
 C14 C15 1.414(4) . ?
 C14 N2 1.325(4) . ?
 C14 O4 1.347(4) . ?
 C15 C16 1.385(4) . ?
 C15 P1 1.785(3) . ?
 C16 C17 1.478(4) . ?
 C16 N1 1.358(4) . ?
 C17 O1 1.208(4) . ?
 C17 O2 1.325(4) . ?
 C18 H18A 0.9900 . ?
 C18 H18B 0.9900 . ?
 C18 C19 1.501(5) . ?
 C18 O2 1.462(3) . ?
 C19 H19A 0.9800 . ?
 C19 H19B 0.9800 . ?
 C19 H19C 0.9800 . ?
 N1 N2 1.369(3) . ?
 O3 P1 1.508(2) . ?
 O4 H4 0.8400 . ?

loop_
  _geom_angle_atom_site_label_1
  _geom_angle_atom_site_label_2
  _geom_angle_atom_site_label_3
  _geom_angle
  _geom_angle_site_symmetry_1
  _geom_angle_site_symmetry_3
  _geom_angle_publ_flag
 C6 C1 C2 123.2(3) . . ?
 C6 C1 N1 119.0(3) . . ?
 C2 C1 N1 117.9(3) . . ?
 C1 C6 C5 117.1(3) . . ?
 C1 C6 C21 120.8(3) . . ?
 C5 C6 C21 122.1(3) . . ?
 C6 C5 H5 118.9 . . ?
 C4 C5 C6 122.2(3) . . ?
 C4 C5 H5 118.9 . . ?
 C5 C4 C3 118.6(3) . . ?
 C5 C4 C7 121.0(4) . . ?
 C3 C4 C7 120.4(4) . . ?
 C4 C3 H3 119.1 . . ?
 C4 C3 C2 121.9(3) . . ?
 C2 C3 H3 119.1 . . ?
 C1 C2 C3 117.1(3) . . ?
 C1 C2 C20 122.4(3) . . ?
 C3 C2 C20 120.5(3) . . ?
 C6 C21 H21A 109.5 . . ?
 C6 C21 H21B 109.5 . . ?
 C6 C21 H21C 109.5 . . ?
 H21A C21 H21B 109.5 . . ?
 H21A C21 H21C 109.5 . . ?
 H21B C21 H21C 109.5 . . ?
 C2 C20 H20A 109.5 . . ?
 C2 C20 H20B 109.5 . . ?
 C2 C20 H20C 109.5 . . ?
 H20A C20 H20B 109.5 . . ?
 H20A C20 H20C 109.5 . . ?
 H20B C20 H20C 109.5 . . ?
 C4 C7 H7A 109.5 . . ?
 C4 C7 H7B 109.5 . . ?
 C4 C7 H7C 109.5 . . ?
 H7A C7 H7B 109.5 . . ?
 H7A C7 H7C 109.5 . . ?
 H7B C7 H7C 109.5 . . ?
 C13 C11 H11 108.0 . . ?
 C13 C11 C12 110.1(3) . . ?
 C13 C11 P1 113.5(2) . . ?
 C12 C11 H11 108.0 . . ?
 C12 C11 P1 109.1(2) . . ?
 P1 C11 H11 108.0 . . ?
 C11 C13 H13A 109.5 . . ?
 C11 C13 H13B 109.5 . . ?
 C11 C13 H13C 109.5 . . ?
 H13A C13 H13B 109.5 . . ?
 H13A C13 H13C 109.5 . . ?
 H13B C13 H13C 109.5 . . ?
 C11 C12 H12A 109.5 . . ?
 C11 C12 H12B 109.5 . . ?
 C11 C12 H12C 109.5 . . ?
 H12A C12 H12B 109.5 . . ?
 H12A C12 H12C 109.5 . . ?
 H12B C12 H12C 109.5 . . ?
 C10 C8 H8 108.2 . . ?
 C10 C8 C9 109.8(3) . . ?
 C10 C8 P1 110.0(2) . . ?
 C9 C8 H8 108.2 . . ?
 C9 C8 P1 112.3(2) . . ?
 P1 C8 H8 108.2 . . ?
 C8 C10 H10A 109.5 . . ?
 C8 C10 H10B 109.5 . . ?
 C8 C10 H10C 109.5 . . ?
 H10A C10 H10B 109.5 . . ?
 H10A C10 H10C 109.5 . . ?
 H10B C10 H10C 109.5 . . ?
 C8 C9 H9A 109.5 . . ?
 C8 C9 H9B 109.5 . . ?
 C8 C9 H9C 109.5 . . ?
 H9A C9 H9B 109.5 . . ?
 H9A C9 H9C 109.5 . . ?
 H9B C9 H9C 109.5 . . ?
 N2 C14 C15 113.3(3) . . ?
 N2 C14 O4 120.2(3) . . ?
 O4 C14 C15 126.5(3) . . ?
 C14 C15 P1 121.7(2) . . ?
 C16 C15 C14 103.3(3) . . ?
 C16 C15 P1 135.1(2) . . ?
 C15 C16 C17 125.9(3) . . ?
 N1 C16 C15 107.6(2) . . ?
 N1 C16 C17 126.5(3) . . ?
 O1 C17 C16 121.3(3) . . ?
 O1 C17 O2 124.8(3) . . ?
 O2 C17 C16 113.9(2) . . ?
 H18A C18 H18B 108.6 . . ?
 C19 C18 H18A 110.3 . . ?
 C19 C18 H18B 110.3 . . ?
 O2 C18 H18A 110.3 . . ?
 O2 C18 H18B 110.3 . . ?
 O2 C18 C19 107.0(2) . . ?
 C18 C19 H19A 109.5 . . ?
 C18 C19 H19B 109.5 . . ?
 C18 C19 H19C 109.5 . . ?
 H19A C19 H19B 109.5 . . ?
 H19A C19 H19C 109.5 . . ?
 H19B C19 H19C 109.5 . . ?
 C16 N1 C1 127.2(2) . . ?
 C16 N1 N2 111.9(2) . . ?
 N2 N1 C1 120.3(2) . . ?
 C14 N2 N1 103.9(2) . . ?
 C17 O2 C18 115.0(2) . . ?
 C14 O4 H4 109.5 . . ?
 C11 P1 C8 109.40(14) . . ?
 C15 P1 C11 105.47(13) . . ?
 C15 P1 C8 110.23(15) . . ?
 O3 P1 C11 112.69(13) . . ?
 O3 P1 C8 112.93(14) . . ?
 O3 P1 C15 105.78(13) . . ?

loop_
  _geom_torsion_atom_site_label_1
  _geom_torsion_atom_site_label_2
  _geom_torsion_atom_site_label_3
  _geom_torsion_atom_site_label_4
  _geom_torsion
  _geom_torsion_site_symmetry_1
  _geom_torsion_site_symmetry_2
  _geom_torsion_site_symmetry_3
  _geom_torsion_site_symmetry_4
  _geom_torsion_publ_flag
 C1 C6 C5 C4 0.8(4) . . . . ?
 C1 N1 N2 C14 172.7(3) . . . . ?
 C6 C1 C2 C3 3.4(4) . . . . ?
 C6 C1 C2 C20 -175.5(3) . . . . ?
 C6 C1 N1 C16 -97.5(4) . . . . ?
 C6 C1 N1 N2 92.3(3) . . . . ?
 C6 C5 C4 C3 1.5(5) . . . . ?
 C6 C5 C4 C7 -179.5(3) . . . . ?
 C5 C4 C3 C2 -1.5(5) . . . . ?
 C4 C3 C2 C1 -0.8(5) . . . . ?
 C4 C3 C2 C20 178.1(3) . . . . ?
 C2 C1 C6 C5 -3.4(4) . . . . ?
 C2 C1 C6 C21 176.3(3) . . . . ?
 C2 C1 N1 C16 80.2(4) . . . . ?
 C2 C1 N1 N2 -89.9(3) . . . . ?
 C21 C6 C5 C4 -178.8(3) . . . . ?
 C7 C4 C3 C2 179.5(3) . . . . ?
 C13 C11 P1 C8 55.2(3) . . . . ?
 C13 C11 P1 C15 173.7(2) . . . . ?
 C13 C11 P1 O3 -71.3(2) . . . . ?
 C12 C11 P1 C8 178.4(2) . . . . ?
 C12 C11 P1 C15 -63.1(2) . . . . ?
 C12 C11 P1 O3 51.8(2) . . . . ?
 C10 C8 P1 C11 -89.4(2) . . . . ?
 C10 C8 P1 C15 155.1(2) . . . . ?
 C10 C8 P1 O3 37.0(3) . . . . ?
 C9 C8 P1 C11 148.1(2) . . . . ?
 C9 C8 P1 C15 32.5(3) . . . . ?
 C9 C8 P1 O3 -85.6(3) . . . . ?
 C14 C15 C16 C17 179.5(3) . . . . ?
 C14 C15 C16 N1 0.5(3) . . . . ?
 C14 C15 P1 C11 109.8(3) . . . . ?
 C14 C15 P1 C8 -132.2(2) . . . . ?
 C14 C15 P1 O3 -9.9(3) . . . . ?
 C15 C14 N2 N1 -0.8(3) . . . . ?
 C15 C16 C17 O1 19.2(5) . . . . ?
 C15 C16 C17 O2 -158.8(3) . . . . ?
 C15 C16 N1 C1 -171.9(3) . . . . ?
 C15 C16 N1 N2 -1.0(3) . . . . ?
 C16 C15 P1 C11 -68.6(3) . . . . ?
 C16 C15 P1 C8 49.4(4) . . . . ?
 C16 C15 P1 O3 171.7(3) . . . . ?
 C16 C17 O2 C18 -179.9(2) . . . . ?
 C16 N1 N2 C14 1.1(3) . . . . ?
 C17 C16 N1 C1 9.1(5) . . . . ?
 C17 C16 N1 N2 180.0(3) . . . . ?
 C19 C18 O2 C17 176.4(2) . . . . ?
 N1 C1 C6 C5 174.2(3) . . . . ?
 N1 C1 C6 C21 -6.1(4) . . . . ?
 N1 C1 C2 C3 -174.2(3) . . . . ?
 N1 C1 C2 C20 6.9(4) . . . . ?
 N1 C16 C17 O1 -162.0(3) . . . . ?
 N1 C16 C17 O2 20.0(4) . . . . ?
 N2 C14 C15 C16 0.2(3) . . . . ?
 N2 C14 C15 P1 -178.6(2) . . . . ?
 O1 C17 O2 C18 2.2(4) . . . . ?
 O4 C14 C15 C16 -179.9(3) . . . . ?
 O4 C14 C15 P1 1.2(4) . . . . ?
 O4 C14 N2 N1 179.4(3) . . . . ?
 P1 C15 C16 C17 -1.9(5) . . . . ?
 P1 C15 C16 N1 179.1(3) . . . . ?

_shelx_res_file
;
TITL EDEC_098_D_gaussian_a.res in Cc
    edec_098_d_gaussian.res
    created by SHELXL-2019/3 at 17:18:40 on 08-Jul-2024
REM Old TITL edec_098_d_gaussian_a.res in Cc
REM SHELXT solution in Cc
REM R1 0.084, Rweak 0.025, Alpha 0.001, Orientation as input
REM Flack x = 0.026 ( 0.020 ) from Parsons' quotients
REM Formula found by SHELXT: C19 N2 O4 P
CELL 1.54184 9.5611 15.1064 16.1491 90 105.972 90
ZERR 4 0.0004 0.0005 0.0007 0 0.004 0
LATT -7
SYMM +X,-Y,0.5+Z
SFAC C H N O P
UNIT 84 124 8 16 4

L.S. 10
PLAN  5
SIZE 0.08 0.12 0.3
TEMP -173
CONF
BOND $H
list 4
MORE -1
fmap 2 53
acta
REM <olex2.extras>
REM <HklSrc "%.\\EDEC_098_D_gaussian.hkl">
REM </olex2.extras>

WGHT    0.057300    1.023300
FVAR       0.61720
C1    1    0.524514    0.547355    0.377222    11.00000    0.02143    0.03159 =
         0.02897    0.00418    0.00976   -0.00105
C6    1    0.461226    0.537223    0.289492    11.00000    0.02800    0.04093 =
         0.02808    0.00234    0.01017   -0.00840
C5    1    0.370996    0.605466    0.247210    11.00000    0.02845    0.05308 =
         0.03099    0.01184    0.00374   -0.01165
AFIX  43
H5    2    0.325135    0.599950    0.187274    11.00000   -1.20000
AFIX   0
C4    1    0.346108    0.680996    0.289775    11.00000    0.02805    0.04263 =
         0.05008    0.01555    0.00677   -0.00217
C3    1    0.416171    0.689500    0.376819    11.00000    0.03044    0.03613 =
         0.04959    0.00171    0.01134    0.00237
AFIX  43
H3    2    0.401529    0.741713    0.406145    11.00000   -1.20000
AFIX   0
C2    1    0.507792    0.623369    0.422657    11.00000    0.02544    0.03578 =
         0.03589    0.00197    0.01042    0.00184
C21   1    0.490077    0.456596    0.243146    11.00000    0.04344    0.05048 =
         0.03514   -0.01004    0.01137   -0.01298
AFIX 137
H21A  2    0.595142    0.445976    0.257507    11.00000   -1.50000
H21B  2    0.451925    0.465557    0.180888    11.00000   -1.50000
H21C  2    0.442084    0.405382    0.260651    11.00000   -1.50000
AFIX   0
C20   1    0.585594    0.635833    0.516071    11.00000    0.04232    0.05296 =
         0.03517   -0.00935    0.01028    0.00895
AFIX 137
H20A  2    0.649810    0.585175    0.536583    11.00000   -1.50000
H20B  2    0.514283    0.640242    0.549376    11.00000   -1.50000
H20C  2    0.643554    0.690232    0.523325    11.00000   -1.50000
AFIX   0
C7    1    0.247083    0.753398    0.242488    11.00000    0.04542    0.06118 =
         0.07731    0.02988    0.00097    0.00483
AFIX 137
H7A   2    0.145472    0.735416    0.233323    11.00000   -1.50000
H7B   2    0.266125    0.763920    0.186698    11.00000   -1.50000
H7C   2    0.265355    0.807870    0.276739    11.00000   -1.50000
AFIX   0
C11   1    0.680987    0.320623    0.688994    11.00000    0.02026    0.03003 =
         0.02850   -0.00073    0.00618    0.00128
AFIX  13
H11   2    0.582863    0.349193    0.673875    11.00000   -1.20000
AFIX   0
C13   1    0.685211    0.251256    0.758426    11.00000    0.04303    0.03596 =
         0.02947    0.00138    0.01082    0.00359
AFIX 137
H13A  2    0.604304    0.209723    0.738009    11.00000   -1.50000
H13B  2    0.676493    0.280590    0.810904    11.00000   -1.50000
H13C  2    0.777548    0.218941    0.770923    11.00000   -1.50000
AFIX   0
C12   1    0.795099    0.392539    0.723877    11.00000    0.03799    0.03829 =
         0.03546   -0.00999    0.01024   -0.00808
AFIX 137
H12A  2    0.891853    0.365464    0.742515    11.00000   -1.50000
H12B  2    0.773484    0.422135    0.772937    11.00000   -1.50000
H12C  2    0.792914    0.435995    0.678482    11.00000   -1.50000
AFIX   0
C8    1    0.577583    0.186946    0.550992    11.00000    0.02689    0.03253 =
         0.03254   -0.00590    0.00595   -0.00366
AFIX  13
H8    2    0.488077    0.200232    0.569341    11.00000   -1.20000
AFIX   0
C10   1    0.638674    0.098134    0.590387    11.00000    0.04699    0.03261 =
         0.04286   -0.00596    0.00780   -0.00402
AFIX 137
H10A  2    0.723318    0.082235    0.570410    11.00000   -1.50000
H10B  2    0.563838    0.052310    0.572651    11.00000   -1.50000
H10C  2    0.667993    0.102976    0.653333    11.00000   -1.50000
AFIX   0
C9    1    0.534451    0.180457    0.452456    11.00000    0.04057    0.04278 =
         0.03578   -0.00879    0.00337   -0.00757
AFIX 137
H9A   2    0.486702    0.235501    0.427567    11.00000   -1.50000
H9B   2    0.467366    0.130705    0.433872    11.00000   -1.50000
H9C   2    0.621715    0.171019    0.432946    11.00000   -1.50000
AFIX   0
C14   1    0.795849    0.403624    0.490628    11.00000    0.01811    0.03380 =
         0.03095   -0.00469    0.00932   -0.00116
C15   1    0.680177    0.364643    0.516508    11.00000    0.01967    0.03182 =
         0.02693   -0.00107    0.00728   -0.00040
C16   1    0.560370    0.413688    0.472500    11.00000    0.01906    0.03268 =
         0.02714   -0.00043    0.00856   -0.00046
C17   1    0.409017    0.399982    0.475938    11.00000    0.01923    0.03148 =
         0.02924    0.00045    0.00846    0.00057
C18   1    0.159158    0.421167    0.411083    11.00000    0.01629    0.03613 =
         0.03448   -0.00201    0.00877   -0.00079
AFIX  23
H18A  2    0.144480    0.446098    0.464767    11.00000   -1.20000
H18B  2    0.134695    0.357362    0.408507    11.00000   -1.20000
AFIX   0
C19   1    0.064859    0.468456    0.334020    11.00000    0.02401    0.03608 =
         0.03924   -0.00032    0.00506    0.00493
AFIX 137
H19A  2    0.074823    0.440231    0.281299    11.00000   -1.50000
H19B  2    0.095101    0.530530    0.335121    11.00000   -1.50000
H19C  2   -0.036893    0.465471    0.335344    11.00000   -1.50000
AFIX   0
N1    3    0.607060    0.475253    0.424900    11.00000    0.02001    0.03275 =
         0.02936    0.00148    0.01069   -0.00128
N2    3    0.754149    0.470484    0.436302    11.00000    0.01926    0.03664 =
         0.03323   -0.00083    0.01106   -0.00263
O1    4    0.382281    0.359259    0.534114    11.00000    0.02233    0.05236 =
         0.03294    0.01150    0.00980   -0.00090
O2    4    0.309863    0.433628    0.409196    11.00000    0.01675    0.03731 =
         0.03103    0.00603    0.00760    0.00044
O3    4    0.864660    0.245665    0.602642    11.00000    0.02090    0.03700 =
         0.03415   -0.00247    0.00735    0.00504
O4    4    0.936776    0.379264    0.515913    11.00000    0.01637    0.04255 =
         0.04118    0.00161    0.00940    0.00040
AFIX 147
H4    2    0.946025    0.334547    0.547885    11.00000   -1.50000
AFIX   0
P1    5    0.709740    0.274962    0.591330    11.00000    0.01880    0.02906 =
         0.02598   -0.00217    0.00608    0.00012
HKLF 4


REM  EDEC_098_D_gaussian_a.res in Cc
REM wR2 = 0.0942, GooF = S = 1.043, Restrained GooF = 1.043 for all data
REM R1 = 0.0357 for 3922 Fo > 4sig(Fo) and 0.0375 for all 4069 data
REM 262 parameters refined using 2 restraints

END

WGHT      0.0573      1.0233

REM Highest difference peak  0.146,  deepest hole -0.237,  1-sigma level  0.035
Q1    1   0.7174  0.3327  0.5608  11.00000  0.05    0.15
Q2    1   0.5335  0.6946  0.5432  11.00000  0.05    0.13
Q3    1   0.6115  0.4008  0.5142  11.00000  0.05    0.13
Q4    1   0.5618  0.5803  0.5480  11.00000  0.05    0.13
Q5    1   0.5188  0.6095  0.2407  11.00000  0.05    0.13
;
_shelx_res_checksum                38429
_shelx_hkl_file
;
 -11  -1  -1   50.33    5.80
 -11  -1   0   83.34    7.73
 -11   1   1   65.87    6.08
 -11  -1   1   87.21    8.42
 -11  -1   2   18.19    3.49
 -11  -1   2   13.18    4.87
 -11   1   2   14.74    4.20
 -11  -1   3   36.68    5.23
 -11  -1   3   37.57    6.24
 -11   1   3   38.85    6.10
 -11   1   3   32.32    5.79
 -11   1   4   -0.29    2.60
 -11   1   4    7.23    4.33
 -11  -1   4    9.40    4.16
 -11  -1   4    6.84    3.60
 -11   1   5   90.68    7.98
 -11  -1   5   99.48    8.70
 -11   1   5  122.63   10.21
 -11  -1   5  117.49    9.33
 -11   1   6   28.14    4.47
 -11  -1   6   22.45    4.58
 -11  -1   6   39.73    6.06
 -11   1   6   34.27    6.55
 -11   1   7  226.97   13.10
 -11  -1   7  198.13   10.56
 -11  -1   7  229.23   12.90
 -11   1   8   26.06    5.08
 -11  -1   8   36.16    5.66
 -11  -1   9   99.23    8.28
 -11   1   9  105.56    8.37
 -11   1  10    4.33    2.76
 -11  -1  10    0.03    2.56
 -11  -1  10    5.25    2.84
 -11   1  10   -1.12    2.33
 -11  -1  11   72.39    6.53
 -11  -1  11   74.62    6.07
 -11   1  11   69.18    5.71
 -11  -3  -1  283.49   11.38
 -11  -3   0   18.33    3.99
 -11   3   1   16.66    3.60
 -11  -3   1    4.98    3.30
 -11  -3   2   32.99    5.55
 -11   3   2   29.48    5.19
 -11  -3   3   37.96    5.96
 -11   3   3   31.13    5.60
 -11  -3   3   22.18    3.48
 -11   3   4    7.04    2.68
 -11  -3   4   11.40    3.37
 -11  -3   4   12.29    4.31
 -11   3   4   14.77    4.85
 -11  -3   5  172.83   11.17
 -11  -3   5  150.30    9.87
 -11   3   5  179.35   11.87
 -11   3   6  156.91   10.99
 -11  -3   6  139.67    9.74
 -11  -3   6  129.61    9.39
 -11   3   6  114.16    8.02
 -11  -3   7   27.20    4.69
 -11  -3   7   33.66    5.48
 -11   3   7   29.39    5.44
 -11   3   7   18.47    4.01
 -11   3   8   34.25    5.62
 -11  -3   8   32.32    4.19
 -11  -3   8   33.34    5.32
 -11   3   8   30.78    4.71
 -11   3   9   66.53    6.32
 -11  -3   9   60.07    6.20
 -11   3   9   50.71    5.62
 -11  -3  10   41.21    5.45
 -11   3  10   26.41    3.88
 -11  -3  10   32.98    4.60
 -11   3  10   34.44    4.59
 -11  -3  11   13.02    3.09
 -11  -3  11   11.79    2.72
 -11  -5   1  181.81    9.46
 -11   5   2   46.57    5.62
 -11  -5   2   38.30    5.00
 -11  -5   2   38.63    4.78
 -11  -5   3   70.76    6.98
 -11   5   3   66.78    6.89
 -11  -5   4  124.19    8.94
 -11   5   4  131.17    9.51
 -11   5   5   -3.55    3.16
 -11  -5   5   -0.05    2.65
 -11  -5   5    4.49    2.21
 -11   5   5   -2.69    1.99
 -11   5   6   28.91    4.82
 -11  -5   6   18.59    3.71
 -11  -5   6   21.82    4.45
 -11   5   6   29.23    4.45
 -11  -5   7   37.60    4.82
 -11  -5   7   46.28    5.61
 -11   5   7   33.54    5.16
 -11   5   8   11.83    3.15
 -11  -5   8    2.22    2.28
 -11  -5   8    7.50    2.64
 -11   5   8    7.70    3.04
 -11  -5   9   24.32    4.04
 -11  -5   9   25.94    3.97
 -11   5   9   32.84    4.66
 -11  -5  10   63.21    5.51
 -10   0   0  133.42   10.45
 -10   0   1    3.02    4.03
 -10   0   2    2.13    4.84
 -10   0   4  279.59   17.27
 -10   0   5   -3.46    6.69
 -10   0   6  396.00   19.11
 -10   0   6  429.77   21.66
 -10   0   7    2.90    3.17
 -10   0   7   -3.22    5.99
 -10   0   7   -3.87    3.57
 -10   0   8   44.58    8.36
 -10   0   8   40.32    6.47
 -10   0   9   -6.90    5.35
 -10   0   9   -2.75    3.93
 -10   0  10   88.53    9.26
 -10   0  10   83.94    8.85
 -10   0  11   -0.03    3.28
 -10   0  11   -3.71    3.90
 -10   0  12   97.45    8.83
 -10   0  12   86.82    7.50
 -10   0  12   86.07    8.46
 -10   0  13   -2.30    2.61
 -10   0  13   -3.58    3.35
 -10   0  14   82.49    6.46
 -10   0  14   88.75    7.22
 -10  -2  -4  118.55    8.54
 -10   2  -1    8.68    3.56
 -10   2   0   32.71    6.43
 -10  -2   1   48.70    6.73
 -10   2   1   58.59    8.52
 -10  -2   2   74.29    8.72
 -10   2   2   62.48    9.20
 -10   2   3   63.61   10.18
 -10  -2   3   56.18    8.47
 -10   2   4   61.23    9.73
 -10  -2   4   88.11   10.27
 -10  -2   4   67.33    9.69
 -10   2   4   70.72    8.03
 -10   2   5    1.97    6.41
 -10  -2   5    2.78    5.69
 -10  -2   5   -5.83    5.28
 -10   2   5   -0.44    3.86
 -10  -2   6  103.26   11.54
 -10   2   6  101.86   11.45
 -10   2   6   99.64    9.50
 -10  -2   6   90.90   10.35
 -10   2   6   94.45    9.55
 -10  -2   7   47.41    8.32
 -10   2   7   39.81    8.27
 -10  -2   7   40.72    6.81
 -10   2   7   43.53    7.10
 -10  -2   8  196.38   13.84
 -10  -2   8  175.35   12.08
 -10   2   8  189.09   14.01
 -10   2   8  155.13   12.44
 -10   2   9   95.70    9.87
 -10  -2   9  104.88   10.24
 -10  -2   9   84.85    8.03
 -10   2   9  106.12   10.19
 -10   2  10   33.78    6.39
 -10  -2  10   37.42    6.69
 -10   2  10   35.92    6.48
 -10  -2  11   55.08    7.70
 -10   2  11   63.13    6.92
 -10  -2  11   53.39    6.92
 -10   2  11   67.34    6.81
 -10  -2  11   40.35    5.70
 -10   2  11   63.57    8.07
 -10   2  12    5.83    2.99
 -10   2  12    7.95    3.08
 -10   2  12    6.82    2.03
 -10  -2  12    5.21    2.79
 -10   2  12   11.84    4.32
 -10  -2  12   14.06    3.92
 -10  -2  13   29.45    5.29
 -10   2  13   18.87    3.11
 -10   2  13   27.83    4.07
 -10  -2  13   25.56    3.89
 -10  -2  13   17.29    4.03
 -10   2  13   26.52    5.04
 -10  -2  14   33.54    4.83
 -10   2  14   33.32    4.78
 -10  -4  -3   55.78    6.03
 -10  -4  -2  101.52    8.87
 -10   4  -2   67.33    6.54
 -10   4  -1   38.38    6.37
 -10  -4  -1   36.49    6.67
 -10   4   0   15.28    5.08
 -10  -4   0   13.65    5.73
 -10   4   1   26.63    6.67
 -10  -4   1   29.97    7.21
 -10   4   2   26.50    7.05
 -10  -4   2   22.04    7.15
 -10  -4   2   14.80    3.66
 -10   4   2   18.33    4.61
 -10  -4   3   28.89    5.59
 -10   4   3   29.20    7.67
 -10  -4   3   30.75    7.50
 -10   4   3   22.84    5.36
 -10  -4   4   57.78    7.77
 -10   4   4   63.06    9.84
 -10  -4   4   51.79    8.83
 -10   4   4   46.78    7.69
 -10  -4   5   61.22    8.71
 -10  -4   5   57.76    8.29
 -10   4   5   79.84   10.72
 -10   4   5   54.08    8.08
 -10  -4   6    3.32    4.86
 -10   4   6    1.56    5.44
 -10  -4   6    2.44    4.21
 -10   4   6    4.07    4.86
 -10  -4   7  180.79   13.19
 -10  -4   7  174.22   13.00
 -10   4   7  206.29   14.70
 -10   4   7  191.50   13.76
 -10  -4   8   13.54    4.77
 -10   4   8    9.11    5.16
 -10  -4   8    9.96    5.49
 -10   4   8   22.16    6.36
 -10   4   9   69.59    8.02
 -10  -4   9   69.02    8.45
 -10  -4   9   64.73    7.37
 -10   4   9   67.51    8.53
 -10   4  10   46.47    6.10
 -10  -4  10   38.81    5.21
 -10  -4  10   41.65    6.38
 -10   4  10   43.46    6.77
 -10  -4  11    0.39    4.18
 -10  -4  11    6.55    3.69
 -10   4  11    1.01    1.26
 -10   4  11    6.64    4.39
 -10  -4  12   66.29    7.46
 -10  -4  12   51.58    5.91
 -10   4  12   58.56    6.90
 -10  -4  13   31.61    5.03
 -10  -4  13   34.05    4.27
 -10   4  13   28.29    5.00
 -10  -4  14   41.27    4.88
 -10   4  14   39.21    4.82
 -10  -6  -2   20.16    3.27
 -10   6  -2   20.21    3.72
 -10  -6  -1   16.28    3.84
 -10   6  -1   16.77    4.46
 -10  -6   0   17.37    4.56
 -10   6   0   17.29    4.03
 -10  -6   1  179.65   12.03
 -10   6   1  159.67   11.22
 -10  -6   2   32.41    6.45
 -10   6   2   27.94    5.81
 -10  -6   3   38.03    6.78
 -10  -6   3   37.17    5.30
 -10   6   3   43.75    7.03
 -10  -6   3   46.45    7.48
 -10  -6   4   37.59    5.67
 -10  -6   4   57.41    8.33
 -10  -6   4   39.63    6.69
 -10   6   4   53.09    7.77
 -10  -6   5   41.99    7.50
 -10  -6   5   36.44    5.87
 -10   6   5   36.56    7.19
 -10   6   5   39.33    7.31
 -10  -6   5   41.66    6.46
 -10   6   6  109.51   10.80
 -10  -6   6   99.43   10.21
 -10  -6   6   90.24    8.88
 -10   6   6  100.73   10.32
 -10  -6   7  245.33   14.02
 -10   6   7  216.69   12.63
 -10  -6   7  235.88   14.04
 -10   6   7  264.61   14.86
 -10   6   7  251.42   14.98
 -10   6   8   -2.61    2.27
 -10  -6   8    5.97    3.96
 -10   6   8    7.27    4.12
 -10  -6   8    4.71    3.66
 -10   6   8    6.48    4.95
 -10  -6   9   94.42    8.82
 -10   6   9   72.06    7.56
 -10   6   9  101.01    8.08
 -10  -6   9   86.04    7.89
 -10   6   9   95.86    9.16
 -10  -6  10   76.04    7.75
 -10  -6  10   73.17    7.43
 -10   6  10   71.25    5.92
 -10   6  10   60.09    7.30
 -10  -6  11  114.31    8.46
 -10  -6  11  116.72    8.72
 -10   6  11  109.67    8.89
 -10  -6  12   33.85    4.64
 -10  -6  12   34.99    4.61
 -10   6  12   33.96    4.79
 -10  -8  -1  198.38   10.59
 -10  -8   0   17.00    3.30
 -10   8   0   11.26    3.23
 -10  -8   1   57.10    5.95
 -10   8   1   58.04    6.36
 -10  -8   1   65.83    7.25
 -10  -8   2   38.09    5.60
 -10   8   2   41.38    5.86
 -10  -8   2   46.48    6.55
 -10  -8   3   86.51    7.98
 -10   8   3   84.72    8.31
 -10  -8   3   89.93    8.44
 -10  -8   4    1.94    3.30
 -10  -8   4   -2.43    1.45
 -10  -8   4   -3.18    2.85
 -10  -8   5   38.41    4.84
 -10   8   5   59.68    7.21
 -10  -8   5   49.96    6.39
 -10   8   5   58.24    7.02
 -10  -8   5   34.55    5.03
 -10  -8   6   41.21    5.21
 -10   8   6   57.57    6.70
 -10  -8   6   50.37    6.70
 -10   8   6   42.39    6.40
 -10  -8   7  172.95    9.13
 -10   8   7  155.49    9.45
 -10   8   7  209.55   11.02
 -10  -8   7  185.65   10.68
 -10  -8   7  188.98   11.23
 -10   8   7  205.95   11.93
 -10   8   8   80.18    7.21
 -10  -8   8   99.93    7.99
 -10   8   8   93.46    6.87
 -10   8   8   99.90    8.53
 -10  -8   9   87.23    7.12
 -10   8   9   68.65    6.38
 -10   8   9   83.74    7.22
 -10  -8  10    0.50    2.20
 -10   8  10   -0.69    1.77
 -10  10   5  158.51    8.42
  -9   1  -2  265.32   15.20
  -9  -1  -1  327.77   16.77
  -9   1  -1  451.72   21.16
  -9   1   0  143.97   13.27
  -9  -1   0  125.51   11.50
  -9   1   1  110.64   12.33
  -9  -1   1   82.51    9.99
  -9  -1   2   97.24   11.38
  -9   1   2  111.38   12.53
  -9  -1   3  290.28   18.41
  -9   1   3  290.74   19.31
  -9  -1   4  418.06   22.13
  -9   1   4  456.42   23.98
  -9   1   4  432.15   20.78
  -9   1   5  530.47   25.73
  -9  -1   5  516.64   24.85
  -9   1   5  492.99   22.48
  -9   1   6  119.36   13.22
  -9  -1   6  102.45   12.10
  -9   1   6  106.72   11.08
  -9  -1   7   82.30    9.86
  -9   1   7  103.78   10.04
  -9   1   7  109.58   12.65
  -9  -1   7  104.51   12.31
  -9  -1   7   87.66    9.35
  -9   1   7   84.54   10.04
  -9  -1   8  114.81   12.37
  -9  -1   8  116.05   10.76
  -9   1   8  119.90   12.72
  -9  -1   8   99.16   10.47
  -9   1   8  115.78   12.04
  -9  -1   9   41.99    8.54
  -9   1   9   57.07    9.56
  -9   1   9   39.74    8.42
  -9  -1   9   40.58    7.51
  -9  -1  10  344.27   18.77
  -9   1  10  297.33   17.39
  -9   1  10  318.98   19.00
  -9  -1  10  286.00   17.06
  -9  -1  11   87.57    9.07
  -9  -1  11   89.50    9.51
  -9   1  11   83.57    8.75
  -9   1  11   93.42   11.12
  -9  -1  11   88.35   10.26
  -9  -1  12   74.84    9.76
  -9   1  12   68.88    8.63
  -9  -1  12   69.68    8.31
  -9  -1  12   73.82    8.35
  -9   1  12   77.70    7.80
  -9   1  12   70.84    9.91
  -9  -1  12   76.64    9.38
  -9   1  13   82.91    8.58
  -9  -1  13   74.79    8.30
  -9  -1  13   86.27    9.76
  -9  -1  13   64.23    6.79
  -9   1  13   87.33   10.10
  -9  -1  13   72.49    9.15
  -9  -1  14   44.52    6.85
  -9   1  14   50.04    7.17
  -9   1  14   42.63    5.93
  -9  -1  14   45.88    6.66
  -9   1  14   47.73    7.54
  -9  -1  14   53.99    7.26
  -9  -1  15  104.24    8.66
  -9   1  15   88.09    7.06
  -9   1  15  107.27    8.88
  -9  -1  15   97.98    8.10
  -9  -1  15  100.38    8.85
  -9   1  15  103.44    9.16
  -9   1  16   19.85    3.81
  -9  -1  16   19.87    3.63
  -9  -1  16   22.65    4.14
  -9   1  16   20.84    4.24
  -9  -3  -6   10.11    2.34
  -9  -3   0  180.30   12.21
  -9   3   0  212.91   14.13
  -9  -3   1   88.62    9.76
  -9   3   1   77.24    9.81
  -9  -3   2  205.59   14.81
  -9   3   2  194.52   14.49
  -9  -3   3   17.17    6.37
  -9   3   3    7.29    4.91
  -9  -3   4   79.24   10.47
  -9   3   4   73.44    9.89
  -9  -3   5  208.89   15.89
  -9  -3   5  210.95   16.62
  -9   3   5  215.06   16.17
  -9   3   6   16.64    5.31
  -9  -3   6   14.96    6.82
  -9  -3   6   11.78    6.36
  -9   3   6   14.02    7.10
  -9   3   6   20.41    6.77
  -9   3   7  370.21   20.68
  -9  -3   7  407.83   21.66
  -9  -3   7  375.12   20.10
  -9   3   7  431.59   22.77
  -9   3   7  400.38   21.91
  -9   3   8   14.58    6.35
  -9  -3   8   21.92    7.27
  -9   3   8   22.25    6.33
  -9  -3   8   15.83    5.14
  -9   3   8   24.87    8.01
  -9  -3   9  407.94   20.78
  -9   3   9  392.13   20.20
  -9  -3   9  313.24   17.12
  -9   3   9  308.90   19.35
  -9   3   9  400.86   21.77
  -9   3  10   32.31    6.80
  -9  -3  10   36.02    7.35
  -9  -3  10   31.98    5.51
  -9   3  10   28.63    6.62
  -9   3  10   32.70    8.43
  -9  -3  10   23.11    5.19
  -9   3  11   62.82    7.41
  -9   3  11   74.80    8.13
  -9  -3  11   55.77    8.14
  -9   3  11   66.86   10.07
  -9  -3  11   55.27    7.82
  -9   3  12  169.02   10.90
  -9  -3  12  205.28   15.21
  -9  -3  12  149.91   11.49
  -9   3  12  199.53   14.72
  -9  -3  12  184.94   12.54
  -9  -3  13   16.18    6.13
  -9   3  13   21.01    3.86
  -9  -3  13   15.96    4.27
  -9  -3  13   19.42    5.18
  -9   3  13   12.26    5.50
  -9  -3  14  120.18   10.15
  -9  -3  14  100.32    7.98
  -9   3  14  123.08   10.45
  -9  -3  14  107.44    9.19
  -9  -3  15   18.35    3.27
  -9  -3  15   20.04    4.57
  -9  -3  15   14.61    3.38
  -9   3  15   13.86    4.25
  -9  -3  15   12.60    3.87
  -9   3  15   20.85    4.80
  -9   3  16  105.97    7.47
  -9   3  16  110.69    7.63
  -9  -5  -4   93.34    8.17
  -9  -5  -3   33.50    5.96
  -9  -5  -2  100.93   10.13
  -9   5  -2   93.27    9.52
  -9  -5  -1   59.58    8.92
  -9   5  -1   54.29    8.02
  -9  -5   0   24.60    7.05
  -9   5   0   10.60    4.98
  -9  -5   1   64.95   10.37
  -9   5   1   58.37    9.38
  -9  -5   2    0.18    6.54
  -9  -5   2   11.65    3.82
  -9   5   2    5.11    5.50
  -9  -5   3   77.14    9.44
  -9  -5   3   85.68   11.71
  -9   5   3   72.36   10.29
  -9  -5   4   21.80    7.95
  -9  -5   4   26.62    7.07
  -9   5   4    8.09    6.35
  -9  -5   5  198.75   15.07
  -9  -5   5  202.70   16.00
  -9   5   5  176.54   15.42
  -9  -5   6  122.10   12.39
  -9  -5   6  119.67   12.60
  -9   5   6  129.04   13.24
  -9  -5   6  104.70   10.46
  -9  -5   7    7.93    5.85
  -9   5   7    3.23    4.01
  -9  -5   7   10.50    6.31
  -9   5   7   22.70    8.44
  -9   5   8  431.68   22.45
  -9  -5   8  429.98   21.12
  -9  -5   8  417.87   20.74
  -9   5   8  418.87   22.22
  -9   5   9   97.96   10.16
  -9   5   9   85.27   10.82
  -9  -5   9   99.96   11.47
  -9  -5   9   77.97    9.19
  -9   5   9  102.67   11.73
  -9  -5  10   56.46    7.58
  -9   5  10   62.32    9.51
  -9   5  10   58.51    7.33
  -9  -5  10   62.26    8.84
  -9   5  10   66.33   10.34
  -9  -5  11  385.98   19.44
  -9   5  11  325.29   18.76
  -9  -5  11  331.75   17.36
  -9   5  11  343.39   18.81
  -9  -5  12    3.35    5.15
  -9  -5  12    3.51    4.22
  -9   5  12    2.88    4.48
  -9   5  12   -4.08    4.32
  -9  -5  13   22.50    5.72
  -9  -5  13   22.27    4.42
  -9   5  13   22.50    5.47
  -9  -5  14    3.45    3.48
  -9  -5  14    6.11    2.72
  -9   5  14    0.68    2.90
  -9  -5  15   30.63    3.98
  -9   5  15   34.44    4.93
  -9   5  15   27.69    4.05
  -9  -7  -5    8.10    3.55
  -9   7  -4  101.98    7.58
  -9  -7  -3   10.68    2.68
  -9   7  -3   10.82    4.04
  -9  -7  -2   81.10    7.82
  -9   7  -2   97.47    9.78
  -9  -7  -1   35.24    6.18
  -9   7  -1   37.00    7.15
  -9  -7   0   -3.43    4.18
  -9   7   0    2.27    5.40
  -9  -7   1   96.70   10.38
  -9   7   1  101.26   11.78
  -9  -7   2  172.33   13.88
  -9   7   2  150.57   13.65
  -9  -7   3  159.98   13.87
  -9  -7   3  132.08   10.34
  -9   7   3  169.58   14.73
  -9  -7   4  113.15   10.26
  -9   7   4  104.04   10.35
  -9  -7   4  114.48   12.12
  -9  -7   4  120.15   12.05
  -9   7   4  117.58   13.01
  -9  -7   5  135.56   13.27
  -9  -7   5  122.93   10.95
  -9   7   5  124.72   11.81
  -9  -7   5  126.37   11.84
  -9   7   5  128.04   13.54
  -9  -7   6   85.34   10.83
  -9  -7   6   73.67    9.30
  -9   7   6   71.46    9.52
  -9   7   6   81.06   11.41
  -9  -7   6   71.01    8.97
  -9   7   7  179.89   14.54
  -9  -7   7  163.18   13.61
  -9  -7   7  187.31   13.87
  -9   7   7  194.66   15.48
  -9   7   8  476.00   20.33
  -9   7   8  420.26   21.39
  -9  -7   8  446.05   20.55
  -9  -7   8  435.20   20.52
  -9   7   8  434.37   21.23
  -9  -7   9  129.09   11.16
  -9  -7   9  144.46   12.09
  -9   7   9  147.20   13.02
  -9   7   9  178.02   11.56
  -9   7   9  175.03   13.45
  -9  -7  10  108.40   10.10
  -9   7  10   97.30    8.89
  -9  -7  10  106.90   10.17
  -9   7  10  106.78   10.93
  -9   7  10  111.89   10.63
  -9  -7  11   -2.07    3.92
  -9   7  11   -7.03    2.66
  -9  -7  11    3.29    3.54
  -9   7  11   -0.28    3.55
  -9   7  11    1.29    3.99
  -9  -7  12   54.85    6.47
  -9  -7  12   54.86    6.89
  -9   7  12   56.44    6.11
  -9   7  12   64.17    7.80
  -9   7  12   61.16    7.01
  -9  -7  13  266.92   11.93
  -9  -7  13  273.50   12.28
  -9   7  13  269.35   12.36
  -9  -7  14   46.28    4.87
  -9   7  14   44.55    4.70
  -9  -9  -3   -1.22    3.22
  -9   9  -3    0.27    2.71
  -9  -9  -2   66.17    7.76
  -9   9  -2   75.26    7.53
  -9  -9  -1   31.57    4.57
  -9   9  -1   53.07    7.23
  -9  -9  -1   44.08    7.56
  -9   9   0  255.30   14.71
  -9  -9   0  271.57   16.06
  -9  -9   1   26.02    5.07
  -9  -9   1   31.80    6.88
  -9   9   1   28.91    6.42
  -9  -9   2   93.80    9.20
  -9  -9   2  108.70   11.15
  -9   9   2  113.91   10.99
  -9  -9   3   52.45    7.59
  -9  -9   3   56.35    8.53
  -9   9   3   65.77    9.10
  -9  -9   4  106.79   10.36
  -9  -9   4  102.10    8.62
  -9   9   4  104.29    9.50
  -9  -9   4  108.26   10.73
  -9   9   4  116.36   11.10
  -9  -9   5   17.52    5.75
  -9   9   5   21.76    5.17
  -9  -9   5   15.75    4.47
  -9  -9   5   10.85    4.45
  -9   9   5   12.80    5.52
  -9  -9   6  308.68   15.55
  -9  -9   6  330.15   16.99
  -9   9   6  323.43   17.38
  -9  -9   6  314.16   15.79
  -9   9   6  355.91   17.82
  -9  -9   7   10.23    4.46
  -9   9   7    7.46    4.34
  -9  -9   7    0.94    4.14
  -9   9   7    6.62    4.53
  -9  -9   7    4.52    2.31
  -9   9   8   16.39    4.95
  -9   9   8   13.03    3.55
  -9   9   8   18.13    3.62
  -9  -9   8   15.52    5.04
  -9   9   8   19.23    5.40
  -9  -9   9   61.15    7.25
  -9   9   9   51.26    6.15
  -9   9   9   55.20    7.26
  -9  -9   9   53.69    6.98
  -9   9   9   48.02    6.77
  -9  -9  10   58.25    6.02
  -9   9  10   63.55    6.14
  -9   9  10   64.08    7.51
  -9  -9  10   65.83    7.12
  -9   9  10   61.61    6.85
  -9   9  11   21.62    4.34
  -9   9  11   17.99    3.10
  -9  -9  11   15.63    3.88
  -9   9  11   21.42    3.89
  -9   9  12  197.14   10.37
  -9  -9  12  202.83    9.93
  -9 -11  -1   25.37    4.01
  -9  11  -1   43.02    4.80
  -9 -11   0  128.92    8.94
  -9  11   0  142.38    8.79
  -9  11   1   18.09    4.36
  -9 -11   1   12.73    3.68
  -9 -11   2  144.32   10.01
  -9  11   2  167.16   10.21
  -9 -11   3    1.76    2.86
  -9  11   3    0.27    2.77
  -9  11   4  135.45    8.78
  -9 -11   4  153.12   10.20
  -9  11   4  170.11   10.37
  -9  11   5   12.11    2.97
  -9 -11   5   12.89    3.87
  -9  11   5    8.92    3.29
  -9 -11   6   11.19    2.70
  -9  11   6   13.33    3.84
  -9  11   6   10.31    2.92
  -9  11   6   20.29    4.02
  -9 -11   6   12.72    3.68
  -9 -11   7   27.83    4.78
  -9  11   7   24.54    4.19
  -9 -11   7   13.02    3.28
  -9  11   7   24.59    4.05
  -9 -11   8   20.82    3.69
  -9  11   8   20.27    3.81
  -9 -11   8   14.12    3.13
  -9  11   8   20.03    3.55
  -9  11   9   28.16    4.06
  -9 -11   9   29.05    3.93
  -8   0  -2  160.98   12.60
  -8   0   0  256.83   28.93
  -8   0   1   -9.12    7.69
  -8   0   2 1070.74   57.88
  -8   0   3    5.24    4.64
  -8   0   4 1346.61   64.14
  -8   0   4 1373.98   39.73
  -8   0   4 1202.40   33.86
  -8   0   5    2.25    4.00
  -8   0   5    3.00    6.01
  -8   0   5   -1.08    3.39
  -8   0   6  563.33   40.25
  -8   0   6  592.64   26.26
  -8   0   6  540.74   23.69
  -8   0   7   -2.89    3.34
  -8   0   7    3.02    4.73
  -8   0   7    2.15    4.46
  -8   0   8   59.12    9.47
  -8   0   8   69.25   10.30
  -8   0   8   65.27    9.97
  -8   0   9    5.12    5.51
  -8   0   9   -2.14    4.75
  -8   0  10  652.02   26.00
  -8   0  10  682.71   28.12
  -8   0  11  -13.04    4.92
  -8   0  11    3.17    3.89
  -8   0  11    0.58    5.67
  -8   0  12  447.54   22.54
  -8   0  12  426.56   18.24
  -8   0  12  458.38   19.84
  -8   0  12  487.48   23.99
  -8   0  13    0.97    3.68
  -8   0  13   -2.97    6.26
  -8   0  13   -3.03    7.01
  -8   0  14  139.14   12.68
  -8   0  14  123.45   11.57
  -8   0  14  114.42   12.25
  -8   0  15   -0.71    4.87
  -8   0  15   -0.98    3.99
  -8   0  15    4.07    5.22
  -8   0  16  416.67   17.83
  -8   0  16  361.92   17.13
  -8   0  17   -3.35    2.94
  -8   0  17   -1.02    2.56
  -8  -2  -1  209.14   13.98
  -8  -2   0  228.90   15.23
  -8   2   0  224.65   15.21
  -8   2   1  284.31   31.30
  -8  -2   1  339.68   33.29
  -8  -2   1  356.43   19.27
  -8   2   1  329.56   18.85
  -8  -2   2  318.54   31.65
  -8   2   2  325.24   33.21
  -8  -2   2  306.85   18.40
  -8   2   2  306.93   18.30
  -8   2   3   35.68   13.01
  -8  -2   3   22.71    8.42
  -8  -2   3   32.46    7.67
  -8   2   3   34.95    7.55
  -8   2   4  179.28   24.22
  -8  -2   4  190.04   23.62
  -8  -2   4  201.97   15.85
  -8   2   4  200.74   15.50
  -8  -2   5  216.71   25.28
  -8   2   5  252.06   27.85
  -8   2   5  205.86   15.11
  -8  -2   5  233.68   16.69
  -8   2   5  234.75   16.78
  -8  -2   6  359.08   32.52
  -8   2   6  324.83   31.89
  -8  -2   6  368.81   20.66
  -8   2   6  332.95   19.67
  -8   2   6  367.01   20.85
  -8  -2   7    0.22    6.16
  -8   2   7    9.71    5.97
  -8  -2   7   11.06    6.09
  -8   2   7    1.68    5.05
  -8  -2   7   -0.84    3.58
  -8   2   7    1.89    5.02
  -8   2   7    3.23    5.80
  -8  -2   7   13.81    3.97
  -8   2   8  351.07   21.22
  -8   2   8  382.76   21.08
  -8  -2   8  365.23   19.40
  -8  -2   8  395.94   21.37
  -8   2   8  347.77   20.85
  -8  -2   8  343.79   18.98
  -8  -2   9    4.00    5.33
  -8  -2   9   12.97    4.33
  -8   2   9   -0.69    5.11
  -8   2   9    8.93    6.10
  -8  -2   9    5.95    4.20
  -8   2   9    8.48    5.86
  -8   2  10  453.45   24.67
  -8   2  10  466.31   21.74
  -8  -2  10  502.80   22.94
  -8  -2  10  472.46   22.92
  -8   2  10  503.16   24.97
  -8  -2  11  275.69   17.19
  -8   2  11  268.90   14.22
  -8  -2  11  292.45   17.22
  -8   2  11  275.94   19.76
  -8   2  11  305.71   16.96
  -8   2  11  285.39   19.22
  -8  -2  11  289.57   18.14
  -8   2  12   16.98    5.79
  -8  -2  12   21.11    7.01
  -8  -2  12   35.42    9.37
  -8   2  12   21.72    5.16
  -8  -2  12   21.93    5.21
  -8   2  12   13.83    4.65
  -8   2  12   22.69    8.13
  -8  -2  12   26.27    7.66
  -8  -2  13  187.33   14.20
  -8   2  13  171.71   12.77
  -8  -2  13  192.78   15.41
  -8   2  13  181.35   11.58
  -8  -2  13  166.34   11.85
  -8   2  13  189.94   15.70
  -8  -2  13  196.33   15.09
  -8   2  14  207.80   11.91
  -8  -2  14  232.71   15.85
  -8  -2  14  233.31   15.15
  -8   2  14  194.89   12.63
  -8   2  14  210.00   14.99
  -8  -2  14  209.86   14.93
  -8  -2  15   30.81    5.05
  -8   2  15   28.85    5.16
  -8   2  15   27.07    4.81
  -8  -2  15   31.65    6.75
  -8  -2  15   41.65    7.23
  -8  -2  15   36.59    7.48
  -8   2  15   28.34    6.66
  -8   2  16  168.42    9.30
  -8   2  16  189.94   12.33
  -8  -2  16  188.16   11.95
  -8  -2  16  168.14   11.92
  -8   2  16  171.37   11.65
  -8  -2  17   27.86    4.49
  -8   2  17   19.65    4.36
  -8   2  17   18.17    4.11
  -8   4  -3   62.14    8.63
  -8   4  -2  392.87   21.07
  -8   4  -1  356.79   20.90
  -8  -4   0  650.50   23.74
  -8   4   0  666.36   28.22
  -8  -4   1   24.76    5.98
  -8   4   1   27.92    7.50
  -8  -4   2   73.58    9.25
  -8   4   2   85.02   11.33
  -8  -4   3   86.26   10.09
  -8   4   3   87.91   11.46
  -8   4   4  250.76   17.01
  -8  -4   4  275.56   17.49
  -8   4   4  264.16   18.75
  -8  -4   5   25.32    7.60
  -8   4   5   24.45    6.92
  -8  -4   5   29.34    7.62
  -8   4   5   13.56    6.53
  -8   4   6  505.70   25.33
  -8  -4   6  512.21   24.08
  -8  -4   6  505.51   24.39
  -8   4   6  508.83   25.60
  -8  -4   7  387.23   21.08
  -8  -4   7  366.29   20.65
  -8   4   7  358.53   21.60
  -8   4   7  357.75   21.78
  -8   4   8  390.14   22.99
  -8  -4   8  348.96   19.64
  -8  -4   8  390.02   21.26
  -8   4   8  372.48   22.20
  -8   4   9  172.74   13.98
  -8  -4   9  171.25   14.40
  -8  -4   9  160.80   13.11
  -8   4   9  169.18   15.91
  -8   4   9  166.24   13.83
  -8   4   9  170.71   15.28
  -8  -4   9  129.01   11.42
  -8  -4  10  412.07   21.14
  -8  -4  10  387.37   19.54
  -8   4  10  400.85   19.52
  -8   4  10  364.31   20.58
  -8   4  10  375.60   23.19
  -8  -4  10  351.66   18.59
  -8   4  10  421.52   23.34
  -8  -4  11    2.55    4.44
  -8   4  11    2.76    4.98
  -8  -4  11    1.23    4.47
  -8   4  11   -8.87    6.72
  -8   4  11    4.12    6.91
  -8  -4  11    2.43    4.64
  -8  -4  12  125.11   10.82
  -8  -4  12   92.52   12.02
  -8   4  12  118.63    9.07
  -8   4  12   85.13   11.55
  -8   4  12  109.02   10.96
  -8  -4  12  107.14   10.52
  -8  -4  12  125.41   11.84
  -8   4  12   97.32   11.33
  -8  -4  13   71.34   10.87
  -8  -4  13   61.11    8.21
  -8   4  13   53.16    6.31
  -8   4  13   54.03    9.40
  -8   4  13   55.50    8.11
  -8  -4  13   56.63    7.34
  -8   4  13   64.34    9.82
  -8  -4  13   54.87    8.27
  -8  -4  14    8.60    4.09
  -8  -4  14   19.35    6.90
  -8   4  14   11.31    3.71
  -8  -4  14   13.70    3.69
  -8   4  14   11.59    5.72
  -8  -4  14   13.34    5.11
  -8   4  15  115.52    8.00
  -8  -4  15  128.98    9.61
  -8  -4  15  132.22   11.04
  -8  -4  15  135.86   10.46
  -8  -4  15  125.44   10.46
  -8   4  15  114.86    9.88
  -8  -4  16  183.41    9.99
  -8   4  16  175.48    8.59
  -8  -4  16  194.85   11.07
  -8   4  16  199.06   11.31
  -8   4  17   43.12    4.90
  -8   6  -6   46.95    6.58
  -8   6  -5   70.70    8.70
  -8  -6  -4  149.45   11.19
  -8   6  -4  162.27   13.61
  -8  -6  -3  156.94   12.39
  -8   6  -3  182.82   14.95
  -8  -6  -2   67.65    9.36
  -8   6  -2   55.36    9.46
  -8  -6  -1  541.23   24.59
  -8   6  -1  519.35   25.85
  -8  -6   0   49.13    8.93
  -8   6   0   44.70    9.59
  -8  -6   1   50.22    7.22
  -8   6   1   65.77   11.17
  -8  -6   2  520.14   21.93
  -8   6   2  530.84   26.65
  -8  -6   3   83.13    9.76
  -8   6   3   81.19   10.35
  -8  -6   3  110.85   13.19
  -8   6   3   79.37   11.53
  -8   6   4  119.98   12.75
  -8  -6   4  113.13   11.61
  -8  -6   4  139.86   14.32
  -8   6   4  132.33   14.52
  -8  -6   5  402.20   22.31
  -8  -6   5  367.87   20.07
  -8   6   5  370.16   22.10
  -8   6   5  392.05   23.15
  -8   6   6   15.91    5.26
  -8  -6   6   11.06    6.16
  -8   6   6   19.89    6.67
  -8  -6   6   10.79    6.02
  -8   6   6   13.06    6.96
  -8  -6   6   15.05    5.63
  -8   6   7  121.73   13.35
  -8  -6   7  152.16   13.75
  -8  -6   7  125.28   12.91
  -8   6   7  133.87   12.72
  -8   6   7  133.21   14.24
  -8   6   8  121.06   14.13
  -8  -6   8  116.12   12.46
  -8  -6   8  123.92   13.22
  -8   6   8  115.22   11.88
  -8   6   8  129.05   14.28
  -8   6   9  275.71   19.82
  -8  -6   9  257.01   17.05
  -8  -6   9  288.61   18.13
  -8   6   9  292.83   16.88
  -8   6   9  298.53   18.84
  -8   6   9  311.18   19.77
  -8  -6  10   -3.84    3.88
  -8   6  10    0.62    4.02
  -8  -6  10   -6.58    5.94
  -8   6  10    4.96    6.55
  -8   6  10    3.10    5.92
  -8  -6  11  162.82   13.81
  -8  -6  11  178.99   13.75
  -8   6  11  168.46   15.49
  -8   6  11  172.54   13.98
  -8   6  11  161.86   14.03
  -8  -6  12  177.00   14.20
  -8   6  12  171.66   14.88
  -8   6  12  146.68   12.70
  -8  -6  12  154.81   12.40
  -8   6  12  168.58   13.39
  -8  -6  13   12.32    5.95
  -8   6  13    2.90    3.27
  -8   6  13   -0.22    4.41
  -8  -6  13    5.56    3.95
  -8   6  13    3.95    4.52
  -8  -6  14  169.15   10.58
  -8  -6  14  182.78   12.26
  -8   6  14  156.48   11.63
  -8  -6  14  152.57   10.00
  -8   6  14  162.53   11.22
  -8   6  15    2.99    1.49
  -8  -6  15    8.67    3.35
  -8  -6  15   -0.48    2.20
  -8   6  15    6.38    2.85
  -8  -6  16    1.75    2.26
  -8   6  16    8.90    2.98
  -8   8  -6   56.10    6.45
  -8  -8  -6   54.97    6.61
  -8   8  -5  249.33   14.42
  -8   8  -4  161.02   12.77
  -8  -8  -3   73.42    7.28
  -8   8  -3   87.46   11.16
  -8  -8  -2   27.70    5.54
  -8   8  -2   32.82    7.82
  -8  -8  -1   55.01    7.68
  -8   8  -1   65.19   10.70
  -8  -8   0   93.25   10.19
  -8   8   0  127.69   13.87
  -8  -8   1  520.50   23.55
  -8   8   1  563.11   26.79
  -8  -8   2   15.88    6.96
  -8   8   2    7.59    4.30
  -8  -8   2    8.74    4.11
  -8   8   2    6.62    7.13
  -8  -8   3  990.68   33.24
  -8   8   3  895.00   31.24
  -8   8   3  933.50   33.70
  -8   8   3 1007.76   35.70
  -8   8   4  374.31   20.63
  -8  -8   4  339.97   18.45
  -8  -8   4  405.06   22.09
  -8   8   4  369.81   21.83
  -8   8   4  394.83   22.83
  -8  -8   4  350.22   21.18
  -8   8   5   12.10    7.13
  -8   8   5    9.27    4.32
  -8  -8   5   10.14    5.77
  -8  -8   5   16.17    8.21
  -8  -8   5   18.31    6.97
  -8   8   5    6.89    7.49
  -8   8   6  148.56   13.65
  -8   8   6  209.04   17.06
  -8  -8   6  160.56   13.78
  -8  -8   6  172.34   15.00
  -8   8   6  159.09   14.95
  -8  -8   6  181.69   14.71
  -8   8   7  184.16   15.03
  -8   8   7  207.28   17.47
  -8  -8   7  194.44   15.61
  -8  -8   7  183.92   14.56
  -8   8   7  210.89   16.45
  -8  -8   7  172.11   13.38
  -8   8   8   45.13    9.45
  -8   8   8   55.85    9.04
  -8  -8   8   40.44    7.93
  -8  -8   8   47.54    8.78
  -8   8   8   57.10    9.23
  -8  -8   9   59.85    8.38
  -8  -8   9   34.84    8.17
  -8   8   9   35.89    8.55
  -8  -8   9   38.41    8.07
  -8   8   9   45.71    7.95
  -8   8   9   39.18    8.39
  -8  -8  10   27.80    5.91
  -8  -8  10   24.33    6.19
  -8   8  10   19.99    7.21
  -8  -8  10   19.86    6.85
  -8   8  10   22.34    5.90
  -8   8  10   20.64    6.08
  -8  -8  11   44.48    6.71
  -8   8  11   34.52    6.70
  -8  -8  11   35.05    6.97
  -8   8  11   46.05    8.18
  -8   8  11   48.94    7.53
  -8  -8  12   52.24    6.88
  -8   8  12   43.93    7.31
  -8   8  12   44.89    7.83
  -8  -8  12   40.04    7.09
  -8   8  12   32.20    5.96
  -8  -8  13  255.47   12.52
  -8   8  13  300.24   15.51
  -8   8  13  282.03   15.25
  -8  -8  13  264.66   13.40
  -8   8  13  271.49   12.94
  -8  -8  14  180.80    9.59
  -8   8  14  187.16    9.39
  -8  -8  15   49.84    5.16
  -8 -10  -5   -1.66    2.25
  -8  10  -5    8.97    3.09
  -8 -10  -4   19.94    4.96
  -8  10  -4   29.28    5.50
  -8  10  -3   73.69    8.66
  -8 -10  -3   69.72    8.39
  -8  10  -2   49.61    8.17
  -8 -10  -2   40.74    7.73
  -8 -10  -1  119.52    8.86
  -8 -10  -1  163.11   13.60
  -8  10  -1  145.25   12.74
  -8 -10   0   76.23    8.02
  -8 -10   0   97.27   11.76
  -8  10   0   87.07   10.79
  -8  10   1   50.45    6.94
  -8 -10   1   41.53    6.91
  -8  10   1   48.64    6.81
  -8  10   1   45.34    9.22
  -8 -10   1   44.27    9.29
  -8 -10   2   33.19    6.34
  -8  10   2   30.70    5.82
  -8  10   2   41.77    6.96
  -8 -10   2   49.08    9.37
  -8  10   2   49.73    8.82
  -8 -10   3  220.50   14.87
  -8  10   3  222.12   15.09
  -8 -10   3  183.97   11.79
  -8  10   3  217.59   15.44
  -8  10   3  243.98   16.70
  -8 -10   3  235.15   16.87
  -8 -10   4   34.25    6.01
  -8 -10   4   19.07    6.86
  -8  10   4   29.65    7.23
  -8  10   4   27.08    6.36
  -8  10   4   22.95    7.22
  -8 -10   4   16.78    6.72
  -8 -10   5  492.71   22.56
  -8  10   5  520.07   24.43
  -8 -10   5  481.88   20.51
  -8  10   5  533.00   23.45
  -8 -10   5  495.92   22.92
  -8  10   6   72.21    9.07
  -8 -10   6   68.45    9.80
  -8 -10   6   65.47    8.44
  -8  10   6   68.86   10.19
  -8  10   6   76.42    9.41
  -8 -10   6   54.06    8.19
  -8  10   7   28.22    6.37
  -8  10   7   31.13    7.70
  -8 -10   7   19.15    5.64
  -8  10   7   12.70    5.03
  -8 -10   7   18.30    5.08
  -8 -10   8   66.37    7.69
  -8  10   8   59.44    8.40
  -8  10   8   88.91   10.72
  -8 -10   8   63.88    8.38
  -8 -10   8   67.93    8.00
  -8  10   8   76.87    8.84
  -8 -10   9    9.04    4.17
  -8 -10   9   10.41    3.40
  -8  10   9   -1.68    4.57
  -8 -10   9    8.42    4.95
  -8  10   9   10.26    5.05
  -8  10   9    3.56    3.86
  -8 -10  10   19.47    4.83
  -8  10  10   21.35    5.01
  -8 -10  10   23.64    5.98
  -8  10  10   16.56    5.60
  -8  10  10   10.97    3.61
  -8 -10  11   86.32    7.49
  -8  10  11   96.24    9.25
  -8 -10  11  105.39    9.11
  -8  10  11   96.24    9.02
  -8  10  11   85.74    7.15
  -8 -10  12   16.63    3.94
  -8  10  12   21.57    4.40
  -8  10  12   15.92    4.04
  -8 -10  12   19.73    4.28
  -8 -10  13   25.78    3.94
  -8 -10  13   22.93    3.55
  -8  10  13   14.64    3.48
  -8  10  13   16.69    3.34
  -8  12  -3   55.67    5.50
  -8  12  -2   58.31    6.09
  -8 -12  -2   43.36    5.56
  -8 -12  -1    8.74    4.06
  -8  12  -1   21.50    4.46
  -8  12   0   18.04    3.69
  -8 -12   0   17.65    4.92
  -8  12   1  104.71    8.26
  -8  12   1   95.17    8.15
  -8 -12   1  117.56   10.33
  -8  12   2   22.85    4.46
  -8  12   2   27.79    4.84
  -8  12   2   34.07    5.89
  -8 -12   2   35.94    6.76
  -8  12   3   64.63    7.25
  -8  12   3   76.99    8.13
  -8 -12   3   75.99    8.77
  -8  12   3   74.11    7.94
  -8  12   4   77.10    8.50
  -8  12   4   73.54    7.76
  -8 -12   4   71.28    8.46
  -8  12   4   79.75    7.73
  -8  12   5  127.91   10.19
  -8  12   5  133.96   10.68
  -8 -12   5  116.07    8.19
  -8  12   5  111.30    8.89
  -8 -12   5  118.65   10.29
  -8 -12   6   16.35    3.71
  -8  12   6   22.84    5.21
  -8  12   6   18.30    4.51
  -8 -12   6   14.66    4.53
  -8  12   6   12.77    3.24
  -8 -12   7  188.40   12.49
  -8 -12   7  175.54   10.56
  -8  12   7  208.03   12.85
  -8 -12   7  169.97   10.24
  -8  12   7  196.18   11.92
  -8 -12   7  178.35   10.88
  -8  12   7  178.83   10.08
  -8 -12   8    3.66    3.58
  -8 -12   8    1.62    2.26
  -8  12   8    6.98    3.60
  -8  12   8    5.30    3.07
  -8 -12   8    2.27    2.88
  -8  12   8    5.24    2.23
  -8 -12   9   75.45    7.21
  -8  12   9   77.32    7.18
  -8 -12   9   79.27    6.92
  -8  12   9   78.41    7.49
  -8  12  10   25.08    4.21
  -8  12  10   23.03    3.98
  -8 -12  10   19.01    3.63
  -7   1  -4  198.67   26.30
  -7  -1  -3  105.24   17.41
  -7   1  -3   88.08   16.17
  -7   1  -3   73.50   17.15
  -7  -1  -2  491.03   37.35
  -7   1  -2  509.77   39.49
  -7  -1  -1  854.07   48.80
  -7   1  -1  891.97   51.78
  -7   1   0   86.72   16.45
  -7  -1   0  101.28   18.29
  -7  -1   1  263.65   27.94
  -7   1   1  252.49   27.90
  -7   1   1  256.05   15.53
  -7  -1   2   82.05   16.63
  -7   1   2   81.71   15.61
  -7   1   2   69.06    8.31
  -7  -1   3 1090.25   53.19
  -7   1   3 1075.08   54.40
  -7   1   3 1024.01   30.85
  -7   1   4  799.02   46.29
  -7  -1   4  804.87   45.63
  -7  -1   4  854.20   29.26
  -7  -1   4  778.59   25.37
  -7   1   4  777.25   27.16
  -7  -1   5 1495.77   61.13
  -7   1   5 1487.88   61.80
  -7   1   5 1333.92   36.16
  -7  -1   5 1612.70   40.03
  -7  -1   5 1426.49   35.24
  -7   1   5 1451.43   37.36
  -7  -1   6  595.41   38.21
  -7   1   6  581.17   38.43
  -7  -1   6  527.83   22.85
  -7  -1   6  668.30   26.12
  -7   1   6  556.00   24.34
  -7   1   6  642.40   25.57
  -7  -1   6  597.35   23.56
  -7   1   7  473.68   34.04
  -7  -1   7  426.62   32.26
  -7  -1   7  355.54   19.75
  -7   1   7  409.27   21.78
  -7  -1   7  462.74   21.95
  -7   1   7  450.95   21.74
  -7  -1   7  417.91   20.36
  -7   1   7  439.45   21.70
  -7   1   8  300.01   27.52
  -7  -1   8  220.63   12.75
  -7   1   8  238.28   23.27
  -7   1   8  212.91   12.06
  -7  -1   8  266.28   25.15
  -7   1   8  235.76   17.15
  -7  -1   8  246.22   16.72
  -7   1   8  283.99   17.13
  -7  -1   8  259.05   15.26
  -7  -1   8  265.97   16.61
  -7   1   8  272.57   17.63
  -7  -1   8  258.31   16.55
  -7   1   9  166.17   21.53
  -7  -1   9  140.97   10.80
  -7   1   9  147.78   10.58
  -7   1   9  147.86   12.59
  -7   1   9  146.71   14.45
  -7  -1   9  158.31   13.45
  -7   1   9  139.64   13.47
  -7  -1   9  141.10   13.05
  -7  -1  10  706.40   45.33
  -7   1  10  684.49   43.16
  -7   1  10  585.52   21.38
  -7  -1  10  577.34   21.62
  -7   1  10  584.05   27.99
  -7  -1  10  595.93   24.44
  -7   1  10  627.58   24.36
  -7   1  10  546.86   24.25
  -7  -1  10  576.01   25.88
  -7   1  10  629.93   27.40
  -7   1  11  261.30   14.97
  -7  -1  11  255.20   15.08
  -7  -1  11  279.31   16.37
  -7   1  11  236.26   16.44
  -7   1  11  257.03   15.34
  -7   1  11  237.32   18.46
  -7  -1  11  260.19   17.94
  -7   1  11  267.90   18.75
  -7   1  12  117.75   12.54
  -7  -1  12  111.26   12.72
  -7   1  12  109.99   10.48
  -7  -1  12  112.30   10.80
  -7  -1  12  122.30   10.54
  -7   1  12  101.09   10.99
  -7  -1  12  112.62   12.97
  -7   1  12  124.12   13.66
  -7  -1  13  121.40   11.29
  -7   1  13  113.31   10.75
  -7   1  13   92.32   11.09
  -7  -1  13  114.46   12.93
  -7   1  13  110.39   13.23
  -7  -1  13  115.19   13.21
  -7  -1  14  209.50   13.66
  -7   1  14  206.77   13.44
  -7  -1  14  213.08   16.78
  -7   1  14  195.96   14.74
  -7  -1  14  196.06   15.85
  -7   1  14  204.98   16.37
  -7  -1  14  199.76   16.56
  -7  -1  15  123.73   10.63
  -7  -1  15  100.46    8.76
  -7   1  15  131.17   10.75
  -7  -1  15  134.90   12.98
  -7   1  15  112.34   11.06
  -7  -1  15  131.31   12.53
  -7   1  15  129.45   12.78
  -7  -1  15  125.74   13.55
  -7  -1  16  165.22   11.00
  -7   1  16  173.77   11.25
  -7   1  16  171.79   13.77
  -7  -1  16  157.24   13.20
  -7   1  16  165.85   13.19
  -7  -1  16  154.13   13.28
  -7   1  17  461.47   15.63
  -7   1  17  515.73   19.91
  -7  -1  17  501.93   19.76
  -7  -1  17  428.89   18.71
  -7   1  17  422.86   18.04
  -7   1  18    6.40    2.91
  -7  -1  18    7.32    3.24
  -7   3  -3 1905.28   77.86
  -7   3  -3 1758.79   74.72
  -7   3  -3 1902.38   45.12
  -7   3  -2   46.05   12.84
  -7  -3  -2   70.37   14.63
  -7   3  -2   46.13   12.65
  -7   3  -2   41.72    8.09
  -7   3  -1  510.93   41.10
  -7  -3  -1  470.08   35.64
  -7   3  -1  396.74   34.35
  -7   3  -1  509.97   23.56
  -7  -3   0  774.36   45.76
  -7   3   0  824.01   51.33
  -7  -3   0  761.35   25.67
  -7   3   0  807.13   29.47
  -7   3   1  994.08   55.57
  -7  -3   1  924.81   49.23
  -7  -3   1  970.44   29.62
  -7   3   1 1009.85   32.80
  -7  -3   2   87.83   17.72
  -7   3   2  107.38   19.41
  -7  -3   2  121.95   11.03
  -7   3   2  104.51   11.34
  -7   3   3  859.16   50.30
  -7  -3   3  785.52   45.18
  -7  -3   3  870.85   28.80
  -7   3   3  803.19   29.37
  -7  -3   4  163.63   22.15
  -7   3   4  160.47   22.09
  -7  -3   4  184.52   13.74
  -7   3   4  174.16   13.79
  -7   3   4  174.15   14.15
  -7   3   5   62.25   10.96
  -7  -3   5   62.31   14.32
  -7   3   5   82.20   16.67
  -7   3   5   62.34    8.52
  -7  -3   5   53.53    8.06
  -7   3   5   73.22    9.73
  -7   3   6  130.40   16.79
  -7  -3   6  141.50   19.84
  -7   3   6  146.86   20.04
  -7  -3   6  157.96   13.29
  -7   3   6  141.53   13.09
  -7  -3   6  154.64   12.95
  -7   3   6  138.83   13.10
  -7   3   7 1096.12   49.24
  -7   3   7 1126.77   52.97
  -7  -3   7 1093.49   51.85
  -7   3   7 1093.64   36.22
  -7  -3   7 1153.30   34.16
  -7  -3   7 1128.32   33.85
  -7  -3   7  967.96   29.49
  -7   3   7 1089.72   35.40
  -7   3   8  752.33   42.03
  -7  -3   8  731.51   41.62
  -7  -3   8  734.21   27.73
  -7   3   8  733.61   30.86
  -7  -3   8  760.36   27.42
  -7   3   8  722.61   27.80
  -7   3   8  803.82   30.57
  -7  -3   8  729.02   26.65
  -7   3   9  346.84   29.58
  -7   3   9  272.85   13.90
  -7   3   9  330.34   18.41
  -7   3   9  284.56   18.14
  -7   3   9  287.99   20.15
  -7  -3   9  305.28   17.96
  -7  -3   9  293.79   17.09
  -7   3   9  303.40   19.64
  -7  -3   9  284.45   17.56
  -7  -3  10   93.04   10.58
  -7   3  10   92.63    8.95
  -7   3  10  103.06    9.99
  -7  -3  10  111.11   11.28
  -7  -3  10  105.61   10.19
  -7   3  10   90.11   12.30
  -7   3  10  103.14   11.81
  -7  -3  10   99.35   11.24
  -7   3  10   94.23   11.92
  -7  -3  11  531.30   24.24
  -7   3  11  500.56   21.96
  -7   3  11  509.55   20.29
  -7  -3  11  486.75   22.13
  -7   3  11  511.60   26.55
  -7   3  11  506.13   25.23
  -7   3  11  521.95   25.52
  -7  -3  11  477.18   23.57
  -7  -3  12   55.33    9.19
  -7  -3  12   60.24   11.37
  -7   3  12   60.77    8.60
  -7   3  12   64.96    8.32
  -7  -3  12   64.12    8.26
  -7   3  12   47.33    8.68
  -7   3  12   68.56   11.40
  -7  -3  12   52.17   10.08
  -7   3  12   46.30    9.64
  -7   3  13  579.20   22.98
  -7  -3  13  615.06   27.76
  -7  -3  13  615.24   26.49
  -7   3  13  598.13   22.01
  -7  -3  13  566.32   22.29
  -7   3  13  594.26   27.72
  -7   3  13  562.84   26.18
  -7   3  13  577.68   26.59
  -7  -3  13  592.71   26.70
  -7  -3  14   75.36   10.61
  -7   3  14   68.69    8.26
  -7  -3  14   70.87   11.57
  -7   3  14   79.60    8.47
  -7   3  14   72.79    9.87
  -7   3  14   50.17    8.92
  -7  -3  14   76.63   11.01
  -7  -3  15  235.41   14.24
  -7   3  15  260.66   13.81
  -7  -3  15  249.14   16.29
  -7  -3  15  244.38   16.64
  -7  -3  15  233.69   16.45
  -7   3  15  239.47   15.61
  -7  -3  16   45.57    6.28
  -7   3  16   50.21    6.44
  -7  -3  16   41.21    7.51
  -7   3  16   49.52    7.67
  -7  -3  16   46.28    8.34
  -7   3  16   42.11    6.94
  -7  -3  17   15.71    3.32
  -7   3  17   20.54    4.14
  -7  -3  17   19.11    5.09
  -7   3  17   17.52    4.58
  -7   3  17   11.68    4.04
  -7   3  18   49.77    4.57
  -7  -3  18   49.50    5.86
  -7   3  18   44.71    4.97
  -7   5  -7  228.12   15.02
  -7   5  -6   28.96    7.40
  -7   5  -5  101.94   11.57
  -7   5  -4  252.60   18.23
  -7   5  -3  294.99   19.99
  -7  -5  -2  251.64   24.78
  -7  -5  -2  330.08   31.97
  -7   5  -2  252.95   27.49
  -7  -5  -2  331.49   31.60
  -7   5  -2  327.55   20.96
  -7  -5  -1 1787.17   67.70
  -7  -5  -1 1999.21   75.04
  -7   5  -1 1773.22   70.13
  -7   5  -1 1940.41   49.17
  -7  -5  -1 1846.16   70.98
  -7  -5   0  159.43   21.48
  -7  -5   0  174.34   21.60
  -7  -5   0  189.27   12.59
  -7   5   0  205.90   16.32
  -7  -5   0  163.19   21.02
  -7  -5   1  138.20   18.82
  -7  -5   1  186.56   23.39
  -7  -5   1  178.00   12.81
  -7   5   1  177.37   15.06
  -7  -5   1  142.78   18.92
  -7  -5   2   34.75    9.39
  -7  -5   2   50.84   12.05
  -7  -5   2   39.86    7.20
  -7   5   2   29.06    5.60
  -7   5   2   42.53   13.12
  -7   5   2   52.28    9.23
  -7  -5   3   11.92    8.44
  -7   5   3  -29.44   11.02
  -7  -5   3    3.01    4.56
  -7   5   3    4.82    3.33
  -7   5   3    0.54    4.90
  -7   5   3   43.55   13.52
  -7  -5   4  272.85   27.59
  -7   5   4  273.91   29.67
  -7  -5   4  305.71   18.82
  -7   5   4  269.65   18.08
  -7  -5   4  281.38   16.89
  -7   5   4  273.33   18.70
  -7   5   5  553.45   40.49
  -7  -5   5  550.26   38.03
  -7  -5   5  613.90   26.26
  -7   5   5  580.00   26.66
  -7  -5   5  586.10   24.48
  -7   5   5  559.79   24.58
  -7   5   5  592.96   26.77
  -7  -5   6  433.27   33.81
  -7   5   6  364.49   32.81
  -7   5   6  447.23   24.24
  -7  -5   6  439.37   21.64
  -7  -5   6  426.95   22.04
  -7   5   6  439.20   22.36
  -7   5   6  414.49   22.70
  -7   5   7  297.97   25.54
  -7  -5   7  358.13   30.59
  -7   5   7  369.89   21.08
  -7  -5   7  348.26   19.59
  -7   5   7  377.31   22.56
  -7  -5   7  391.85   21.07
  -7   5   7  374.54   21.45
  -7   5   8   63.70   12.77
  -7  -5   8  114.52   17.99
  -7  -5   8   84.94   10.32
  -7  -5   8   97.37   11.16
  -7   5   8  104.21   12.96
  -7   5   8   96.92   11.50
  -7   5   8   99.05   12.24
  -7  -5   9  533.61   24.02
  -7   5   9  582.40   28.57
  -7   5   9  596.47   27.32
  -7  -5   9  555.17   24.73
  -7  -5   9  484.08   21.56
  -7   5   9  577.31   26.77
  -7  -5  10  193.64   14.09
  -7   5  10  205.16   12.32
  -7   5  10  213.61   17.12
  -7  -5  10  205.88   15.47
  -7  -5  10  187.11   14.22
  -7   5  10  189.34   17.21
  -7   5  10  223.88   16.80
  -7  -5  10  181.19   13.95
  -7  -5  11  786.78   30.82
  -7  -5  11  746.20   27.45
  -7   5  11  755.06   23.53
  -7   5  11  743.10   31.29
  -7   5  11  767.21   32.49
  -7  -5  11  710.14   27.27
  -7  -5  11  699.91   27.22
  -7   5  11  773.99   30.45
  -7  -5  12  159.05   13.48
  -7  -5  12  150.93   14.71
  -7   5  12  168.23   11.76
  -7   5  12  157.51   15.34
  -7   5  12  148.39   14.78
  -7  -5  12  148.34   12.93
  -7   5  12  167.82   14.91
  -7  -5  12  140.27   12.94
  -7  -5  13  163.61   13.57
  -7  -5  13  194.51   16.13
  -7   5  13  169.66   11.44
  -7   5  13  114.87   12.56
  -7   5  13  184.12   15.78
  -7  -5  13  139.27   11.76
  -7   5  13  148.33   13.43
  -7  -5  13  165.00   13.86
  -7  -5  14  103.62   10.69
  -7  -5  14  115.86   12.15
  -7   5  14  116.16    9.41
  -7   5  14  100.77   11.44
  -7   5  14  112.80   12.05
  -7  -5  14  102.45    9.21
  -7  -5  14  121.52   12.23
  -7   5  14  111.45   11.09
  -7  -5  15   81.59    9.30
  -7  -5  15   83.59    9.95
  -7   5  15   84.11    7.84
  -7  -5  15   73.03    8.77
  -7   5  15   78.45    9.64
  -7   5  15   71.32    8.37
  -7   5  16    9.86    3.55
  -7  -5  16   13.29    4.65
  -7  -5  16    5.07    3.56
  -7   5  16    5.99    3.13
  -7  -5  17   48.81    5.34
  -7   5  17   57.14    5.11
  -7   5  17   58.92    6.23
  -7  -5  17   68.07    7.13
  -7   7  -8  226.26   13.28
  -7   7  -7  175.18   13.29
  -7   7  -6  317.53   18.87
  -7   7  -5   24.83    7.82
  -7   7  -4  131.99   13.85
  -7  -7  -3  379.95   19.32
  -7   7  -3  403.59   23.33
  -7  -7  -2  224.51   15.44
  -7   7  -2  229.02   18.32
  -7  -7  -1  329.79   19.12
  -7   7  -1  312.67   21.03
  -7  -7   0  463.87   22.96
  -7   7   0  443.18   24.82
  -7   7   1   42.61    7.86
  -7   7   1   44.57    7.87
  -7  -7   1   39.87    6.75
  -7  -7   1   32.31    7.85
  -7   7   1   35.90    9.49
  -7   7   2   86.23   10.75
  -7   7   2   77.69   10.75
  -7  -7   2   66.30    8.64
  -7  -7   2   90.23   11.11
  -7   7   2   66.04   15.65
  -7   7   2   79.02   11.50
  -7  -7   3  243.83   26.67
  -7   7   3  249.30   17.51
  -7  -7   3  274.63   18.71
  -7  -7   3  241.33   15.61
  -7   7   3  247.83   18.08
  -7   7   3  258.95   19.00
  -7   7   3  258.81   31.73
  -7  -7   4   84.23   15.27
  -7   7   4   90.39   11.42
  -7   7   4   71.65   10.28
  -7  -7   4   65.67    8.92
  -7  -7   4   88.05   11.46
  -7   7   4   67.41   16.12
  -7   7   4   64.81   10.53
  -7   7   5  846.63   52.29
  -7   7   5  909.03   33.86
  -7  -7   5  981.57   33.96
  -7   7   5  935.16   35.73
  -7  -7   5  902.30   30.73
  -7   7   5  933.26   34.30
  -7   7   6   66.11   10.64
  -7  -7   6   65.68    9.98
  -7   7   6   75.78   11.02
  -7  -7   6   68.69   10.67
  -7  -7   6   72.17   10.26
  -7   7   6   72.93   11.32
  -7   7   7   28.24    8.35
  -7  -7   7   20.75    6.99
  -7   7   7   36.35    7.94
  -7  -7   7   29.27    7.78
  -7  -7   7   21.41    6.17
  -7   7   7   23.28    6.90
  -7   7   8  153.44   15.96
  -7  -7   8  144.74   13.83
  -7   7   8  151.25   14.60
  -7  -7   8  136.30   13.53
  -7   7   8  155.52   14.57
  -7   7   9  270.00   19.89
  -7   7   9  261.80   19.34
  -7  -7   9  249.00   17.12
  -7  -7   9  254.27   17.53
  -7   7   9  270.91   18.21
  -7  -7  10  462.74   22.28
  -7  -7  10  394.63   20.36
  -7   7  10  414.63   23.80
  -7  -7  10  413.47   21.92
  -7   7  10  414.13   24.51
  -7  -7  10  380.01   20.46
  -7   7  10  420.29   22.06
  -7  -7  11   79.96    9.38
  -7  -7  11   97.41   11.48
  -7  -7  11  100.22   10.41
  -7  -7  11  106.44   11.73
  -7   7  11  103.53   13.09
  -7   7  11  110.53   12.91
  -7   7  11  117.38   11.81
  -7  -7  12   95.50   10.83
  -7  -7  12   97.54    9.92
  -7  -7  12   86.41    9.11
  -7   7  12  100.76    8.10
  -7  -7  12   90.98   10.41
  -7   7  12   98.75   11.94
  -7   7  12  106.31   12.31
  -7   7  12  104.94   10.90
  -7  -7  13   23.41    5.65
  -7  -7  13   37.66    7.13
  -7   7  13   17.77    3.96
  -7   7  13   19.56    6.61
  -7  -7  13   16.30    5.00
  -7   7  13   20.40    6.24
  -7   7  13   24.16    5.65
  -7  -7  14   60.16    8.23
  -7  -7  14   74.59    8.44
  -7   7  14   64.73    6.28
  -7   7  14   71.98    9.24
  -7   7  14   59.09    8.12
  -7  -7  14   73.64    7.83
  -7   7  14   61.10    7.14
  -7  -7  15   44.82    6.60
  -7   7  15   46.45    4.98
  -7  -7  15   51.74    7.16
  -7   7  15   51.60    7.27
  -7   7  15   49.93    5.78
  -7  -7  16  155.28    9.73
  -7   7  16  134.00    6.96
  -7   9  -8  131.11    9.06
  -7   9  -7  116.17    9.92
  -7  -9  -6  180.10   12.36
  -7   9  -6  211.46   14.77
  -7   9  -5   18.05    6.26
  -7   9  -4  151.87   14.16
  -7   9  -3   -1.60    2.18
  -7   9  -3    2.77    6.86
  -7   9  -2   19.91    4.85
  -7  -9  -2    8.50    3.49
  -7   9  -2   29.21    8.85
  -7   9  -1   66.34    9.07
  -7   9  -1   71.55    9.92
  -7  -9  -1   89.47    9.89
  -7   9  -1   83.61   12.23
  -7   9   0  190.59   15.50
  -7  -9   0  207.33   15.10
  -7   9   0  198.71   15.88
  -7   9   0  198.22   17.44
  -7   9   1  125.31   13.12
  -7   9   1  107.68   12.46
  -7  -9   1  118.09   12.02
  -7   9   1  117.94   14.00
  -7  -9   2  247.89   15.16
  -7   9   2  283.40   19.61
  -7  -9   2  323.49   19.39
  -7   9   2  293.55   19.77
  -7   9   2  321.64   20.94
  -7  -9   2  339.38   22.02
  -7  -9   3  212.34   16.28
  -7   9   3  214.83   16.99
  -7  -9   3  193.72   14.11
  -7   9   3  190.32   16.91
  -7   9   3  215.20   17.60
  -7  -9   3  203.54   17.78
  -7  -9   4  488.64   22.57
  -7   9   4  499.65   25.68
  -7  -9   4  546.07   25.53
  -7   9   4  544.48   27.89
  -7  -9   4  540.10   26.71
  -7   9   4  567.68   26.79
  -7   9   5  909.75   34.72
  -7  -9   5  858.18   30.23
  -7   9   5  913.11   36.05
  -7  -9   5  926.29   33.06
  -7  -9   5  878.38   33.04
  -7   9   5  920.93   33.32
  -7   9   6  158.56   15.51
  -7  -9   6  170.05   15.67
  -7   9   6  165.60   16.37
  -7  -9   6  170.26   14.66
  -7  -9   6  156.56   14.43
  -7   9   6  175.47   15.26
  -7   9   7  122.27   14.12
  -7   9   7  103.35   13.40
  -7  -9   7  117.38   13.26
  -7  -9   7  102.81   12.10
  -7   9   7  114.60   12.77
  -7  -9   7  100.71   11.50
  -7  -9   8  187.80   15.66
  -7  -9   8  155.16   14.06
  -7   9   8  182.10   16.91
  -7   9   8  171.61   15.81
  -7  -9   8  161.50   13.52
  -7   9   8  169.21   14.32
  -7  -9   9   10.72    4.42
  -7   9   9   20.31    7.63
  -7   9   9   19.50    8.08
  -7  -9   9   15.37    7.18
  -7   9   9   11.75    5.39
  -7  -9  10   75.28    9.95
  -7  -9  10   75.86    8.22
  -7  -9  10   84.85   10.23
  -7   9  10   89.22   11.89
  -7  -9  10   88.55   11.55
  -7   9  10   80.14   11.27
  -7   9  10   87.51    9.85
  -7  -9  11   33.39    5.93
  -7  -9  11   24.18    6.46
  -7  -9  11   39.27    7.39
  -7  -9  11   31.80    7.37
  -7   9  11   34.06    7.70
  -7   9  11   41.25    8.42
  -7   9  11   29.34    5.80
  -7  -9  12   95.33    8.66
  -7  -9  12   82.52    8.61
  -7  -9  12   94.36    9.25
  -7  -9  12  101.36   10.04
  -7   9  12   87.36   10.58
  -7   9  12  101.73   10.74
  -7   9  12   91.49    8.34
  -7  -9  13   36.47    6.62
  -7  -9  13   19.95    4.55
  -7  -9  13   26.56    5.46
  -7   9  13   31.56    6.62
  -7   9  13   27.67    5.86
  -7   9  13   27.91    4.50
  -7  -9  14   78.81    6.74
  -7  -9  14  105.31    9.07
  -7   9  14   98.78    9.22
  -7   9  14   85.33    7.66
  -7  -9  14   79.91    7.00
  -7  -9  15   -0.91    2.65
  -7   9  15    7.53    2.74
  -7  11  -7    1.82    2.35
  -7  11  -6    7.01    3.63
  -7  11  -5   12.92    5.23
  -7 -11  -5   18.20    4.63
  -7  11  -4  200.01   12.06
  -7 -11  -4  203.97   13.07
  -7  11  -4  232.02   14.65
  -7  11  -3   51.21    6.84
  -7  11  -3   53.75    8.70
  -7 -11  -3   55.16    8.33
  -7  11  -2   32.39    5.94
  -7  11  -2   47.23    8.88
  -7 -11  -2   34.12    8.22
  -7  11  -1   54.77    7.66
  -7  11  -1   60.22    8.58
  -7 -11  -1   65.11   10.12
  -7  11  -1   63.92    9.83
  -7  11   0    8.15    4.15
  -7  11   0    9.80    4.54
  -7 -11   0    1.77    2.99
  -7 -11   0    8.62    7.47
  -7  11   0   11.21    6.43
  -7  11   1   36.49    7.46
  -7  11   1   37.46    7.42
  -7 -11   1   26.60    5.45
  -7 -11   1   33.39   10.03
  -7  11   1   40.58    8.19
  -7  11   2  352.91   20.80
  -7  11   2  349.47   20.25
  -7 -11   2  323.71   17.66
  -7 -11   2  389.83   22.47
  -7  11   2  412.48   21.46
  -7 -11   3   19.07    4.95
  -7  11   3   11.49    5.55
  -7 -11   3    6.27    4.43
  -7  11   3   13.99    6.45
  -7  11   3    3.50    4.08
  -7 -11   3    2.85    7.10
  -7 -11   4   63.55    8.18
  -7 -11   4   66.08    9.49
  -7  11   4   68.40   10.92
  -7  11   4   78.00   10.52
  -7 -11   4   64.53   10.62
  -7  11   4   82.86   10.13
  -7 -11   5   10.16    4.76
  -7  11   5    3.73    4.83
  -7 -11   5    9.52    5.89
  -7  11   5    5.04    6.45
  -7 -11   5    5.52    5.88
  -7  11   5   13.44    5.42
  -7  11   6  130.63   13.47
  -7  11   6  121.09   13.46
  -7 -11   6  128.48   11.82
  -7  11   6  134.30   11.72
  -7 -11   6  122.48   12.38
  -7 -11   7   17.87    6.40
  -7  11   7   17.66    6.55
  -7  11   7   30.74    7.81
  -7 -11   7   26.67    6.90
  -7  11   7   18.34    5.21
  -7 -11   8   46.32    9.10
  -7 -11   8   60.53    8.96
  -7  11   8   52.11    9.35
  -7  11   8   57.26    9.46
  -7 -11   8   47.23    7.76
  -7  11   8   51.97    6.93
  -7 -11   9   39.91    8.26
  -7 -11   9   50.94    7.74
  -7 -11   9   47.00    7.81
  -7  11   9   58.50    8.62
  -7  11   9   50.49    8.44
  -7 -11   9   45.66    6.74
  -7  11   9   39.60    5.63
  -7 -11  10   24.44    6.30
  -7 -11  10   10.91    4.86
  -7  11  10   25.22    6.41
  -7  11  10   21.25    6.52
  -7 -11  10   19.56    5.78
  -7  11  10   24.23    4.24
  -7 -11  11   -3.47    3.30
  -7 -11  11    2.15    3.91
  -7  11  11    1.34    3.42
  -7  11  11   -0.81    3.96
  -7 -11  11    6.05    4.07
  -7 -11  11    1.31    3.41
  -7 -11  12    4.45    2.28
  -7 -11  12    2.06    2.65
  -7 -11  12    8.43    3.60
  -7 -11  12    3.86    3.49
  -7  11  12    5.84    4.14
  -7  11  12   -1.46    2.60
  -7 -11  13   11.75    3.29
  -7 -11  13   11.10    2.51
  -7  11  13   14.33    3.19
  -7 -11  13   17.76    3.85
  -7  11  13   14.16    3.89
  -7 -13  -4    7.80    3.19
  -7  13  -4    8.73    2.87
  -7  13  -3   42.27    4.86
  -7 -13  -3   38.87    5.18
  -7  13  -2   27.50    4.44
  -7 -13  -2   37.72    5.93
  -7  13  -2   36.77    5.89
  -7  13  -1   -6.02    3.17
  -7  13  -1   -2.42    1.96
  -7  13  -1    4.53    3.59
  -7 -13  -1    5.27    4.34
  -7  13   0  330.06   15.79
  -7  13   0  316.09   15.85
  -7  13   0  333.13   15.74
  -7 -13   0  322.85   16.72
  -7  13   1   30.20    5.70
  -7  13   1   37.72    6.42
  -7  13   1   32.39    5.60
  -7 -13   1   41.18    7.82
  -7  13   2   13.12    4.37
  -7 -13   2   -4.74    4.32
  -7  13   2   11.28    4.48
  -7 -13   2   11.86    6.05
  -7  13   2   16.37    4.89
  -7 -13   3  155.11   10.73
  -7  13   3  150.63   12.08
  -7  13   3  171.83   12.98
  -7  13   3  169.17   11.24
  -7 -13   3  159.62   12.88
  -7  13   4   60.58    8.54
  -7  13   4   66.98    8.71
  -7 -13   4   47.32    5.82
  -7  13   4   53.00    6.64
  -7 -13   4   69.32    9.65
  -7 -13   5   59.12    8.97
  -7  13   5   74.75    8.89
  -7 -13   5   48.99    5.88
  -7  13   5   77.49    9.01
  -7  13   5   60.27    6.62
  -7 -13   5   66.75    9.13
  -7 -13   6   -1.03    5.69
  -7  13   6    4.14    3.88
  -7  13   6   -5.49    4.09
  -7 -13   6   -2.00    3.00
  -7 -13   6    6.34    4.57
  -7  13   6   -3.36    1.96
  -7 -13   7   82.23    9.12
  -7  13   7   76.35    8.72
  -7  13   7   89.85    9.46
  -7 -13   7   69.80    7.32
  -7 -13   7   74.03    8.27
  -7 -13   8   78.27    8.58
  -7 -13   8   85.93    8.50
  -7 -13   8   70.33    7.29
  -7  13   8   78.91    8.40
  -7  13   8   93.94    8.59
  -7 -13   8   65.10    7.03
  -7 -13   9   28.64    5.34
  -7  13   9   26.83    4.89
  -7  13   9   34.74    5.41
  -7 -13   9   26.00    4.87
  -7 -13   9   26.54    4.88
  -7 -13  10   15.96    4.24
  -7 -13  10    8.33    3.13
  -7  13  10   10.72    3.53
  -7  13  10    4.84    2.84
  -7 -13  10   -1.34    2.26
  -7  13  11   22.18    3.65
  -7 -13  11   17.72    3.45
  -7 -15   2   51.43    5.51
  -7  15   3   21.65    3.54
  -7 -15   3   23.68    4.21
  -7  15   4    9.73    2.64
  -7  15   4    8.63    2.35
  -6   0  -6  257.33   29.56
  -6   0  -5    3.23    8.82
  -6   0  -4 1398.09   57.44
  -6   0  -4 1423.73   63.74
  -6   0  -3   -4.70    4.53
  -6   0  -3    3.74    6.31
  -6   0  -2 2095.57   69.84
  -6   0  -2 2117.63   71.79
  -6   0  -1   -5.08    8.74
  -6   0  -1  -10.30    8.01
  -6   0   0  518.74   34.94
  -6   0   1   -4.80    8.31
  -6   0   2   64.43   13.62
  -6   0   3   -4.72    7.61
  -6   0   4  175.63   20.48
  -6   0   5    3.15    5.59
  -6   0   6  663.40   36.39
  -6   0   7   -7.18    6.41
  -6   0   7   -4.35    2.73
  -6   0   7    2.13    3.32
  -6   0   7   -2.78    3.29
  -6   0   8  748.97   37.34
  -6   0   8  767.84   25.74
  -6   0   8  686.97   26.99
  -6   0   8  740.02   26.63
  -6   0   9    1.05    2.85
  -6   0   9    0.13    3.86
  -6   0   9  -10.46    4.05
  -6   0   9    1.12    3.23
  -6   0   9    4.00    4.20
  -6   0  10    3.30    3.25
  -6   0  10    2.26    2.71
  -6   0  10    9.86    3.38
  -6   0  10   10.21    5.22
  -6   0  11   -3.82    9.59
  -6   0  11    2.53    4.01
  -6   0  11   -3.92    3.90
  -6   0  11   -2.28    4.36
  -6   0  11   -4.11    5.38
  -6   0  12  459.27   23.42
  -6   0  12  511.31   20.74
  -6   0  12  452.23   23.43
  -6   0  12  488.90   24.56
  -6   0  13    0.95    4.83
  -6   0  13   -4.71    5.92
  -6   0  13    1.16    6.04
  -6   0  14  559.94   22.27
  -6   0  14  508.74   24.32
  -6   0  14  568.08   26.73
  -6   0  15   -0.75    5.09
  -6   0  15   -2.95    6.08
  -6   0  15    5.10    6.80
  -6   0  15   -2.57    6.61
  -6   0  16   64.63    8.04
  -6   0  16   63.77    9.68
  -6   0  16   60.56    9.23
  -6   0  17   -1.87    4.25
  -6   0  17  -13.40    5.33
  -6   0  17    0.85    4.47
  -6   0  18  380.15   13.47
  -6   0  18  409.17   16.95
  -6   0  19   -5.54    2.24
  -6   2  -6 1964.78   80.69
  -6   2  -5  252.92   26.54
  -6   2  -5  237.35   29.39
  -6  -2  -4  141.67   18.12
  -6   2  -4  145.68   21.41
  -6   2  -4  157.73   23.57
  -6   2  -3  477.33   35.82
  -6  -2  -3  471.84   32.50
  -6   2  -3  469.42   36.85
  -6   2  -2  292.95   28.27
  -6  -2  -2  297.39   26.22
  -6   2  -2  282.72   26.81
  -6   2  -1  378.66   31.61
  -6  -2  -1  366.03   28.89
  -6   2  -1  361.14   29.64
  -6   2   0 2198.34   73.10
  -6  -2   0 2099.10   67.18
  -6   2   0 2004.41   64.68
  -6   2   0 2197.12   62.26
  -6   2   1  141.01   19.38
  -6  -2   1  140.66   18.86
  -6   2   1  125.37   16.45
  -6  -2   2  535.26   34.01
  -6   2   2  514.25   35.32
  -6   2   2  515.52   31.20
  -6   2   3  148.93   20.41
  -6  -2   3  219.83   22.21
  -6   2   4  192.25   21.33
  -6  -2   4  182.53   20.66
  -6  -2   5  108.58   16.20
  -6   2   5   94.26   15.29
  -6  -2   6  247.23   23.04
  -6   2   6  226.57   22.12
  -6  -2   6  244.17   14.72
  -6   2   6  257.11   15.99
  -6   2   6  246.00   15.22
  -6   2   7  457.64   30.29
  -6  -2   7  376.02   15.21
  -6  -2   7  416.45   28.97
  -6   2   7  471.56   30.58
  -6  -2   7  447.67   19.35
  -6  -2   7  351.27   18.37
  -6   2   7  454.32   21.99
  -6  -2   7  448.60   19.65
  -6  -2   7  402.92   18.50
  -6   2   7  434.10   20.68
  -6   2   8  525.52   33.99
  -6  -2   8  455.09   17.55
  -6   2   8  468.84   17.09
  -6  -2   8  522.32   32.06
  -6  -2   8  530.91   21.55
  -6   2   8  499.28   23.56
  -6   2   8  485.86   21.85
  -6  -2   8  463.54   19.36
  -6   2   8  547.80   23.58
  -6  -2   8  469.85   20.82
  -6   2   9   85.36   15.62
  -6   2   9   83.92    7.89
  -6  -2   9   83.90    8.12
  -6  -2   9   78.58    8.98
  -6   2   9   83.11    8.83
  -6   2   9   68.74    9.09
  -6   2   9   77.00   10.16
  -6  -2   9   78.94    9.60
  -6   2   9   73.30    9.69
  -6   2  10  351.71   29.29
  -6   2  10  332.29   15.88
  -6  -2  10  312.82   15.80
  -6   2  10  328.68   19.58
  -6   2  10  301.76   20.01
  -6  -2  10  296.01   16.44
  -6  -2  10  308.50   18.85
  -6   2  10  346.80   20.12
  -6   2  11   25.97    6.49
  -6  -2  11   33.00   10.66
  -6   2  11   22.32    8.60
  -6   2  11   21.47    5.36
  -6  -2  11   20.64    5.75
  -6  -2  11   13.93    3.92
  -6   2  11   19.35    5.36
  -6   2  11   12.71    5.49
  -6  -2  11   17.52    6.81
  -6   2  11   16.09    7.39
  -6  -2  12  324.15   20.37
  -6   2  12  292.53   17.79
  -6  -2  12  314.74   16.65
  -6   2  12  314.66   16.61
  -6   2  12  289.68   19.60
  -6   2  12  301.65   20.48
  -6  -2  12  294.68   16.27
  -6  -2  12  307.29   19.79
  -6   2  12  314.76   19.77
  -6  -2  13   99.56   12.63
  -6  -2  13   88.74   12.30
  -6   2  13   87.72   10.19
  -6  -2  13   92.08   10.00
  -6   2  13   96.84   10.07
  -6   2  13   88.40   11.84
  -6   2  13   53.40    9.81
  -6   2  13   90.34   11.62
  -6  -2  13   87.57   11.48
  -6   2  14  134.47   12.28
  -6  -2  14  167.07   15.75
  -6  -2  14  127.25   14.35
  -6  -2  14  159.72   12.40
  -6   2  14  164.39   12.51
  -6   2  14  150.87   15.21
  -6   2  14  148.30   14.33
  -6  -2  14  159.82   15.11
  -6  -2  15   95.40   10.03
  -6   2  15   87.83    9.67
  -6  -2  15   53.79    7.84
  -6  -2  15   78.50   11.71
  -6  -2  15   83.78   11.69
  -6   2  15   78.66   10.98
  -6  -2  15   88.09   12.68
  -6  -2  16  187.30   12.09
  -6  -2  16  161.98   11.81
  -6   2  16  183.63   12.09
  -6  -2  16  194.60   15.30
  -6   2  16  189.21   14.41
  -6  -2  16  170.41   14.55
  -6   2  16  158.24   13.03
  -6  -2  17  168.84   10.39
  -6   2  17  206.05   11.54
  -6  -2  17  211.64   14.17
  -6   2  17  203.76   13.45
  -6   2  17  179.27   12.61
  -6   2  18   35.60    4.89
  -6   2  18   31.75    5.20
  -6  -2  18   31.09    5.63
  -6   2  19   88.36    5.45
  -6  -2  19   76.54    6.29
  -6   4  -5   61.96   13.99
  -6   4  -5   41.86   12.54
  -6  -4  -5   63.80   16.09
  -6   4  -4   64.08   14.80
  -6  -4  -3   58.42   12.19
  -6   4  -3   60.79   14.72
  -6  -4  -2  469.22   32.53
  -6   4  -2  433.13   34.04
  -6   4  -2  483.35   35.44
  -6  -4  -1  538.30   34.89
  -6   4  -1  444.61   32.67
  -6   4  -1  496.55   35.95
  -6  -4   0  257.82   24.40
  -6   4   0  229.08   22.55
  -6   4   0  228.79   24.38
  -6   4   0  247.51   16.24
  -6   4   1  500.93   31.33
  -6  -4   1  532.58   34.62
  -6  -4   1  493.85   19.43
  -6   4   1  537.18   23.15
  -6   4   1  509.46   35.35
  -6  -4   2  790.83   41.80
  -6  -4   2  730.03   24.03
  -6   4   2  780.17   27.80
  -6   4   2  786.31   43.15
  -6  -4   3   66.35   13.50
  -6  -4   3   67.64    8.20
  -6   4   3   68.76    9.07
  -6   4   3   81.76   15.67
  -6   4   4 1834.38   52.11
  -6  -4   4 2043.47   66.35
  -6  -4   4 1937.88   40.07
  -6   4   4 1948.42   43.67
  -6   4   4 1992.96   43.77
  -6   4   4 1827.63   67.22
  -6   4   5  826.72   36.98
  -6   4   5  842.07   45.07
  -6  -4   5  868.13   43.10
  -6  -4   5  923.57   29.33
  -6   4   5  871.04   30.00
  -6  -4   5  869.97   27.35
  -6   4   5  878.32   29.46
  -6   4   6  278.87   22.95
  -6  -4   6  278.63   24.90
  -6   4   6  248.27   24.16
  -6   4   6  284.89   17.86
  -6  -4   6  302.50   16.68
  -6   4   6  266.28   16.58
  -6  -4   6  296.75   16.77
  -6   4   6  280.81   17.11
  -6   4   7  420.20   29.54
  -6   4   7  480.66   32.23
  -6  -4   7  457.81   31.51
  -6   4   7  436.40   21.57
  -6   4   7  462.72   23.22
  -6  -4   7  474.50   21.03
  -6  -4   7  469.14   20.89
  -6  -4   7  379.19   17.70
  -6   4   7  455.04   21.98
  -6   4   8  296.51   26.36
  -6  -4   8  275.96   15.59
  -6   4   8  265.35   13.04
  -6  -4   8  304.41   26.19
  -6   4   8  302.85   19.22
  -6   4   8  299.73   18.52
  -6  -4   8  311.14   17.20
  -6  -4   8  275.55   16.33
  -6  -4   8  276.78   15.87
  -6   4   8  319.43   18.93
  -6   4   9  417.76   31.52
  -6  -4   9  371.13   19.14
  -6  -4   9  371.95   27.85
  -6   4   9  375.64   16.12
  -6  -4   9  339.15   18.18
  -6   4   9  411.80   23.03
  -6   4   9  399.58   21.84
  -6  -4   9  378.96   19.25
  -6   4   9  393.40   21.24
  -6  -4   9  367.65   19.13
  -6   4  10 1171.47   54.22
  -6  -4  10 1044.21   33.06
  -6   4  10 1116.61   28.75
  -6  -4  10 1068.18   28.88
  -6  -4  10 1051.21   31.84
  -6   4  10 1101.52   37.87
  -6  -4  10 1019.97   30.83
  -6   4  10 1115.95   37.30
  -6   4  10 1119.33   35.48
  -6  -4  10 1063.40   33.56
  -6  -4  11  301.08   19.42
  -6   4  11  320.64   29.07
  -6  -4  11  317.71   19.44
  -6  -4  11  279.65   15.64
  -6   4  11  318.69   16.23
  -6   4  11  309.31   20.61
  -6   4  11  319.49   21.30
  -6  -4  11  276.80   16.79
  -6   4  11  306.20   19.54
  -6  -4  11  297.53   18.76
  -6  -4  12  295.57   19.58
  -6  -4  12  309.04   19.48
  -6   4  12  285.61   15.79
  -6  -4  12  280.57   15.97
  -6  -4  12  263.05   16.35
  -6   4  12  288.78   19.98
  -6   4  12  295.30   20.28
  -6  -4  12  267.41   18.50
  -6   4  12  283.09   18.46
  -6  -4  13    9.10    7.56
  -6  -4  13   24.09    8.05
  -6   4  13   18.33    6.05
  -6  -4  13   26.40    5.25
  -6   4  13   16.35    6.82
  -6   4  13   10.15    6.46
  -6  -4  13    9.19    6.00
  -6   4  13   20.87    6.82
  -6  -4  14    7.56    6.18
  -6  -4  14    6.07    8.12
  -6   4  14   14.95    5.73
  -6   4  14   -0.07    5.48
  -6   4  14   12.44    6.80
  -6  -4  14   19.48    7.60
  -6   4  14   12.57    5.53
  -6  -4  15   66.99   10.34
  -6  -4  15   68.51   10.81
  -6  -4  15   72.73    9.50
  -6   4  15   77.58    8.88
  -6   4  15   58.75    9.79
  -6  -4  15   65.68   10.47
  -6   4  15   57.93    8.31
  -6   4  16   94.46    8.75
  -6  -4  16   90.16    9.75
  -6  -4  16  105.05   11.30
  -6   4  16   83.99    8.94
  -6   4  17    1.99    3.59
  -6  -4  17   -3.89    3.11
  -6   4  17    8.50    3.76
  -6  -4  17   -0.76    4.67
  -6   4  17   13.42    4.03
  -6   4  18   83.78    6.31
  -6  -4  18   70.34    5.98
  -6   4  18   71.30    6.41
  -6  -4  18   89.27    8.25
  -6  -6  -4  531.04   40.64
  -6   6  -4  455.47   38.32
  -6  -6  -4  475.73   37.98
  -6   6  -3  137.44   20.70
  -6  -6  -3  179.08   24.72
  -6   6  -3  193.95   25.80
  -6  -6  -3  174.61   22.90
  -6  -6  -2   49.49   10.88
  -6  -6  -2   83.38   16.87
  -6   6  -2   65.58   14.83
  -6  -6  -2   44.22   12.08
  -6   6  -2   99.66   18.69
  -6   6  -1   60.83   13.12
  -6  -6  -1   46.95   13.75
  -6  -6  -1   20.81    8.79
  -6   6  -1   53.95    8.01
  -6   6  -1   45.54   14.16
  -6  -6  -1   20.66    9.97
  -6  -6   0   95.94   16.31
  -6  -6   0  107.25   16.73
  -6   6   0   98.70   10.74
  -6   6   0  106.31   10.81
  -6  -6   0   85.39   15.76
  -6   6   0   96.97   17.84
  -6   6   0   94.11   11.41
  -6  -6   1  124.57   16.91
  -6  -6   1  145.30   18.64
  -6  -6   1  121.97    9.97
  -6   6   1  130.76   11.94
  -6   6   1  133.50   12.29
  -6   6   1   83.88   18.30
  -6  -6   1  112.65   16.94
  -6   6   1  123.96   12.54
  -6  -6   2  378.11   28.52
  -6  -6   2  353.91   29.36
  -6  -6   2  346.75   16.97
  -6  -6   2  401.39   20.46
  -6   6   2  374.07   20.35
  -6   6   2  369.47   20.05
  -6   6   2  367.36   33.12
  -6  -6   2  366.00   27.29
  -6   6   2  382.95   21.00
  -6  -6   3  549.76   32.10
  -6  -6   3  540.54   35.92
  -6   6   3  551.19   25.35
  -6   6   3  531.75   23.92
  -6  -6   3  551.76   21.74
  -6  -6   3  639.37   25.67
  -6   6   3  525.15   39.29
  -6   6   3  549.57   24.86
  -6  -6   4  173.60   20.68
  -6  -6   4  169.02   12.75
  -6   6   4  168.31   13.88
  -6   6   4  182.98   15.03
  -6  -6   4  167.96   13.47
  -6   6   4  171.15   14.40
  -6   6   4  155.02   22.61
  -6  -6   5   31.83   11.55
  -6   6   5   25.98    6.36
  -6  -6   5   24.52    6.52
  -6  -6   5   21.90    5.80
  -6   6   5   25.12    6.46
  -6   6   5   19.87    6.37
  -6   6   5   33.81   14.32
  -6  -6   6 1396.18   57.82
  -6  -6   6 1333.76   36.11
  -6   6   6 1488.18   42.56
  -6   6   6 1356.75   39.55
  -6  -6   6 1388.08   37.96
  -6  -6   6 1438.32   38.44
  -6   6   6 1427.92   39.45
  -6  -6   7  387.72   30.85
  -6   6   7  401.70   22.31
  -6   6   7  413.72   23.34
  -6  -6   7  384.25   19.80
  -6  -6   7  397.31   20.74
  -6   6   7  395.36   21.27
  -6  -6   7  369.45   19.42
  -6  -6   8  276.31   26.15
  -6  -6   8  261.77   16.83
  -6   6   8  294.54   19.78
  -6   6   8  287.95   20.00
  -6  -6   8  252.80   16.85
  -6   6   8  291.00   18.44
  -6  -6   9  341.56   18.27
  -6   6   9  354.59   15.86
  -6  -6   9  335.32   29.73
  -6  -6   9  343.89   19.48
  -6  -6   9  367.63   20.24
  -6   6   9  385.96   23.04
  -6   6   9  399.59   23.20
  -6   6   9  391.08   21.45
  -6  -6   9  307.60   17.31
  -6  -6  10  114.19   11.48
  -6  -6  10  120.58   12.93
  -6   6  10  116.69    9.74
  -6  -6  10  116.70   12.23
  -6   6  10  123.65   13.97
  -6   6  10  128.91   14.29
  -6  -6  10  112.74   11.75
  -6  -6  10  103.94   11.33
  -6   6  10  116.50   12.33
  -6  -6  10   97.07   11.32
  -6  -6  11  199.02   15.09
  -6  -6  11  215.71   16.52
  -6  -6  11  220.30   16.06
  -6   6  11  224.87   13.66
  -6  -6  11  185.48   14.83
  -6   6  11  232.72   18.47
  -6   6  11  210.66   17.55
  -6  -6  11  191.81   15.12
  -6   6  11  211.98   16.28
  -6  -6  12  219.53   16.57
  -6  -6  12  210.16   16.33
  -6   6  12  207.90   13.21
  -6  -6  12  225.77   16.30
  -6   6  12  213.44   17.46
  -6   6  12  224.72   18.16
  -6  -6  12  184.05   14.16
  -6   6  12  207.59   15.54
  -6  -6  12  198.92   15.26
  -6  -6  13  355.96   20.37
  -6  -6  13  359.58   20.20
  -6   6  13  339.22   16.44
  -6  -6  13  334.53   18.93
  -6   6  13  357.87   22.27
  -6   6  13  328.07   20.55
  -6  -6  13  319.86   17.87
  -6  -6  13  311.11   19.09
  -6   6  13  318.06   18.36
  -6  -6  14   63.53    9.61
  -6  -6  14   56.99    8.91
  -6   6  14   52.20    7.34
  -6  -6  14   47.44    7.38
  -6  -6  14   50.01    7.06
  -6   6  14   53.18    8.24
  -6   6  14   74.88   10.72
  -6   6  14   57.71    8.19
  -6  -6  15    9.87    5.36
  -6   6  15   15.25    4.88
  -6  -6  15    4.17    2.83
  -6  -6  15   16.66    6.67
  -6   6  15    8.83    5.32
  -6   6  15   14.05    4.25
  -6  -6  16    8.01    2.61
  -6   6  16    5.30    3.45
  -6  -6  16    0.73    4.43
  -6   6  16    7.37    2.25
  -6   6  17   17.24    3.80
  -6  -6  17   15.89    4.21
  -6  -6  17   11.45    4.52
  -6   6  17   20.05    3.72
  -6  -6  18   12.61    2.72
  -6   6  18   14.10    2.43
  -6   8 -10   50.42    6.44
  -6   8  -5  413.34   21.80
  -6   8  -4  111.58   12.27
  -6   8  -3  326.66   20.06
  -6  -8  -3  298.68   16.45
  -6   8  -2   33.05    8.03
  -6  -8  -2   28.38    6.20
  -6   8  -2   38.78    7.77
  -6  -8  -1   17.66    8.07
  -6  -8  -1   82.84   16.40
  -6   8  -1   56.79    8.72
  -6   8  -1   58.58    9.15
  -6  -8  -1   45.34    7.47
  -6   8  -1   21.51    9.70
  -6  -8  -1   17.92    7.86
  -6  -8   0  107.54   17.95
  -6  -8   0   94.58   17.93
  -6   8   0  101.71   12.38
  -6   8   0   91.88   11.25
  -6  -8   0  106.91   11.17
  -6   8   0   98.77   11.81
  -6  -8   0   89.13   15.26
  -6   8   0  117.49   23.28
  -6  -8   1  316.49   28.52
  -6  -8   1  369.78   30.99
  -6   8   1  340.36   21.20
  -6  -8   1  346.12   19.51
  -6   8   1  364.85   21.57
  -6  -8   1  276.52   15.60
  -6   8   1  317.79   34.49
  -6   8   1  355.43   21.26
  -6  -8   2   93.75   17.46
  -6  -8   2   47.44    7.32
  -6   8   2   50.83    9.21
  -6   8   2   68.56    9.94
  -6  -8   2   67.96    9.78
  -6   8   2   89.86   19.83
  -6   8   2   50.64    9.69
  -6  -8   3  144.28   20.72
  -6  -8   3  119.50   11.17
  -6   8   3  128.72   13.84
  -6   8   3  136.18   14.11
  -6  -8   3  136.26   12.94
  -6   8   3  110.57   21.62
  -6   8   3  137.89   13.84
  -6  -8   4  192.66   23.49
  -6   8   4  197.69   16.73
  -6   8   4  185.11   16.10
  -6  -8   4  197.89   14.42
  -6  -8   4  204.42   15.69
  -6   8   4  186.61   15.61
  -6  -8   4  192.04   16.04
  -6   8   4  178.67   25.38
  -6  -8   5  943.47   50.87
  -6  -8   5  916.46   31.98
  -6   8   5  900.26   35.01
  -6  -8   5  825.29   29.26
  -6   8   5  890.58   34.08
  -6  -8   5  883.90   32.67
  -6   8   5  892.79   32.44
  -6   8   5  971.92   57.45
  -6  -8   6  241.01   25.95
  -6   8   6  204.74   16.79
  -6  -8   6  213.06   15.71
  -6   8   6  212.37   17.93
  -6  -8   6  226.45   16.83
  -6  -8   6  215.61   16.74
  -6   8   6  219.14   16.30
  -6  -8   7  800.61   47.15
  -6  -8   7  783.66   30.47
  -6  -8   7  771.56   29.47
  -6   8   7  843.85   34.19
  -6   8   7  810.39   33.17
  -6  -8   7  762.95   29.62
  -6   8   7  795.10   29.99
  -6  -8   8   71.22   10.27
  -6   8   8  101.58   13.09
  -6   8   8   93.59   12.19
  -6  -8   8   90.32   11.50
  -6  -8   8   75.02    9.70
  -6   8   8   90.38   10.87
  -6  -8   9  583.41   23.97
  -6  -8   9  543.07   25.37
  -6   8   9  588.73   28.83
  -6  -8   9  607.20   26.31
  -6   8   9  620.06   29.51
  -6   8   9  605.74   25.67
  -6  -8  10   74.54   10.80
  -6  -8  10   89.15   10.44
  -6  -8  10   67.19    9.19
  -6   8  10   78.56    7.60
  -6  -8  10   72.85   10.38
  -6  -8  10   69.11   10.28
  -6   8  10   90.92   11.65
  -6   8  10   77.57   12.22
  -6   8  10   74.58   10.01
  -6  -8  11   58.89    8.99
  -6  -8  11   55.52    8.82
  -6  -8  11   56.54    9.43
  -6   8  11   52.63    6.88
  -6  -8  11   55.22    9.97
  -6   8  11   69.55   11.47
  -6   8  11   60.28    9.94
  -6  -8  11   62.01    9.68
  -6   8  11   67.96    9.02
  -6  -8  12   65.50    9.11
  -6  -8  12   66.22    8.86
  -6  -8  12   81.33    9.85
  -6  -8  12   53.35    9.09
  -6   8  12   71.28    7.52
  -6   8  12   84.46   11.15
  -6   8  12   82.40   12.31
  -6  -8  12   71.02   10.01
  -6   8  12   77.86    8.73
  -6  -8  13  224.40   14.43
  -6  -8  13  209.74   14.52
  -6  -8  13  225.34   15.51
  -6   8  13  226.58   12.41
  -6   8  13  209.91   15.29
  -6  -8  13  195.85   13.83
  -6   8  13  239.19   17.61
  -6   8  13  211.78   12.94
  -6  -8  14   21.87    6.26
  -6  -8  14   23.78    5.78
  -6  -8  14   28.95    7.33
  -6   8  14   28.91    5.27
  -6  -8  14   28.13    5.20
  -6   8  14   24.70    6.97
  -6   8  14   26.34    5.62
  -6   8  15   88.26    7.10
  -6  -8  15   75.31    7.97
  -6  -8  15   74.26    8.82
  -6   8  15   79.10    9.43
  -6   8  16   25.61    3.94
  -6  -8  16   20.09    4.97
  -6  -8  16   23.88    3.92
  -6  -8  17   15.77    3.26
  -6  10  -9   73.46    7.43
  -6  10  -7  394.30   17.44
  -6  10  -6   25.57    5.78
  -6 -10  -6   35.54    6.81
  -6  10  -5   56.20    8.87
  -6 -10  -5   50.62    8.38
  -6  10  -4    9.05    4.49
  -6 -10  -4   16.78    5.62
  -6  10  -3  118.90   12.65
  -6  10  -3  132.22   12.63
  -6 -10  -3  130.58   13.66
  -6  10  -2   -0.49    5.19
  -6  10  -2    7.82    5.39
  -6  10  -2    3.33    7.02
  -6 -10  -2    8.70    7.52
  -6  10  -1  495.79   25.77
  -6  10  -1  494.68   25.47
  -6 -10  -1  449.22   20.47
  -6  10  -1  509.80   26.20
  -6 -10  -1  534.73   27.06
  -6  10   0  113.33   12.76
  -6  10   0  105.86   12.35
  -6 -10   0   89.72   10.09
  -6  10   0  113.11   13.27
  -6 -10   0  134.94   14.88
  -6 -10   1  168.00   13.91
  -6  10   1  176.91   16.07
  -6  10   1  203.32   17.07
  -6  10   1  203.02   17.04
  -6 -10   1  195.61   17.83
  -6  10   2  212.55   17.57
  -6 -10   2  188.69   13.67
  -6 -10   2  186.38   14.92
  -6  10   2  212.40   17.96
  -6 -10   2  212.13   18.22
  -6  10   2  212.78   17.10
  -6 -10   3  544.63   23.48
  -6  10   3  567.88   28.49
  -6  10   3  596.91   28.76
  -6 -10   3  577.68   25.67
  -6  10   3  592.34   26.70
  -6 -10   3  580.77   28.29
  -6  10   4   70.59   11.74
  -6 -10   4   74.88   11.04
  -6  10   4   60.14   10.83
  -6 -10   4   46.04    8.46
  -6  10   4   64.09    9.73
  -6 -10   4   56.85   11.22
  -6  10   5  529.44   27.71
  -6  10   5  502.42   26.77
  -6 -10   5  493.12   24.33
  -6 -10   5  489.42   23.38
  -6  10   5  541.20   24.78
  -6 -10   5  505.42   25.89
  -6 -10   6   17.40    6.90
  -6  10   6   15.91    7.91
  -6  10   6   14.44    7.01
  -6 -10   6   20.03    7.74
  -6 -10   6   14.38    7.28
  -6  10   6   26.30    7.65
  -6 -10   7   13.35    7.59
  -6  10   7    9.28    7.92
  -6  10   7    7.08    7.47
  -6  10   7    3.10    3.74
  -6 -10   7    3.81    5.67
  -6 -10   8  100.74   12.40
  -6  10   8   93.97   13.19
  -6  10   8  102.53   13.22
  -6  10   8   93.04   10.18
  -6 -10   8   84.89   10.82
  -6 -10   9   77.49   11.56
  -6  10   9   88.69   11.70
  -6 -10   9   85.78   11.74
  -6  10   9   88.30   12.52
  -6 -10   9   68.94    9.13
  -6  10   9   85.84    9.54
  -6 -10  10   96.83   11.79
  -6 -10  10   93.85   11.77
  -6  10  10   89.30   11.33
  -6  10  10   85.71   11.85
  -6 -10  10   97.31   11.58
  -6  10  10  104.29    9.67
  -6 -10  11  316.88   18.75
  -6 -10  11  345.63   18.87
  -6  10  11  324.38   18.99
  -6  10  11  360.73   21.07
  -6 -10  11  314.06   18.69
  -6 -10  12   22.66    6.06
  -6 -10  12   13.06    5.43
  -6 -10  12   18.86    6.00
  -6 -10  12    8.84    5.39
  -6  10  12   15.48    6.16
  -6  10  12    7.14    4.30
  -6  10  13    6.03    2.36
  -6 -10  13    7.62    4.90
  -6 -10  13   10.18    4.86
  -6  10  13   11.39    5.38
  -6  10  13   10.13    3.62
  -6 -10  13    1.39    3.98
  -6  10  14    2.50    1.71
  -6 -10  14   -5.18    2.96
  -6 -10  14   -0.02    3.83
  -6  10  14    1.96    3.68
  -6 -10  14    1.91    2.53
  -6 -10  15  150.19    9.05
  -6 -10  15  162.86    9.44
  -6  10  15  169.76   10.29
  -6  12  -8   27.30    4.21
  -6  12  -7   69.88    6.20
  -6 -12  -7   82.69    7.26
  -6  12  -6   42.21    5.84
  -6  12  -6   41.51    6.65
  -6  12  -5   67.12    7.95
  -6 -12  -5   56.55    6.80
  -6  12  -5   67.37    8.89
  -6  12  -4   82.58    9.44
  -6  12  -4   70.54    7.67
  -6  12  -4   82.12    9.74
  -6 -12  -4   69.71    8.72
  -6  12  -3   13.71    4.29
  -6  12  -3   24.75    6.28
  -6 -12  -3   17.30    6.32
  -6  12  -3   20.39    6.72
  -6  12  -2    6.61    4.20
  -6  12  -2    2.86    4.38
  -6 -12  -2    9.68    6.02
  -6  12  -2   11.73    6.20
  -6  12  -1   23.36    6.70
  -6  12  -1   26.76    7.00
  -6 -12  -1   19.72    7.94
  -6  12  -1   32.37    7.61
  -6  12   0   16.35    6.64
  -6  12   0   11.53    5.49
  -6 -12   0   19.33    8.32
  -6  12   0   17.20    6.60
  -6  12   1  486.13   24.72
  -6  12   1  523.04   25.48
  -6  12   1  477.89   22.64
  -6 -12   1  555.38   26.64
  -6  12   2   35.95    9.08
  -6  12   2   25.71    8.47
  -6 -12   2   18.11    8.95
  -6  12   2   23.24    6.47
  -6 -12   3  341.82   17.34
  -6  12   3  423.11   23.53
  -6  12   3  448.98   24.34
  -6  12   3  364.36   19.55
  -6 -12   3  421.98   23.79
  -6  12   4   84.19   11.93
  -6  12   4   94.66   12.11
  -6 -12   4   51.45    7.97
  -6 -12   4   67.31   11.38
  -6  12   4   57.95    8.52
  -6  12   5   47.38    9.63
  -6  12   5   56.44   10.91
  -6 -12   5   40.48    7.50
  -6 -12   5   47.51    9.96
  -6  12   5   55.77    7.41
  -6  12   6   49.33    9.79
  -6 -12   6   35.97    7.56
  -6  12   6   50.20   10.36
  -6 -12   6   40.86    9.17
  -6  12   6   35.97    6.33
  -6 -12   7   60.22   10.92
  -6 -12   7   45.65    8.51
  -6  12   7   51.20    9.64
  -6  12   7   50.86    9.06
  -6 -12   7   45.77    8.86
  -6  12   7   47.00    6.50
  -6 -12   8   20.72    8.15
  -6 -12   8   22.04    6.96
  -6  12   8   15.24    6.85
  -6  12   8   24.71    7.20
  -6 -12   8   21.31    6.15
  -6 -12   9   27.49    7.98
  -6 -12   9   31.56    5.05
  -6 -12   9   21.47    7.56
  -6 -12   9   22.61    6.58
  -6  12   9   24.48    7.09
  -6  12   9   29.88    6.93
  -6 -12   9   28.55    6.25
  -6 -12  10   27.91    7.28
  -6  12  10   28.35    4.78
  -6  12  10   15.96    5.88
  -6 -12  10   32.34    6.90
  -6  12  10   18.94    5.37
  -6 -12  10   25.01    6.91
  -6 -12  10   30.29    5.15
  -6 -12  11  111.59   10.54
  -6 -12  11   93.21    7.90
  -6 -12  11   93.57    9.59
  -6  12  11   89.45    8.65
  -6  12  11  100.49   10.05
  -6 -12  11  115.47   10.22
  -6 -12  12  115.52    9.49
  -6 -12  12  112.93    7.93
  -6 -12  12  126.14    9.70
  -6  12  12  104.16    7.94
  -6  12  12  129.25   10.17
  -6 -12  13  188.25   10.45
  -6 -12  13  185.91   10.05
  -6  12  13  194.81   10.85
  -6 -14  -5   48.05    5.50
  -6  14  -5   42.82    4.89
  -6  14  -4   62.24    6.28
  -6 -14  -4   59.24    6.88
  -6  14  -4   57.69    5.97
  -6  14  -3   40.74    5.17
  -6  14  -3   48.25    6.18
  -6 -14  -3   38.96    6.76
  -6  14  -3   41.41    5.45
  -6 -14  -3   35.61    5.13
  -6 -14  -2   -0.80    5.10
  -6  14  -2   -1.21    2.84
  -6  14  -2    7.74    4.04
  -6 -14  -2    1.15    3.81
  -6  14  -2   -0.48    2.92
  -6 -14  -1  100.42    8.43
  -6  14  -1  125.13   10.30
  -6  14  -1  132.56   10.87
  -6 -14  -1  120.22   11.05
  -6 -14  -1  129.95   10.86
  -6  14  -1  138.97   10.12
  -6 -14   0   10.04    5.73
  -6  14   0   25.68    6.22
  -6  14   0   13.89    4.92
  -6 -14   0   24.59    6.63
  -6  14   0   19.88    4.23
  -6 -14   1   52.58    7.93
  -6  14   1   56.06    8.38
  -6  14   1   67.12    8.59
  -6  14   1   61.08    7.05
  -6 -14   1   62.20    9.61
  -6 -14   2  355.30   17.72
  -6  14   2  425.74   20.17
  -6 -14   2  349.10   17.05
  -6  14   2  412.87   19.97
  -6  14   2  400.04   16.16
  -6 -14   2  395.58   19.82
  -6 -14   3   16.28    5.90
  -6 -14   3    9.67    4.34
  -6  14   3   14.90    5.50
  -6  14   3   16.06    5.90
  -6  14   3   20.67    4.33
  -6 -14   3   19.53    7.36
  -6 -14   4   43.46    8.53
  -6  14   4   37.86    7.24
  -6  14   4   38.08    7.23
  -6 -14   4   31.77    4.90
  -6 -14   4   38.60    8.32
  -6 -14   5   72.58    9.89
  -6  14   5   64.91    8.66
  -6  14   5   70.11    9.06
  -6 -14   5   48.91    6.48
  -6 -14   5   68.41    9.68
  -6 -14   6   14.13    6.27
  -6  14   6   10.73    4.86
  -6  14   6   10.29    5.11
  -6 -14   6   -4.56    3.49
  -6 -14   6   11.10    5.78
  -6 -14   7   48.30    8.14
  -6  14   7   44.29    6.99
  -6  14   7   46.90    6.88
  -6 -14   7   39.68    6.10
  -6 -14   7   36.27    6.42
  -6 -14   8   38.55    7.01
  -6 -14   8   42.44    6.57
  -6  14   8   30.54    5.24
  -6  14   8   30.12    5.33
  -6 -14   8   28.86    5.42
  -6 -14   8   23.72    5.07
  -6  14   9   29.03    4.22
  -6 -14   9   41.99    6.68
  -6 -14   9   33.43    5.77
  -6  14   9   36.68    5.23
  -6  14   9   31.36    5.32
  -6 -14   9   32.42    5.24
  -6 -14   9   21.75    3.89
  -6 -14  10    5.41    2.99
  -6 -14  10    6.47    2.82
  -6  14  10   -1.32    2.45
  -6  14  10    1.40    1.02
  -6 -14  11   18.50    3.46
  -6  16   1    5.68    2.17
  -6  16   2   11.46    2.87
  -6  16   2    4.32    2.04
  -6 -16   2    8.42    3.24
  -6  16   3   14.68    3.27
  -6  16   3   17.22    3.38
  -6 -16   3   17.71    4.05
  -6  16   4  128.61    7.95
  -6  16   4  136.06    8.26
  -6 -16   4  123.98    8.28
  -5   1  -8  177.31   25.51
  -5  -1  -8  119.20   20.77
  -5   1  -7  182.22   24.99
  -5  -1  -7  138.75   21.33
  -5  -1  -6  130.88   20.67
  -5   1  -6  135.09   21.64
  -5   1  -5  428.48   30.08
  -5  -1  -5  460.08   28.76
  -5   1  -5  462.86   35.41
  -5  -1  -5  467.93   34.74
  -5  -1  -4  131.32   16.42
  -5   1  -4  109.88   15.47
  -5  -1  -4  105.45   17.81
  -5   1  -4  127.15   18.29
  -5   1  -3 1116.34   47.26
  -5  -1  -3 1093.14   44.29
  -5   1  -3 1105.07   48.72
  -5  -1  -3 1137.74   49.44
  -5   1  -2  414.57   28.98
  -5  -1  -2  410.58   27.33
  -5   1  -2  415.68   29.35
  -5  -1  -2  426.24   29.91
  -5  -1  -1 1081.02   43.67
  -5  -1  -1 1067.09   44.19
  -5   1  -1 1127.85   44.85
  -5   1  -1 1190.75   38.91
  -5  -1   0  883.17   39.25
  -5   1   0  843.49   37.10
  -5   1   0  900.58   33.90
  -5  -1   1   61.20   13.56
  -5   1   1   66.94   13.47
  -5   1   1   51.03   10.93
  -5   1   1   61.47   10.69
  -5  -1   2 1342.55   47.31
  -5   1   2 1359.17   48.75
  -5   1   2 1316.94   42.13
  -5  -1   3  518.94   29.36
  -5   1   3  470.76   29.16
  -5   1   4 1546.94   50.01
  -5  -1   4 1605.62   50.42
  -5  -1   5  485.09   27.98
  -5   1   5  496.02   28.28
  -5  -1   6  567.64   29.61
  -5   1   6  592.27   30.39
  -5   1   7  172.64   16.77
  -5  -1   7  192.74   17.30
  -5  -1   8   22.21    6.24
  -5   1   8   24.45    6.77
  -5   1   8   31.21    9.66
  -5   1   9  281.07   13.41
  -5  -1   9  264.08   12.87
  -5   1   9  250.51   15.53
  -5   1   9  279.35   16.89
  -5  -1   9  276.46   16.84
  -5   1   9  276.17   15.92
  -5  -1   9  280.96   16.17
  -5   1  10  174.93   20.90
  -5  -1  10  191.13   21.45
  -5  -1  10  174.58   11.09
  -5   1  10  163.06   10.76
  -5   1  10  150.80   12.91
  -5  -1  10  159.55   12.99
  -5   1  10  156.19   13.42
  -5  -1  10  149.20   13.04
  -5   1  10  177.91   13.62
  -5  -1  10  172.82   13.47
  -5   1  11  734.70   42.12
  -5  -1  11  702.50   27.27
  -5   1  11  673.04   25.88
  -5  -1  11  746.49   42.51
  -5  -1  11  695.49   22.87
  -5   1  11  715.80   23.01
  -5  -1  11  669.12   27.10
  -5   1  11  675.44   27.97
  -5   1  11  695.10   28.53
  -5   1  11  709.75   27.75
  -5  -1  11  719.33   27.96
  -5   1  12   54.37    8.60
  -5  -1  12   59.66    9.95
  -5   1  12   55.96   14.93
  -5  -1  12   81.60   15.89
  -5   1  12   65.46    8.37
  -5  -1  12   71.00    8.37
  -5   1  12   59.79    9.32
  -5   1  12   50.00    9.46
  -5  -1  12   51.21    8.84
  -5   1  12   59.90    9.69
  -5  -1  13  497.58   24.81
  -5   1  13  495.50   23.63
  -5  -1  13  452.56   34.32
  -5   1  13  509.42   20.85
  -5  -1  13  525.96   21.01
  -5   1  13  459.39   25.29
  -5  -1  13  484.00   24.81
  -5   1  13  507.64   24.78
  -5   1  14   32.54    7.38
  -5  -1  14   33.86    6.86
  -5  -1  14   22.24    6.55
  -5  -1  14   28.37    8.61
  -5   1  14   16.25    7.13
  -5  -1  14   31.46    8.98
  -5   1  14   26.52    7.66
  -5  -1  14   27.28    7.80
  -5  -1  15  333.89   16.84
  -5  -1  15  277.85   16.50
  -5  -1  15  335.61   20.91
  -5   1  15  292.64   19.24
  -5  -1  15  297.78   19.99
  -5  -1  16   21.91    5.87
  -5   1  16   27.24    6.39
  -5  -1  16   30.35    5.87
  -5  -1  16   33.80    7.92
  -5   1  16   22.15    6.70
  -5   1  16   22.06    6.85
  -5  -1  16   20.63    7.56
  -5  -1  17  142.84    9.94
  -5   1  17  150.81   10.56
  -5  -1  17  117.67    9.16
  -5  -1  17  137.48   12.21
  -5   1  17  135.06   11.69
  -5   1  17  122.02   11.20
  -5   1  18  100.53    7.67
  -5  -1  18   99.66    7.20
  -5   1  18  110.44    9.41
  -5  -1  18  102.49    9.52
  -5   1  19    4.35    2.06
  -5  -1  19    2.82    1.65
  -5   1  19   -0.40    1.40
  -5   3  -8  297.34   32.12
  -5  -3  -8  281.65   28.63
  -5  -3  -8  327.16   31.72
  -5   3  -7  678.08   46.96
  -5  -3  -7  653.02   43.33
  -5  -3  -6   53.29   13.88
  -5   3  -6   41.28   12.71
  -5  -3  -5  199.14   22.78
  -5   3  -5  240.33   26.74
  -5  -3  -4  865.76   38.55
  -5   3  -4  816.98   45.66
  -5   3  -4  887.54   44.05
  -5  -3  -3  314.62   23.65
  -5   3  -3  304.56   26.41
  -5   3  -3  286.39   24.52
  -5  -3  -2   30.79    9.01
  -5   3  -2    7.48    7.68
  -5   3  -2   17.53    8.51
  -5  -3  -1 1748.49   54.67
  -5   3  -1 1765.35   56.95
  -5   3  -1 1746.05   56.17
  -5  -3   0  105.91   15.24
  -5   3   0  121.32   15.22
  -5   3   0  136.64   16.04
  -5  -3   1 2086.61   59.31
  -5   3   1 1993.08   53.95
  -5   3   1 1911.46   41.20
  -5   3   1 1968.51   59.14
  -5  -3   2  932.96   39.89
  -5   3   2  883.69   30.31
  -5   3   2  859.01   33.59
  -5   3   2  859.74   39.01
  -5  -3   3  323.25   24.21
  -5   3   3  305.13   19.35
  -5   3   3  277.24   23.51
  -5  -3   4  558.05   30.78
  -5   3   4  532.63   26.60
  -5   3   4  563.40   33.20
  -5  -3   5  336.17   24.03
  -5   3   5  325.26   22.22
  -5  -3   6  435.11   26.89
  -5   3   6  407.42   26.51
  -5   3   6  463.84   27.56
  -5   3   7 1840.19   53.54
  -5  -3   7 1704.79   52.76
  -5   3   7 1766.60   55.83
  -5   3   8  175.93   19.53
  -5  -3   8  154.00    9.71
  -5  -3   8  181.40   18.24
  -5   3   8  184.09   13.99
  -5   3   8  178.21   12.96
  -5   3   9  244.95   22.83
  -5  -3   9  225.40   19.34
  -5  -3   9  206.44   11.93
  -5   3   9  220.28   11.95
  -5   3   9  224.79   15.96
  -5  -3   9  209.33   12.99
  -5   3   9  189.29   14.44
  -5   3   9  220.91   14.69
  -5  -3   9  189.76   13.43
  -5   3  10  245.45   14.46
  -5   3  10  252.29   24.88
  -5  -3  10  240.31   13.26
  -5   3  10  249.89   13.57
  -5   3  10  240.74   16.96
  -5  -3  10  232.77   14.04
  -5   3  10  248.76   17.08
  -5  -3  10  231.08   15.51
  -5   3  10  233.29   15.69
  -5  -3  11  209.80   15.78
  -5   3  11  185.78   13.42
  -5   3  11  206.30   23.73
  -5  -3  11  195.66   15.61
  -5  -3  11  176.68   13.40
  -5  -3  11  197.97   12.72
  -5   3  11  200.59   12.72
  -5   3  11  198.52   16.00
  -5   3  11  212.95   16.66
  -5  -3  11  183.57   12.68
  -5   3  11  202.30   14.78
  -5  -3  11  187.14   15.04
  -5  -3  12  202.78   16.75
  -5  -3  12  207.96   16.50
  -5   3  12  196.50   14.03
  -5   3  12  229.73   25.60
  -5  -3  12  220.38   24.95
  -5  -3  12  203.15   13.28
  -5   3  12  210.15   13.57
  -5  -3  12  197.38   14.82
  -5   3  12  208.19   17.12
  -5   3  12  192.63   16.04
  -5   3  12  185.66   14.80
  -5  -3  12  198.40   16.12
  -5  -3  13  102.64   13.13
  -5   3  13  106.43   10.67
  -5  -3  13  112.82   13.33
  -5   3  13  121.46   11.10
  -5  -3  13   90.57   10.33
  -5  -3  13  116.94   10.82
  -5   3  13  108.86   13.39
  -5   3  13  100.21   11.92
  -5  -3  13  108.69   13.17
  -5   3  13   88.11   11.02
  -5  -3  14   47.68   10.21
  -5  -3  14   64.08   10.71
  -5  -3  14   63.84    8.96
  -5  -3  14   66.52    8.62
  -5   3  14   60.86    8.65
  -5   3  14   68.18   11.19
  -5  -3  14   67.61   10.96
  -5   3  14   49.64    8.30
  -5  -3  15   58.48    8.60
  -5  -3  15   48.45    8.66
  -5  -3  15   59.29    8.30
  -5   3  15   58.75    8.83
  -5  -3  15   47.03   10.20
  -5  -3  15   57.81   10.87
  -5   3  15   57.04    9.15
  -5  -3  16   66.71    7.44
  -5  -3  16   63.94    8.61
  -5  -3  16   57.69    7.85
  -5   3  16   72.81    8.64
  -5  -3  16   60.63   10.10
  -5   3  16   68.20    9.07
  -5   3  16   61.16    8.20
  -5  -3  17  216.64   12.70
  -5   3  17  327.27   14.55
  -5  -3  17  252.27   14.26
  -5  -3  17  293.48   16.97
  -5   3  17  256.74   14.67
  -5   3  17  245.35   14.06
  -5   3  18    3.52    3.25
  -5  -3  18   -0.51    2.41
  -5   3  18    1.92    2.52
  -5  -3  18   -1.81    4.02
  -5   3  19  204.89    8.48
  -5  -3  19  208.60   10.68
  -5  -5  -7  571.19   41.39
  -5  -5  -7  660.02   45.02
  -5  -5  -6   94.51   18.75
  -5  -5  -6   60.63   15.66
  -5  -5  -5  142.42   22.38
  -5  -5  -5  121.94   21.01
  -5   5  -5   94.66   17.59
  -5  -5  -4  123.31   18.86
  -5  -5  -4   87.39   15.93
  -5   5  -4  107.93   18.07
  -5  -5  -3  258.63   21.87
  -5  -5  -3  310.95   27.86
  -5  -5  -3  292.29   26.68
  -5   5  -3  231.21   25.17
  -5  -5  -2  235.58   21.33
  -5   5  -2  206.62   23.76
  -5  -5  -1  462.77   29.15
  -5   5  -1  467.66   30.32
  -5   5  -1  475.84   34.37
  -5  -5  -1  466.27   30.94
  -5  -5   0 1276.98   48.55
  -5  -5   0 1350.96   50.45
  -5   5   0 1206.53   45.78
  -5   5   0 1244.65   53.75
  -5  -5   0 1358.68   49.39
  -5  -5   1  111.19   15.03
  -5  -5   1   89.09   13.85
  -5   5   1  105.22   13.31
  -5  -5   1   94.37   13.48
  -5   5   1   93.25   17.15
  -5  -5   2 1282.39   48.56
  -5  -5   2 1253.40   44.82
  -5  -5   2 1289.63   43.56
  -5   5   2 1232.26   52.98
  -5  -5   3  350.22   26.13
  -5  -5   3  393.39   24.19
  -5   5   3  338.72   19.89
  -5  -5   3  383.45   22.83
  -5   5   3  344.29   28.93
  -5  -5   4 1084.95   44.77
  -5  -5   4 1048.86   36.70
  -5   5   4  993.04   36.39
  -5   5   4 1065.91   49.27
  -5  -5   5 2244.71   64.59
  -5   5   5 2132.00   56.93
  -5   5   5 2236.60   72.81
  -5   5   6   49.75    9.96
  -5  -5   6   57.03   12.30
  -5   5   6   63.95    8.43
  -5  -5   6   66.24    7.51
  -5   5   7  148.89   17.28
  -5  -5   7  162.30   18.57
  -5  -5   7  173.20   12.18
  -5   5   7  185.81   14.40
  -5  -5   7  191.19   13.05
  -5   5   7  172.09   13.67
  -5   5   7  174.96   12.90
  -5  -5   8  389.55   18.39
  -5   5   8  415.67   29.73
  -5  -5   8  437.84   29.57
  -5   5   8  419.85   16.18
  -5  -5   8  460.86   20.04
  -5  -5   8  428.34   19.63
  -5   5   8  451.36   22.50
  -5   5   8  437.62   22.18
  -5   5   8  466.36   21.14
  -5  -5   8  377.97   18.05
  -5  -5   9   19.97    5.40
  -5   5   9   24.76    8.59
  -5  -5   9   24.13    7.36
  -5   5   9   10.24    3.75
  -5   5   9    9.33    4.53
  -5  -5   9    6.65    3.74
  -5  -5   9   18.87    4.83
  -5   5   9   13.93    5.67
  -5   5   9    8.30    4.47
  -5  -5   9   10.34    4.91
  -5  -5  10  224.60   15.92
  -5  -5  10  218.44   15.53
  -5  -5  10  186.92   14.27
  -5  -5  10  207.33   12.85
  -5   5  10  238.35   13.47
  -5   5  10  233.95   17.77
  -5  -5  10  203.29   14.23
  -5   5  10  232.71   17.47
  -5  -5  10  189.69   13.71
  -5  -5  10  205.17   15.21
  -5   5  10  220.23   15.46
  -5  -5  11   70.25   10.57
  -5  -5  11   66.54   10.21
  -5   5  11   79.96    8.62
  -5  -5  11   80.52    9.97
  -5  -5  11   75.28    8.86
  -5   5  11   68.80   10.32
  -5   5  11   66.89    9.91
  -5  -5  11   60.20    8.43
  -5  -5  11   65.60   10.02
  -5   5  11   71.63    9.82
  -5  -5  12   46.29    9.26
  -5  -5  12   39.15    8.96
  -5   5  12   42.35    7.36
  -5  -5  12   27.32    6.90
  -5  -5  12   41.16    7.03
  -5   5  12   32.04    7.89
  -5   5  12   32.15    8.29
  -5   5  12   32.36    7.14
  -5  -5  12   41.09    8.85
  -5  -5  13   76.57   11.13
  -5  -5  13   78.52   11.66
  -5  -5  13   76.50   10.56
  -5   5  13   86.55    9.90
  -5  -5  13   56.24    7.46
  -5   5  13   62.62    9.66
  -5   5  13   78.50   12.24
  -5  -5  13   65.92   10.78
  -5   5  13   63.45    8.98
  -5  -5  14   27.20    9.29
  -5  -5  14   33.00    9.80
  -5  -5  14   18.99    8.12
  -5  -5  14   18.43    6.86
  -5   5  14   25.76    6.47
  -5   5  14   17.81    5.63
  -5   5  14   27.90    8.69
  -5   5  14   12.02    4.76
  -5  -5  14   22.48    7.96
  -5  -5  15  203.71   16.34
  -5  -5  15  171.13   14.26
  -5   5  15  224.09   13.74
  -5  -5  15  210.82   15.23
  -5   5  15  195.40   16.79
  -5   5  15  188.53   13.18
  -5  -5  16   73.47    9.43
  -5   5  16   86.11    8.80
  -5  -5  16   75.47    8.83
  -5  -5  16   79.19   10.44
  -5   5  16   60.84    7.12
  -5  -5  17   66.52    8.90
  -5   5  17   75.85    7.32
  -5   5  17   80.59    7.62
  -5  -5  17   78.08    8.49
  -5  -5  17   68.68    7.49
  -5   5  18   87.75    6.55
  -5  -5  18   77.22    7.00
  -5   7  -8   -1.36    4.26
  -5   7  -7  198.79   15.38
  -5   7  -6  159.51   14.15
  -5  -7  -5  662.80   44.98
  -5   7  -5  688.97   28.27
  -5   7  -5  697.15   49.04
  -5  -7  -5  643.89   44.18
  -5  -7  -4   48.86   12.76
  -5   7  -4   63.06    9.30
  -5  -7  -4   82.23   16.38
  -5   7  -4   56.33   13.82
  -5  -7  -3  117.79   18.95
  -5  -7  -3  113.19   15.75
  -5   7  -3  124.26   12.20
  -5   7  -3  108.73   19.18
  -5  -7  -3  112.40   17.92
  -5  -7  -2  184.06   22.41
  -5  -7  -2  164.68   18.31
  -5   7  -2  176.28   14.22
  -5   7  -2  165.70   13.48
  -5  -7  -2  175.20   12.39
  -5   7  -2  161.76   24.64
  -5  -7  -2  144.18   19.24
  -5   7  -1   64.63   11.45
  -5  -7  -1   77.33   14.74
  -5  -7  -1   53.30   10.55
  -5   7  -1   58.88    8.58
  -5  -7  -1   77.35    8.36
  -5   7  -1   75.67    9.19
  -5   7  -1   62.06   15.68
  -5  -7  -1   57.71   13.45
  -5  -7   0  304.37   26.27
  -5  -7   0  330.33   26.92
  -5   7   0  368.29   20.14
  -5  -7   0  385.23   18.68
  -5   7   0  354.48   19.62
  -5  -7   0  336.06   27.56
  -5   7   0  402.48   34.97
  -5  -7   1  112.48   15.70
  -5  -7   1  101.80   15.78
  -5   7   1  136.71   12.34
  -5  -7   1  108.32    9.22
  -5   7   1  133.93   12.41
  -5  -7   1  133.94   11.14
  -5  -7   1  121.29   16.46
  -5   7   1  142.83   22.84
  -5  -7   2  144.52   16.87
  -5  -7   2  151.89   19.76
  -5  -7   2  184.39   13.16
  -5  -7   2  146.95   10.80
  -5   7   2  162.22   13.43
  -5   7   2  164.57   13.46
  -5   7   2  151.16   20.96
  -5  -7   2  142.62   17.37
  -5   7   2  155.30   13.04
  -5  -7   3  421.32   27.49
  -5  -7   3  419.77   30.51
  -5  -7   3  375.33   17.37
  -5   7   3  433.54   21.88
  -5   7   3  408.78   20.90
  -5  -7   3  429.67   19.89
  -5   7   3  416.60   20.51
  -5   7   3  407.91   34.96
  -5  -7   4  867.80   43.83
  -5   7   4  807.11   29.57
  -5   7   4  867.64   31.06
  -5  -7   4  776.11   25.53
  -5  -7   4  857.77   28.37
  -5   7   4  870.99   29.39
  -5   7   4  816.06   48.49
  -5  -7   5  102.74   16.48
  -5   7   5  139.94   12.97
  -5   7   5  130.88   12.46
  -5  -7   5  120.00   10.63
  -5  -7   5  135.72   11.72
  -5   7   5  111.61   20.28
  -5   7   5  122.18   11.50
  -5  -7   5  127.83   11.55
  -5  -7   6  856.86   44.59
  -5   7   6  913.53   32.65
  -5  -7   6  866.64   28.33
  -5   7   6  921.52   32.64
  -5  -7   6  951.31   30.76
  -5   7   6  901.26   29.90
  -5  -7   6  933.28   30.84
  -5  -7   7  165.45   19.99
  -5   7   7  162.14   14.60
  -5   7   7  161.82   14.49
  -5  -7   7  149.75   12.58
  -5  -7   7  157.40   13.21
  -5  -7   7  145.69   12.61
  -5   7   7  162.93   13.19
  -5  -7   8  150.26   12.26
  -5  -7   8  176.02   20.44
  -5   7   8  186.01   11.26
  -5   7   8  184.42   15.70
  -5   7   8  197.61   15.91
  -5  -7   8  175.35   14.11
  -5  -7   8  163.92   13.57
  -5   7   8  188.75   14.39
  -5  -7   9   29.38    6.81
  -5  -7   9   33.68    8.08
  -5   7   9   29.10    5.47
  -5  -7   9   24.33    9.28
  -5  -7   9   26.79    6.33
  -5   7   9   44.70    9.58
  -5   7   9   38.05    8.48
  -5  -7   9   35.90    7.62
  -5  -7   9   34.55    6.88
  -5   7   9   41.70    7.24
  -5  -7  10   70.37    9.88
  -5  -7  10   62.54    9.16
  -5  -7  10   74.01    9.76
  -5   7  10   76.84    8.41
  -5  -7  10   58.80    9.79
  -5   7  10   79.60   10.91
  -5   7  10   71.50   11.48
  -5  -7  10   74.12   10.42
  -5  -7  10   65.06    9.15
  -5   7  10   72.33    9.28
  -5  -7  11   15.61    7.02
  -5  -7  11   14.33    5.60
  -5  -7  11   17.66    6.68
  -5   7  11   11.65    5.20
  -5  -7  11   15.41    7.24
  -5  -7  11    8.59    4.83
  -5   7  11   14.53    7.49
  -5   7  11   27.12    7.04
  -5   7  11   16.83    5.63
  -5  -7  11    9.81    5.46
  -5  -7  12    9.29    6.53
  -5  -7  12    6.92    4.64
  -5  -7  12    8.34    6.74
  -5   7  12   20.67    6.20
  -5  -7  12    0.86    6.10
  -5   7  12    9.66    4.76
  -5  -7  12   10.00    5.35
  -5   7  12   11.90    7.10
  -5   7  12   14.44    5.22
  -5  -7  13  244.27   17.57
  -5  -7  13  233.96   16.55
  -5  -7  13  267.25   18.66
  -5   7  13  250.52   14.62
  -5  -7  13  222.03   14.98
  -5   7  13  225.26   16.25
  -5   7  13  259.77   19.55
  -5   7  13  233.86   14.69
  -5  -7  14  132.59   13.27
  -5   7  14  107.46   12.81
  -5  -7  14  107.27    9.80
  -5   7  14  119.05   11.23
  -5  -7  14  124.13   12.35
  -5  -7  14  110.02   12.70
  -5   7  14  119.65   10.39
  -5  -7  15   38.47    8.40
  -5  -7  15   28.82    7.30
  -5  -7  15   30.26    7.85
  -5   7  15   30.00    6.29
  -5   7  15   20.94    7.47
  -5   7  16  139.64    9.56
  -5  -7  16  137.02   11.50
  -5  -7  16  137.78   11.14
  -5  -7  17   -3.88    2.95
  -5   7  17    1.28    2.40
  -5  -7  17   -1.36    3.87
  -5   7  18   26.25    3.31
  -5  -7  18   16.04    3.33
  -5   9 -10   39.85    6.26
  -5   9  -9   35.69    6.53
  -5   9  -8   63.65    9.19
  -5   9  -7  248.36   17.41
  -5   9  -6  154.04   14.46
  -5   9  -5  334.37   20.89
  -5   9  -4  676.84   27.92
  -5   9  -4  683.03   29.76
  -5   9  -3   93.15   11.32
  -5   9  -3   96.97   11.81
  -5   9  -3  116.96   21.80
  -5  -9  -3   67.75   14.18
  -5  -9  -2  249.05   24.27
  -5   9  -2  258.41   18.17
  -5   9  -2  291.16   19.60
  -5  -9  -2  272.30   28.72
  -5   9  -2  332.90   34.13
  -5  -9  -1    5.91    6.44
  -5   9  -1   16.90    6.06
  -5   9  -1   21.45    7.23
  -5  -9  -1   22.52    5.49
  -5   9  -1   23.02   14.31
  -5  -9   0  136.52   19.60
  -5  -9   0  200.75   14.04
  -5   9   0  203.87   16.55
  -5   9   0  197.26   16.31
  -5  -9   0  127.75   18.62
  -5   9   0  248.27   31.11
  -5  -9   1  323.39   29.39
  -5   9   1  359.27   21.37
  -5   9   1  365.44   21.53
  -5  -9   1  308.39   16.26
  -5  -9   1  344.65   18.64
  -5   9   1  383.65   21.33
  -5   9   1  379.84   36.54
  -5  -9   2  541.62   38.07
  -5   9   2  559.31   26.43
  -5   9   2  592.83   27.68
  -5  -9   2  515.57   21.67
  -5  -9   2  557.57   23.88
  -5   9   2  592.61   25.92
  -5   9   2  592.61   44.95
  -5  -9   2  587.90   27.26
  -5  -9   3  630.40   40.92
  -5   9   3  669.55   29.41
  -5  -9   3  596.37   23.91
  -5   9   3  664.14   29.54
  -5  -9   3  643.34   25.88
  -5   9   3  647.85   26.66
  -5   9   3  602.59   44.86
  -5  -9   3  689.80   29.05
  -5  -9   4  222.45   25.40
  -5   9   4  196.14   16.50
  -5  -9   4  189.41   14.07
  -5   9   4  207.81   16.83
  -5  -9   4  203.18   15.31
  -5   9   4  207.79   15.52
  -5   9   4  243.84   28.90
  -5  -9   4  223.15   17.24
  -5  -9   5   21.28    6.08
  -5   9   5   17.70    7.37
  -5   9   5   27.62    8.13
  -5  -9   5   28.34    7.36
  -5   9   5   24.68    6.68
  -5   9   5   29.86   11.87
  -5  -9   5    9.29    6.40
  -5  -9   6   87.13   16.44
  -5   9   6  109.17   13.09
  -5  -9   6  109.51   12.04
  -5  -9   6  116.04   12.21
  -5   9   6  110.74   12.93
  -5   9   6  105.44   10.74
  -5  -9   6   99.99   11.96
  -5  -9   7  336.51   31.35
  -5   9   7  363.09   22.24
  -5  -9   7  312.13   19.42
  -5   9   7  354.48   22.29
  -5  -9   7  348.77   20.43
  -5   9   7  376.53   19.55
  -5  -9   7  311.68   19.65
  -5  -9   8  222.31   25.70
  -5   9   8  237.56   19.07
  -5  -9   8  212.28   16.44
  -5   9   8  231.18   18.11
  -5  -9   8  219.86   16.58
  -5   9   8  233.18   15.48
  -5  -9   9   73.43   11.82
  -5  -9   9   66.29    8.97
  -5   9   9   75.45    7.59
  -5   9   9   87.75   12.21
  -5   9   9   86.53   12.18
  -5  -9   9   62.64   10.44
  -5   9   9   81.85    8.98
  -5  -9   9   67.89    9.21
  -5  -9  10   76.87    9.97
  -5  -9  10   88.33   11.97
  -5   9  10   96.29    8.75
  -5  -9  10   85.94   12.06
  -5  -9  10   85.96   11.45
  -5   9  10   83.82   11.90
  -5   9  10   82.02   11.52
  -5   9  10   88.91    9.42
  -5  -9  11   49.32    7.54
  -5  -9  11   50.40    9.07
  -5  -9  11   52.19    9.92
  -5  -9  11   50.79    9.32
  -5   9  11   54.69   10.33
  -5   9  11   60.53    9.65
  -5  -9  11   54.98   10.63
  -5   9  11   57.02    7.46
  -5  -9  12  202.75   15.81
  -5   9  12  231.32   13.15
  -5  -9  12  249.25   18.32
  -5  -9  12  230.34   16.00
  -5   9  12  252.45   18.69
  -5   9  12  215.92   15.68
  -5  -9  13   48.36    9.28
  -5   9  13   52.66    7.22
  -5  -9  13   57.27    9.47
  -5  -9  13   41.57    7.33
  -5   9  13   43.62    9.33
  -5   9  13   37.72    6.76
  -5  -9  14  281.27   17.18
  -5   9  14  286.58   13.32
  -5  -9  14  289.84   16.74
  -5   9  14  267.47   16.80
  -5  -9  14  262.66   14.41
  -5   9  15   12.94    3.69
  -5  -9  15   14.37    5.63
  -5  -9  15    6.09    4.57
  -5   9  15   13.96    4.87
  -5  -9  16   89.94    8.03
  -5   9  16   90.50    6.39
  -5  -9  16  104.43    8.70
  -5  -9  17    7.21    2.80
  -5  11 -10   92.37    6.68
  -5  11  -9   20.26    4.26
  -5  11  -8  277.87   15.64
  -5  11  -7  115.30   11.37
  -5  11  -6  344.29   20.13
  -5  11  -5   18.89    4.88
  -5  11  -5   19.12    7.01
  -5 -11  -5   22.86    6.47
  -5  11  -4   12.53    5.39
  -5  11  -4    2.29    5.88
  -5 -11  -4    6.05    4.55
  -5  11  -3  163.58   15.97
  -5  11  -3  154.47   14.47
  -5 -11  -3  149.93   14.28
  -5  11  -2   66.55   10.70
  -5  11  -2   70.21   11.10
  -5 -11  -2   70.56   10.97
  -5  11  -1  254.32   19.48
  -5  11  -1  236.51   18.21
  -5 -11  -1  252.21   18.88
  -5  11   0  571.36   27.85
  -5  11   0  537.97   27.24
  -5 -11   0  485.55   21.55
  -5  11   0  580.47   26.49
  -5 -11   0  541.96   27.12
  -5  11   1   14.64    7.78
  -5  11   1   23.59    9.06
  -5 -11   1   23.17    6.42
  -5 -11   1   17.09    8.27
  -5  11   1   21.84    7.46
  -5 -11   2  223.31   14.79
  -5  11   2  252.59   19.04
  -5  11   2  253.63   19.33
  -5 -11   2  216.87   15.66
  -5 -11   2  249.47   19.11
  -5  11   2  243.08   16.85
  -5 -11   3  144.41   13.05
  -5 -11   3  130.38   12.38
  -5  11   3  154.56   15.44
  -5  11   3  151.13   15.51
  -5 -11   3  141.90   15.37
  -5  11   3  159.38   13.69
  -5 -11   4   92.08   11.08
  -5  11   4   92.36   12.59
  -5  11   4   84.79   11.76
  -5 -11   4   82.76   10.96
  -5 -11   4   80.18   12.16
  -5  11   4  110.68   11.50
  -5 -11   5   73.90   10.32
  -5  11   5   94.64   12.53
  -5  11   5   88.05   12.25
  -5  11   5   89.39    9.70
  -5 -11   5   64.98   11.47
  -5 -11   6   33.81    8.06
  -5  11   6   41.10    9.61
  -5  11   6   55.15   10.33
  -5 -11   6   31.73    9.21
  -5  11   6   40.30    6.95
  -5  11   7   52.13   10.58
  -5 -11   7   48.02    9.67
  -5  11   7   40.78    8.84
  -5 -11   7   52.12    9.83
  -5  11   7   40.79    6.79
  -5 -11   8  329.83   22.44
  -5 -11   8  332.76   20.38
  -5  11   8  341.90   21.53
  -5  11   8  352.00   22.29
  -5 -11   8  315.29   19.73
  -5 -11   9  133.73   15.28
  -5  11   9  142.45   14.52
  -5 -11   9  143.71   14.60
  -5  11   9  141.50   13.23
  -5 -11   9  129.45   12.89
  -5 -11  10   71.30   10.94
  -5 -11  10   82.16   11.81
  -5 -11  10   78.21   10.76
  -5  11  10   68.69   10.06
  -5  11  10   81.26    9.90
  -5 -11  10   75.66    9.34
  -5 -11  11   30.08    7.93
  -5  11  11   13.80    4.59
  -5  11  11   27.13    5.33
  -5  11  11   26.78    7.23
  -5 -11  11   28.94    7.35
  -5  11  11   25.86    4.33
  -5 -11  11   22.07    6.10
  -5 -11  11   16.70    7.89
  -5 -11  12  256.12   16.64
  -5  11  12  270.03   17.05
  -5 -11  12  261.14   15.81
  -5  11  12  247.37   14.16
  -5 -11  12  254.48   16.82
  -5 -11  12  260.92   14.68
  -5  11  12  276.55   12.01
  -5  11  13   53.96    7.77
  -5 -11  13   42.60    6.64
  -5 -11  13   56.29    7.44
  -5 -11  13   54.75    8.29
  -5  11  13   52.98    5.37
  -5  11  14  170.58   11.32
  -5 -11  14  139.85    9.42
  -5  11  14  174.73    8.24
  -5 -11  14  183.09   11.86
  -5 -11  14  178.66   10.66
  -5 -11  15   26.67    4.06
  -5  11  15   30.19    3.28
  -5 -11  15   37.53    5.01
  -5 -11  15   38.54    6.34
  -5  13  -8  113.06    7.93
  -5  13  -8  124.86    8.66
  -5  13  -7   30.61    4.95
  -5 -13  -7   16.89    4.46
  -5  13  -7   27.85    5.24
  -5 -13  -6   95.86    9.63
  -5  13  -6   87.58    7.55
  -5  13  -6  113.88   10.07
  -5  13  -6  121.12   10.28
  -5  13  -5   29.34    6.15
  -5  13  -5   27.35    5.65
  -5  13  -5   30.21    6.33
  -5  13  -4   83.33   10.20
  -5  13  -4   67.15    8.80
  -5  13  -4   79.02    9.55
  -5 -13  -4   78.23    8.92
  -5  13  -3    8.02    4.33
  -5  13  -3   16.05    6.37
  -5 -13  -3    8.61    5.77
  -5  13  -3   10.87    5.00
  -5  13  -2   35.54    8.48
  -5  13  -2   29.27    7.10
  -5  13  -2   31.29    7.12
  -5 -13  -2   31.22    7.48
  -5  13  -1   41.33    8.45
  -5  13  -1   42.84    8.59
  -5 -13  -1   46.91    9.15
  -5  13  -1   46.41    7.99
  -5  13   0  115.47   13.14
  -5  13   0  114.17   13.32
  -5 -13   0  103.68   12.79
  -5  13   0   96.86   10.46
  -5  13   1  317.63   20.77
  -5  13   1  323.31   21.05
  -5 -13   1  276.09   19.65
  -5  13   2   26.81    8.97
  -5  13   2   23.51    8.75
  -5 -13   2   26.35    9.93
  -5  13   2   23.43    6.03
  -5 -13   3  337.39   19.20
  -5  13   3  414.84   23.64
  -5  13   3  419.96   23.71
  -5 -13   3  326.18   17.33
  -5  13   3  363.13   18.04
  -5 -13   3  378.25   23.32
  -5 -13   4   58.83    8.22
  -5  13   4   85.41   12.19
  -5  13   4   83.22   12.14
  -5 -13   4   69.52   12.32
  -5 -13   5   21.88    9.09
  -5  13   5   27.63    8.14
  -5  13   5   18.46    6.87
  -5 -13   5   18.44    5.50
  -5 -13   5   22.74    9.64
  -5 -13   6  155.57   15.61
  -5  13   6  195.87   16.22
  -5 -13   6  146.59   12.98
  -5  13   6  184.56   15.42
  -5 -13   6  151.72   14.40
  -5 -13   7   33.33   10.38
  -5 -13   7   29.52    7.40
  -5  13   7   35.53    8.34
  -5  13   7   27.43    7.14
  -5 -13   7   31.65    8.42
  -5 -13   8   58.64   10.61
  -5 -13   8   63.09    9.50
  -5  13   8   56.66    8.51
  -5  13   8   55.86    9.20
  -5 -13   8   65.90    9.70
  -5 -13   9   50.86    9.40
  -5 -13   9   60.91    9.94
  -5  13   9   59.85    8.72
  -5  13   9   58.10    8.01
  -5 -13   9   60.12    8.92
  -5 -13   9   45.04    7.57
  -5  13  10   60.60    7.41
  -5 -13  10   64.83    9.79
  -5 -13  10   48.84    8.35
  -5  13  10   47.93    7.31
  -5  13  10   56.61    6.97
  -5 -13  10   52.72    8.18
  -5 -13  10   53.31    7.22
  -5  13  11   90.29    7.53
  -5 -13  11   95.27    9.82
  -5  13  11   85.25    8.64
  -5 -13  11   91.27    9.25
  -5  13  11   61.75    6.27
  -5 -13  12   11.35    4.74
  -5  13  12   11.68    3.67
  -5 -13  12   10.63    4.07
  -5  13  13  108.31    7.28
  -5 -13  13  120.73    7.99
  -5 -15  -5   19.18    4.11
  -5  15  -5   15.03    3.24
  -5  15  -5   11.63    2.53
  -5 -15  -4  141.56   10.32
  -5  15  -4  122.08    8.52
  -5  15  -4  143.17    9.88
  -5  15  -4  127.30    8.01
  -5  15  -3    4.71    3.73
  -5  15  -3    0.08    2.26
  -5 -15  -3    6.15    5.03
  -5  15  -3    0.97    1.94
  -5 -15  -3    8.61    2.99
  -5  15  -2  177.72   11.94
  -5 -15  -2  174.41   12.41
  -5  15  -2  189.18   12.60
  -5 -15  -2  147.10   10.43
  -5  15  -2  169.56    9.91
  -5 -15  -1   32.90    7.32
  -5  15  -1   41.32    7.10
  -5  15  -1   42.01    6.77
  -5 -15  -1   23.31    5.45
  -5  15  -1   39.40    5.07
  -5  15   0    3.77    4.48
  -5 -15   0   -2.24    5.25
  -5  15   0   -4.40    4.76
  -5 -15   0   -4.56    5.16
  -5 -15   1    7.66    3.72
  -5  15   1   11.45    4.88
  -5  15   1    3.29    4.61
  -5 -15   1    7.89    4.76
  -5 -15   1    0.80    5.45
  -5 -15   2   35.74    6.58
  -5  15   2   42.28    7.18
  -5 -15   2   34.98    6.63
  -5  15   2   42.32    7.74
  -5 -15   2   41.35    8.52
  -5 -15   3  116.82   10.88
  -5 -15   3  116.66    9.86
  -5  15   3  125.54   11.44
  -5  15   3  122.23   11.26
  -5 -15   3  121.04   12.24
  -5 -15   4  217.40   14.39
  -5  15   4  220.06   14.53
  -5 -15   4  187.80   11.30
  -5  15   4  234.66   14.92
  -5 -15   4  207.48   14.86
  -5 -15   5  138.95   11.91
  -5  15   5  140.30   11.46
  -5  15   5  139.18   11.25
  -5 -15   5  127.73    9.79
  -5 -15   5  126.79   11.88
  -5 -15   6   48.55    8.21
  -5  15   6   59.03    7.33
  -5 -15   6   58.24    7.12
  -5  15   6   48.83    7.30
  -5 -15   6   49.66    7.67
  -5 -15   7   61.23    8.36
  -5 -15   7   52.85    7.65
  -5  15   7   54.49    7.18
  -5 -15   7   50.64    6.71
  -5  15   7   57.98    6.74
  -5 -15   7   43.92    6.88
  -5 -15   8  106.72    9.95
  -5  15   8  103.85    7.98
  -5 -15   8   97.28    9.06
  -5 -15   8   96.73    8.67
  -5  15   8   91.87    7.33
  -5  15   8   82.04    7.79
  -5 -15   8   87.87    8.32
  -5  15   9   31.78    4.47
  -5 -15   9   36.18    5.67
  -5  15   9   33.59    4.88
  -5 -15   9   37.49    5.32
  -5 -15   9   41.46    5.15
  -5 -15  10   24.53    4.33
  -5 -15  10   17.86    3.85
  -4   0 -10  588.79   42.58
  -4   0  -9   17.77    8.46
  -4   0  -8  413.66   34.35
  -4   0  -7  -16.11    9.20
  -4   0  -6   14.16    9.13
  -4   0  -6   24.93    7.70
  -4   0  -5   13.13    6.57
  -4   0  -5   -4.26    8.62
  -4   0  -5    0.03    4.11
  -4   0  -4  769.99   33.94
  -4   0  -4  785.91   38.32
  -4   0  -4  789.45   32.55
  -4   0  -3   -5.17    5.70
  -4   0  -3    3.84    8.71
  -4   0  -3   14.44    4.62
  -4   0  -2  520.42   27.53
  -4   0  -2  476.83   27.22
  -4   0  -2  532.12   21.13
  -4   0  -1   -0.83    7.49
  -4   0  -1    3.92    8.11
  -4   0  -1   -0.92    3.81
  -4   0   0  256.57   19.59
  -4   0   0  240.40   18.74
  -4   0   0  256.55   14.66
  -4   0   1   -3.86    7.93
  -4   0   1    0.80    6.55
  -4   0   1    3.51    4.44
  -4   0   2 3959.72   69.91
  -4   0   2 3891.02   59.70
  -4   0   3    0.98    7.32
  -4   0   4 1239.09   38.25
  -4   0   5   -1.43    6.91
  -4   0   6  592.41   25.70
  -4   0   7    7.57    5.07
  -4   0   8   64.47    8.59
  -4   0   9    4.36    7.29
  -4   0  10  107.23    9.98
  -4   0  10  109.77   16.65
  -4   0  10  112.40    8.50
  -4   0  10   89.03    9.45
  -4   0  10   94.18   10.15
  -4   0  10   93.44    9.55
  -4   0  11   -1.37    4.27
  -4   0  11    0.13    6.82
  -4   0  11    3.54    3.61
  -4   0  11   -6.19    3.62
  -4   0  11   -7.65    4.05
  -4   0  11    1.52    3.79
  -4   0  12  376.07   30.14
  -4   0  12  351.48   19.63
  -4   0  12  378.17   16.89
  -4   0  12  362.65   21.21
  -4   0  12  351.39   20.00
  -4   0  13    6.01    4.97
  -4   0  13    1.09    4.74
  -4   0  13    6.39    6.05
  -4   0  13    0.97    5.09
  -4   0  13   -4.67    4.91
  -4   0  14   64.04    8.56
  -4   0  14   80.36    9.23
  -4   0  14   63.41    9.17
  -4   0  14   62.17   10.39
  -4   0  14   62.11    9.80
  -4   0  15    1.65    4.76
  -4   0  15    7.03    4.48
  -4   0  15   -6.09    3.95
  -4   0  15   -0.07    5.84
  -4   0  15  -10.57    5.70
  -4   0  16   14.74    4.29
  -4   0  16   21.03    5.78
  -4   0  16    8.04    5.50
  -4   0  16   11.43    5.37
  -4   0  17    3.47    3.51
  -4   0  17   10.26    4.72
  -4   0  18  218.46   10.59
  -4   0  18  202.89   12.38
  -4   0  19    4.09    1.51
  -4   0  19    0.69    1.30
  -4  -2  -9  262.21   26.56
  -4   2  -9  293.23   30.04
  -4  -2  -9  225.01   24.61
  -4  -2  -8  468.42   34.53
  -4   2  -8  441.26   35.99
  -4  -2  -7  226.29   24.11
  -4   2  -7  255.34   26.09
  -4  -2  -6  116.39   16.68
  -4   2  -6  125.71   18.82
  -4   2  -6  101.02   14.47
  -4  -2  -5  239.73   17.86
  -4  -2  -5  218.30   21.78
  -4   2  -5  227.00   21.94
  -4   2  -5  208.89   20.23
  -4  -2  -4  172.02   15.75
  -4  -2  -4  198.88   20.30
  -4  -2  -3  160.26   17.73
  -4   2  -3  168.94   16.84
  -4  -2  -2    5.47    6.43
  -4  -2  -2    0.03    8.19
  -4   2  -2    5.68    6.50
  -4  -2  -1  665.06   29.85
  -4   2  -1  673.45   30.78
  -4  -2  -1  641.44   30.07
  -4   2  -1  664.27   29.34
  -4  -2   0 1992.26   50.55
  -4   2   0 1875.02   47.74
  -4   2   0 1955.62   49.02
  -4  -2   1 1165.68   38.80
  -4   2   1 1163.88   35.74
  -4   2   1 1195.57   38.54
  -4  -2   2  188.27   17.27
  -4   2   2  188.39   14.15
  -4   2   2  196.62   16.98
  -4  -2   3 5153.09   78.98
  -4   2   3 5008.16   81.21
  -4  -2   4  862.58   32.89
  -4   2   4  851.73   35.27
  -4  -2   5  261.51   18.80
  -4   2   5  277.32   19.12
  -4   2   6  683.06   28.22
  -4  -2   6  646.61   28.26
  -4   2   6  665.25   30.49
  -4   2   7  246.84   16.69
  -4  -2   7  240.73   17.39
  -4   2   7  253.14   20.75
  -4  -2   8   43.48    7.68
  -4   2   8   99.31   13.97
  -4   2   9  479.71   30.47
  -4   2  10  148.73   18.96
  -4  -2  10  151.33   12.10
  -4   2  10  141.09    9.88
  -4  -2  10  139.85    9.73
  -4   2  10  143.45   12.00
  -4   2  10  140.47   12.64
  -4  -2  10  131.20   11.38
  -4   2  10  139.60   11.36
  -4   2  11   89.14   16.55
  -4  -2  11  121.20   11.81
  -4  -2  11  120.70   18.08
  -4   2  11   88.28    9.39
  -4  -2  11   81.86    9.39
  -4  -2  11   95.74    8.46
  -4   2  11  104.35    9.02
  -4   2  11   96.09   11.20
  -4   2  11   93.15   10.29
  -4  -2  11   97.24   10.56
  -4   2  11  110.21   11.00
  -4  -2  12  322.86   19.54
  -4   2  12  317.15   17.83
  -4  -2  12  342.71   28.28
  -4   2  12  392.53   31.53
  -4  -2  12  362.66   20.34
  -4  -2  12  310.32   17.98
  -4   2  12  348.62   16.51
  -4  -2  12  356.25   16.30
  -4   2  12  341.85   21.01
  -4   2  12  289.49   18.06
  -4  -2  12  329.00   19.88
  -4   2  12  340.92   19.33
  -4  -2  13  149.31   19.40
  -4   2  13  117.55   11.70
  -4  -2  13  150.47   14.37
  -4  -2  13  145.79   14.36
  -4  -2  13  139.23   12.52
  -4  -2  13  148.00   11.39
  -4   2  13  153.62   11.91
  -4   2  13  129.94   14.20
  -4   2  13  131.63   12.81
  -4  -2  13  133.97   13.81
  -4  -2  14   35.06    9.00
  -4  -2  14   61.95   10.55
  -4  -2  14   60.58    9.58
  -4  -2  14   59.27    9.35
  -4  -2  14   55.13    7.62
  -4   2  14   62.13    8.45
  -4   2  14   49.97   10.16
  -4  -2  14   49.64   10.10
  -4   2  14   65.14    9.75
  -4  -2  15  131.74   12.62
  -4  -2  15  136.01   13.15
  -4  -2  15  125.17   10.46
  -4   2  15  132.68   11.40
  -4  -2  15  120.27   13.29
  -4   2  15  127.64   12.65
  -4   2  15  121.01   12.38
  -4  -2  15  129.78   14.03
  -4  -2  16  143.27   12.44
  -4  -2  16  140.81   12.60
  -4  -2  16  164.31   11.09
  -4   2  16  212.41   13.29
  -4  -2  16  186.94   15.72
  -4   2  16  171.20   13.81
  -4   2  16  125.75   11.93
  -4  -2  17   36.01    6.33
  -4   2  17   34.66    5.93
  -4  -2  17   34.33    5.25
  -4  -2  17   45.80    7.45
  -4   2  17   29.64    5.83
  -4  -2  17   36.69    7.37
  -4  -2  18   62.90    6.98
  -4   2  18   73.91    6.51
  -4   2  18   69.17    6.95
  -4  -2  18   57.94    6.56
  -4  -2  18   59.93    7.47
  -4   2  19   10.89    2.51
  -4  -2  19    7.46    2.40
  -4  -4  -9   23.45    9.21
  -4  -4  -9   67.71   14.60
  -4  -4  -8   81.57   14.95
  -4  -4  -8   36.19   11.43
  -4  -4  -7  504.83   36.02
  -4  -4  -7  541.21   37.40
  -4   4  -7  511.31   36.76
  -4   4  -6 1009.71   49.76
  -4  -4  -6  977.62   48.77
  -4   4  -5   77.28   14.14
  -4  -4  -4  526.10   26.67
  -4   4  -4  541.04   34.12
  -4  -4  -3    2.51    6.15
  -4   4  -3   31.24   10.96
  -4  -4  -2  719.49   31.63
  -4   4  -2  722.35   36.88
  -4  -4  -1 2455.07   57.56
  -4   4  -1 2294.43   63.24
  -4  -4   0  842.36   34.15
  -4   4   0  817.13   37.19
  -4  -4   1  878.28   35.09
  -4   4   1  907.08   31.53
  -4   4   1  842.19   24.36
  -4  -4   2  267.63   20.83
  -4   4   2  268.01   15.43
  -4   4   2  286.28   16.54
  -4   4   2  231.46   20.47
  -4  -4   3  638.75   30.34
  -4  -4   3  640.70   26.10
  -4   4   3  582.90   24.14
  -4   4   3  622.01   33.23
  -4  -4   3  653.58   24.79
  -4  -4   4  810.28   34.24
  -4   4   4  773.68   29.75
  -4  -4   4  830.78   27.12
  -4  -4   4  818.36   25.43
  -4   4   4  802.00   38.10
  -4  -4   5  524.95   27.36
  -4   4   5  495.94   25.82
  -4   4   5  444.33   30.26
  -4  -4   6  292.83   20.72
  -4   4   6  283.33   20.88
  -4  -4   7  709.94   32.16
  -4   4   7  778.53   30.97
  -4   4   7  703.51   33.81
  -4  -4   8  592.85   29.96
  -4   4   8  574.93   32.37
  -4  -4   9  270.12   15.64
  -4   4   9  314.09   24.89
  -4  -4   9  283.89   13.26
  -4   4   9  302.30   13.65
  -4  -4   9  322.20   22.52
  -4   4   9  279.25   17.01
  -4   4   9  318.37   17.67
  -4  -4   9  269.80   15.56
  -4   4   9  273.55   15.57
  -4  -4  10   74.01    9.32
  -4   4  10   72.80   13.56
  -4  -4  10   81.82    9.64
  -4   4  10   81.01    8.11
  -4  -4  10   75.92    7.47
  -4  -4  10   79.02    9.61
  -4   4  10   72.19    9.05
  -4  -4  10   76.45    7.95
  -4   4  10   78.14    9.62
  -4   4  10   71.12    8.33
  -4  -4  10   71.52    8.94
  -4  -4  11   13.29    6.60
  -4  -4  11    8.64    6.17
  -4  -4  11   -0.19    4.87
  -4   4  11    5.06    4.00
  -4  -4  11   12.13    4.52
  -4  -4  11   -2.70    2.65
  -4   4  11    5.80    5.42
  -4   4  11    5.19    3.89
  -4  -4  11    7.33    5.15
  -4   4  11    6.78    4.41
  -4  -4  12   61.08    9.92
  -4  -4  12   64.20    9.91
  -4  -4  12   68.93   13.75
  -4   4  12   74.51    8.87
  -4  -4  12   68.61    7.81
  -4  -4  12   69.69   10.15
  -4   4  12   81.04   11.08
  -4   4  12   56.71    8.70
  -4  -4  12   67.48   10.57
  -4   4  12   70.58    9.54
  -4  -4  13   75.49   11.42
  -4  -4  13   71.03   11.28
  -4  -4  13   54.73    7.55
  -4   4  13   69.70    9.03
  -4  -4  13   71.44   10.64
  -4   4  13   60.92   10.61
  -4   4  13   54.52    8.33
  -4   4  13   67.30    9.29
  -4  -4  13   52.02    9.48
  -4  -4  14  267.71   18.86
  -4  -4  14  238.69   17.22
  -4   4  14  276.10   15.76
  -4  -4  14  234.27   13.54
  -4  -4  14  259.13   18.56
  -4   4  14  245.57   18.64
  -4  -4  14  236.57   18.79
  -4   4  14  238.88   15.97
  -4  -4  15  117.93   12.80
  -4  -4  15  111.57    9.48
  -4  -4  15  134.61   13.52
  -4   4  15  130.51   11.64
  -4  -4  15  133.08   14.19
  -4   4  15  120.43   11.24
  -4   4  16   -3.74    5.48
  -4  -4  16   -5.34    6.62
  -4  -4  16    6.16    5.12
  -4  -4  16   -4.41    5.89
  -4   4  16    0.68    2.78
  -4  -4  17   68.33    8.75
  -4   4  17   91.12    8.34
  -4  -4  17   68.63    9.02
  -4   4  17   88.05    7.96
  -4  -4  17   77.24    9.73
  -4  -4  18   -2.81    3.65
  -4   4  18    0.36    2.60
  -4  -4  18    3.00    3.06
  -4  -4  18    2.59    3.77
  -4  -4  19   -3.49    1.92
  -4   4  19    2.26    1.66
  -4  -6  -8  169.35   22.50
  -4  -6  -8  143.31   21.41
  -4   6  -8  146.12   23.13
  -4  -6  -7  488.94   37.49
  -4  -6  -7  536.78   39.14
  -4   6  -7  514.17   40.88
  -4  -6  -6  641.05   41.66
  -4  -6  -6  674.29   42.74
  -4   6  -6  660.07   44.19
  -4  -6  -5  322.69   29.42
  -4  -6  -5  349.43   30.39
  -4   6  -5  343.36   31.58
  -4  -6  -4  616.67   30.25
  -4  -6  -4  666.45   39.74
  -4  -6  -4  641.09   38.66
  -4   6  -4  705.87   43.36
  -4  -6  -3  679.62   32.39
  -4  -6  -3  679.06   38.10
  -4  -6  -3  725.95   39.18
  -4   6  -3  696.15   41.57
  -4  -6  -2   34.89    8.36
  -4  -6  -2   18.38    9.87
  -4  -6  -2   26.05   10.49
  -4   6  -2   22.70    9.62
  -4  -6  -1 1574.28   49.77
  -4  -6  -1 1622.19   54.46
  -4  -6  -1 1631.42   53.90
  -4   6  -1 1685.20   61.41
  -4  -6   0   65.91   11.52
  -4  -6   0   68.98   12.27
  -4   6   0   65.52   15.36
  -4  -6   0   53.35   11.12
  -4  -6   1  169.62   17.80
  -4   6   1  141.96   13.19
  -4  -6   1  128.96   15.50
  -4   6   1  151.58   20.46
  -4  -6   1  133.22   15.40
  -4  -6   2  108.46   15.20
  -4  -6   2   94.68   13.45
  -4  -6   2   98.15   12.54
  -4   6   2  106.81   17.54
  -4  -6   3   21.13    9.29
  -4  -6   3   30.75    7.31
  -4  -6   3   49.29    9.01
  -4   6   3   31.32   11.82
  -4  -6   4   74.90   12.79
  -4   6   4   97.13   16.65
  -4  -6   5  399.71   26.74
  -4   6   5  473.98   32.98
  -4  -6   6  339.88   25.19
  -4   6   6  351.40   29.33
  -4  -6   7  395.87   27.57
  -4   6   7  428.15   20.67
  -4   6   7  438.76   21.28
  -4  -6   7  395.81   17.93
  -4  -6   8   18.19    5.09
  -4  -6   8   34.56    9.48
  -4   6   8   39.35    5.48
  -4  -6   8   31.25    5.86
  -4   6   8   33.24    7.08
  -4   6   8   34.95    6.64
  -4  -6   8   38.13    6.57
  -4  -6   8   30.57    5.68
  -4   6   8   28.18    5.78
  -4  -6   9  376.23   19.18
  -4  -6   9  400.23   19.46
  -4   6   9  380.68   16.33
  -4  -6   9  365.38   27.25
  -4   6   9  374.86   20.93
  -4  -6   9  372.19   18.73
  -4   6   9  385.02   20.66
  -4   6   9  368.47   18.31
  -4  -6   9  347.83   18.60
  -4  -6  10   26.37    7.29
  -4  -6  10   35.66    7.63
  -4  -6  10   34.49    7.00
  -4  -6  10   34.24    8.02
  -4   6  10   29.18    5.72
  -4   6  10   29.86    7.22
  -4   6  10   36.79    6.92
  -4  -6  10   23.52    5.60
  -4  -6  10   32.31    7.22
  -4   6  10   30.22    5.91
  -4  -6  11  220.92   16.13
  -4  -6  11  229.55   16.63
  -4  -6  11  206.94   15.54
  -4   6  11  245.23   14.30
  -4  -6  11  212.59   16.79
  -4   6  11  246.45   18.58
  -4  -6  11  211.43   14.96
  -4   6  11  217.19   16.00
  -4  -6  11  192.78   15.43
  -4   6  11  220.00   14.76
  -4  -6  12  107.95   12.28
  -4  -6  12  123.97   13.67
  -4  -6  12  110.39   12.96
  -4   6  12  131.05   11.29
  -4   6  12  111.24   13.34
  -4  -6  12  115.68   10.95
  -4   6  12  115.22   11.97
  -4  -6  12   91.56   11.51
  -4   6  12  106.58   10.53
  -4  -6  13   -0.09    6.27
  -4  -6  13   -2.36    6.62
  -4   6  13    2.71    5.21
  -4   6  13    4.67    3.20
  -4   6  13   10.48    6.02
  -4  -6  13    0.76    7.20
  -4  -6  13    9.11    7.85
  -4  -6  14   15.56    7.72
  -4   6  14    6.64    5.94
  -4  -6  14    2.24    7.10
  -4  -6  14   -6.69    6.61
  -4   6  14    6.28    6.06
  -4  -6  15   30.69    8.73
  -4   6  15   25.23    7.19
  -4  -6  15   35.65    8.41
  -4  -6  15   43.76    9.15
  -4   6  15   36.27    7.60
  -4  -6  16   15.88    6.80
  -4  -6  16   19.17    6.08
  -4   6  16   18.19    5.55
  -4  -6  16   11.39    6.40
  -4   6  17   31.03    5.20
  -4  -6  17   29.76    6.26
  -4  -6  17   21.26    5.14
  -4  -6  18    9.21    2.45
  -4   6  18   17.26    3.33
  -4  -6  18   18.17    4.19
  -4   8 -12   34.30    5.59
  -4   8 -11  105.65   10.51
  -4  -8  -6   33.47   12.89
  -4  -8  -6   48.70   15.38
  -4  -8  -5  590.69   41.70
  -4   8  -5  589.69   25.44
  -4  -8  -5  606.98   41.88
  -4   8  -5  625.65   45.42
  -4  -8  -4  225.69   25.69
  -4   8  -4  265.41   17.33
  -4   8  -4  235.63   16.41
  -4  -8  -4  259.33   26.76
  -4   8  -4  261.12   29.37
  -4  -8  -3  624.65   40.18
  -4  -8  -3  616.62   33.68
  -4   8  -3  646.20   26.32
  -4   8  -3  678.12   27.76
  -4  -8  -3  661.74   41.37
  -4   8  -3  646.37   44.71
  -4  -8  -2  607.83   38.42
  -4  -8  -2  624.10   35.12
  -4   8  -2  616.44   25.75
  -4   8  -2  668.49   26.93
  -4  -8  -2  593.53   37.93
  -4   8  -2  725.07   46.07
  -4  -8  -1  140.29   18.39
  -4  -8  -1  141.98   17.48
  -4   8  -1  178.94   14.29
  -4   8  -1  157.57   13.29
  -4  -8  -1  159.75   19.07
  -4   8  -1  150.11   21.97
  -4  -8   0  443.73   30.83
  -4  -8   0  435.63   30.08
  -4   8   0  492.37   22.54
  -4   8   0  481.42   22.37
  -4  -8   0  474.43   31.52
  -4   8   0  496.98   37.85
  -4  -8   1  342.37   26.93
  -4   8   1  352.08   19.38
  -4   8   1  352.39   19.34
  -4  -8   1  328.09   25.60
  -4   8   1  343.13   30.61
  -4  -8   2   85.19   14.77
  -4   8   2  125.64   11.91
  -4  -8   2  121.06   10.46
  -4   8   2  112.99   11.21
  -4   8   2  120.32   10.79
  -4   8   2  100.77   18.43
  -4  -8   3  385.07   29.24
  -4  -8   3  365.27   17.74
  -4   8   3  380.72   19.95
  -4  -8   3  342.40   16.68
  -4   8   3  372.70   20.02
  -4   8   3  376.52   18.27
  -4   8   3  396.25   32.47
  -4  -8   3  397.83   20.03
  -4  -8   4  164.05   19.58
  -4   8   4  163.14   13.57
  -4   8   4  176.35   13.92
  -4  -8   4  131.18   10.87
  -4  -8   4  157.84   12.16
  -4   8   4  158.33   12.17
  -4   8   4  131.33   20.34
  -4  -8   4  155.11   12.86
  -4  -8   5  146.51   18.95
  -4   8   5  141.61   12.84
  -4  -8   5  155.11   11.87
  -4   8   5  167.00   14.01
  -4  -8   5  177.78   13.41
  -4   8   5  158.70   12.01
  -4   8   5  154.61   22.10
  -4  -8   5  152.91   13.13
  -4  -8   6   25.65    9.44
  -4  -8   6   36.95    6.76
  -4   8   6   22.25    5.83
  -4   8   6   35.89    7.46
  -4  -8   6   41.27    7.41
  -4   8   6   33.31   10.84
  -4  -8   6   32.49    6.59
  -4   8   6   49.57    6.97
  -4  -8   7  232.84   14.60
  -4  -8   7  250.40   25.35
  -4   8   7  258.52   13.02
  -4   8   7  259.30   17.73
  -4  -8   7  259.57   16.56
  -4   8   7  268.65   17.65
  -4  -8   7  238.55   16.06
  -4   8   7  256.29   15.21
  -4  -8   7  211.77   15.46
  -4  -8   8  262.09   16.31
  -4   8   8  252.00   13.34
  -4  -8   8  249.72   24.94
  -4   8   8  271.14   18.65
  -4  -8   8  249.21   16.64
  -4   8   8  258.58   17.80
  -4   8   8  261.48   15.43
  -4  -8   8  237.20   16.07
  -4  -8   9  165.48   12.56
  -4   8   9  176.60   20.44
  -4  -8   9  168.94   15.30
  -4  -8   9  170.50   13.89
  -4   8   9  179.90   16.15
  -4   8   9  189.93   15.27
  -4  -8   9  168.34   14.18
  -4  -8   9  180.65   21.25
  -4   8   9  171.73   11.74
  -4  -8  10   16.18    7.25
  -4  -8  10   13.73    5.57
  -4  -8  10   10.74    6.06
  -4  -8  10   11.28    6.01
  -4   8  10   -0.34    4.76
  -4   8  10    7.86    4.95
  -4  -8  10   11.10    7.69
  -4   8  10    9.73    4.70
  -4  -8  11  144.55   12.97
  -4  -8  11  123.06   13.19
  -4  -8  11  137.55   14.27
  -4   8  11  164.89   12.78
  -4   8  11  135.77   14.29
  -4  -8  11  133.13   12.95
  -4   8  11  148.15   13.61
  -4   8  11  153.07   11.69
  -4  -8  11  146.51   15.14
  -4  -8  12   -1.23    4.67
  -4  -8  12   -0.35    6.71
  -4  -8  12    0.44    4.50
  -4   8  12   -9.04    5.36
  -4   8  12    3.51    3.54
  -4  -8  12   -4.81    7.62
  -4  -8  12   -2.09    7.33
  -4   8  12    4.24    4.60
  -4  -8  13  257.22   18.54
  -4  -8  13  235.51   15.52
  -4   8  13  226.16   17.62
  -4  -8  13  228.95   17.25
  -4  -8  13  252.85   19.38
  -4   8  13  254.71   15.07
  -4  -8  14   84.43   11.74
  -4  -8  14   82.25   11.10
  -4   8  14   95.77    9.59
  -4  -8  14   83.11   11.52
  -4  -8  14   69.64    7.93
  -4   8  14   88.07   11.09
  -4   8  15   33.03    6.33
  -4  -8  15   30.04    7.80
  -4  -8  15   19.79    7.07
  -4   8  15   33.94    7.32
  -4  -8  16   71.35    9.25
  -4   8  16   62.85    6.81
  -4  -8  16   61.98    8.51
  -4  -8  17  145.67   10.30
  -4   8  17  165.50    8.70
  -4  -8  17  161.60   10.71
  -4  10 -12   13.47    3.05
  -4  10 -11   87.92    8.83
  -4  10 -10    5.70    4.33
  -4  10  -9  542.50   24.52
  -4  10  -8   23.21    7.48
  -4  10  -7  193.63   14.38
  -4  10  -7  191.06   16.45
  -4  10  -6   97.10   11.20
  -4  10  -6   91.77   11.97
  -4  10  -5   81.57   11.06
  -4  10  -5   86.46   11.91
  -4 -10  -5   92.03   10.51
  -4  10  -4  391.11   22.17
  -4  10  -4  422.76   23.88
  -4 -10  -4  420.30   22.14
  -4  10  -4  390.90   37.27
  -4  10  -3  166.71   15.85
  -4  10  -3  171.54   15.27
  -4 -10  -3  170.44   14.98
  -4  10  -3  159.71   25.92
  -4  10  -2   30.10    9.04
  -4 -10  -2   26.66    8.98
  -4  10  -2   61.98   10.78
  -4  10  -2   64.66   10.25
  -4 -10  -2   69.74   10.27
  -4  10  -2   75.81   18.43
  -4  10  -1  189.48   20.79
  -4 -10  -1  191.85   22.29
  -4  10  -1  208.80   16.45
  -4  10  -1  193.99   16.19
  -4  10  -1  199.13   26.35
  -4 -10  -1  203.60   16.40
  -4  10   0   48.60   11.59
  -4 -10   0   49.22   13.06
  -4  10   0   39.52    8.60
  -4 -10   0   50.11    7.61
  -4  10   0   43.42    8.96
  -4 -10   0   49.94    9.54
  -4  10   0   47.22   15.91
  -4 -10   1  571.89   38.79
  -4 -10   1  521.19   21.54
  -4  10   1  622.18   28.03
  -4  10   1  659.33   28.66
  -4 -10   1  589.92   23.58
  -4  10   1  674.80   46.42
  -4 -10   1  647.45   28.23
  -4 -10   2  427.23   34.55
  -4  10   2  406.47   22.55
  -4 -10   2  384.46   19.06
  -4  10   2  430.31   23.23
  -4 -10   2  393.48   19.90
  -4 -10   2  426.61   23.17
  -4  10   2  420.90   20.78
  -4  10   2  423.35   37.17
  -4 -10   3  605.74   40.72
  -4 -10   3  559.32   23.54
  -4  10   3  602.56   27.42
  -4 -10   3  549.14   23.82
  -4  10   3  599.81   27.32
  -4  10   3  593.37   24.27
  -4  10   3  629.55   44.70
  -4 -10   3  569.60   26.62
  -4  10   4  227.47   23.39
  -4 -10   4  223.10   25.39
  -4  10   4  221.42   17.01
  -4 -10   4  185.88   14.23
  -4 -10   4  216.86   15.76
  -4  10   4  205.25   16.62
  -4  10   4  213.96   14.65
  -4  10   4  199.32   24.87
  -4 -10   4  231.61   17.63
  -4  10   5  452.53   33.59
  -4 -10   5  512.92   38.12
  -4 -10   5  432.67   21.88
  -4  10   5  483.22   25.16
  -4  10   5  429.84   23.43
  -4 -10   5  429.22   21.99
  -4  10   5  457.90   20.76
  -4  10   5  432.59   37.18
  -4 -10   5  434.20   23.43
  -4  10   6   22.37    7.88
  -4 -10   6   15.92    9.00
  -4 -10   6    4.82    5.44
  -4  10   6    0.33    4.71
  -4  10   6    6.08    5.40
  -4 -10   6    6.23    6.26
  -4  10   7   10.93    8.75
  -4 -10   7   -4.10    8.08
  -4 -10   7   -0.07    5.73
  -4  10   7    4.44    5.95
  -4  10   7    8.30    5.39
  -4 -10   7    6.58    5.82
  -4 -10   8   14.11    8.90
  -4  10   8    5.98    2.95
  -4 -10   8   16.25    7.30
  -4  10   8   17.26    5.96
  -4  10   8   14.69    7.22
  -4 -10   8   -4.69    5.69
  -4 -10   9   83.27   13.30
  -4  10   9   66.97    7.45
  -4 -10   9   77.56   10.94
  -4  10   9   74.93   11.34
  -4  10   9   59.57    9.65
  -4 -10   9   60.06    9.76
  -4 -10  10  182.66   17.18
  -4 -10  10  160.27   16.58
  -4  10  10  164.05   11.44
  -4  10  10  168.96   15.59
  -4  10  10  169.58   14.42
  -4 -10  10  184.77   15.47
  -4 -10  10  137.24   12.93
  -4 -10  11  300.74   20.78
  -4  10  11  317.56   17.73
  -4  10  11  307.41   19.89
  -4 -10  11  303.75   18.90
  -4  10  11  325.94   18.48
  -4 -10  11  316.98   21.51
  -4 -10  11  305.60   18.28
  -4  10  11  323.47   15.59
  -4  10  12   64.25    8.12
  -4 -10  12   57.72    9.88
  -4 -10  12   72.76   11.89
  -4 -10  12   55.65    9.32
  -4  10  12   74.50    7.96
  -4 -10  12   54.64    8.55
  -4  10  12   62.23    9.73
  -4 -10  13  116.09   11.63
  -4 -10  13  120.18   13.26
  -4  10  13  130.90   10.02
  -4 -10  13  109.78   10.59
  -4  10  13  104.23   11.57
  -4 -10  14   16.11    6.22
  -4  10  14   12.52    4.54
  -4 -10  14   10.66    6.68
  -4  10  14    6.85    4.15
  -4 -10  14   -1.62    2.90
  -4 -10  15  277.52   14.47
  -4 -10  15  282.83   15.64
  -4  10  15  296.75   12.19
  -4 -10  16   51.88    6.33
  -4  10  16   65.05    5.29
  -4 -10  16   60.99    6.37
  -4  12 -11   65.31    5.66
  -4  12 -10   37.41    5.60
  -4 -12  -9  141.39    9.79
  -4  12  -9  185.78   13.16
  -4  12  -8   25.45    6.82
  -4 -12  -8   14.75    5.07
  -4  12  -7  260.86   17.56
  -4  12  -7  234.35   14.53
  -4  12  -6  265.57   16.93
  -4  12  -6  276.41   19.00
  -4  12  -5   32.18    7.69
  -4  12  -5   35.18    9.10
  -4 -12  -5   13.52    4.71
  -4  12  -4   34.33    9.21
  -4  12  -4   38.96    8.08
  -4 -12  -4   39.80    7.90
  -4  12  -3   67.21   10.79
  -4  12  -3   72.09   10.90
  -4 -12  -3   53.92    9.38
  -4  12  -2  164.85   16.07
  -4  12  -2  160.98   15.10
  -4 -12  -2  148.99   14.71
  -4  12  -1   75.06   11.81
  -4  12  -1   84.62   11.96
  -4 -12  -1   71.51   11.24
  -4  12   0  226.69   18.17
  -4  12   0  209.79   17.59
  -4  12   0  210.36   15.48
  -4 -12   0  185.10   16.44
  -4  12   1  241.80   18.87
  -4  12   1  216.19   18.00
  -4  12   1  218.12   15.48
  -4 -12   1  203.56   17.61
  -4  12   2  142.12   14.72
  -4  12   2  123.73   13.55
  -4 -12   2  113.93   11.19
  -4  12   2  139.60   12.10
  -4 -12   2  107.53   14.07
  -4 -12   3   78.39    9.97
  -4  12   3   80.26   11.42
  -4  12   3   83.16   11.76
  -4 -12   3   68.74   12.43
  -4  12   3   69.75    8.64
  -4 -12   4  212.44   15.56
  -4 -12   4  223.23   16.25
  -4  12   4  241.18   18.52
  -4  12   4  249.40   18.65
  -4 -12   4  229.05   18.67
  -4  12   5  394.18   23.25
  -4 -12   5  361.07   20.82
  -4  12   5  379.78   22.80
  -4 -12   5  362.73   22.63
  -4 -12   6   24.98    9.84
  -4  12   6   16.73    5.92
  -4  12   6   38.35    7.86
  -4 -12   6   19.03    7.48
  -4 -12   6   22.50    8.97
  -4 -12   7  135.87   15.85
  -4 -12   7  123.49   13.48
  -4  12   7  127.36   13.82
  -4  12   7  132.91   13.27
  -4 -12   7  136.54   15.01
  -4 -12   8   -4.53    8.65
  -4 -12   8    2.70    6.55
  -4  12   8    3.41    5.38
  -4  12   8    8.39    5.65
  -4 -12   8    2.01    6.92
  -4 -12   9  104.48   14.22
  -4  12   9  103.35    8.06
  -4 -12   9  123.94   15.06
  -4  12   9  113.07   12.72
  -4 -12   9  117.35   13.14
  -4  12   9   91.71   10.57
  -4 -12   9   98.35   11.74
  -4  12  10  102.74   10.54
  -4 -12  10  105.99   13.52
  -4 -12  10  115.03   13.95
  -4  12  10  115.15    8.52
  -4 -12  10  112.46    9.98
  -4 -12  10  126.81   12.96
  -4  12  10  115.08   10.44
  -4  12  10  110.35   11.62
  -4 -12  10   91.44   10.36
  -4 -12  11   72.86   10.65
  -4  12  11   64.27    8.23
  -4 -12  11   77.56   10.15
  -4  12  11   64.31    8.72
  -4  12  11   79.18    7.09
  -4 -12  11   84.98   11.92
  -4 -12  11   80.41    8.20
  -4  12  12    9.51    4.29
  -4  12  12    3.63    3.61
  -4 -12  12   10.07    5.11
  -4 -12  12   10.82    4.32
  -4  12  12   11.73    3.42
  -4 -12  12    2.96    6.25
  -4  12  13  114.00    8.28
  -4  12  13  100.38    8.78
  -4 -12  13  102.07    9.05
  -4 -12  13  112.30    8.56
  -4  12  13  121.97    7.64
  -4 -12  13  128.26   11.59
  -4  12  14   45.74    4.42
  -4 -12  14   41.70    5.00
  -4 -12  14   39.63    6.12
  -4  12  14   32.37    4.41
  -4 -12  14   45.88    5.16
  -4 -12  15  155.30    9.01
  -4  14  -9   32.33    4.03
  -4  14  -8   53.17    6.02
  -4  14  -8   56.47    5.96
  -4  14  -7   71.10    6.78
  -4  14  -7   80.72    8.46
  -4 -14  -7   65.53    7.53
  -4  14  -6   20.08    5.07
  -4 -14  -6   20.08    5.94
  -4  14  -6   19.58    5.87
  -4 -14  -5  219.29   15.07
  -4  14  -5  234.93   14.93
  -4  14  -5  229.27   15.58
  -4  14  -4  102.35   11.63
  -4  14  -4  103.93   10.83
  -4 -14  -4   69.27    9.80
  -4  14  -4   99.01    9.75
  -4 -14  -4   85.58    9.18
  -4 -14  -3  144.91   14.41
  -4  14  -3  164.32   14.30
  -4  14  -3  156.08   13.81
  -4 -14  -3  134.04   11.81
  -4  14  -3  149.88   11.96
  -4 -14  -2    8.49    8.09
  -4  14  -2   16.44    6.92
  -4  14  -2   16.05    7.31
  -4  14  -2   12.34    4.42
  -4 -14  -2   13.24    6.54
  -4  14  -1  129.88   13.69
  -4  14  -1  138.33   13.83
  -4 -14  -1  128.16   14.19
  -4 -14  -1  131.13   13.12
  -4  14  -1  129.20   10.72
  -4 -14   0   27.60    6.55
  -4 -14   0   12.23    7.89
  -4  14   0   26.72    8.32
  -4  14   0   17.44    7.60
  -4 -14   0   16.08    7.55
  -4  14   0   24.13    5.26
  -4 -14   1   10.15    5.74
  -4 -14   1    6.49    6.67
  -4  14   1    5.35    5.74
  -4  14   1   14.74    7.38
  -4 -14   1   10.26    7.48
  -4 -14   2  176.57   14.56
  -4 -14   2  138.64   13.17
  -4 -14   2  158.26   11.77
  -4  14   2  199.25   16.38
  -4  14   2  197.58   16.49
  -4 -14   2  193.28   17.18
  -4 -14   3   26.48    8.49
  -4 -14   3   42.52    8.38
  -4  14   3   47.01    9.35
  -4  14   3   32.08    7.80
  -4 -14   3   36.45    6.76
  -4 -14   3   45.48   11.23
  -4 -14   4  240.39   18.00
  -4 -14   4  231.25   15.41
  -4 -14   4  218.81   15.09
  -4  14   4  214.53   16.63
  -4  14   4  239.17   17.30
  -4 -14   4  194.67   17.24
  -4 -14   5  216.23   17.21
  -4  14   5  214.22   15.86
  -4  14   5  225.97   16.59
  -4 -14   5  197.03   14.64
  -4 -14   5  216.46   17.80
  -4 -14   6  102.57   12.80
  -4  14   6   95.59   11.06
  -4 -14   6   85.89   10.47
  -4  14   6   80.98   10.09
  -4 -14   6   77.51   11.40
  -4 -14   7  168.10   15.32
  -4 -14   7  164.44   13.76
  -4  14   7  149.02   12.33
  -4  14   7  167.50   13.57
  -4 -14   7  156.65   14.22
  -4 -14   8  164.60   15.14
  -4 -14   8  144.68   13.51
  -4 -14   8  160.84   13.35
  -4  14   8  147.03   11.29
  -4  14   8  141.17   12.00
  -4 -14   8  147.30   13.23
  -4  14   9   73.17    8.52
  -4 -14   9   69.52   10.60
  -4 -14   9   68.24    9.60
  -4 -14   9   70.88    9.36
  -4  14   9   53.85    7.32
  -4  14   9   67.48    7.13
  -4 -14   9   58.96    8.23
  -4  14  10   32.03    5.70
  -4 -14  10   38.54    7.57
  -4  14  10   43.89    6.28
  -4 -14  10   49.97    7.76
  -4 -14  10   40.95    6.41
  -4  14  11   55.49    6.18
  -4  14  11   50.33    5.68
  -4 -14  11   67.87    8.05
  -4  14  12   23.79    3.69
  -4 -14  12   23.66    4.76
  -4 -14  12   21.22    4.33
  -4 -16  -5   44.06    5.64
  -4  16  -5   52.01    5.78
  -4  16  -5   45.38    5.00
  -4 -16  -5   55.37    5.89
  -4  16  -4  169.70   10.21
  -4 -16  -4  150.66   10.45
  -4  16  -4  160.39   10.20
  -4 -16  -3   79.26    8.77
  -4  16  -3   81.97    8.07
  -4  16  -3   74.41    7.62
  -4 -16  -2   25.89    4.13
  -4  16  -2   24.71    5.50
  -4 -16  -2   31.64    6.60
  -4  16  -2   29.96    5.74
  -4 -16  -2   27.41    5.28
  -4 -16  -1   38.91    5.41
  -4 -16  -1   37.60    7.27
  -4  16  -1   36.64    6.19
  -4  16  -1   42.30    6.65
  -4 -16  -1   36.52    6.28
  -4 -16   0   27.94    6.83
  -4  16   0   17.69    4.91
  -4  16   0   23.89    5.84
  -4 -16   0   28.68    6.24
  -4 -16   1   51.87    7.65
  -4  16   1   38.56    6.57
  -4  16   1   39.61    7.09
  -4 -16   1   45.87    7.85
  -4 -16   2   94.66    8.64
  -4 -16   2   93.21    9.29
  -4  16   2   92.67    9.31
  -4  16   2   96.26    9.52
  -4 -16   2  105.32   10.78
  -4 -16   3   27.40    5.57
  -4 -16   3   41.60    6.19
  -4  16   3   32.25    6.01
  -4  16   3   25.78    5.73
  -4 -16   3   30.65    7.34
  -4 -16   4   57.89    7.63
  -4 -16   4   59.46    6.59
  -4  16   4   57.18    7.35
  -4  16   4   54.14    7.14
  -4 -16   4   46.47    8.23
  -4 -16   5   39.24    6.72
  -4  16   5   40.65    5.95
  -4  16   5   29.86    5.21
  -4 -16   5   43.84    6.05
  -4 -16   5   37.66    7.58
  -4 -16   6  192.76   12.54
  -4 -16   6  168.88   11.47
  -4 -16   6  177.17   11.04
  -4  16   6  170.58   10.53
  -4  16   6  158.38    9.82
  -4 -16   6  184.93   12.61
  -4  16   7    3.07    3.04
  -4 -16   7   -2.43    3.39
  -4  16   7    8.02    2.66
  -4  16   7   11.30    2.33
  -4 -16   7    7.92    3.40
  -4 -16   7    6.62    4.28
  -4  16   8   56.26    5.77
  -4 -16   8   45.52    4.51
  -4 -16   8   68.48    6.87
  -4 -16   8   65.51    6.79
  -4 -16   8   72.32    7.13
  -4 -16   9   90.18    6.87
  -4  16   9   86.11    6.36
  -3   1 -11  274.22   30.54
  -3  -1 -10   34.78   11.13
  -3   1 -10   17.29    9.68
  -3  -1 -10   14.97    9.14
  -3  -1 -10    7.15    9.56
  -3   1 -10   -1.66    6.78
  -3  -1  -9   16.56    8.88
  -3  -1  -9   32.34    8.69
  -3  -1  -9   34.41   11.57
  -3   1  -9   41.13   12.53
  -3  -1  -9   37.89   12.47
  -3   1  -9   26.63   10.11
  -3  -1  -8   55.70   11.67
  -3   1  -8   41.26   11.25
  -3  -1  -8   42.38   10.88
  -3   1  -8   60.73   13.23
  -3  -1  -8   48.44   11.72
  -3  -1  -7   66.85   12.26
  -3   1  -7   67.99   11.22
  -3   1  -7   76.25   13.69
  -3  -1  -7   65.74   11.94
  -3   1  -7   86.63   13.77
  -3   1  -6  194.25   16.93
  -3   1  -6  257.09   16.08
  -3   1  -6  259.29   21.75
  -3  -1  -6  211.21   18.25
  -3   1  -6  264.16   20.39
  -3  -1  -5  840.10   29.08
  -3   1  -5  807.73   32.09
  -3   1  -5  788.02   34.51
  -3  -1  -5  801.21   31.45
  -3   1  -5  812.74   30.90
  -3  -1  -4  385.53   19.95
  -3  -1  -4  397.74   24.30
  -3   1  -4  397.52   19.63
  -3  -1  -4  378.30   15.71
  -3  -1  -4  382.24   19.84
  -3   1  -4  398.33   22.74
  -3   1  -4  372.34   21.03
  -3  -1  -3  152.54   13.22
  -3  -1  -3  153.63   15.29
  -3   1  -3  171.47   11.81
  -3   1  -3  160.22   14.08
  -3  -1  -3  163.56   11.67
  -3  -1  -3  166.75    9.74
  -3   1  -3  169.31   13.79
  -3  -1  -2  286.60   17.20
  -3  -1  -2  277.43   18.44
  -3   1  -2  291.83   16.71
  -3  -1  -2  302.51   13.57
  -3   1  -2  307.07   16.77
  -3  -1  -2  300.08   11.46
  -3  -1  -1  949.02   29.78
  -3  -1  -1  906.37   30.08
  -3   1  -1  923.33   27.32
  -3  -1  -1  917.97   19.08
  -3  -1   0 1517.35   37.08
  -3  -1   0 1465.67   36.04
  -3   1   0 1483.05   35.06
  -3  -1   0 1499.92   25.20
  -3   1   0 1516.50   34.01
  -3   1   1 2059.46   39.72
  -3   1   1 2117.70   40.78
  -3  -1   2 1217.04   32.52
  -3   1   2 1134.83   27.95
  -3   1   2 1204.52   32.15
  -3  -1   3  444.38   20.18
  -3   1   3  423.60   20.76
  -3   1   4  391.56    9.75
  -3   1   4  391.05   18.60
  -3  -1   4  366.35   18.15
  -3  -1   5  635.23   23.17
  -3   1   5  624.65   22.53
  -3   1   5  652.36   15.78
  -3   1   6  165.04    9.77
  -3  -1   6  164.49   12.18
  -3   1   6  155.78   11.36
  -3  -1   7  181.65   12.47
  -3   1   7  178.04   11.79
  -3   1   7  170.73   10.82
  -3   1   7  177.12   16.80
  -3   1   8 1415.89   36.37
  -3  -1   8 1321.86   31.68
  -3   1   8 1346.46   44.15
  -3  -1   9  101.29   14.47
  -3   1   9   98.06   14.76
  -3  -1  10  568.01   31.66
  -3   1  10  521.82   30.93
  -3   1  11  654.12   36.29
  -3  -1  11  677.90   25.18
  -3   1  11  684.85   24.66
  -3  -1  11  701.86   36.84
  -3  -1  11  599.49   23.16
  -3   1  11  656.83   20.22
  -3  -1  11  668.46   20.26
  -3   1  11  636.39   26.38
  -3   1  11  573.59   23.09
  -3  -1  11  648.11   25.06
  -3   1  11  623.06   23.79
  -3  -1  12  236.87   16.21
  -3  -1  12  230.20   22.57
  -3   1  12  246.29   24.03
  -3   1  12  231.96   15.57
  -3  -1  12  215.17   12.52
  -3   1  12  207.48   14.38
  -3  -1  12  219.08   15.25
  -3   1  12  246.46   13.34
  -3  -1  12  229.37   14.78
  -3   1  12  230.76   16.85
  -3   1  12  223.72   15.36
  -3  -1  12  208.52   15.42
  -3  -1  13  131.34   12.10
  -3   1  13  154.48   11.34
  -3   1  13  135.74   12.25
  -3  -1  13  135.29   10.39
  -3  -1  13  144.97   13.61
  -3  -1  13  143.77   13.33
  -3  -1  13  128.50   13.21
  -3   1  13  113.99   11.69
  -3  -1  14   19.02    6.35
  -3  -1  14   28.61    5.75
  -3   1  14   16.37    5.59
  -3  -1  14   21.29    6.86
  -3   1  14   21.48    6.83
  -3   1  14   21.12    7.00
  -3  -1  14   23.33    7.56
  -3  -1  14   22.13    7.55
  -3   1  14   14.08    5.57
  -3  -1  15   56.24    9.44
  -3   1  15   63.43    8.20
  -3   1  15   73.44   10.16
  -3  -1  15   60.89    9.09
  -3  -1  15   62.30    7.80
  -3  -1  15   51.08    8.91
  -3   1  15   72.11    9.34
  -3   1  15   49.20    8.74
  -3  -1  15   60.85   10.12
  -3   1  16   81.83    8.57
  -3  -1  16   66.42    8.85
  -3   1  16   67.98    9.78
  -3  -1  16   72.19    7.83
  -3  -1  16   77.94   10.85
  -3  -1  16   77.17    9.99
  -3   1  16   62.24    8.75
  -3  -1  17  271.50   12.50
  -3  -1  17  290.93   17.37
  -3   1  17  281.76   16.09
  -3   1  17  271.94   13.11
  -3  -1  17  264.12   14.75
  -3   1  17  268.14   15.12
  -3  -1  17  263.08   15.84
  -3  -1  17  268.64   14.76
  -3  -1  18   22.42    3.50
  -3  -1  18   28.26    5.62
  -3   1  18   29.56    5.05
  -3   1  18   24.93    4.10
  -3   1  18   28.41    5.85
  -3  -1  18   29.28    5.26
  -3  -1  19  171.74   10.00
  -3   1  19  152.44    9.11
  -3  -3 -10  204.28   22.45
  -3  -3 -10  196.51   22.67
  -3   3 -10  217.68   27.06
  -3  -3  -9  263.38   24.83
  -3  -3  -9  308.83   25.61
  -3   3  -9  281.58   27.19
  -3   3  -9  248.91   27.15
  -3  -3  -9  267.72   25.48
  -3  -3  -8   38.45    9.99
  -3   3  -8   16.83    8.53
  -3   3  -8   24.12   10.01
  -3  -3  -8   16.57    8.61
  -3  -3  -7  340.90   25.23
  -3   3  -7  363.07   28.16
  -3   3  -7  306.40   27.07
  -3  -3  -7  332.88   26.04
  -3  -3  -6  344.46   24.16
  -3   3  -6  324.34   25.39
  -3   3  -6  339.39   26.74
  -3  -3  -5  658.24   24.66
  -3  -3  -5  627.13   30.89
  -3   3  -5  645.62   33.21
  -3   3  -5  658.93   34.76
  -3  -3  -4  485.03   21.53
  -3  -3  -4  430.21   24.33
  -3   3  -4  422.28   26.22
  -3  -3  -4  451.44   19.57
  -3  -3  -3  237.93   15.54
  -3  -3  -3  228.95   17.78
  -3  -3  -3  260.39   12.54
  -3   3  -3  225.16   19.09
  -3  -3  -2  749.81   27.37
  -3  -3  -2  762.67   29.82
  -3   3  -2  745.95   31.15
  -3  -3  -1  363.47   19.19
  -3   3  -1  332.84    9.82
  -3   3  -1  366.34   21.75
  -3  -3   0 3034.23   53.61
  -3   3   0 2855.97   35.09
  -3   3   0 2975.53   58.09
  -3  -3   1 1545.77   38.52
  -3   3   1 1435.21   28.58
  -3   3   1 1552.23   41.72
  -3  -3   2   34.96    8.31
  -3   3   2   26.34    6.00
  -3   3   2   31.43    5.84
  -3   3   2   37.19    9.99
  -3  -3   3 1445.97   37.64
  -3   3   3 1435.79   33.87
  -3  -3   3 1465.21   31.23
  -3   3   3 1444.82   42.02
  -3  -3   4 1707.31   40.87
  -3   3   4 1659.04   39.21
  -3  -3   4 1639.05   29.67
  -3  -3   4 1629.44   26.90
  -3   3   4 1737.98   47.05
  -3  -3   5  146.31   13.23
  -3   3   5  136.74   13.94
  -3  -3   6 1319.66   36.97
  -3   3   6 1313.78   34.97
  -3   3   6 1333.30   40.32
  -3  -3   7   41.54    7.66
  -3   3   7   32.97    7.47
  -3   3   7   35.53   10.09
  -3   3   8   17.06    5.89
  -3  -3   8   26.02    6.78
  -3   3   8   19.92    9.19
  -3   3   9  790.73   34.03
  -3   3   9  774.54   37.36
  -3   3  10  138.63   17.38
  -3  -3  10  140.69   11.55
  -3  -3  10  159.72   17.78
  -3  -3  10  123.39   10.76
  -3   3  10  126.90    8.88
  -3   3  10  117.15   10.99
  -3  -3  10  115.08   11.04
  -3  -3  11  581.79   24.08
  -3   3  11  530.79   21.02
  -3  -3  11  668.62   35.13
  -3  -3  11  577.94   24.04
  -3  -3  11  552.88   23.74
  -3   3  11  632.88   20.56
  -3  -3  11  591.16   19.10
  -3   3  11  592.54   25.93
  -3   3  11  533.13   22.57
  -3   3  11  517.52   21.61
  -3  -3  11  558.85   24.11
  -3  -3  12  530.21   24.17
  -3  -3  12  529.18   24.52
  -3  -3  12  536.72   24.52
  -3   3  12  551.37   20.24
  -3  -3  12  527.46   18.81
  -3   3  12  521.69   25.49
  -3   3  12  482.05   21.98
  -3   3  12  475.63   21.62
  -3  -3  12  472.37   23.88
  -3  -3  13  213.96   16.50
  -3  -3  13  217.46   16.91
  -3  -3  13  221.01   12.54
  -3   3  13  209.05   13.41
  -3  -3  13  192.10   15.35
  -3   3  13  213.62   17.56
  -3  -3  13  200.19   16.44
  -3   3  13  200.22   14.86
  -3  -3  14  409.69   22.80
  -3  -3  14  410.14   22.78
  -3  -3  14  370.83   21.00
  -3   3  14  435.50   18.91
  -3  -3  14  379.87   16.61
  -3   3  14  371.27   22.41
  -3   3  14  383.18   19.94
  -3  -3  14  363.61   22.35
  -3  -3  15   61.74    7.22
  -3   3  15   64.14    8.40
  -3  -3  15   69.78   10.52
  -3  -3  15   71.58   10.88
  -3   3  15   60.58    8.79
  -3  -3  15   63.65    9.97
  -3   3  15   63.19    8.28
  -3  -3  16   72.56   10.48
  -3  -3  16   83.50   11.61
  -3  -3  16   61.52    6.49
  -3   3  16   87.24    9.01
  -3  -3  16   75.03   10.49
  -3   3  16   58.90    7.81
  -3  -3  17   89.96   10.59
  -3  -3  17   82.90    9.66
  -3   3  17   79.33    7.60
  -3  -3  17   65.49    8.73
  -3   3  18  159.25    8.89
  -3  -3  18  176.95   12.65
  -3  -3  18  155.66   11.08
  -3  -3  18  150.12   10.74
  -3   3  19    0.35    1.15
  -3  -3  19    0.84    2.20
  -3  -3  19    1.96    1.92
  -3   3  19    0.65    2.84
  -3   5 -10  224.97   26.95
  -3   5 -10  265.70   30.92
  -3  -5 -10  216.96   24.59
  -3  -5  -9  439.61   33.57
  -3   5  -9  475.12   39.34
  -3  -5  -9  403.94   33.60
  -3   5  -9  428.49   36.14
  -3  -5  -8  596.25   38.00
  -3  -5  -8  625.04   39.71
  -3   5  -8  686.49   45.38
  -3   5  -8  643.22   42.75
  -3  -5  -7  112.49   16.90
  -3   5  -7  137.90   20.16
  -3  -5  -7  135.68   19.57
  -3   5  -7  127.47   21.29
  -3  -5  -6  435.56   30.53
  -3   5  -6  447.08   33.31
  -3   5  -6  396.91   32.26
  -3  -5  -6  453.39   31.25
  -3  -5  -5  189.92   20.99
  -3  -5  -5  175.19   19.73
  -3   5  -5  194.75   22.14
  -3  -5  -4  873.86   30.54
  -3  -5  -4  890.67   40.40
  -3  -5  -4  859.82   39.58
  -3   5  -4  929.49   43.29
  -3  -5  -3  929.75   32.13
  -3  -5  -3  905.84   39.18
  -3   5  -3  921.43   41.08
  -3  -5  -3  951.25   39.09
  -3  -5  -2  542.91   25.03
  -3  -5  -2  586.58   30.62
  -3  -5  -2  538.00   28.83
  -3   5  -2  572.60   31.98
  -3  -5  -1  137.04   13.74
  -3  -5  -1  125.34   14.86
  -3  -5  -1  136.88   14.90
  -3   5  -1  105.11   15.94
  -3  -5   0 2643.76   55.19
  -3  -5   0 2762.42   57.84
  -3  -5   0 2654.12   55.66
  -3   5   0 2682.91   64.02
  -3  -5   1  230.21   17.96
  -3  -5   1  231.84   17.31
  -3  -5   1  237.41   16.63
  -3   5   1  228.20   21.04
  -3  -5   2  162.90   15.83
  -3  -5   2  146.34   13.51
  -3   5   2  132.01    9.46
  -3  -5   2  135.99   12.27
  -3   5   2  149.39   17.67
  -3  -5   3  442.33   24.63
  -3  -5   3  432.88   20.61
  -3   5   3  417.09   20.12
  -3  -5   3  422.61   19.01
  -3   5   3  441.68   27.44
  -3  -5   4   36.01    9.64
  -3   5   4   31.86    7.75
  -3   5   4   42.03   11.94
  -3  -5   5  564.94   27.58
  -3   5   5  565.54   26.82
  -3   5   5  573.35   32.11
  -3  -5   6  360.09   22.75
  -3   5   6  328.80   22.20
  -3  -5   7  903.02   36.09
  -3   5   7  942.37   37.57
  -3   5   8  344.07   24.51
  -3  -5   8  320.76   22.34
  -3  -5   9  207.86   13.94
  -3  -5   9  207.57   14.28
  -3   5   9  221.06   11.64
  -3  -5   9  249.53   19.93
  -3   5   9  251.70   21.91
  -3   5   9  209.01   14.62
  -3  -5   9  202.62   13.90
  -3  -5  10  221.14   15.14
  -3  -5  10  227.29   15.05
  -3  -5  10  255.51   16.09
  -3   5  10  266.87   13.51
  -3  -5  10  248.44   16.64
  -3  -5  10  238.85   12.17
  -3  -5  10  222.89   13.67
  -3   5  10  247.39   15.53
  -3   5  10  254.02   16.84
  -3  -5  10  230.83   15.75
  -3  -5  11  465.66   22.06
  -3  -5  11  496.05   23.39
  -3   5  11  467.45   18.81
  -3  -5  11  450.23   22.86
  -3  -5  11  428.11   16.77
  -3   5  11  469.86   23.86
  -3  -5  11  439.62   19.72
  -3   5  11  460.89   21.25
  -3  -5  11  437.49   22.39
  -3  -5  12  301.98   19.39
  -3  -5  12  285.95   18.89
  -3  -5  12  293.03   18.41
  -3  -5  12  275.77   13.91
  -3  -5  12  300.80   19.93
  -3   5  12  300.98   15.70
  -3   5  12  284.48   19.48
  -3  -5  12  295.78   19.66
  -3  -5  13   87.53   11.78
  -3   5  13   82.32   11.86
  -3  -5  13  106.95   13.69
  -3  -5  13   75.72    7.71
  -3  -5  13   99.09   12.32
  -3   5  13   90.83    9.69
  -3  -5  14  201.08   16.78
  -3   5  14  204.75   16.87
  -3   5  14  202.79   13.71
  -3  -5  14  200.30   17.16
  -3  -5  14  206.96   16.95
  -3   5  15   88.57    9.86
  -3  -5  15   81.16   11.61
  -3  -5  15   72.20   11.52
  -3  -5  15   77.50   11.44
  -3  -5  16    6.39    6.31
  -3   5  16    2.12    4.48
  -3  -5  16   -0.26    5.84
  -3  -5  16    0.73    5.08
  -3   5  17    2.24    3.54
  -3  -5  17    4.89    4.69
  -3  -5  18   37.85    6.31
  -3   5  18   44.64    4.91
  -3  -5  18   40.95    6.85
  -3  -5  19   56.43    5.71
  -3  -5  19   67.24    5.64
  -3   5  19   60.22    5.88
  -3   7  -9   81.38   18.12
  -3  -7  -9   78.42   17.51
  -3  -7  -8    5.29    7.91
  -3   7  -8   50.28   16.71
  -3  -7  -8   37.07   12.34
  -3  -7  -7  179.15   22.34
  -3   7  -7  238.49   28.74
  -3  -7  -7  240.39   26.55
  -3  -7  -6  520.24   36.22
  -3   7  -6  505.65   21.58
  -3  -7  -6  588.37   39.46
  -3   7  -6  624.87   42.69
  -3  -7  -5   54.40   13.55
  -3   7  -5   65.65   16.76
  -3  -7  -5   56.02   15.14
  -3  -7  -4  757.64   32.46
  -3  -7  -4  808.19   41.78
  -3  -7  -4  760.45   41.04
  -3   7  -4  782.63   44.35
  -3  -7  -3  553.21   28.17
  -3  -7  -3  589.44   34.95
  -3  -7  -3  573.64   34.44
  -3   7  -3  601.62   37.98
  -3  -7  -2  398.26   24.35
  -3  -7  -2  450.44   29.72
  -3  -7  -2  453.48   29.75
  -3   7  -2  484.41   33.24
  -3  -7  -1  136.10   15.35
  -3  -7  -1  122.17   16.72
  -3  -7  -1  137.92   17.02
  -3   7  -1  133.90   18.84
  -3  -7   0  400.27   25.25
  -3  -7   0  356.84   24.76
  -3  -7   0  378.60   25.41
  -3   7   0  415.31   29.76
  -3  -7   1   47.01   11.07
  -3  -7   1   63.44   11.35
  -3   7   1   36.43   11.36
  -3  -7   2   49.21   11.32
  -3  -7   2   52.71    9.70
  -3   7   2   56.33   13.31
  -3  -7   3  196.06   18.48
  -3   7   3  209.17   21.18
  -3  -7   4  127.20   16.85
  -3   7   4  156.34   18.60
  -3  -7   5   20.04    9.24
  -3   7   5   15.08   10.91
  -3  -7   6  637.17   34.45
  -3   7   6  638.36   37.32
  -3  -7   7   11.78    3.98
  -3   7   7   14.34    4.40
  -3  -7   7   15.20    7.73
  -3   7   7   14.25    8.12
  -3  -7   8  586.98   23.12
  -3   7   8  589.42   32.92
  -3  -7   8  553.77   24.22
  -3  -7   8  573.40   22.94
  -3   7   8  574.14   23.55
  -3   7   8  605.55   25.56
  -3   7   8  570.86   18.99
  -3  -7   8  608.20   35.06
  -3   7   8  602.66   36.47
  -3  -7   9   74.79   10.08
  -3  -7   9   81.14    9.98
  -3   7   9  103.04   14.18
  -3  -7   9   60.76    7.66
  -3  -7   9   65.26    8.59
  -3   7   9   78.57    9.27
  -3   7   9   75.34    9.98
  -3  -7   9   80.03   13.07
  -3   7   9   87.38    8.60
  -3   7   9   86.39   14.82
  -3  -7  10  237.20   15.25
  -3  -7  10  245.53   17.20
  -3  -7  10  229.57   16.98
  -3   7  10  229.22   16.95
  -3   7  10  267.26   16.51
  -3  -7  10  242.42   15.94
  -3   7  10  250.47   14.14
  -3  -7  10  228.29   17.51
  -3   7  11   91.20    9.53
  -3  -7  11  110.41   11.52
  -3  -7  11  126.45   12.84
  -3  -7  11  113.58   13.01
  -3   7  11  130.55   13.51
  -3  -7  11  105.63   11.01
  -3   7  11  108.28   10.76
  -3  -7  11  114.96   13.43
  -3   7  11  116.48   10.53
  -3  -7  12  327.27   20.36
  -3   7  12  322.79   17.29
  -3  -7  12  342.66   21.64
  -3  -7  12  332.31   18.58
  -3   7  12  332.73   21.08
  -3  -7  12  322.31   21.33
  -3   7  12  346.35   17.49
  -3  -7  12  310.43   19.88
  -3  -7  13   58.63   10.65
  -3   7  13   83.52   11.16
  -3   7  13   61.81    9.02
  -3  -7  13   65.45   12.30
  -3  -7  13   60.42   11.00
  -3  -7  14  131.60   14.81
  -3   7  14  126.52   11.28
  -3  -7  14  131.95   14.39
  -3  -7  14  102.84   13.39
  -3   7  14   98.59   11.96
  -3   7  15   56.01    7.98
  -3  -7  15   59.85   10.23
  -3  -7  15   51.83   10.19
  -3  -7  16   12.82    6.54
  -3  -7  16    5.13    5.61
  -3   7  16   10.23    4.87
  -3  -7  17  183.55   12.91
  -3  -7  17  187.73   12.75
  -3   7  17  180.97    9.79
  -3  -7  18   24.29    4.46
  -3   7  18   21.20    3.16
  -3  -7  18   15.82    3.73
  -3   9 -14   86.63    7.09
  -3   9 -13   -6.94    3.23
  -3   9  -8  639.69   25.88
  -3   9  -7   36.40    7.15
  -3   9  -7   13.86   12.36
  -3   9  -6  292.86   18.11
  -3   9  -6  336.63   33.64
  -3   9  -5   17.01    5.73
  -3   9  -5   24.66   11.88
  -3  -9  -5   16.63   10.18
  -3  -9  -5   26.25    5.86
  -3   9  -4  125.74   12.29
  -3  -9  -4   95.92   18.32
  -3   9  -4  146.76   23.01
  -3   9  -3   98.43   13.23
  -3  -9  -3  118.35   16.25
  -3   9  -3   92.83   10.80
  -3   9  -3  104.25   11.12
  -3  -9  -3   85.06   16.95
  -3   9  -3   78.46   16.43
  -3   9  -2  174.32   18.76
  -3  -9  -2  135.74   17.02
  -3   9  -2  178.79   14.08
  -3   9  -2  193.20   14.79
  -3   9  -2  180.55   23.49
  -3  -9  -2  163.31   20.98
  -3  -9  -2  185.90   14.14
  -3   9  -1  693.73   35.88
  -3  -9  -1  648.05   36.55
  -3   9  -1  715.73   27.01
  -3   9  -1  710.23   27.26
  -3   9  -1  761.16   44.72
  -3  -9  -1  775.07   27.56
  -3  -9   0  102.68   16.09
  -3   9   0  114.81   11.05
  -3   9   0  132.39   11.83
  -3  -9   0  140.32   12.45
  -3   9   0  135.02   19.81
  -3  -9   1  719.69   39.09
  -3   9   1  750.61   27.45
  -3   9   1  728.91   26.98
  -3   9   1  715.34   42.70
  -3  -9   1  736.51   27.22
  -3  -9   2  264.65   24.87
  -3   9   2  292.56   17.15
  -3   9   2  279.64   17.10
  -3   9   2  262.84   25.47
  -3  -9   2  269.05   16.79
  -3  -9   3  440.49   32.15
  -3   9   3  427.34   21.03
  -3  -9   3  382.39   18.12
  -3   9   3  418.40   20.57
  -3  -9   3  388.92   18.46
  -3  -9   3  410.96   20.57
  -3   9   3  388.77   31.65
  -3   9   4  675.89   37.79
  -3  -9   4  701.74   40.22
  -3  -9   4  678.91   24.92
  -3   9   4  713.91   27.35
  -3   9   4  671.60   26.27
  -3  -9   4  612.17   23.77
  -3   9   4  645.80   40.47
  -3  -9   4  671.34   26.45
  -3   9   5  522.82   33.97
  -3  -9   5  484.99   34.74
  -3  -9   5  513.74   22.17
  -3   9   5  503.30   23.44
  -3   9   5  539.16   23.81
  -3   9   5  480.41   34.95
  -3   9   5  485.25   22.62
  -3  -9   5  478.32   22.73
  -3   9   6  420.55   30.65
  -3  -9   6  404.86   31.90
  -3   9   6  383.90   15.25
  -3   9   6  408.70   21.62
  -3  -9   6  388.83   20.02
  -3   9   6  401.74   20.85
  -3   9   6  409.04   32.60
  -3   9   6  383.48   21.01
  -3  -9   6  395.61   21.03
  -3   9   7   70.53   12.87
  -3   9   7   60.05    6.90
  -3  -9   7   34.69   10.69
  -3   9   7   38.72   11.48
  -3   9   7   67.71    9.63
  -3  -9   7   59.53    8.94
  -3   9   7   45.22    7.88
  -3  -9   7   75.12   10.51
  -3  -9   8  252.22   18.91
  -3   9   8  275.11   24.95
  -3  -9   8  255.42   16.77
  -3  -9   8  256.87   25.97
  -3   9   8  194.29   23.13
  -3   9   8  282.98   14.30
  -3   9   8  266.33   18.39
  -3  -9   8  269.66   17.74
  -3   9   8  261.44   17.12
  -3  -9   8  239.03   16.98
  -3   9   9  566.62   35.59
  -3  -9   9  571.85   27.92
  -3  -9   9  561.10   25.55
  -3   9   9  537.06   39.79
  -3   9   9  582.57   21.03
  -3   9   9  585.64   27.25
  -3  -9   9  581.35   25.74
  -3   9   9  583.32   25.24
  -3  -9   9  541.00   24.91
  -3  -9  10  243.06   18.79
  -3  -9  10  235.62   18.65
  -3   9  10  242.34   14.36
  -3  -9  10  244.53   16.82
  -3   9  10  221.98   17.73
  -3   9  10  245.44   16.48
  -3  -9  10  225.59   16.63
  -3  -9  10  235.71   16.77
  -3  -9  11    6.02    7.48
  -3   9  11   -0.44    4.63
  -3  -9  11    7.89    5.60
  -3   9  11   18.68    6.20
  -3  -9  11    5.49    6.06
  -3   9  11   10.39    5.49
  -3  -9  11    9.09    9.15
  -3   9  12   35.49    7.22
  -3   9  12   44.14    8.13
  -3  -9  12   32.41    7.07
  -3  -9  12   38.45   10.12
  -3  -9  12   31.01    8.66
  -3   9  12   40.37    7.63
  -3   9  13   87.73    9.62
  -3   9  13  129.88   11.08
  -3  -9  13  126.21   14.78
  -3  -9  13  129.05   13.45
  -3  -9  13   95.46   10.03
  -3   9  13  120.55   12.35
  -3  -9  14  225.50   16.06
  -3  -9  14  239.16   17.61
  -3   9  14  234.37   13.50
  -3   9  14  192.37   14.28
  -3   9  15   88.58    8.20
  -3  -9  15   85.06   10.66
  -3  -9  15   84.54   10.00
  -3  -9  16   66.68    8.19
  -3   9  16   70.90    6.54
  -3  -9  16   69.08    8.41
  -3  -9  17   14.59    3.86
  -3  -9  17   13.85    4.07
  -3   9  17    6.02    2.36
  -3  11 -13   53.44    5.32
  -3  11 -12   98.34    8.93
  -3  11 -11   24.52    5.95
  -3  11 -10  149.26   13.41
  -3  11  -9   31.70    6.09
  -3 -11  -9   30.13    6.28
  -3  11  -9   23.58    7.39
  -3  11  -8  269.26   19.07
  -3  11  -8  263.55   17.05
  -3  11  -7  125.14   12.81
  -3  11  -7  131.92   14.27
  -3  11  -6  100.19   12.91
  -3  11  -6   93.16   11.23
  -3  11  -5   37.14    8.29
  -3  11  -5   30.10    8.51
  -3  11  -4  274.38   19.11
  -3  11  -4  262.33   19.09
  -3  11  -4  216.17   28.51
  -3 -11  -4  239.03   16.53
  -3  11  -3   32.76    8.30
  -3  11  -3   28.99    7.72
  -3 -11  -3   22.05    6.95
  -3  11  -2  300.08   26.09
  -3 -11  -2  264.96   24.62
  -3  11  -2  289.46   19.52
  -3  11  -2  297.45   19.60
  -3 -11  -2  291.24   19.01
  -3  11  -2  334.09   33.51
  -3  11  -1   26.37    9.73
  -3 -11  -1   29.68   10.26
  -3  11  -1   22.89    7.13
  -3  11  -1   30.98    8.05
  -3 -11  -1   25.28    7.47
  -3  11  -1   27.61   11.34
  -3  11   0   88.27   15.32
  -3 -11   0   96.52   17.49
  -3  11   0   80.90   11.04
  -3  11   0   95.77   11.73
  -3 -11   0   79.58   11.46
  -3  11   0  130.29   20.69
  -3  11   1  163.34   21.19
  -3 -11   1  154.72   21.68
  -3  11   1  156.00   14.42
  -3 -11   1  121.00   11.04
  -3  11   1  159.43   14.30
  -3  11   1  171.69   22.97
  -3 -11   1  138.60   14.18
  -3  11   2 1316.86   56.84
  -3 -11   2 1217.28   57.41
  -3  11   2 1282.51   39.13
  -3  11   2 1273.88   39.24
  -3 -11   2 1129.11   32.93
  -3  11   2 1192.21   59.34
  -3 -11   2 1168.28   37.99
  -3  11   3  171.34   21.09
  -3 -11   3  142.93   20.83
  -3  11   3  163.91   14.41
  -3 -11   3  135.65   12.02
  -3  11   3  162.29   14.55
  -3 -11   3  137.86   14.80
  -3  11   3  170.07   22.05
  -3  11   4  506.19   36.17
  -3 -11   4  504.21   37.99
  -3  11   4  466.11   23.90
  -3  11   4  479.38   24.50
  -3 -11   4  440.59   21.63
  -3 -11   4  469.74   22.62
  -3  11   4  439.53   22.16
  -3  11   4  450.15   36.53
  -3 -11   4  437.79   24.23
  -3  11   5   80.66   14.65
  -3 -11   5   66.24   13.41
  -3  11   5   69.46   10.33
  -3 -11   5   55.58    9.28
  -3  11   5   70.90   10.29
  -3  11   5   65.58   10.18
  -3 -11   5   66.12   11.51
  -3  11   5   61.95   13.22
  -3  11   6  294.94   27.36
  -3 -11   6  258.24   19.93
  -3  11   6  245.19   12.65
  -3 -11   6  231.47   27.73
  -3  11   6  231.89   17.50
  -3 -11   6  245.34   17.39
  -3  11   6  252.65   17.39
  -3 -11   6  219.73   17.75
  -3  11   6  223.68   17.29
  -3 -11   7  324.94   22.43
  -3  11   7  317.24   14.80
  -3  11   7  316.08   20.39
  -3 -11   7  299.61   20.00
  -3  11   7  341.03   20.21
  -3 -11   7  304.99   20.82
  -3 -11   8   10.38    9.31
  -3  11   8   14.95    4.82
  -3 -11   8    9.51    5.21
  -3 -11   8    9.51    6.27
  -3  11   8   20.83    6.72
  -3  11   8   22.75    5.86
  -3 -11   8   -2.44    6.05
  -3 -11   9   16.72    9.06
  -3  11   9   15.54    4.95
  -3 -11   9    7.73    5.35
  -3 -11   9   10.61    8.85
  -3 -11   9   21.56    7.77
  -3  11   9   22.16    7.07
  -3  11   9   18.20    5.89
  -3 -11   9    9.16    6.08
  -3 -11  10  130.17   15.78
  -3  11  10  131.09   12.97
  -3  11  10  118.33   10.04
  -3 -11  10  109.23   11.21
  -3 -11  10  125.09   15.47
  -3  11  10  111.45   12.50
  -3 -11  10  118.97   13.43
  -3 -11  10  112.77   12.47
  -3  11  11    8.86    5.51
  -3 -11  11   12.97    8.26
  -3  11  11   19.00    5.35
  -3 -11  11   18.94    6.38
  -3 -11  11   20.55    9.66
  -3  11  11   15.49    5.81
  -3 -11  11   15.25    6.07
  -3 -11  11   11.29    5.50
  -3  11  12  292.35   16.62
  -3  11  12  309.84   17.66
  -3 -11  12  327.04   18.65
  -3  11  12  344.16   15.51
  -3 -11  12  322.19   17.42
  -3 -11  12  339.07   21.05
  -3  11  13    5.67    4.26
  -3  11  13   10.08    4.04
  -3 -11  13    7.88    4.30
  -3 -11  13    2.42    6.39
  -3  11  13   13.00    4.69
  -3 -11  13    4.28    4.48
  -3  11  14   40.91    5.62
  -3 -11  14   31.17    5.09
  -3  11  14   46.19    5.75
  -3 -11  14   47.80    8.24
  -3 -11  14   49.67    6.93
  -3 -11  15   32.65    6.13
  -3  11  15   35.37    4.51
  -3 -11  15   23.09    4.91
  -3 -11  16  262.49   15.88
  -3 -11  16  231.88   11.06
  -3  11  16  238.44    8.47
  -3  13 -11   -1.06    2.51
  -3  13 -10   58.29    7.39
  -3  13  -9   74.07    7.41
  -3 -13  -9   55.40    6.69
  -3  13  -9   69.95    8.87
  -3  13  -8   30.90    6.04
  -3 -13  -8   25.13    6.24
  -3  13  -8   28.32    7.56
  -3 -13  -7   13.31    6.27
  -3  13  -7   22.52    6.34
  -3  13  -7   23.46    7.37
  -3 -13  -6  104.20   12.44
  -3  13  -6  120.56   12.51
  -3  13  -6  126.13   13.68
  -3  13  -5  106.71   12.90
  -3  13  -5  110.70   12.62
  -3 -13  -5   88.99   12.55
  -3 -13  -4  118.34   14.31
  -3  13  -4  152.06   14.63
  -3  13  -4  154.60   15.47
  -3 -13  -4  129.18   11.68
  -3  13  -3   41.38    9.77
  -3  13  -3   44.21    9.68
  -3 -13  -3   28.84    7.07
  -3  13  -2  242.80   18.47
  -3  13  -2  262.40   19.37
  -3 -13  -2  218.14   16.75
  -3 -13  -1  148.39   15.76
  -3  13  -1  151.41   14.70
  -3  13  -1  167.79   15.68
  -3 -13  -1  137.28   14.21
  -3 -13   0   95.73   12.98
  -3  13   0  110.03   13.05
  -3  13   0  101.06   12.68
  -3 -13   0  103.34   13.37
  -3 -13   1  440.34   24.13
  -3 -13   1  439.50   20.68
  -3  13   1  489.23   25.40
  -3 -13   1  468.23   25.42
  -3 -13   2  144.76   14.51
  -3 -13   2  143.35   14.72
  -3 -13   2  154.25   13.30
  -3  13   2  145.03   14.69
  -3  13   2  144.05   14.56
  -3 -13   2  158.44   16.19
  -3 -13   3  226.04   18.38
  -3 -13   3  215.09   15.91
  -3  13   3  229.28   17.59
  -3 -13   3  238.50   17.38
  -3  13   3  259.71   18.77
  -3 -13   3  226.16   18.69
  -3 -13   4   99.28   13.79
  -3 -13   4  122.24   12.46
  -3  13   4  103.54   12.29
  -3  13   4  112.78   12.64
  -3 -13   4  108.60   11.83
  -3 -13   4  105.64   14.32
  -3  13   4  121.36   11.90
  -3 -13   5   64.26   12.22
  -3  13   5   57.76    9.57
  -3  13   5   47.39    8.58
  -3 -13   5   63.42    9.95
  -3  13   5   63.27    9.25
  -3 -13   5   62.66   12.48
  -3 -13   6  164.93   16.77
  -3 -13   6  158.42   15.28
  -3  13   6  162.43   14.01
  -3  13   6  167.03   14.53
  -3 -13   6  184.41   17.22
  -3 -13   7   40.28   10.09
  -3 -13   7   21.83    9.40
  -3  13   7   29.82    4.88
  -3 -13   7   31.75    8.94
  -3  13   7   30.52    7.36
  -3  13   7   32.68    6.61
  -3 -13   7   24.33    9.07
  -3 -13   8  118.08   15.61
  -3 -13   8   75.24   12.80
  -3  13   8   86.29    7.58
  -3  13   8   97.03   10.94
  -3 -13   8   98.58   12.97
  -3  13   8   80.06    9.16
  -3 -13   8   85.41   12.64
  -3 -13   9   74.74   12.53
  -3  13   9   51.51    8.56
  -3 -13   9   70.20   12.63
  -3  13   9   62.60    6.69
  -3 -13   9   60.83   10.70
  -3  13   9   61.88    8.02
  -3 -13   9   67.93   10.94
  -3 -13   9   61.03   10.27
  -3  13  10  129.40   11.78
  -3 -13  10  182.09   18.59
  -3  13  10  141.03    9.26
  -3 -13  10  137.06   13.62
  -3 -13  10  141.77   13.35
  -3  13  10  134.40   11.19
  -3 -13  10  127.63   12.25
  -3 -13  11   22.43    7.99
  -3  13  11   13.15    5.42
  -3  13  11   18.98    4.33
  -3 -13  11    9.98    6.16
  -3  13  11    5.48    3.60
  -3 -13  11   13.22    6.06
  -3 -13  11    6.16    3.76
  -3  13  12  147.02   10.42
  -3 -13  12  148.68   15.23
  -3 -13  12  141.74   11.24
  -3  13  12  163.38    8.89
  -3 -13  12  153.45   12.22
  -3 -13  13   74.60   10.35
  -3 -13  13   80.90    8.30
  -3  13  13   79.46    5.89
  -3 -13  14  104.71   10.55
  -3 -13  14  116.45    8.05
  -3  13  14  109.58    5.72
  -3  15  -9    8.89    2.32
  -3  15  -8   41.06    5.54
  -3  15  -8   39.11    4.75
  -3  15  -8   27.53    3.79
  -3 -15  -8   36.10    5.64
  -3  15  -7   93.30    8.71
  -3 -15  -7   82.50    7.85
  -3  15  -7   81.99    7.63
  -3  15  -7   87.28    7.00
  -3 -15  -6   45.37    7.33
  -3  15  -6   62.92    8.17
  -3  15  -6   62.35    7.82
  -3  15  -6   55.66    6.00
  -3 -15  -5   89.46   10.70
  -3  15  -5   86.65    9.76
  -3  15  -5  101.10   10.32
  -3  15  -5   81.56    7.55
  -3 -15  -4   73.88   10.17
  -3  15  -4   87.29   10.25
  -3  15  -4   81.84   10.17
  -3  15  -4   64.00    6.83
  -3 -15  -3  325.41   15.51
  -3 -15  -3  355.90   20.76
  -3  15  -3  367.59   19.58
  -3  15  -3  392.23   20.58
  -3 -15  -3  297.26   15.83
  -3 -15  -2   47.26   10.63
  -3  15  -2   46.68    9.06
  -3  15  -2   34.48    7.66
  -3 -15  -2   34.40    7.17
  -3 -15  -1  119.34   13.79
  -3  15  -1  129.07   12.70
  -3  15  -1  134.67   13.22
  -3 -15  -1  113.57   11.80
  -3 -15   0  241.96   17.55
  -3  15   0  253.56   17.06
  -3  15   0  238.80   17.04
  -3 -15   0  237.11   17.18
  -3 -15   1  103.95   10.28
  -3 -15   1   82.27   11.60
  -3  15   1   79.27   10.29
  -3  15   1   93.43   11.30
  -3 -15   1   89.49   11.79
  -3 -15   2    6.50    5.53
  -3 -15   2    3.83    5.71
  -3  15   2  -14.18    5.72
  -3  15   2   12.69    6.27
  -3 -15   2   13.13    3.82
  -3 -15   2  -10.24    7.71
  -3 -15   3  276.11   17.21
  -3 -15   3  263.58   16.83
  -3 -15   3  250.97   15.53
  -3  15   3  276.99   17.36
  -3  15   3  283.80   17.56
  -3 -15   3  272.71   19.36
  -3 -15   4   26.83    7.63
  -3 -15   4   26.33    6.46
  -3  15   4   41.53    7.20
  -3  15   4   35.41    7.08
  -3 -15   4   34.55    7.24
  -3 -15   4   32.74   10.35
  -3 -15   5    3.57    5.91
  -3  15   5   13.44    5.14
  -3  15   5   11.20    4.77
  -3 -15   5   11.15    5.57
  -3 -15   5    9.39    8.12
  -3 -15   6  155.14   14.18
  -3 -15   6  170.39   13.78
  -3  15   6  138.92   11.29
  -3  15   6  147.29   11.30
  -3 -15   6  161.59   14.91
  -3 -15   7   56.20    9.58
  -3 -15   7   60.48    9.07
  -3  15   7   49.97    6.89
  -3 -15   7   57.28    8.84
  -3 -15   7   56.33    9.49
  -3  15   8  180.80   12.53
  -3 -15   8  165.33   12.55
  -3 -15   8  194.79   14.32
  -3  15   8  166.65   10.82
  -3 -15   8  177.23   13.63
  -3 -15   9   50.64    5.30
  -3  15   9   60.02    7.44
  -3 -15   9   66.47    8.35
  -3 -15   9   78.58    9.21
  -3 -15   9   68.85    8.48
  -3  15  10   56.47    6.58
  -3 -15  10   49.90    6.68
  -3 -15  10   42.62    5.87
  -3 -15  11   12.72    3.65
  -3  15  11    9.00    3.19
  -3  17  -4   -2.64    1.72
  -3  17  -4    0.07    1.55
  -3 -17  -4   -4.63    2.98
  -3  17  -3   66.44    6.40
  -3 -17  -3   66.97    7.14
  -3  17  -3   72.71    7.08
  -3 -17  -3   46.32    5.66
  -3 -17  -2   12.66    3.12
  -3  17  -2   18.83    4.01
  -3  17  -2   21.58    4.80
  -3 -17  -2   16.34    3.93
  -3 -17  -1   94.68    7.66
  -3 -17  -1  105.30    9.57
  -3  17  -1  114.07    8.61
  -3  17  -1  114.79    9.38
  -3 -17  -1   87.31    7.07
  -3 -17  -1   83.63    7.47
  -3 -17   0   61.18    6.66
  -3 -17   0   64.99    8.14
  -3  17   0   64.17    6.75
  -3  17   0   62.82    7.19
  -3 -17   0   50.82    6.68
  -3 -17   1  108.94    8.70
  -3  17   1  100.67    8.10
  -3  17   1  117.33    9.18
  -3 -17   1  108.94    9.31
  -3 -17   1   95.94    8.97
  -3 -17   2   28.38    5.28
  -3 -17   2   25.35    5.07
  -3  17   2   26.50    4.35
  -3  17   2   28.23    4.85
  -3 -17   2   22.62    5.89
  -3 -17   3   98.49    8.35
  -3 -17   3   71.75    6.95
  -3  17   3   83.67    7.06
  -3  17   3   97.83    7.93
  -3 -17   3  100.78    9.54
  -3 -17   4    6.24    3.47
  -3 -17   4   13.26    3.73
  -3  17   4   -0.12    1.84
  -3  17   4    5.99    1.73
  -3 -17   4   13.65    5.03
  -3 -17   5   65.73    6.39
  -3  17   5   81.60    7.10
  -3 -17   5   84.95    7.08
  -3 -17   5   84.91    8.82
  -3 -17   6   17.46    3.89
  -3 -17   6   20.53    3.49
  -3  17   6   23.30    3.87
  -3 -17   6   21.56    4.91
  -3  17   7  107.87    7.10
  -3 -17   7  107.36    8.11
  -2   0 -12  912.41   53.79
  -2   0 -12  890.04   52.49
  -2   0 -11   -6.15    7.33
  -2   0 -11    8.66   11.24
  -2   0 -10  370.58   27.00
  -2   0 -10  414.24   33.01
  -2   0 -10  374.43   31.83
  -2   0  -9    0.57    8.33
  -2   0  -9   -1.25    5.67
  -2   0  -9   -0.03    5.16
  -2   0  -9    9.62    7.57
  -2   0  -8  268.42   20.07
  -2   0  -8  292.12   21.83
  -2   0  -8  326.84   25.88
  -2   0  -7   -1.69    6.98
  -2   0  -7    0.25    6.13
  -2   0  -6 1197.48   29.65
  -2   0  -6 1222.61   36.76
  -2   0  -5   -0.61    3.99
  -2   0  -4  383.75   17.20
  -2   0  -3   -0.94    3.23
  -2   0  -3   -2.32    4.85
  -2   0  -2 1103.99   22.99
  -2   0  -2 1090.98   24.92
  -2   0  -1    1.44    2.26
  -2   0  -1    1.05    2.57
  -2   0  -1    4.92    3.19
  -2   0   0  233.11   10.16
  -2   0   1    2.89    3.96
  -2   0   1    0.17    3.30
  -2   0   2 7573.27   63.94
  -2   0   3    3.12    1.42
  -2   0   3   -0.43    3.81
  -2   0   4 1324.04   25.80
  -2   0   4 1299.47   20.83
  -2   0   5   -4.22    3.25
  -2   0   5    0.75    2.62
  -2   0   6 1707.77   34.41
  -2   0   6 1695.19   26.98
  -2   0   7   -0.42    2.31
  -2   0   7    1.15    5.22
  -2   0   7    2.27    6.68
  -2   0   8 2431.68   52.25
  -2   0   8 2293.83   52.61
  -2   0   9    7.57    5.34
  -2   0   9    1.40    5.40
  -2   0  10  824.29   37.35
  -2   0  10  819.65   36.20
  -2   0  11    2.05    2.71
  -2   0  11    4.26    3.89
  -2   0  11    5.25    5.99
  -2   0  11   -2.90    3.90
  -2   0  11    4.11    4.36
  -2   0  12  998.36   24.85
  -2   0  12  909.25   28.16
  -2   0  12  977.20   31.83
  -2   0  12  946.34   30.01
  -2   0  13   -1.89    4.04
  -2   0  13   -1.80    5.25
  -2   0  13    0.75    3.34
  -2   0  13    4.13    4.19
  -2   0  13  -14.20    5.30
  -2   0  14   70.18   10.63
  -2   0  14   60.66    8.45
  -2   0  14   60.88    7.37
  -2   0  14   58.65    8.72
  -2   0  14   48.38    8.71
  -2   0  15    2.10    3.41
  -2   0  15    3.79    6.35
  -2   0  15   -2.46    4.01
  -2   0  15  -11.31    5.30
  -2   0  16  352.40   20.81
  -2   0  16  356.41   15.02
  -2   0  16  335.86   17.97
  -2   0  16  334.15   17.76
  -2   0  17   -0.72    4.62
  -2   0  17   10.14    2.75
  -2   0  17   -0.97    5.22
  -2   0  18  135.81   11.23
  -2   0  18  145.23   11.31
  -2   0  19    8.61    3.30
  -2   0  19   -4.87    2.88
  -2  -2 -12  108.71   20.53
  -2  -2 -12   67.70   13.38
  -2   2 -12  121.78   21.10
  -2  -2 -11   24.79   12.43
  -2  -2 -11   30.16   11.47
  -2   2 -11   23.56   10.53
  -2  -2 -11   27.99    9.85
  -2   2 -11   -5.17    8.84
  -2   2 -10  174.19   23.53
  -2  -2 -10  127.00   17.79
  -2   2 -10  178.36   23.56
  -2   2 -10  159.55   20.38
  -2  -2  -9   72.93   12.56
  -2  -2  -9   52.82    9.93
  -2  -2  -9   50.17   11.15
  -2   2  -9   70.77   13.55
  -2   2  -9   49.38   13.20
  -2   2  -9   68.86   15.71
  -2  -2  -8  571.20   30.30
  -2   2  -8  551.88   33.80
  -2  -2  -8  527.50   30.27
  -2   2  -8  546.76   31.92
  -2   2  -8  529.52   34.17
  -2   2  -8  489.39   25.23
  -2  -2  -7  840.81   33.17
  -2   2  -7  778.70   36.90
  -2   2  -7  880.02   40.62
  -2   2  -7  832.96   36.88
  -2   2  -7  816.27   29.36
  -2  -2  -6   24.71    5.68
  -2   2  -6   36.22    6.58
  -2   2  -6   25.76    8.45
  -2   2  -6   26.87   10.23
  -2  -2  -6   35.83    6.30
  -2   2  -6   31.75   10.91
  -2  -2  -5 2395.60   45.29
  -2  -2  -5 2443.09   37.76
  -2   2  -5 2485.60   53.86
  -2   2  -5 2397.40   39.74
  -2   2  -5 2400.38   53.98
  -2   2  -5 2481.34   57.01
  -2  -2  -5 2405.06   39.03
  -2  -2  -4  107.77    8.65
  -2  -2  -4  100.70    8.51
  -2  -2  -4  100.47   10.97
  -2   2  -4  106.55   11.90
  -2   2  -4   91.70    7.34
  -2   2  -4   96.67   11.69
  -2   2  -4   95.05   12.38
  -2   2  -4   97.12    5.82
  -2  -2  -4   95.56    6.84
  -2  -2  -3  204.96   10.08
  -2  -2  -3  190.61   11.48
  -2  -2  -3  200.93   14.12
  -2   2  -3  187.28    8.18
  -2   2  -3  204.42   14.62
  -2   2  -3  206.43   15.21
  -2  -2  -3  198.99    7.30
  -2   2  -3  203.99   13.06
  -2  -2  -2 1997.51   35.56
  -2  -2  -2 1883.83   24.29
  -2  -2  -2 1973.80   39.24
  -2   2  -2 1948.02   19.03
  -2   2  -2 1962.57   41.23
  -2  -2  -1 2321.77   37.86
  -2  -2  -1 2143.79   21.81
  -2  -2  -1 2225.47   39.79
  -2   2  -1 2240.02   40.79
  -2   2   0 2813.50   43.95
  -2   2   2 6906.12   48.04
  -2  -2   3 9091.39   75.81
  -2   2   3 9191.21   75.38
  -2  -2   3 9171.55   54.77
  -2  -2   3 9154.20   50.04
  -2  -2   4 6675.57   64.95
  -2   2   4 6426.03   69.35
  -2  -2   5  480.59   18.12
  -2   2   5  478.64   18.95
  -2   2   5  475.76   21.20
  -2   2   6  472.36   13.28
  -2   2   6  472.51   20.95
  -2  -2   6  447.15   17.70
  -2   2   6  451.19   22.39
  -2  -2   7  588.48   20.69
  -2   2   7  598.62   25.89
  -2   2   7  572.21   26.81
  -2  -2   8  889.61   25.27
  -2   2   8  891.38   34.30
  -2   2   8  842.78   34.25
  -2   2   9  617.65   31.01
  -2   2   9  613.11   31.04
  -2  -2   9  593.83   28.82
  -2   2  10  842.18   38.91
  -2  -2  10  826.01   35.37
  -2  -2  11  168.46   16.76
  -2  -2  11  163.94   13.12
  -2   2  11  160.56   14.21
  -2  -2  11  162.00   12.46
  -2  -2  11  142.29    9.15
  -2   2  11  152.68   18.12
  -2  -2  11  140.84   12.21
  -2   2  11  158.00   10.03
  -2  -2  11  142.04   11.69
  -2   2  11  130.35   11.12
  -2   2  11  143.06   12.73
  -2  -2  11  142.89   12.29
  -2  -2  12  336.17   18.81
  -2   2  12  348.77   21.10
  -2  -2  12  294.65   17.39
  -2   2  12  337.27   15.30
  -2  -2  12  347.38   19.87
  -2  -2  12  321.15   13.99
  -2   2  12  327.53   27.90
  -2   2  12  329.33   18.39
  -2   2  12  294.85   18.85
  -2   2  12  258.61   15.85
  -2  -2  12  288.00   18.09
  -2  -2  13   60.28   10.08
  -2   2  13   76.60    8.23
  -2  -2  13   62.18    9.84
  -2   2  13   87.64   10.75
  -2  -2  13   66.88    6.85
  -2  -2  13   69.64    9.49
  -2  -2  13   50.37    9.08
  -2   2  13   55.69    8.33
  -2   2  14  164.00   11.54
  -2  -2  14  144.87   13.79
  -2   2  14  164.24   14.67
  -2  -2  14  163.32   15.57
  -2  -2  14  151.36   10.46
  -2  -2  14  152.21   14.08
  -2   2  14  159.57   12.80
  -2   2  14  147.59   12.62
  -2   2  15   51.47    6.92
  -2  -2  15   61.54   10.79
  -2  -2  15   40.74    8.21
  -2  -2  15   57.72    6.60
  -2   2  15   54.98    9.43
  -2   2  15   53.07    7.69
  -2  -2  15   48.70    8.38
  -2  -2  16  149.60   14.86
  -2   2  16  127.49   12.30
  -2   2  16  135.86   10.12
  -2  -2  16  131.38   12.77
  -2  -2  16  136.79   12.23
  -2  -2  16  101.11   10.85
  -2  -2  17   -1.74    4.11
  -2   2  17    1.94    2.42
  -2  -2  17    8.03    5.57
  -2   2  17    8.06    4.64
  -2  -2  17    4.34    3.20
  -2  -2  17   -8.63    4.67
  -2  -2  18  146.17   11.98
  -2   2  18  149.33   10.79
  -2   2  18  129.80    7.33
  -2  -2  18  145.10   10.33
  -2   2  18  152.30   11.80
  -2  -2  19    0.69    2.66
  -2   2  19    2.00    3.08
  -2  -4 -11   28.91   11.31
  -2   4 -11   27.83   12.66
  -2  -4 -10  110.03   15.82
  -2   4 -10  110.49   19.46
  -2   4 -10   98.66   20.97
  -2  -4  -9 2320.84   67.37
  -2  -4  -9 2261.22   69.47
  -2   4  -9 2267.74   74.46
  -2   4  -9 2397.28   80.44
  -2  -4  -8  115.26   15.66
  -2  -4  -8  106.26   15.52
  -2   4  -8   89.01   16.14
  -2   4  -8   69.07   15.50
  -2  -4  -7   83.82   13.57
  -2  -4  -7   86.62   11.64
  -2  -4  -7   76.02   14.47
  -2   4  -7   84.65   15.05
  -2   4  -7   85.39   16.52
  -2  -4  -6  270.15   18.77
  -2  -4  -6  262.85   22.17
  -2  -4  -6  266.03   18.06
  -2   4  -6  269.73   24.29
  -2   4  -6  283.87   23.36
  -2  -4  -6  247.47   21.62
  -2  -4  -5   91.34   10.57
  -2  -4  -5   83.11    7.70
  -2  -4  -5   71.90   13.67
  -2  -4  -5   90.35   10.76
  -2  -4  -5   68.33   13.24
  -2   4  -5   80.50   14.58
  -2   4  -5  105.71    9.54
  -2   4  -5   93.68   15.13
  -2  -4  -4  906.56   25.48
  -2  -4  -4  943.66   29.41
  -2  -4  -4  886.97   29.98
  -2  -4  -4  879.49   35.10
  -2   4  -4  935.34   37.03
  -2   4  -4  917.00   37.10
  -2  -4  -4  899.73   35.48
  -2   4  -4  921.37   26.34
  -2  -4  -3 3711.46   52.26
  -2  -4  -3 3698.86   54.17
  -2  -4  -3 3839.62   66.63
  -2   4  -3 3806.42   68.75
  -2   4  -3 3723.08   70.37
  -2  -4  -3 3675.77   66.19
  -2  -4  -2  660.00   22.84
  -2  -4  -2  664.00   22.08
  -2  -4  -2  673.08   27.53
  -2   4  -2  686.60   29.14
  -2  -4  -2  694.98   27.70
  -2  -4  -1  767.60   24.85
  -2  -4  -1  734.27   22.76
  -2  -4  -1  763.47   27.43
  -2   4  -1  738.14   29.03
  -2  -4  -1  794.07   27.24
  -2  -4   0 1976.16   37.61
  -2  -4   0 2073.33   40.75
  -2  -4   0 2029.30   42.03
  -2  -4   0 2092.50   41.32
  -2   4   0 1956.49   45.33
  -2  -4   1  283.37   15.75
  -2  -4   1  291.38   15.85
  -2  -4   1  289.30   15.04
  -2   4   1  279.50   17.71
  -2  -4   2 1795.64   35.88
  -2   4   2 1766.10   33.73
  -2  -4   2 1849.70   34.74
  -2   4   2 1828.72   44.44
  -2   4   3  219.83   14.02
  -2  -4   3  227.07   11.65
  -2   4   3  227.30   17.34
  -2  -4   4 1071.95   31.65
  -2   4   4  969.26   29.91
  -2   4   4 1021.09   35.03
  -2  -4   5   82.24   10.82
  -2   4   5   80.07   11.47
  -2   4   5   97.62   12.81
  -2  -4   6 1813.78   43.56
  -2   4   6 1946.06   49.18
  -2   4   6 1805.04   47.71
  -2   4   7  135.34   15.48
  -2  -4   7  133.83   12.97
  -2  -4   8   30.00    7.93
  -2   4   8   33.52    8.46
  -2   4   8   19.78    5.29
  -2   4   9   69.19   12.53
  -2  -4  10  237.65   14.90
  -2  -4  10  220.36   14.60
  -2   4  10  255.99   12.58
  -2  -4  10  239.32   15.56
  -2   4  10  260.83   24.78
  -2   4  10  230.97   15.21
  -2  -4  10  209.88   14.67
  -2  -4  11  391.00   20.05
  -2   4  11  430.49   21.07
  -2  -4  11  453.73   21.55
  -2  -4  11  455.90   22.72
  -2  -4  11  419.29   15.41
  -2   4  11  496.71   34.87
  -2   4  11  484.81   18.13
  -2   4  11  424.13   19.71
  -2  -4  11  414.26   20.45
  -2   4  11  436.32   22.10
  -2  -4  11  415.88   21.49
  -2  -4  12  625.94   26.38
  -2   4  12  613.83   26.60
  -2   4  12  559.10   25.86
  -2   4  12  589.14   24.34
  -2  -4  12  607.20   27.17
  -2   4  12  601.26   39.21
  -2  -4  12  545.40   18.33
  -2   4  12  634.64   21.53
  -2  -4  12  567.68   25.30
  -2  -4  13  157.66   14.74
  -2   4  13  170.61   16.24
  -2   4  13  149.80   14.39
  -2  -4  13  157.69   15.76
  -2  -4  13  151.29    9.88
  -2   4  13  172.89   12.21
  -2   4  13  160.94   13.62
  -2  -4  13  173.46   15.55
  -2  -4  14   45.37   10.35
  -2   4  14   39.27    7.40
  -2   4  14   42.23    8.29
  -2  -4  14   34.19    9.03
  -2  -4  14   37.58    8.97
  -2   4  15  182.82   14.32
  -2   4  15  183.79   12.25
  -2  -4  15  161.66   15.12
  -2  -4  15  188.43   17.24
  -2  -4  15  159.29   14.43
  -2   4  16   14.82    4.87
  -2   4  16    8.12    4.05
  -2  -4  16   10.50    7.13
  -2  -4  16    7.14    5.77
  -2  -4  16    8.58    4.99
  -2   4  17   14.08    3.64
  -2   4  17    8.13    3.42
  -2  -4  17    7.14    5.66
  -2  -4  17    9.24    5.24
  -2  -4  18  137.95   11.19
  -2   4  18  112.14    6.84
  -2  -4  18  130.98   10.28
  -2  -4  19   21.06    4.11
  -2  -4  19   17.32    3.43
  -2   6 -10   39.25   13.65
  -2  -6 -10   15.23    9.59
  -2   6 -10   44.47   15.71
  -2  -6  -9  344.14   29.24
  -2   6  -9  377.02   33.91
  -2  -6  -9  322.22   29.54
  -2   6  -9  426.66   37.58
  -2  -6  -8  124.82   17.50
  -2   6  -8  123.16   19.96
  -2  -6  -8  109.16   16.97
  -2   6  -8  145.30   23.02
  -2  -6  -7  477.30   32.13
  -2   6  -7  487.25   35.26
  -2   6  -7  464.22   35.20
  -2  -6  -7  486.04   33.75
  -2  -6  -6  668.24   36.26
  -2   6  -6  677.86   39.46
  -2   6  -6  710.89   41.48
  -2  -6  -6  661.18   37.30
  -2  -6  -5   58.61    9.74
  -2  -6  -5   60.82   12.59
  -2   6  -5   79.61   14.51
  -2  -6  -5   77.18   14.46
  -2  -6  -4  343.31   22.07
  -2  -6  -4  357.83   19.42
  -2  -6  -4  315.28   23.72
  -2  -6  -4  334.13   25.29
  -2   6  -4  334.50   26.19
  -2  -6  -3   53.86    9.10
  -2  -6  -3   41.21    7.59
  -2  -6  -3   39.10   12.17
  -2   6  -3   43.16   12.31
  -2  -6  -3   35.29   10.97
  -2  -6  -2  266.02   17.57
  -2  -6  -2  279.43   18.91
  -2  -6  -2  258.78   20.73
  -2   6  -2  264.36   22.14
  -2  -6  -2  213.60   18.59
  -2  -6  -1 2669.37   56.93
  -2  -6  -1 2639.90   53.69
  -2  -6  -1 2652.64   58.88
  -2  -6  -1 2639.10   58.32
  -2   6  -1 2852.68   64.63
  -2  -6   0 1728.17   46.22
  -2  -6   0 1724.85   44.22
  -2  -6   0 1638.08   45.02
  -2   6   0 1711.03   50.41
  -2  -6   0 1681.40   44.97
  -2  -6   1 2404.72   53.23
  -2  -6   1 2410.28   56.07
  -2  -6   1 2326.38   50.19
  -2   6   1 2438.39   58.34
  -2  -6   2    2.68    7.63
  -2   6   2    2.19    8.08
  -2  -6   3  194.18   17.27
  -2   6   3  193.41   17.92
  -2  -6   4  717.73   31.71
  -2   6   4  723.83   33.79
  -2  -6   5 1038.82   38.58
  -2   6   5  980.41   39.27
  -2  -6   6  532.58   28.50
  -2   6   7   99.76   12.50
  -2   6   7  106.50   15.92
  -2  -6   7  111.52   13.81
  -2   6   8    1.46    2.71
  -2  -6   8   12.57    7.23
  -2   6   8   12.19    8.01
  -2  -6   9   14.50    5.05
  -2  -6   9   15.30    5.46
  -2  -6   9   10.82    3.87
  -2   6   9   20.86    4.96
  -2  -6   9   25.58    7.31
  -2   6   9   21.15    4.40
  -2   6   9   22.47   10.15
  -2  -6  10  268.08   17.47
  -2  -6  10  237.00   15.28
  -2   6  10  235.20   14.48
  -2  -6  10  254.11   16.62
  -2   6  10  237.17   16.17
  -2  -6  10  219.03   14.36
  -2   6  10  234.69   13.06
  -2  -6  10  232.39   16.86
  -2   6  10  221.55   24.12
  -2  -6  11   19.79    6.66
  -2   6  11   21.32    5.61
  -2  -6  11   14.07    3.89
  -2   6  11   23.70    6.15
  -2  -6  11   14.53    6.54
  -2   6  11   17.19    5.41
  -2  -6  11   22.61    6.77
  -2   6  11   27.56   12.17
  -2  -6  12  142.59   14.37
  -2   6  12  122.80   11.33
  -2   6  12  162.90   14.04
  -2   6  12  153.20   13.95
  -2   6  12  151.10   11.64
  -2   6  12  180.21   25.28
  -2  -6  12  147.84   15.19
  -2  -6  12  131.19   14.08
  -2   6  13  598.67   26.06
  -2  -6  13  644.51   28.88
  -2   6  13  566.24   26.67
  -2  -6  13  639.99   29.84
  -2  -6  13  619.16   27.80
  -2   6  13  615.49   22.65
  -2  -6  14   76.26   11.09
  -2   6  14   63.47    9.77
  -2  -6  14   69.80   11.42
  -2  -6  14   76.48   12.83
  -2   6  14   72.77    8.89
  -2  -6  15   14.85    8.46
  -2  -6  15   12.38    9.23
  -2   6  15   12.98    5.42
  -2  -6  15   25.05    8.12
  -2  -6  16  154.27   14.66
  -2   6  16  140.68   10.12
  -2  -6  16  159.97   13.88
  -2  -6  17   45.37    7.64
  -2   6  17   35.69    4.97
  -2  -6  17   37.17    7.40
  -2   6  18   62.60    4.88
  -2  -6  18   71.87    7.72
  -2  -6  18   78.63    7.47
  -2   8  -9   95.33   18.78
  -2   8  -8  762.86   49.03
  -2   8  -7   47.46   14.33
  -2  -8  -7   26.12   12.55
  -2   8  -6  211.80   26.18
  -2  -8  -6  175.91   22.93
  -2  -8  -5  613.29   38.90
  -2   8  -5  680.70   41.66
  -2  -8  -4  420.39   28.11
  -2  -8  -4  335.15   21.91
  -2   8  -4  368.93   22.46
  -2   8  -4  372.93   30.70
  -2  -8  -4  330.59   27.92
  -2  -8  -3  141.89   16.80
  -2  -8  -3  147.84   15.86
  -2   8  -3  136.51   14.67
  -2  -8  -3  112.38   17.04
  -2   8  -3  128.65   18.27
  -2  -8  -2 1233.98   43.62
  -2  -8  -2 1367.42   49.70
  -2   8  -2 1285.39   43.67
  -2  -8  -2 1219.21   48.43
  -2   8  -2 1317.76   51.95
  -2  -8  -1  128.62   15.04
  -2  -8  -1  129.61   15.41
  -2   8  -1  128.80   14.96
  -2   8  -1  122.85   16.71
  -2  -8   0  245.01   20.94
  -2  -8   0  292.86   23.88
  -2   8   0  278.13   24.08
  -2  -8   1   84.40   14.76
  -2   8   1   54.73   12.64
  -2  -8   2   74.62   14.32
  -2   8   2   74.27   13.05
  -2  -8   3 1056.98   43.85
  -2   8   3 1139.17   43.63
  -2   8   3 1060.86   44.50
  -2  -8   4   98.88   15.68
  -2   8   4   79.02   12.66
  -2   8   4   80.23   13.49
  -2  -8   5  386.64   28.20
  -2   8   5  429.55   28.02
  -2   8   5  408.76   28.78
  -2  -8   6   27.63    9.90
  -2   8   6   38.52   10.56
  -2  -8   7   76.77    9.23
  -2  -8   7   73.59    9.71
  -2   8   7  102.43   13.82
  -2  -8   7   67.23   13.62
  -2   8   7   83.26   15.84
  -2   8   7   81.83    7.52
  -2   8   7   73.71    9.13
  -2  -8   7   79.57    9.08
  -2  -8   7   84.56    9.90
  -2   8   7   77.21    9.83
  -2  -8   8  238.87   17.17
  -2  -8   8  228.83   15.87
  -2   8   8  258.61   22.52
  -2   8   8  260.79   13.46
  -2   8   8  214.58   23.97
  -2   8   8  239.77   16.25
  -2  -8   8  233.69   15.56
  -2   8   8  245.45   17.57
  -2  -8   8  223.27   15.38
  -2  -8   9  204.43   16.70
  -2  -8   9  188.38   15.11
  -2  -8   9  200.34   14.40
  -2   8   9  196.80   12.33
  -2  -8   9  197.69   16.20
  -2   8   9  200.96   24.23
  -2   8   9  191.51   14.92
  -2  -8   9  187.67   14.62
  -2  -8   9  178.07   14.35
  -2  -8  10   88.42   12.54
  -2   8  10   88.98   10.33
  -2  -8  10   80.99   10.61
  -2  -8  10   71.05    9.68
  -2   8  10   88.29   10.94
  -2   8  10   81.82    8.95
  -2  -8  10   68.74   11.64
  -2   8  10   77.97   15.70
  -2  -8  10   87.27   10.72
  -2   8  11  207.14   15.27
  -2  -8  11  197.64   16.90
  -2   8  11  189.13   15.35
  -2  -8  11  196.72   14.94
  -2  -8  11  200.38   18.01
  -2   8  11  213.18   13.74
  -2   8  11  215.38   26.96
  -2  -8  11  199.74   16.02
  -2   8  12   40.77    7.93
  -2   8  12   40.47    7.67
  -2  -8  12   51.06    7.63
  -2   8  12   41.95    7.71
  -2  -8  12   37.32    9.52
  -2  -8  12   35.10    9.15
  -2   8  13  133.87   12.19
  -2   8  13  118.02   12.43
  -2   8  13  132.77   11.70
  -2  -8  13  147.04   15.83
  -2  -8  13  148.81   15.00
  -2  -8  14  436.66   24.50
  -2   8  14  435.85   18.67
  -2  -8  14  467.31   23.86
  -2   8  15  219.66   12.83
  -2  -8  15  233.75   16.46
  -2  -8  15  230.16   17.31
  -2   8  16    2.13    3.57
  -2  -8  16    0.79    5.51
  -2  -8  16    6.17    5.60
  -2  -8  17  108.05    9.45
  -2  -8  17  107.87    9.61
  -2   8  17   95.65    6.49
  -2  -8  18   36.84    4.97
  -2  -8  18   32.86    4.64
  -2  10 -14   21.70    4.35
  -2  10 -11   82.67    8.91
  -2  10 -10   84.11    9.87
  -2 -10  -9   12.26    4.34
  -2  10  -9    6.69    4.76
  -2  10  -8  108.06   11.87
  -2  10  -7  608.99   26.51
  -2  10  -7  584.46   44.57
  -2  10  -6  188.13   15.10
  -2  10  -6  151.48   23.16
  -2  10  -5  388.49   20.93
  -2  10  -5  424.07   36.42
  -2  10  -4  375.75   20.64
  -2 -10  -4  331.59   18.15
  -2  10  -4  372.13   33.49
  -2  10  -3  267.45   22.22
  -2 -10  -3  224.24   21.31
  -2 -10  -3  315.09   27.58
  -2  10  -3  268.06   17.08
  -2  10  -3  244.27   26.42
  -2 -10  -3  241.58   15.61
  -2  10  -2  107.68   14.91
  -2 -10  -2  103.99   16.45
  -2 -10  -2  101.56   15.85
  -2  10  -2  128.70   12.09
  -2  10  -2  118.74   11.67
  -2  10  -2   74.85   16.16
  -2 -10  -2   97.11   10.04
  -2  10  -1   97.70   14.73
  -2 -10  -1   66.72   13.47
  -2 -10  -1  126.54   17.85
  -2  10  -1  102.28   10.68
  -2  10  -1  101.33   10.63
  -2 -10  -1   98.08   10.43
  -2  10  -1  105.78   17.45
  -2  10   0    6.54    6.81
  -2 -10   0    8.96    7.85
  -2  10   0    7.21    3.77
  -2  10   0   -0.90    3.71
  -2 -10   0    8.12    4.91
  -2  10   0    2.73    6.94
  -2  10   1  227.91   22.08
  -2 -10   1  211.09   22.75
  -2  10   1  234.85   15.48
  -2 -10   1  190.62   12.76
  -2  10   1  231.03   15.43
  -2  10   1  206.99   23.60
  -2 -10   1  202.36   14.91
  -2  10   2  687.77   38.50
  -2 -10   2  657.31   38.97
  -2  10   2  676.08   25.72
  -2  10   2  709.86   26.88
  -2 -10   2  641.50   23.68
  -2 -10   2  664.46   26.72
  -2  10   2  626.80   39.05
  -2  10   3  135.30   19.19
  -2 -10   3  137.34   19.31
  -2  10   3  145.83   12.46
  -2 -10   3  142.01   11.81
  -2  10   3  138.71   12.07
  -2 -10   3  135.37   12.72
  -2  10   3  137.34   12.25
  -2  10   3  164.70   20.08
  -2  10   4  229.20   23.23
  -2  10   4  153.07    9.43
  -2 -10   4  200.79   23.31
  -2 -10   4  163.30   12.84
  -2  10   4  186.39   14.31
  -2 -10   4  203.66   14.41
  -2  10   4  214.18   14.98
  -2 -10   4  173.18   14.49
  -2  10   4  177.18   21.25
  -2  10   4  190.17   14.49
  -2  10   5  569.26   36.33
  -2 -10   5  507.43   24.70
  -2 -10   5  511.70   35.89
  -2  10   5  512.18   17.67
  -2  10   5  532.60   23.25
  -2  10   5  524.17   23.89
  -2 -10   5  521.02   23.24
  -2 -10   5  534.54   25.36
  -2  10   5  546.76   36.32
  -2  10   5  511.69   24.02
  -2  10   6   75.19   14.17
  -2 -10   6  102.43   12.36
  -2  10   6   82.30    7.84
  -2  10   6   83.17   10.15
  -2 -10   6   83.71   10.64
  -2  10   6   65.72    8.10
  -2  10   6   74.27   10.61
  -2 -10   6   77.03   10.82
  -2  10   7  645.21   38.96
  -2 -10   7  615.57   28.80
  -2  10   7  617.38   20.70
  -2 -10   7  546.39   21.55
  -2  10   7  596.34   42.93
  -2  10   7  582.79   25.88
  -2 -10   7  581.62   25.73
  -2  10   7  598.82   24.82
  -2  10   7  575.28   27.56
  -2 -10   7  601.71   27.63
  -2  10   8  226.68   22.96
  -2 -10   8  232.60   18.82
  -2  10   8  211.52   12.92
  -2 -10   8  193.74   14.10
  -2  10   8  201.36   26.15
  -2  10   8  230.70   16.68
  -2 -10   8  239.79   17.64
  -2  10   8  206.37   17.59
  -2 -10   8  177.85   15.70
  -2 -10   9  237.64   19.87
  -2  10   9  242.93   29.06
  -2 -10   9  246.80   19.58
  -2  10   9  253.02   14.51
  -2 -10   9  213.89   15.04
  -2  10   9  249.40   17.39
  -2 -10   9  256.82   18.21
  -2 -10   9  253.80   18.56
  -2 -10  10   17.50    9.76
  -2  10  10   10.74    6.51
  -2  10  10    9.64    5.42
  -2 -10  10   11.56    5.91
  -2 -10  10   23.05    9.36
  -2  10  10   17.89    6.00
  -2 -10  10    9.92    6.40
  -2 -10  10    6.28    6.26
  -2  10  11   43.09    8.33
  -2  10  11   49.85    7.73
  -2 -10  11   39.83   10.23
  -2 -10  11   46.68    8.74
  -2  10  11   47.03    8.38
  -2 -10  11   55.70    9.60
  -2 -10  11   57.51    9.00
  -2  10  12   61.91    9.73
  -2  10  12   68.39    8.92
  -2 -10  12   64.40    8.86
  -2 -10  12   76.21   10.62
  -2  10  12   76.46    9.47
  -2 -10  12   76.77   12.53
  -2  10  13  420.26   20.09
  -2  10  13  404.45   19.07
  -2 -10  13  449.23   20.73
  -2  10  13  466.19   18.75
  -2 -10  13  480.10   24.27
  -2 -10  13  438.51   21.18
  -2 -10  14   28.82    7.17
  -2  10  14   36.91    6.40
  -2 -10  14   40.55    9.43
  -2  10  15   40.10    5.70
  -2 -10  15   35.04    7.21
  -2 -10  15   24.55    5.97
  -2 -10  16   81.14    7.40
  -2 -10  16   99.64    8.77
  -2  10  16   89.16    6.24
  -2  12 -13   25.52    4.43
  -2  12 -12    6.51    3.79
  -2  12 -11   75.08    7.20
  -2  12 -11   86.86    9.96
  -2 -12 -11   80.49    8.58
  -2  12 -10   50.80    8.50
  -2  12 -10   58.01    7.81
  -2 -12  -9   60.51    8.13
  -2  12  -9   67.95   10.58
  -2  12  -9   74.99    9.46
  -2  12  -8  223.27   16.15
  -2  12  -8  215.50   17.32
  -2 -12  -8  179.61   14.55
  -2  12  -7  288.78   19.61
  -2 -12  -7  221.13   17.15
  -2  12  -7  255.61   17.97
  -2 -12  -6   44.31    9.80
  -2  12  -6   45.55    9.63
  -2  12  -6   48.30    9.61
  -2  12  -5  177.92   15.64
  -2  12  -5  189.47   16.39
  -2  12  -4   55.02    9.69
  -2  12  -4   54.40    9.59
  -2 -12  -4   42.95    7.53
  -2  12  -3   95.18   11.92
  -2  12  -3   96.33   12.25
  -2  12  -3   54.43   14.79
  -2 -12  -3   90.97   10.92
  -2  12  -2  158.94   19.99
  -2  12  -2  149.37   14.05
  -2  12  -2  148.34   14.12
  -2  12  -2  138.03   20.73
  -2 -12  -2  148.37   13.86
  -2  12  -1  640.23   39.36
  -2  12  -1  593.00   26.96
  -2  12  -1  610.23   27.29
  -2 -12  -1  548.37   25.86
  -2  12  -1  590.61   42.25
  -2  12   0  256.30   26.06
  -2 -12   0  225.84   17.67
  -2  12   0  224.34   16.65
  -2  12   0  215.10   16.83
  -2 -12   0  207.06   16.44
  -2  12   0  172.04   22.57
  -2  12   1   65.16   15.14
  -2 -12   1   91.80   11.78
  -2 -12   1   81.10    9.43
  -2  12   1   80.11   10.60
  -2  12   1   78.18   10.82
  -2 -12   1   70.98   11.09
  -2  12   1   75.44   14.15
  -2  12   1   82.56    9.72
  -2  12   2  186.56   21.68
  -2 -12   2  165.47   14.83
  -2  12   2  178.75   15.04
  -2 -12   2  165.06   15.07
  -2 -12   2  155.07   13.32
  -2  12   2  172.38   14.81
  -2 -12   2  153.74   15.22
  -2  12   2  178.85   14.72
  -2  12   2  162.37   21.06
  -2  12   3  566.92   39.18
  -2 -12   3  534.73   26.05
  -2 -12   3  497.61   24.40
  -2 -12   3  536.55   24.52
  -2  12   3  531.62   25.05
  -2  12   3  520.98   24.59
  -2 -12   3  505.93   26.55
  -2  12   3  537.71   24.97
  -2  12   4  155.33   20.72
  -2 -12   4  135.18   14.59
  -2  12   4  150.02    9.67
  -2 -12   4  139.94   13.13
  -2  12   4  144.46   13.34
  -2 -12   4  165.26   14.75
  -2  12   4  158.26   13.86
  -2 -12   4  152.55   16.03
  -2  12   4  141.96   13.81
  -2 -12   5  299.68   24.96
  -2  12   5  259.95   27.26
  -2 -12   5  257.14   19.80
  -2  12   5  251.55   12.93
  -2  12   5  275.91   18.14
  -2 -12   5  270.72   18.65
  -2  12   5  257.21   17.20
  -2 -12   5  252.12   19.89
  -2  12   5  278.04   19.14
  -2 -12   6   51.78   11.34
  -2 -12   6   96.27   15.82
  -2  12   6   53.92    6.95
  -2  12   6   55.93    8.78
  -2  12   6   67.96    8.95
  -2 -12   6   60.69   10.50
  -2 -12   6   45.78   11.03
  -2  12   6   56.99   10.67
  -2 -12   7  291.58   22.26
  -2  12   7  245.80   13.45
  -2  12   7  265.89   17.78
  -2 -12   7  260.21   19.15
  -2 -12   7  256.64   19.88
  -2  12   7  251.09   19.32
  -2 -12   8   71.79   14.18
  -2  12   8   56.18    7.55
  -2 -12   8   50.40   10.93
  -2  12   8   56.28    8.79
  -2 -12   8   69.73   11.72
  -2 -12   8   56.24   10.96
  -2 -12   9  353.31   24.07
  -2  12   9  336.29   20.15
  -2  12   9  324.73   15.58
  -2 -12   9  307.17   20.98
  -2  12   9  328.45   18.79
  -2 -12   9  338.77   21.31
  -2 -12   9  302.98   20.60
  -2  12  10   12.31    6.24
  -2  12  10   19.05    5.86
  -2 -12  10   15.23    7.45
  -2  12  10   17.56    5.04
  -2 -12  10   19.12    7.34
  -2 -12  10   20.42    7.08
  -2  12  11  312.88   17.96
  -2  12  11  349.30   15.63
  -2 -12  11  338.09   20.17
  -2 -12  11  324.90   16.17
  -2 -12  11  337.94   19.76
  -2 -12  11  310.58   18.34
  -2 -12  12   42.94   12.32
  -2  12  12   32.99    7.45
  -2 -12  12   33.51    6.63
  -2  12  12   26.49    5.54
  -2 -12  12   23.28    7.40
  -2 -12  12   23.97    5.37
  -2 -12  13   73.77   12.99
  -2 -12  13   47.66    8.03
  -2  12  13   61.60    6.63
  -2 -12  13   50.05    6.50
  -2 -12  14   31.21    8.09
  -2 -12  14   26.75    4.55
  -2  12  14   35.40    4.61
  -2 -12  14   26.18    5.48
  -2 -12  15  120.18   11.81
  -2  12  15  111.46    6.10
  -2 -12  15  103.73    7.63
  -2  14 -11  110.30    7.92
  -2  14 -10   89.98    7.19
  -2  14 -10   89.55    8.42
  -2 -14 -10   73.29    7.59
  -2  14  -9   42.49    6.90
  -2  14  -9   42.99    6.27
  -2 -14  -9   43.03    7.34
  -2 -14  -8  107.29   10.18
  -2  14  -8  109.97   10.38
  -2  14  -8  112.88   11.33
  -2 -14  -7    6.70    5.00
  -2  14  -7   -0.42    4.33
  -2  14  -7    8.13    5.58
  -2  14  -6   98.01   11.18
  -2 -14  -6   72.63   10.41
  -2  14  -6   89.24   10.89
  -2  14  -5   29.04    7.78
  -2 -14  -5   31.87    9.38
  -2  14  -5   29.90    8.21
  -2 -14  -4   26.04    6.18
  -2  14  -4   42.24    9.77
  -2 -14  -4   32.92   10.52
  -2  14  -4   53.99    9.72
  -2 -14  -3   93.96   14.05
  -2  14  -3  106.73   12.22
  -2  14  -3   95.09   12.55
  -2 -14  -3  105.77   11.23
  -2 -14  -2  115.74   14.98
  -2  14  -2   96.26   11.93
  -2  14  -2  125.61   13.67
  -2 -14  -2  107.56   11.86
  -2 -14  -1   13.27    9.44
  -2  14  -1   16.44    6.64
  -2  14  -1   12.39    6.81
  -2 -14  -1   11.86    6.90
  -2  14   0  115.51   12.33
  -2  14   0  125.44   13.40
  -2 -14   0  128.50   14.61
  -2 -14   0  111.12   13.41
  -2 -14   1  204.98   15.55
  -2 -14   1  225.58   18.03
  -2 -14   1  235.58   15.64
  -2  14   1  209.74   16.00
  -2  14   1  208.22   16.52
  -2 -14   1  215.61   17.99
  -2  14   1  222.74   15.42
  -2 -14   2   22.57    7.63
  -2 -14   2   19.64    8.11
  -2  14   2   23.89    6.50
  -2  14   2   20.93    6.71
  -2 -14   2   19.56    6.06
  -2  14   2   26.25    6.38
  -2 -14   2   43.46   10.88
  -2 -14   3  180.67   15.99
  -2 -14   3  174.06   15.56
  -2 -14   3  201.55   15.83
  -2  14   3  201.39   15.48
  -2  14   3  174.66   14.81
  -2  14   3  177.15   14.43
  -2 -14   3  200.36   18.37
  -2 -14   4  278.15   19.83
  -2 -14   4  261.38   17.70
  -2 -14   4  286.52   18.94
  -2  14   4  288.42   18.08
  -2  14   4  271.30   17.54
  -2  14   4  263.04   17.84
  -2 -14   4  272.35   20.44
  -2 -14   5   68.49   11.75
  -2  14   5   87.52   10.00
  -2  14   5   79.75    9.30
  -2 -14   5   76.57   10.94
  -2 -14   5   88.61   13.83
  -2  14   5   79.34   10.81
  -2 -14   6    9.30    8.78
  -2 -14   6    4.02    6.99
  -2  14   6    8.93    3.09
  -2  14   6   -1.85    2.79
  -2  14   6   11.73    4.27
  -2 -14   6    7.46    6.75
  -2 -14   6    9.79    9.30
  -2  14   6   13.08    5.72
  -2 -14   7  108.94   15.63
  -2 -14   7  108.21   13.89
  -2  14   7  109.78    8.25
  -2 -14   7  112.07   12.48
  -2 -14   7  107.07   13.05
  -2  14   7  117.54   10.93
  -2 -14   7  116.38   14.17
  -2 -14   8   83.30   14.29
  -2  14   8   71.92   10.45
  -2 -14   8   70.02   10.24
  -2  14   8   77.29    7.18
  -2 -14   8   93.21   11.89
  -2 -14   8   79.48   11.78
  -2  14   9   50.53    8.81
  -2 -14   9   69.49   12.37
  -2  14   9   65.78    6.57
  -2 -14   9   51.11    8.63
  -2 -14   9   66.23   10.24
  -2 -14   9   63.59    9.72
  -2 -14  10   78.65   12.41
  -2  14  10   69.28    8.51
  -2  14  10   72.12    6.62
  -2 -14  10   66.80    8.88
  -2 -14  10   86.88   10.21
  -2 -14  10   58.79    8.27
  -2  14  11   49.36    5.38
  -2 -14  11   46.47    6.77
  -2 -14  11   39.44    9.42
  -2  14  11   48.88    7.25
  -2 -14  11   36.90    5.83
  -2 -14  12   10.07    3.81
  -2  14  12    5.58    2.34
  -2 -14  12    7.93    5.57
  -2  14  13   22.84    2.84
  -2 -14  13   23.39    5.86
  -2  16  -8   53.85    5.44
  -2  16  -8   57.47    5.58
  -2 -16  -8   46.31    5.77
  -2 -16  -7   21.34    4.01
  -2  16  -7   25.29    4.68
  -2  16  -7   19.89    4.08
  -2 -16  -7   20.90    5.31
  -2  16  -6  117.76    9.19
  -2  16  -6  123.41    9.76
  -2 -16  -6  100.30    9.36
  -2 -16  -6  129.29   10.43
  -2 -16  -5    5.96    5.52
  -2  16  -5    6.17    3.69
  -2  16  -5    6.25    4.69
  -2 -16  -5    6.65    4.76
  -2 -16  -4  182.38   10.81
  -2 -16  -4  228.24   15.56
  -2  16  -4  186.13   12.64
  -2  16  -4  231.23   14.55
  -2 -16  -4  199.76   13.97
  -2 -16  -3   34.81    5.92
  -2  16  -3   41.30    7.67
  -2 -16  -3   46.97    9.39
  -2  16  -3   39.79    6.73
  -2 -16  -3   41.21    7.58
  -2 -16  -2  147.91   11.43
  -2 -16  -2  141.55   13.44
  -2  16  -2  134.77   11.43
  -2  16  -2  153.54   12.76
  -2 -16  -2  124.24   10.52
  -2 -16  -2  135.67   11.64
  -2 -16  -1   71.44    9.07
  -2 -16  -1   67.91   10.64
  -2  16  -1   75.71    8.79
  -2  16  -1   67.70    9.03
  -2 -16  -1   61.58    8.48
  -2 -16  -1   74.70    8.93
  -2 -16   0   88.03    9.81
  -2 -16   0   85.04   11.39
  -2  16   0   83.12    8.90
  -2  16   0   80.75    9.84
  -2 -16   0   73.81    9.79
  -2 -16   0   68.09    8.12
  -2 -16   1   10.80    6.01
  -2 -16   1   17.88    8.09
  -2  16   1   13.65    4.43
  -2  16   1    6.29    4.40
  -2 -16   1    7.12    6.05
  -2 -16   2  195.82   14.67
  -2  16   2  185.02   12.66
  -2  16   2  195.69   13.55
  -2 -16   2  197.66   15.70
  -2 -16   3  184.59   13.57
  -2  16   3  203.08   12.69
  -2  16   3  188.78   12.85
  -2 -16   3  216.61   16.42
  -2  16   3  198.03   12.84
  -2 -16   4  198.66   13.18
  -2 -16   4  195.84   13.16
  -2 -16   4  231.21   14.73
  -2  16   4  191.72   11.79
  -2  16   4  210.83   12.63
  -2 -16   4  229.81   16.80
  -2  16   5   13.72    4.86
  -2 -16   5   11.07    4.04
  -2 -16   5   16.23    4.96
  -2 -16   5    4.74    4.66
  -2 -16   5   19.39    7.54
  -2 -16   6   51.24    6.53
  -2  16   6   47.46    6.99
  -2 -16   6   48.95    6.62
  -2 -16   6   68.63    8.67
  -2 -16   6   60.87    9.36
  -2 -16   7   71.60    7.38
  -2  16   7   72.92    8.05
  -2 -16   7   69.42    6.78
  -2 -16   7   86.68   10.18
  -2 -16   8   27.37    4.82
  -2  16   8   17.55    4.65
  -2 -16   8   33.52    6.40
  -2  16   9   45.30    5.65
  -2 -16   9   41.58    6.13
  -2  16  10   48.33    5.18
  -2 -18  -3    5.53    2.83
  -2  18  -2   82.93    6.39
  -2 -18  -2   82.65    7.29
  -2 -18  -1   50.68    5.25
  -2 -18  -1   53.86    6.35
  -2  18  -1   45.89    4.86
  -2 -18   0   27.61    4.30
  -2 -18   0   27.51    4.95
  -2  18   0   22.78    3.64
  -2 -18   1   21.66    4.16
  -2 -18   1   18.70    3.87
  -2 -18   1   26.80    4.49
  -2 -18   2   56.67    5.83
  -2 -18   2   51.32    5.83
  -2 -18   3   11.22    3.19
  -2 -18   3    8.76    3.71
  -2 -18   4   94.75    6.61
  -2 -18   4   89.28    7.45
  -1  -1 -13  560.29   39.76
  -1   1 -12  271.37   30.65
  -1  -1 -12  208.78   23.94
  -1   1 -12  236.46   28.97
  -1   1 -12  213.38   23.93
  -1  -1 -12  257.57   29.99
  -1  -1 -11  203.66   23.15
  -1   1 -11  220.08   26.90
  -1  -1 -11  204.88   22.33
  -1   1 -11  195.15   23.70
  -1   1 -11  171.07   21.14
  -1   1 -11  218.61   22.43
  -1  -1 -11  198.14   25.42
  -1  -1 -10   56.85   12.99
  -1   1 -10   60.81   16.00
  -1   1 -10   56.82   12.23
  -1  -1 -10   42.89   11.40
  -1   1 -10   52.48   12.59
  -1  -1  -9   48.49   10.49
  -1   1  -9   19.60   11.26
  -1   1  -9   28.36    9.27
  -1  -1  -9   23.26    9.70
  -1  -1  -9   23.13    5.74
  -1   1  -9   39.26    9.96
  -1  -1  -8  884.23   38.60
  -1   1  -8  784.92   32.37
  -1  -1  -8  864.14   32.42
  -1   1  -8  816.25   39.23
  -1   1  -7  918.58   25.94
  -1   1  -7  791.80   30.19
  -1  -1  -7  893.45   26.12
  -1   1  -7  765.33   34.46
  -1   1  -6  585.74   23.16
  -1   1  -6  629.06   19.56
  -1   1  -6  611.99   29.11
  -1  -1  -6  647.73   20.45
  -1  -1  -5  601.13   13.08
  -1   1  -5  609.78   20.96
  -1   1  -5  631.63   17.39
  -1   1  -5  609.46   25.66
  -1   1  -4 1801.00   38.26
  -1   1  -4 1809.10   25.60
  -1  -1  -3  580.29   13.80
  -1   1  -3  572.43   19.78
  -1   1  -3  583.00   12.63
  -1   1  -3  531.00   18.47
  -1  -1  -2  347.95   11.14
  -1  -1  -2  357.96   10.88
  -1   1  -2  361.81   14.03
  -1   1  -2  347.62   13.10
  -1   1  -2  357.92    8.21
  -1   1  -2  363.24   13.07
  -1  -1  -1 8600.17   38.44
  -1  -1  -1 8895.39   52.47
  -1  -1  -1 8856.13   56.16
  -1   1  -1 9068.95   51.20
  -1   1  -1 8904.28   56.31
  -1   1  -1 8974.75   58.13
  -1   1  -1 8635.54   36.47
  -1  -1   0 4329.08   35.92
  -1   1   0 4311.51   37.04
  -1   1   1 2518.09   20.41
  -1  -1   2 2540.98   27.96
  -1  -1   2 2518.49   17.77
  -1  -1   3 6445.05   45.67
  -1   1   3 6371.82   51.03
  -1   1   3 6534.73   55.21
  -1  -1   4 3183.87   33.35
  -1   1   4 3223.08   22.59
  -1  -1   4 3115.39   41.35
  -1   1   4 3157.30   42.67
  -1   1   4 3283.93   43.62
  -1  -1   5  168.22    8.41
  -1   1   5  151.50   11.65
  -1  -1   5  165.48   11.84
  -1   1   5  150.12   11.21
  -1  -1   6  944.24   19.27
  -1   1   6  994.54   30.93
  -1  -1   6  997.34   30.47
  -1  -1   6  952.03   27.01
  -1   1   6  934.58   28.51
  -1  -1   7 1751.89   45.58
  -1   1   7 1724.57   45.91
  -1   1   7 1658.19   40.90
  -1  -1   7 1636.74   38.30
  -1   1   8  388.45   24.37
  -1  -1   8  385.76   24.13
  -1  -1   8  358.20   19.25
  -1   1   8  335.34   20.75
  -1  -1   9 4063.41   81.63
  -1   1   9 4121.91   83.86
  -1  -1   9 4048.92   68.25
  -1   1  10  133.30   18.39
  -1  -1  10  169.32   15.50
  -1  -1  11  740.90   25.30
  -1   1  11  760.22   42.33
  -1  -1  11  746.00   27.47
  -1   1  11  765.88   27.30
  -1   1  11  755.43   20.31
  -1   1  11  774.70   28.53
  -1  -1  11  681.79   24.12
  -1  -1  11  836.99   30.01
  -1  -1  11  659.00   25.01
  -1   1  12   56.10   13.53
  -1   1  12   42.58    8.21
  -1  -1  12   39.62    8.28
  -1   1  12   36.25    5.36
  -1  -1  12   28.87    4.66
  -1  -1  12   32.52    6.83
  -1   1  12   39.48    6.99
  -1   1  12   44.60    6.73
  -1  -1  12   33.49    6.11
  -1   1  12   50.33   10.77
  -1  -1  12   28.13    6.78
  -1   1  12   36.84    6.46
  -1   1  13  245.66   12.72
  -1  -1  13  240.59   12.10
  -1  -1  13  250.67   18.55
  -1   1  13  235.48   27.44
  -1  -1  13  253.19   17.00
  -1   1  13  241.47   15.23
  -1   1  13  246.52   18.29
  -1  -1  13  229.58   15.65
  -1   1  13  274.28   21.79
  -1  -1  14  119.52   13.68
  -1   1  14  109.20    8.99
  -1   1  14  112.67   13.35
  -1  -1  14  129.46   13.11
  -1   1  14  136.24   12.09
  -1  -1  14  112.48   11.71
  -1  -1  15   15.14    6.88
  -1   1  15   14.75    3.88
  -1  -1  15   13.09    8.20
  -1   1  15   15.15    7.92
  -1  -1  15   17.39    4.86
  -1   1  16  350.24   21.17
  -1  -1  16  339.61   21.43
  -1  -1  16  286.00   17.56
  -1  -1  16  357.83   20.39
  -1  -1  17  127.60   12.81
  -1   1  17  121.48   12.36
  -1  -1  17  108.84   10.17
  -1  -1  17  123.96   11.53
  -1   1  17  132.13   12.69
  -1   1  18  209.72   13.74
  -1  -1  18  201.40   13.83
  -1  -1  18  195.40   12.38
  -1  -1  18  174.83   10.50
  -1   1  18  208.45   13.44
  -1   1  19  126.52    8.75
  -1   1  19  125.78    8.82
  -1  -1  19  106.52    7.37
  -1  -3 -12  312.12   30.85
  -1   3 -12  309.88   32.46
  -1   3 -12  282.37   28.87
  -1  -3 -11  605.28   39.65
  -1   3 -11  671.72   45.60
  -1   3 -11  640.68   41.56
  -1   3 -11  692.02   45.60
  -1  -3 -10  520.71   35.04
  -1   3 -10  487.81   36.47
  -1  -3 -10  456.05   32.56
  -1   3 -10  470.07   36.04
  -1   3 -10  490.87   34.18
  -1  -3  -9  349.07   26.75
  -1  -3  -9  350.98   22.68
  -1   3  -9  343.61   29.04
  -1  -3  -9  373.97   25.18
  -1   3  -9  334.11   29.07
  -1   3  -9  334.42   26.68
  -1  -3  -8  334.68   24.82
  -1  -3  -8  332.27   19.67
  -1  -3  -8  299.19   20.63
  -1   3  -8  323.06   26.70
  -1  -3  -8  279.72   20.94
  -1   3  -8  320.84   25.98
  -1   3  -8  318.80   25.13
  -1  -3  -7   -0.42    4.83
  -1  -3  -7    2.03    3.36
  -1  -3  -7    7.76    5.38
  -1  -3  -7   -0.26    5.56
  -1   3  -7    0.88    8.30
  -1   3  -7    6.34    7.25
  -1   3  -7    4.43    3.60
  -1   3  -7   17.66   11.66
  -1  -3  -6  791.38   31.98
  -1  -3  -6  824.38   26.92
  -1  -3  -6  800.34   30.41
  -1   3  -6  794.52   34.78
  -1  -3  -6  826.28   31.81
  -1   3  -6  806.07   34.67
  -1   3  -6  823.92   25.77
  -1   3  -6  786.81   33.06
  -1  -3  -5 1013.19   18.20
  -1  -3  -5 1027.70   33.20
  -1   3  -5  981.20   16.33
  -1  -3  -5 1057.09   27.82
  -1  -3  -5 1059.14   33.11
  -1   3  -5 1021.18   35.66
  -1  -3  -5 1030.57   33.47
  -1   3  -5 1060.96   36.79
  -1   3  -5 1045.34   34.84
  -1   3  -5 1053.97   27.11
  -1  -3  -4  754.78   17.43
  -1  -3  -4  744.55   25.91
  -1  -3  -4  789.15   22.43
  -1  -3  -4  761.67   26.82
  -1  -3  -4  825.96   28.06
  -1   3  -4  805.31   29.41
  -1   3  -4  804.56   28.24
  -1   3  -4  814.91   22.38
  -1   3  -4  786.02   28.63
  -1  -3  -3 1294.52   30.83
  -1  -3  -3 1295.73   23.58
  -1  -3  -3 1236.10   26.45
  -1  -3  -3 1291.83   32.65
  -1  -3  -3 1316.44   33.05
  -1   3  -3 1328.17   33.54
  -1   3  -3 1310.24   26.88
  -1  -3  -2 1152.34   26.80
  -1  -3  -2 1152.62   23.12
  -1   3  -2 1162.52   24.85
  -1  -3  -1  440.50   15.77
  -1  -3  -1  450.98   15.30
  -1   3  -1  436.44   15.73
  -1  -3   0   10.96    4.54
  -1  -3   0   11.15    4.88
  -1  -3   1 1195.55   26.96
  -1  -3   1 1145.33   23.96
  -1  -3   1 1137.31   23.56
  -1   3   2  897.56   24.59
  -1  -3   3   50.27    7.27
  -1   3   3   50.34    7.52
  -1  -3   3   49.81    4.05
  -1   3   3   46.96    7.69
  -1  -3   4  172.95    9.35
  -1   3   4  165.89   12.54
  -1  -3   4  201.89   12.60
  -1   3   5 7175.20   84.20
  -1  -3   5 6990.83   71.91
  -1   3   6 1542.04   33.01
  -1  -3   6 1479.53   36.30
  -1   3   6 1572.40   43.50
  -1  -3   6 1557.80   34.89
  -1  -3   7  769.76   29.81
  -1   3   7  807.97   23.93
  -1   3   7  815.12   34.57
  -1  -3   8  175.27   13.31
  -1   3   8  173.03   19.12
  -1  -3   9   82.95    9.82
  -1   3   9  111.80   17.18
  -1   3  10  430.40   31.04
  -1  -3  11  269.25   16.20
  -1   3  11  285.11   17.98
  -1   3  11  242.92   15.89
  -1   3  11  287.79   13.50
  -1   3  11  277.70   16.76
  -1  -3  11  295.29   18.01
  -1   3  11  283.15   27.78
  -1  -3  11  298.62   17.45
  -1  -3  12   81.50   10.26
  -1   3  12   89.74   12.64
  -1   3  12   72.34    9.34
  -1   3  12   87.74    8.26
  -1   3  12   87.87   11.27
  -1  -3  12   84.46   11.30
  -1   3  12   50.19   14.32
  -1  -3  12   68.67    9.53
  -1  -3  13  444.26   23.33
  -1   3  13  449.63   17.79
  -1   3  13  415.89   36.06
  -1  -3  13  478.70   25.50
  -1   3  13  457.87   23.69
  -1  -3  13  415.75   21.62
  -1  -3  13  465.10   22.24
  -1   3  13  450.61   25.29
  -1   3  14   -1.59    6.12
  -1   3  14    7.15    4.34
  -1  -3  14    6.77    8.23
  -1  -3  14    8.13    7.01
  -1  -3  14    4.68    4.58
  -1  -3  14    5.63    5.96
  -1  -3  15  334.61   22.31
  -1   3  15  304.20   19.71
  -1  -3  15  313.41   20.13
  -1   3  15  306.51   14.41
  -1  -3  15  359.99   19.79
  -1  -3  15  301.33   18.35
  -1   3  16   90.43   11.29
  -1  -3  16   54.44   11.04
  -1   3  16   68.92    6.66
  -1  -3  16   54.23    9.58
  -1  -3  16   70.23    8.91
  -1  -3  17  387.05   20.83
  -1   3  17  331.05   17.89
  -1   3  17  297.01   11.62
  -1  -3  17  357.44   16.87
  -1  -3  17  348.03   18.33
  -1  -3  18    4.87    4.35
  -1  -3  18    2.20    3.55
  -1   3  18    2.82    4.63
  -1  -3  19   10.86    3.42
  -1   3  19    8.72    3.60
  -1  -5 -11  219.54   26.29
  -1   5 -11  202.76   27.07
  -1   5 -11  185.04   25.05
  -1  -5 -10  664.41   38.43
  -1   5 -10  703.33   45.30
  -1   5 -10  734.06   44.99
  -1  -5  -9  141.85   18.11
  -1  -5  -9  137.42   18.07
  -1   5  -9  130.44   20.36
  -1   5  -9  151.81   21.89
  -1  -5  -8  232.80   21.91
  -1  -5  -8  213.79   19.75
  -1  -5  -8  223.67   21.31
  -1   5  -8  249.07   25.03
  -1   5  -8  248.76   24.47
  -1  -5  -7  533.06   31.54
  -1  -5  -7  530.45   29.55
  -1  -5  -7  507.30   30.51
  -1   5  -7  561.76   34.31
  -1   5  -7  575.17   33.67
  -1   5  -7  568.73   26.66
  -1  -5  -6 1026.92   40.78
  -1  -5  -6  944.75   37.93
  -1  -5  -6  985.93   39.74
  -1   5  -6  990.28   42.55
  -1   5  -6  967.54   41.02
  -1   5  -6 1035.94   34.67
  -1  -5  -5 1667.73   49.24
  -1  -5  -5 1769.12   33.46
  -1   5  -5 1791.89   33.14
  -1  -5  -5 1657.50   47.67
  -1  -5  -5 1654.98   48.32
  -1   5  -5 1804.14   53.17
  -1   5  -5 1782.48   51.63
  -1   5  -5 1816.62   43.60
  -1  -5  -4  633.14   21.37
  -1  -5  -4  617.87   28.06
  -1   5  -4  632.84   21.19
  -1  -5  -4  628.75   28.86
  -1   5  -4  643.06   31.01
  -1  -5  -4  643.98   29.63
  -1   5  -4  631.76   29.98
  -1   5  -4  609.49   24.86
  -1  -5  -3   72.28   10.86
  -1  -5  -3   78.40    8.24
  -1  -5  -3   84.01   12.41
  -1   5  -3   90.07   13.31
  -1   5  -3   87.96   12.91
  -1  -5  -3   72.81   12.83
  -1   5  -3   84.21   10.41
  -1  -5  -2 1189.73   35.08
  -1  -5  -2 1143.45   30.24
  -1  -5  -2 1124.61   34.87
  -1   5  -2 1180.43   36.24
  -1  -5  -2 1142.49   35.03
  -1   5  -2 1186.23   33.32
  -1  -5  -1  815.32   26.06
  -1  -5  -1  870.97   29.62
  -1  -5  -1  841.44   28.92
  -1  -5  -1  831.14   28.91
  -1   5  -1  824.59   29.88
  -1  -5   0  491.77   20.96
  -1  -5   0  473.15   22.47
  -1  -5   0  442.84   20.50
  -1   5   0  470.61   22.24
  -1  -5   1  649.51   24.49
  -1  -5   1  654.80   26.72
  -1   5   1  613.98   24.86
  -1  -5   2   60.24    9.72
  -1   5   2   46.53    8.68
  -1  -5   2   47.31    3.51
  -1  -5   3 3593.40   60.25
  -1  -5   3 3492.03   31.52
  -1   5   3 3537.95   59.09
  -1  -5   4 3041.81   57.30
  -1  -5   4 2959.52   35.72
  -1   5   4 2996.07   56.66
  -1  -5   5  268.17   13.23
  -1   5   5  268.88   17.68
  -1  -5   5  274.42   18.89
  -1  -5   6 2135.47   42.15
  -1   5   6 2138.39   48.08
  -1   5   6 2165.24   57.57
  -1  -5   6 2128.79   50.84
  -1   5   7  848.25   30.63
  -1  -5   7  899.06   30.79
  -1   5   7  914.71   41.45
  -1   5   8  613.49   26.28
  -1   5   8  586.17   35.56
  -1   5   9  145.82   19.43
  -1  -5  10  347.20   18.51
  -1   5  10  343.95   17.10
  -1   5  10  339.30   18.11
  -1   5  10  325.42   17.96
  -1   5  10  336.70   14.75
  -1   5  10  336.80   17.79
  -1  -5  10  376.54   20.43
  -1   5  10  388.31   32.13
  -1  -5  10  348.21   18.70
  -1  -5  11  315.47   18.60
  -1   5  11  305.09   18.50
  -1   5  11  324.39   17.58
  -1   5  11  294.43   18.12
  -1   5  11  308.74   18.28
  -1  -5  11  305.88   19.70
  -1   5  11  318.22   15.08
  -1   5  11  292.63   29.43
  -1  -5  11  318.00   19.09
  -1   5  12  213.71   17.23
  -1  -5  12  222.40   16.89
  -1   5  12  194.87   15.31
  -1   5  12  246.91   13.98
  -1   5  12  239.60   16.61
  -1   5  12  216.24   26.62
  -1  -5  12  226.77   17.67
  -1  -5  12  217.45   16.95
  -1   5  13  744.48   29.50
  -1  -5  13  774.34   32.72
  -1  -5  13  758.86   30.87
  -1   5  13  734.09   23.55
  -1  -5  13  685.77   28.93
  -1   5  13  745.93   31.02
  -1   5  14  426.87   17.91
  -1   5  14  406.73   21.86
  -1  -5  14  427.39   24.06
  -1  -5  14  458.15   26.01
  -1   5  14  423.46   24.60
  -1  -5  14  401.57   22.26
  -1   5  15  106.53   11.95
  -1  -5  15  104.88   13.61
  -1  -5  15  103.69   13.86
  -1   5  15   94.20    8.90
  -1   5  15  130.95   15.53
  -1   5  16   34.97    5.41
  -1  -5  16   40.91   10.23
  -1  -5  16   38.39    8.70
  -1  -5  17  201.38   15.10
  -1   5  17  173.89    9.03
  -1  -5  17  214.83   14.45
  -1  -5  18  129.79   10.44
  -1  -5  18  125.81    9.72
  -1   5  18  136.83   10.21
  -1   7 -10  552.31   41.86
  -1   7 -10  533.21   42.06
  -1   7  -9  496.13   38.39
  -1   7  -9  500.58   39.31
  -1  -7  -8 1499.32   59.94
  -1   7  -8 1364.44   60.76
  -1   7  -8 1414.24   60.81
  -1  -7  -7  650.62   38.03
  -1  -7  -7  535.46   35.49
  -1   7  -7  625.46   39.51
  -1   7  -7  655.54   39.78
  -1   7  -7  609.68   32.29
  -1  -7  -6  123.20   16.49
  -1  -7  -6  109.97   17.75
  -1   7  -6   99.16   16.14
  -1   7  -6  111.12   14.12
  -1   7  -6   94.06   16.28
  -1  -7  -5   36.25    9.58
  -1   7  -5   47.30   12.18
  -1  -7  -5   25.05   11.40
  -1   7  -5   20.22    7.60
  -1  -7  -4  985.90   41.56
  -1  -7  -4  892.71   31.29
  -1   7  -4  911.98   31.24
  -1   7  -4  941.44   41.16
  -1  -7  -4  912.28   41.08
  -1   7  -4  888.13   36.39
  -1  -7  -3 2588.23   54.62
  -1  -7  -3 2790.46   67.03
  -1   7  -3 2537.38   53.07
  -1  -7  -3 2587.53   65.06
  -1   7  -3 2540.70   60.11
  -1   7  -3 2677.45   66.30
  -1  -7  -2 1712.96   52.38
  -1  -7  -2 1618.76   44.11
  -1   7  -2 1637.69   44.22
  -1   7  -2 1688.92   49.97
  -1  -7  -1  822.43   36.12
  -1  -7  -1  846.38   32.86
  -1   7  -1  859.47   32.58
  -1   7  -1  880.71   35.65
  -1  -7   0   51.75   10.83
  -1  -7   0   65.18   12.13
  -1   7   0   82.08   12.65
  -1   7   0   74.74   12.27
  -1  -7   1  290.31   20.80
  -1  -7   1  358.22   25.40
  -1   7   1  352.62   22.65
  -1  -7   2  304.45   23.95
  -1  -7   2  259.46   21.04
  -1   7   2  280.99   20.37
  -1   7   2  247.50   18.89
  -1  -7   3  114.09   15.62
  -1   7   3  113.58   14.49
  -1   7   3   96.42   13.10
  -1  -7   4  272.24   21.87
  -1   7   4  303.59   21.50
  -1   7   4  277.46   20.43
  -1  -7   5 1517.67   50.09
  -1   7   5 1649.11   48.98
  -1   7   5 1549.17   47.64
  -1  -7   6  120.24   15.72
  -1   7   6  121.85   18.09
  -1   7   6  118.89   14.31
  -1   7   7 1074.38   49.68
  -1   7   7 1144.44   42.51
  -1  -7   8  383.75   19.21
  -1  -7   8  388.19   20.65
  -1   7   8  411.65   26.01
  -1   7   8  403.52   33.60
  -1  -7   8  358.53   19.06
  -1   7   8  378.41   15.18
  -1  -7   8  345.96   17.18
  -1  -7   8  365.82   18.07
  -1   7   8  371.82   20.29
  -1  -7   9  662.37   26.39
  -1  -7   9  704.06   29.17
  -1   7   9  728.18   26.11
  -1   7   9  694.50   21.46
  -1  -7   9  684.29   27.55
  -1   7   9  700.99   44.11
  -1  -7   9  635.20   24.61
  -1   7   9  635.94   25.05
  -1  -7   9  657.70   25.08
  -1  -7   9  605.96   25.06
  -1  -7  10  284.46   18.39
  -1   7  10  310.10   17.88
  -1   7  10  292.22   17.11
  -1   7  10  263.92   16.84
  -1  -7  10  274.06   16.67
  -1   7  10  285.33   14.73
  -1  -7  10  297.81   19.54
  -1   7  10  298.14   29.89
  -1  -7  10  293.51   18.01
  -1  -7  11 1478.41   42.47
  -1   7  11 1492.49   39.46
  -1   7  11 1538.91   40.26
  -1   7  11 1386.43   39.06
  -1  -7  11 1467.09   38.25
  -1   7  11 1547.54   34.04
  -1  -7  11 1490.39   43.42
  -1  -7  11 1426.60   40.31
  -1   7  11 1551.50   70.50
  -1   7  12   42.24    9.05
  -1   7  12   52.53    9.02
  -1   7  12   53.60    8.05
  -1   7  12   36.50    7.17
  -1  -7  12   41.72   10.20
  -1  -7  12   39.34   10.04
  -1   7  13    3.58    7.04
  -1   7  13   10.31    4.69
  -1   7  13    4.89    5.69
  -1  -7  13    8.31    8.47
  -1  -7  13    1.03    7.40
  -1   7  14   70.23   11.16
  -1   7  14   58.51    8.09
  -1  -7  14   59.88   12.00
  -1  -7  14   58.78   11.43
  -1   7  15   83.43    8.08
  -1  -7  15   85.55   11.77
  -1  -7  15   81.59   11.26
  -1  -7  16   45.55    8.88
  -1  -7  16   47.58    8.78
  -1   7  16   41.33    5.54
  -1  -7  17  133.79   10.68
  -1  -7  17  133.28   11.15
  -1   7  17  106.79    6.66
  -1  -7  18  111.26    7.70
  -1   7  18  109.89    7.66
  -1  -7  18   93.45    7.56
  -1   9 -12   51.54    7.48
  -1   9  -9  168.21   22.95
  -1   9  -8  121.49   19.88
  -1  -9  -7   42.71   11.09
  -1   9  -7   79.26   16.86
  -1  -9  -6  869.46   47.41
  -1   9  -6  792.76   46.07
  -1  -9  -5  490.74   35.23
  -1   9  -5  454.45   34.45
  -1  -9  -4  241.09   24.25
  -1   9  -4  214.95   18.68
  -1   9  -4  226.16   23.39
  -1  -9  -3  119.81   16.80
  -1  -9  -3   89.58   12.93
  -1   9  -3  119.34   14.26
  -1   9  -3  109.39   17.10
  -1  -9  -2  393.91   30.11
  -1  -9  -2  327.72   23.94
  -1   9  -2  376.41   24.96
  -1   9  -2  386.71   28.35
  -1  -9  -1  198.40   19.38
  -1  -9  -1  247.13   24.28
  -1   9  -1  239.93   21.03
  -1   9  -1  230.53   21.75
  -1  -9   0  930.36   46.04
  -1  -9   0  810.27   38.53
  -1   9   0  884.48   39.17
  -1   9   0  848.51   39.67
  -1  -9   1  599.87   37.63
  -1  -9   1  593.43   33.83
  -1   9   1  635.35   34.16
  -1   9   1  613.75   33.45
  -1  -9   2  248.27   23.06
  -1   9   2  298.51   24.35
  -1   9   2  271.17   22.66
  -1  -9   3  205.77   21.36
  -1   9   3  229.67   21.54
  -1   9   3  219.03   20.62
  -1  -9   4   61.57   14.22
  -1   9   4   95.46   14.42
  -1   9   4   52.38   11.36
  -1   9   5 1023.60   44.91
  -1  -9   5  920.48   30.98
  -1  -9   5  923.60   29.13
  -1  -9   5  904.04   30.76
  -1   9   5  919.04   30.61
  -1   9   6  112.12   15.86
  -1  -9   6   97.96   11.41
  -1   9   6   98.10    9.56
  -1   9   6   95.46    8.20
  -1   9   6   83.90    9.02
  -1  -9   6   97.29   10.36
  -1   9   6   67.80    9.48
  -1  -9   6   99.18   10.92
  -1   9   7  518.35   32.99
  -1  -9   7  493.11   24.76
  -1   9   7  515.97   39.24
  -1   9   7  521.35   18.64
  -1  -9   7  433.95   19.08
  -1   9   7  461.02   21.42
  -1  -9   7  511.48   23.20
  -1   9   7  471.93   24.06
  -1  -9   7  456.96   23.12
  -1  -9   8  307.15   21.12
  -1   9   8  312.46   26.10
  -1  -9   8  267.64   16.11
  -1   9   8  308.83   15.09
  -1  -9   8  297.98   19.17
  -1   9   8  281.02   31.49
  -1   9   8  302.98   17.70
  -1  -9   8  303.29   18.80
  -1  -9   8  302.55   19.61
  -1   9   8  285.79   19.79
  -1  -9   9   93.09   13.20
  -1   9   9   64.47    9.62
  -1  -9   9   85.90   10.31
  -1  -9   9  103.97   13.03
  -1   9   9   92.54    9.16
  -1   9   9  125.85   21.07
  -1   9   9   90.94    9.74
  -1  -9   9   83.16   11.03
  -1  -9   9   83.24   11.18
  -1   9  10  205.47   16.28
  -1   9  10  196.43   13.18
  -1  -9  10  210.41   17.19
  -1  -9  10  202.94   15.56
  -1   9  10  196.10   26.01
  -1   9  10  197.74   14.84
  -1  -9  10  199.60   16.08
  -1  -9  10  214.24   16.72
  -1   9  11  114.18   12.56
  -1   9  11  134.59   11.35
  -1  -9  11  132.37   15.06
  -1  -9  11  107.11   12.45
  -1  -9  11  127.86   12.90
  -1  -9  11  123.40   13.10
  -1   9  12  130.17   13.18
  -1  -9  12  129.68   12.26
  -1  -9  12  127.01   14.32
  -1  -9  12  122.98   13.36
  -1   9  12  129.49   11.33
  -1  -9  13   57.78   11.08
  -1   9  13   67.07    9.05
  -1  -9  13   77.40   11.29
  -1   9  14   93.10    8.84
  -1  -9  14   95.95   12.32
  -1  -9  14   92.44   11.11
  -1   9  15   23.72    4.84
  -1  -9  15   15.71    6.61
  -1  -9  15   28.67    7.03
  -1  -9  16  111.15   12.87
  -1  -9  16  104.96    9.54
  -1   9  16  101.12    6.85
  -1  -9  16  106.67    9.73
  -1  -9  17    2.43    2.89
  -1  -9  17    3.37    2.87
  -1  11 -15    8.88    2.59
  -1  11 -12  271.42   14.72
  -1 -11 -12  241.83   14.04
  -1  11 -11    5.15    3.49
  -1  11 -10  174.88   14.17
  -1 -11  -9   49.24    7.84
  -1  11  -9   68.59   10.11
  -1 -11  -8   63.11    9.68
  -1 -11  -7  421.26   22.75
  -1 -11  -6  225.53   17.38
  -1  11  -6  271.66   29.57
  -1 -11  -5  120.75   19.61
  -1 -11  -5  120.71   13.05
  -1  11  -5  141.83   13.45
  -1  11  -5  116.36   19.69
  -1 -11  -4  256.67   27.51
  -1  11  -4  279.22   17.98
  -1  11  -4  255.87   27.87
  -1  11  -3  245.42   23.03
  -1 -11  -3  262.72   28.84
  -1  11  -3  219.21   15.74
  -1  11  -3  203.55   15.23
  -1 -11  -3  177.40   13.10
  -1  11  -3  182.81   22.79
  -1  11  -3  212.47   14.14
  -1  11  -2  313.33   26.80
  -1 -11  -2  343.05   32.09
  -1  11  -2  256.60   16.78
  -1  11  -2  297.23   17.96
  -1 -11  -2  256.05   16.39
  -1  11  -2  299.29   16.83
  -1  11  -2  305.22   28.44
  -1  11  -1  513.55   33.79
  -1 -11  -1  580.65   41.82
  -1 -11  -1  458.72   23.17
  -1  11  -1  473.14   22.31
  -1  11  -1  494.31   22.62
  -1 -11  -1  460.76   22.21
  -1  11  -1  480.34   21.34
  -1  11  -1  473.95   34.10
  -1 -11   0  653.57   24.92
  -1  11   0  805.14   42.45
  -1 -11   0  818.80   50.07
  -1 -11   0  693.95   28.51
  -1 -11   0  663.93   24.45
  -1  11   0  709.50   26.91
  -1  11   0  765.96   27.80
  -1  11   0  738.32   41.51
  -1 -11   0  689.25   27.59
  -1  11   0  720.53   26.55
  -1  11   1  177.61   20.75
  -1 -11   1  144.76   12.76
  -1 -11   1  150.35   13.96
  -1 -11   1  156.63   12.55
  -1  11   1  163.36   13.13
  -1  11   1  159.22   12.93
  -1 -11   1  147.41   13.38
  -1  11   1  146.80   12.75
  -1  11   1  164.45   19.43
  -1  11   2  267.41   26.26
  -1  11   2  285.80   16.17
  -1 -11   2  255.85   16.92
  -1 -11   2  276.08   22.67
  -1 -11   2  254.65   17.33
  -1  11   2  257.42   16.26
  -1 -11   2  251.90   16.16
  -1  11   2  236.59   15.71
  -1  11   2  248.97   23.54
  -1 -11   2  267.18   18.37
  -1  11   2  251.26   16.63
  -1 -11   3  158.51   17.90
  -1  11   3  153.67   19.44
  -1  11   3  157.02   12.40
  -1 -11   3  151.51   14.17
  -1  11   3  148.30    9.41
  -1 -11   3  147.31   13.29
  -1 -11   3  150.69   13.33
  -1  11   3  154.44   12.81
  -1  11   3  147.95   12.26
  -1 -11   3  151.83   14.77
  -1  11   3  157.64   13.78
  -1  11   4  454.82   33.33
  -1 -11   4  445.73   23.34
  -1  11   4  440.99   20.34
  -1  11   4  422.54   16.18
  -1 -11   4  418.49   21.89
  -1  11   4  409.79   20.48
  -1  11   4  386.57   19.32
  -1 -11   4  399.87   20.78
  -1  11   4  428.33   22.57
  -1 -11   4  442.37   23.93
  -1  11   5  200.04   23.46
  -1 -11   5  201.02   16.90
  -1  11   5  191.31   13.72
  -1  11   5  201.67   11.75
  -1  11   5  200.00   14.57
  -1 -11   5  207.91   16.38
  -1  11   5  185.73   15.86
  -1 -11   5  182.77   16.10
  -1  11   6 1037.13   51.46
  -1  11   6  939.29   30.13
  -1 -11   6  956.73   36.59
  -1  11   6  920.41   25.37
  -1  11   6  947.06   56.33
  -1  11   6  909.70   30.79
  -1 -11   6  931.28   33.62
  -1 -11   6  857.69   34.21
  -1  11   6  903.00   34.37
  -1  11   7   52.83   11.90
  -1 -11   7   60.72   12.09
  -1  11   7   61.00    7.77
  -1  11   7   63.99   15.60
  -1  11   7   62.95    8.30
  -1 -11   7   61.27   10.55
  -1 -11   7   66.78   11.96
  -1  11   7   50.24   10.00
  -1 -11   8   84.54   13.49
  -1  11   8   68.53   10.51
  -1  11   8   81.88    8.87
  -1 -11   8   74.05   11.92
  -1 -11   8   66.79   10.87
  -1 -11   8   62.62   11.44
  -1  11   8   76.96   12.02
  -1  11   9  138.57   14.23
  -1  11   9  145.16   11.47
  -1 -11   9  138.42   14.67
  -1 -11   9  111.91   10.87
  -1 -11   9  151.19   15.02
  -1 -11   9  135.82   14.78
  -1  11  10   10.85    6.59
  -1  11  10   11.69    6.17
  -1 -11  10    9.75    6.54
  -1 -11  10   10.93    5.60
  -1 -11  10    8.80    6.04
  -1 -11  10    4.33    5.91
  -1  11  11   42.19    8.65
  -1  11  11   35.60    7.48
  -1 -11  11   22.19    8.18
  -1 -11  11   31.56    6.64
  -1 -11  11   31.76    7.44
  -1 -11  11   34.47    8.05
  -1  11  12   81.48   10.84
  -1 -11  12   70.97    9.27
  -1  11  12   70.00    8.40
  -1 -11  12   73.47   10.87
  -1 -11  12   81.29    9.58
  -1 -11  13   78.30    9.18
  -1  11  13   94.57    8.73
  -1 -11  13   89.27   10.83
  -1 -11  14  288.04   14.49
  -1  11  14  297.96   12.58
  -1 -11  14  276.18   15.54
  -1 -11  15   16.10    6.32
  -1 -11  15   18.69    4.30
  -1  11  15   16.39    3.30
  -1 -11  15   24.51    4.80
  -1  13 -13   -0.51    2.00
  -1  13 -12   19.23    4.75
  -1  13 -12   21.03    3.82
  -1 -13 -12   13.86    3.41
  -1  13 -11   28.50    5.20
  -1  13 -11   19.00    5.62
  -1 -13 -11   18.59    5.28
  -1  13 -10  122.94   11.70
  -1  13 -10  128.23   11.26
  -1 -13 -10  132.83   12.05
  -1  13  -9   36.35    7.09
  -1 -13  -9   26.20    6.19
  -1  13  -9   32.56    7.43
  -1 -13  -8  106.57   11.57
  -1  13  -8   94.62   11.59
  -1  13  -8   81.14   10.59
  -1 -13  -7   63.40   10.42
  -1  13  -7   70.39   10.58
  -1  13  -7   83.48   11.20
  -1 -13  -6  135.68   14.81
  -1  13  -6  180.52   15.71
  -1  13  -6  176.49   15.59
  -1 -13  -5   70.16    9.02
  -1 -13  -5   76.01   12.61
  -1  13  -5   68.78   10.10
  -1  13  -5   89.26   11.82
  -1 -13  -4  216.18   15.01
  -1 -13  -4  242.52   19.45
  -1  13  -4  218.79   17.08
  -1  13  -4  218.66   16.79
  -1 -13  -3  361.77   23.33
  -1  13  -3  339.66   20.53
  -1  13  -3  384.88   21.83
  -1  13  -3  384.60   19.65
  -1 -13  -3  316.68   18.78
  -1 -13  -2  108.86   14.42
  -1  13  -2  110.75   12.45
  -1  13  -2  104.94   11.81
  -1 -13  -2   98.41   11.87
  -1  13  -2  105.28   10.95
  -1 -13  -1  193.85   18.11
  -1  13  -1  208.63   16.19
  -1  13  -1  184.79   15.00
  -1  13  -1  208.54   15.47
  -1 -13  -1  189.40   15.90
  -1 -13   0   22.29    9.53
  -1  13   0   26.68    7.17
  -1  13   0   23.92    6.56
  -1 -13   0   23.03    5.46
  -1 -13   0   26.86    8.77
  -1  13   0   23.79    6.79
  -1 -13   1  111.41   12.05
  -1  13   1  107.33   11.33
  -1 -13   1  113.24   14.01
  -1 -13   1  124.45   12.54
  -1  13   1  112.48   11.76
  -1  13   1  115.94   12.24
  -1  13   1  106.48   11.69
  -1 -13   1  104.02   13.15
  -1  13   2  732.27   26.97
  -1 -13   2  732.74   29.49
  -1 -13   2  715.13   30.64
  -1 -13   2  688.02   28.43
  -1  13   2  707.95   27.69
  -1  13   2  691.19   27.61
  -1  13   2  740.91   29.70
  -1 -13   2  710.89   31.30
  -1  13   3  177.51   13.87
  -1 -13   3  157.94   20.06
  -1 -13   3  178.48   16.16
  -1  13   3  165.73   10.36
  -1 -13   3  163.59   14.99
  -1  13   3  162.90   13.47
  -1 -13   3  146.96   14.59
  -1  13   3  150.56   13.20
  -1  13   3  169.25   15.48
  -1 -13   3  175.74   17.10
  -1  13   4  573.13   23.88
  -1 -13   4  584.91   28.36
  -1  13   4  578.47   19.30
  -1 -13   4  592.15   26.74
  -1 -13   4  594.82   27.64
  -1  13   4  573.27   24.73
  -1  13   4  587.33   24.50
  -1  13   4  585.75   27.66
  -1 -13   4  566.85   29.26
  -1 -13   5   35.38   11.42
  -1 -13   5   31.30   10.01
  -1  13   5   24.18    6.13
  -1  13   5   33.74    5.76
  -1 -13   5   11.96    5.27
  -1 -13   5   33.09    9.12
  -1 -13   5   22.92   10.53
  -1  13   5   29.74    8.80
  -1 -13   6   22.72   11.25
  -1 -13   6   15.34    9.76
  -1  13   6   16.10    5.37
  -1 -13   6   14.23    6.98
  -1  13   6   13.16    7.50
  -1 -13   6   12.99    9.13
  -1 -13   7   15.56   11.55
  -1  13   7   15.08    7.75
  -1  13   7   14.47    5.16
  -1 -13   7   14.13    6.96
  -1 -13   7   15.92    8.08
  -1  13   7   16.17    7.44
  -1 -13   7   13.96    8.15
  -1 -13   8  299.80   26.89
  -1  13   8  265.03   18.11
  -1 -13   8  249.93   14.28
  -1  13   8  282.21   14.34
  -1 -13   8  269.46   18.25
  -1 -13   8  300.39   20.64
  -1 -13   8  265.70   20.04
  -1 -13   9    1.20    9.77
  -1  13   9   -1.66    6.98
  -1  13   9    0.38    4.30
  -1 -13   9   -5.04    6.15
  -1 -13   9    6.34    6.77
  -1 -13   9    1.39    6.67
  -1 -13  10  185.21   20.52
  -1  13  10  158.31   14.20
  -1  13  10  176.01   11.31
  -1 -13  10  150.98   12.95
  -1 -13  10  176.80   15.15
  -1 -13  10  143.57   13.44
  -1  13  11   27.57    5.56
  -1 -13  11   31.49    6.55
  -1 -13  11   37.38   10.31
  -1  13  11   32.56    7.57
  -1 -13  11   20.62    6.15
  -1  13  12   13.50    3.95
  -1 -13  12   16.84    4.78
  -1 -13  12   27.91    9.10
  -1 -13  12   14.84    3.92
  -1  13  13   21.26    3.84
  -1 -13  13   17.45    4.01
  -1 -13  13   11.83    6.52
  -1  13  14   11.33    2.39
  -1 -13  14   12.82    4.18
  -1  15 -10    2.93    2.68
  -1  15 -10    3.64    2.17
  -1 -15 -10    0.63    3.29
  -1  15  -9  192.93   11.75
  -1  15  -9  209.44   12.15
  -1 -15  -9  204.50   12.97
  -1 -15  -8   51.19    6.98
  -1  15  -8   38.55    6.14
  -1  15  -8   44.48    6.94
  -1 -15  -8   42.91    8.16
  -1 -15  -7   55.76    8.49
  -1  15  -7   71.72    8.64
  -1  15  -7   62.07    8.63
  -1 -15  -7   60.35    9.91
  -1 -15  -6  248.54   17.03
  -1  15  -6  226.80   15.05
  -1  15  -6  273.01   17.22
  -1 -15  -6  262.43   17.49
  -1 -15  -5   31.90    5.85
  -1  15  -5   33.15    8.14
  -1 -15  -5   41.57   10.02
  -1  15  -5   27.13    6.43
  -1 -15  -5   33.51    9.16
  -1 -15  -4   86.90    9.65
  -1 -15  -4   92.09   13.11
  -1  15  -4  101.88   10.62
  -1  15  -4   97.89   11.47
  -1 -15  -3   30.60    7.39
  -1 -15  -3   28.33   10.48
  -1  15  -3   23.88    7.11
  -1  15  -3   39.28    7.33
  -1  15  -2   54.30    7.78
  -1 -15  -2   50.27    8.90
  -1 -15  -2   63.07   12.70
  -1  15  -2   46.41    7.90
  -1  15  -2   54.83    9.21
  -1 -15  -2   40.16    8.84
  -1 -15  -2   42.94    8.03
  -1  15  -2   42.80    7.30
  -1 -15  -1   72.18   10.31
  -1  15  -1   51.23    7.53
  -1 -15  -1   73.49   12.74
  -1  15  -1   50.70    8.17
  -1  15  -1   83.11   10.35
  -1 -15  -1   54.74    9.52
  -1 -15  -1   63.47    9.98
  -1  15  -1   31.53    6.89
  -1 -15   0  115.31   12.49
  -1  15   0  116.90   11.13
  -1 -15   0  141.33   15.48
  -1  15   0  113.82   10.87
  -1  15   0  111.70   11.64
  -1  15   0  108.79   11.17
  -1 -15   0   91.98   10.47
  -1 -15   0  110.18   12.62
  -1  15   1  123.30   11.22
  -1 -15   1  139.29   14.82
  -1  15   1  137.64   11.75
  -1  15   1  148.33   13.19
  -1  15   1  133.71   12.50
  -1 -15   1  150.14   15.32
  -1  15   2    0.45    3.59
  -1  15   2   23.83    5.61
  -1 -15   2   28.70    8.89
  -1  15   2   17.87    5.15
  -1 -15   2   16.23    6.04
  -1 -15   2   18.33    9.06
  -1  15   2   13.06    6.62
  -1  15   3   16.56    5.04
  -1 -15   3    7.69    6.40
  -1  15   3   20.56    4.96
  -1 -15   3    3.19    5.36
  -1 -15   3   19.54    9.42
  -1  15   3    9.24    4.99
  -1  15   4   13.65    5.04
  -1  15   4   23.45    4.35
  -1 -15   4   30.96    7.34
  -1 -15   4   21.78    7.25
  -1 -15   4   18.96    9.30
  -1  15   4   25.24    7.84
  -1 -15   5   60.99   12.37
  -1 -15   5   82.03    9.41
  -1  15   5   99.25    7.49
  -1 -15   5   80.84    9.38
  -1 -15   5   99.27   12.24
  -1  15   5   79.46   10.78
  -1 -15   5  110.24   14.69
  -1 -15   6   31.96    9.84
  -1 -15   6   33.25    6.05
  -1  15   6   55.87    8.69
  -1 -15   6   33.46    6.55
  -1  15   6   42.57    5.49
  -1 -15   6   53.57    9.83
  -1 -15   6   47.36   10.51
  -1  15   6   41.28    8.31
  -1  15   7   39.60    7.51
  -1 -15   7   36.79    5.53
  -1 -15   7   45.31   11.24
  -1 -15   7   48.47    6.89
  -1  15   7   49.70    5.73
  -1 -15   7   46.74    9.50
  -1 -15   7   57.92   10.95
  -1 -15   8   -0.06    3.41
  -1  15   8    7.84    3.35
  -1 -15   8   -5.90    6.29
  -1  15   8   13.25    5.36
  -1 -15   8    0.45    6.05
  -1  15   9    6.31    3.18
  -1 -15   9    3.49    3.20
  -1 -15   9   -5.54    6.95
  -1  15   9    7.40    4.30
  -1 -15   9    3.75    4.58
  -1  15  10   72.13    5.75
  -1 -15  10   62.67   10.19
  -1  15  10   93.09    8.56
  -1 -15  10   76.61    8.06
  -1  15  11   10.88    2.58
  -1 -15  11    7.70    4.84
  -1 -15  11    2.48    2.25
  -1  17  -7  112.65    7.53
  -1 -17  -7   99.13    7.56
  -1 -17  -6   39.36    5.57
  -1  17  -6   39.83    5.41
  -1 -17  -6   45.20    6.22
  -1  17  -5   83.34    6.55
  -1  17  -5  116.88    9.07
  -1 -17  -5  107.88    9.42
  -1 -17  -5  101.34    9.03
  -1 -17  -4  138.76    8.97
  -1 -17  -4  173.60   12.54
  -1  17  -4  137.73    8.81
  -1  17  -4  169.34   11.25
  -1 -17  -4  166.00   11.44
  -1 -17  -3   37.34    5.90
  -1 -17  -3   28.87    7.03
  -1  17  -3   35.10    5.89
  -1 -17  -3   19.14    5.34
  -1 -17  -2  187.96   11.86
  -1 -17  -2  179.69   13.83
  -1  17  -2  171.33   11.56
  -1 -17  -2  166.96   11.43
  -1 -17  -1   49.98    7.23
  -1 -17  -1   44.71    8.03
  -1  17  -1   43.24    6.31
  -1 -17  -1   38.73    5.91
  -1 -17  -1   28.09    5.63
  -1 -17   0   -0.27    4.24
  -1  17   0   -1.41    2.50
  -1 -17   0   -2.30    5.40
  -1 -17   0   -6.98    4.87
  -1  17   1   24.28    4.10
  -1 -17   1   24.36    6.12
  -1 -17   1   35.01    7.48
  -1  17   1   33.94    5.12
  -1 -17   1   21.90    6.03
  -1  17   1   30.41    5.44
  -1  17   2   11.41    3.84
  -1 -17   2   15.20    5.23
  -1 -17   2   12.47    5.25
  -1 -17   2    8.83    5.41
  -1  17   2   11.02    4.44
  -1 -17   3   41.66    6.65
  -1  17   3   41.62    5.71
  -1 -17   3   34.66    5.98
  -1  17   3   51.27    6.98
  -1 -17   3   43.21    7.67
  -1 -17   4   25.64    5.18
  -1  17   4   16.81    3.97
  -1 -17   4   31.86    6.90
  -1 -17   5   31.58    4.86
  -1  17   5   28.30    4.98
  -1 -17   5   41.16    7.55
  -1  17   6   -0.80    2.36
  -1 -17   6   -0.83    1.23
  -1 -17   6   -0.24    4.51
  -1  17   7   20.51    3.49
  -1 -17   7   16.23    4.48
  -1  17   8   19.70    3.30
  -1 -17   8   21.81    4.17
   0   0 -13   -1.47    4.92
   0   0 -13  -16.53   10.72
   0   0 -13  -29.17   10.73
   0   0 -12 1300.40   63.89
   0   0 -12 1299.83   64.15
   0   0 -12 1267.26   55.83
   0   0 -11   -1.19    5.40
   0   0 -11    3.63    6.65
   0   0 -10  592.82   38.79
   0   0 -10  603.61   29.30
   0   0 -10  561.01   33.37
   0   0  -9    2.35    7.41
   0   0  -9    6.14    4.77
   0   0  -8   42.51   11.17
   0   0  -8   73.68    7.91
   0   0  -8   55.65    8.60
   0   0  -7    3.88    7.95
   0   0  -7    4.43    4.12
   0   0  -7   -4.26    4.38
   0   0  -6 6174.07   74.53
   0   0  -6 6510.70   69.33
   0   0  -5    0.59    3.65
   0   0  -5   -1.41    5.91
   0   0  -4 3728.34   41.84
   0   0   2 5712.70   44.10
   0   0   2 5789.90   43.41
   0   0   3   -0.32    3.95
   0   0   3    0.03    2.54
   0   0   3    1.31    3.76
   0   0   4 3282.49   48.25
   0   0   4 3334.56   38.78
   0   0   5   -1.16    6.73
   0   0   5    0.45    6.33
   0   0   5   -3.16    3.96
   0   0   6 6038.62   81.90
   0   0   6 5928.01   81.15
   0   0   7   -8.20    8.87
   0   0   7    3.36    7.85
   0   0   8   51.42   13.38
   0   0   9  -12.14    9.42
   0   0  10  597.20   37.31
   0   0  11    0.81    4.66
   0   0  11    1.10    7.65
   0   0  11    8.38    4.17
   0   0  11    4.65    3.34
   0   0  11   -3.17    6.91
   0   0  12 1128.92   37.09
   0   0  12 1136.88   33.73
   0   0  12 1158.17   31.78
   0   0  12 1108.19   37.44
   0   0  13   -4.21    8.26
   0   0  13    4.74    4.91
   0   0  14  357.40   23.04
   0   0  14  318.69   19.36
   0   0  15   -0.31    4.60
   0   0  15    8.33    8.39
   0   0  15   -1.96    7.86
   0   0  16  191.51   16.59
   0   0  16  217.56   16.87
   0   0  16  173.85   13.09
   0   0  17    0.69    5.79
   0   0  17    0.32    2.29
   0   0  17   -3.92    5.62
   0   0  18  220.29   13.71
   0   0  18  219.32   13.14
   0   0  19   -0.05    2.07
   0   0  19    0.22    2.15
   0  -2 -13   81.10   17.00
   0  -2 -13   79.17   19.76
   0  -2 -13   88.91   17.96
   0   2 -13   96.52   20.05
   0   2 -13   73.70   16.70
   0   2 -13  106.76   23.16
   0  -2 -12  299.44   31.06
   0   2 -12  339.98   35.03
   0  -2 -12  233.43   26.27
   0   2 -12  272.74   29.46
   0   2 -12  268.60   27.48
   0  -2 -11  478.35   36.72
   0   2 -11  390.63   34.19
   0  -2 -11  410.62   32.18
   0  -2 -10  510.49   35.31
   0   2 -10  509.02   36.01
   0  -2 -10  473.65   31.71
   0   2 -10  506.90   27.04
   0  -2 -10  506.08   27.75
   0  -2  -9  198.04   21.62
   0   2  -9  188.17   21.83
   0  -2  -9  176.32   19.67
   0  -2  -9  202.22   16.35
   0   2  -9  165.03   15.28
   0  -2  -9  176.12   15.92
   0  -2  -8  651.98   34.85
   0  -2  -8  667.41   24.79
   0   2  -8  634.95   34.68
   0  -2  -8  649.17   26.61
   0   2  -8  639.91   26.66
   0  -2  -8  654.40   28.21
   0  -2  -7  242.72   20.55
   0  -2  -7  253.64   15.09
   0   2  -7  240.87   17.64
   0  -2  -7  263.41   16.50
   0   2  -7  251.95   16.15
   0   2  -7  255.08   21.62
   0  -2  -6  453.84   24.63
   0  -2  -6  473.00   19.02
   0   2  -6  458.17   20.91
   0  -2  -6  477.43   20.33
   0   2  -6  471.40   25.79
   0   2  -6  469.34   19.77
   0  -2  -5 1848.11   44.37
   0  -2  -5 1935.87   35.30
   0   2  -5 1896.04   43.74
   0   2  -5 1936.12   37.80
   0  -2  -5 1948.70   37.48
   0   2  -5 1916.26   36.14
   0  -2  -4 3080.76   50.38
   0  -2  -4 3120.88   41.98
   0  -2  -4 3110.55   43.72
   0   2  -4 3130.72   42.09
   0  -2  -3 3149.08   45.70
   0  -2  -3 3174.67   24.35
   0   2  -3 3107.00   25.03
   0  -2  -3 3287.09   39.97
   0  -2  -3 3288.72   41.20
   0   2  -3 3237.77   38.63
   0  -2  -2 9817.99   71.33
   0  -2  -2 9593.97   48.71
   0   2  -2 9690.29   49.23
   0  -2  -2 9955.04   63.54
   0  -2  -2 9896.92   41.68
   0  -2  -2 9748.89   65.15
   0   2  -2 9826.32   66.80
   0   2  -2 9701.34   61.82
   0  -2  -1 4249.31   35.12
   0   2  -1 4181.71   35.03
   0   2  -1 4327.83   38.96
   0   2  -1 4237.22   38.46
   0   2  -1 4257.51   38.07
   0  -2   0  113.33    6.54
   0  -2   0   93.90    6.60
   0   2   0  117.35    6.71
   0   2   0  102.10    5.77
   0  -2   1 4143.66   43.14
   0   2   1 4251.03   38.98
   0  -2   2 9999.00   65.15
   0  -2   2 9872.46   56.71
   0   2   2 9931.42   58.32
   0  -2   3 3168.62   38.92
   0  -2   3 3109.60   38.49
   0   2   4 2805.56   34.54
   0  -2   4 2883.27   43.33
   0   2   5 1812.75   43.20
   0   2   5 1736.31   27.55
   0  -2   5 1765.06   38.42
   0  -2   5 1821.95   28.57
   0   2   6  404.95   23.41
   0   2   6  416.64   13.57
   0  -2   6  404.37   21.56
   0  -2   6  399.96   14.84
   0   2   7  231.76   20.85
   0  -2   7  255.68   19.49
   0  -2   7  226.51   12.29
   0   2   8  662.73   34.37
   0  -2   8  634.80   32.76
   0   2   9  172.56   20.51
   0  -2   9  185.23   18.82
   0   2  10  447.59   32.89
   0   2  11  369.15   14.37
   0  -2  11  377.26   20.52
   0   2  11  397.19   33.57
   0  -2  11  376.81   19.87
   0   2  11  383.27   20.73
   0  -2  11  321.80   17.10
   0   2  11  403.40   21.52
   0  -2  11  417.60   22.44
   0   2  11  408.40   19.07
   0   2  12  280.77   13.07
   0   2  12  296.55   19.53
   0  -2  12  308.92   19.79
   0   2  12  249.04   26.96
   0  -2  12  307.89   19.02
   0  -2  12  254.40   15.98
   0   2  12  296.43   17.64
   0   2  12  286.90   20.16
   0   2  13   73.13    7.26
   0   2  13   81.35   11.53
   0  -2  13   96.20   13.19
   0   2  13   87.68   18.24
   0  -2  13   81.44   10.98
   0  -2  13   68.49    9.50
   0   2  13   79.06   14.66
   0  -2  13   84.75   11.44
   0  -2  14  443.69   25.73
   0   2  14  429.01   24.69
   0  -2  14  408.81   22.66
   0  -2  14  400.63   22.83
   0   2  14  398.94   25.66
   0   2  15  176.03   16.55
   0  -2  15  197.19   17.96
   0  -2  15  173.52   15.50
   0  -2  15  190.94   16.06
   0   2  16   85.36   11.38
   0  -2  16   65.99   11.37
   0  -2  16   65.10    9.40
   0  -2  16   54.93    9.48
   0   2  17   71.45    9.50
   0  -2  17   71.89   10.24
   0  -2  17   54.61    7.72
   0  -2  17   66.90    8.75
   0   2  17   73.40   10.22
   0   2  18   61.93    7.59
   0  -2  18   51.08    7.67
   0  -2  18   50.14    6.01
   0  -2  18   45.83    6.30
   0   2  18   66.37    8.08
   0  -2  19   44.77    5.31
   0   2  19   51.66    5.58
   0  -4 -12  247.09   27.31
   0  -4 -12  220.69   27.02
   0   4 -12  215.20   26.69
   0   4 -12  195.03   23.89
   0  -4 -11   44.26   12.60
   0  -4 -11   60.27   15.57
   0   4 -11   48.04   13.95
   0   4 -11   53.64   15.13
   0  -4 -10  183.20   23.06
   0  -4 -10  184.52   21.76
   0   4 -10  197.94   23.86
   0   4 -10  210.96   23.69
   0  -4 -10  202.20   19.00
   0  -4  -9  491.15   33.56
   0  -4  -9  435.90   26.69
   0   4  -9  439.61   31.58
   0   4  -9  459.14   26.25
   0   4  -9  426.68   30.42
   0   4  -9  478.04   34.74
   0  -4  -8 1282.83   51.60
   0  -4  -8 1134.56   41.28
   0   4  -8 1198.24   47.77
   0   4  -8 1205.94   40.44
   0   4  -8 1245.82   47.60
   0   4  -8 1274.09   50.24
   0  -4  -7   31.50   11.30
   0  -4  -7   39.82    9.96
   0   4  -7   33.16   11.82
   0   4  -7   43.23   11.60
   0   4  -7   41.24    9.05
   0  -4  -6 4209.49   80.47
   0  -4  -6 4292.00   67.80
   0  -4  -6 4163.97   71.32
   0   4  -6 4440.98   78.04
   0   4  -6 4419.60   67.80
   0   4  -6 4574.72   76.95
   0  -4  -5  821.95   33.03
   0   4  -5  824.50   18.58
   0  -4  -5  828.90   29.08
   0  -4  -5  833.46   30.64
   0   4  -5  836.64   32.03
   0   4  -5  825.01   28.14
   0   4  -5  830.19   31.31
   0  -4  -4 4860.95   74.35
   0   4  -4 4992.02   49.81
   0  -4  -4 4813.83   66.73
   0  -4  -4 4893.06   69.29
   0   4  -4 4931.45   69.89
   0   4  -4 5028.24   65.13
   0   4  -4 4986.44   69.17
   0  -4  -3 5447.07   72.67
   0  -4  -3 5216.70   53.23
   0   4  -3 5347.52   54.13
   0  -4  -3 5117.11   67.63
   0   4  -3 5145.37   67.37
   0   4  -3 5402.48   66.49
   0   4  -3 5324.56   63.31
   0  -4  -2 4767.70   52.93
   0  -4  -2 4839.12   65.29
   0   4  -2 4853.35   53.33
   0   4  -2 4730.94   61.07
   0   4  -2 4876.27   59.64
   0   4  -2 4964.36   59.53
   0  -4  -1 6397.61   72.27
   0  -4  -1 6143.46   62.37
   0   4  -1 6206.71   62.55
   0   4  -1 6340.93   64.03
   0  -4   0  369.20   18.43
   0   4   0  399.26   16.89
   0   4   0  395.56   15.84
   0  -4   1 6437.27   74.08
   0   4   1 6634.94   67.44
   0   4   1 6409.88   60.11
   0  -4   2 5084.51   68.36
   0   4   2 5170.86   60.80
   0   4   2 4950.89   53.54
   0  -4   2 4913.97   49.12
   0  -4   3 5187.48   66.01
   0   4   3 5337.19   63.59
   0   4   3 5099.81   57.17
   0  -4   3 5330.04   55.13
   0   4   4 4898.84   61.95
   0  -4   4 5028.84   59.75
   0   4   5  732.91   24.75
   0  -4   5  756.96   26.09
   0   4   5  788.40   33.08
   0   4   6 4265.02   60.57
   0  -4   6 4390.32   69.52
   0   4   6 4329.27   81.35
   0   4   7   43.02    6.80
   0  -4   7   43.48    9.65
   0   4   7   63.72   14.16
   0  -4   8 1171.08   43.68
   0   4   8 1137.51   47.85
   0  -4   9  450.37   29.29
   0   4   9  444.63   32.94
   0  -4  10  153.95   12.29
   0   4  10  166.96   12.29
   0   4  10  146.61   12.37
   0   4  10  166.97   12.43
   0  -4  10  165.08   19.37
   0  -4  10  152.38   11.94
   0   4  10  145.78    9.40
   0   4  10  164.84   13.29
   0  -4  10  162.28   13.38
   0   4  10  166.87   11.61
   0   4  10  181.98   22.91
   0  -4  10  156.74   12.58
   0  -4  11   50.00    8.08
   0  -4  11   50.36    8.01
   0   4  11   60.37    9.58
   0   4  11   61.72    8.88
   0   4  11   27.90    5.26
   0   4  11   50.23    6.20
   0  -4  11   63.60   10.30
   0   4  11   38.94   13.12
   0   4  11   52.15    9.12
   0  -4  11   48.61    8.85
   0   4  11   57.76    7.74
   0   4  12  206.97   12.22
   0   4  12  209.68   16.89
   0  -4  12  229.72   18.30
   0   4  12  225.16   26.95
   0  -4  12  203.50   16.71
   0  -4  12  185.53   14.68
   0   4  12  251.07   17.11
   0   4  12  186.79   16.85
   0  -4  12  232.75   16.53
   0   4  13  407.97   17.05
   0  -4  13  430.04   25.23
   0  -4  13  449.11   24.36
   0   4  13  435.77   23.98
   0  -4  13  413.13   21.80
   0  -4  13  442.28   22.68
   0   4  13  437.33   25.39
   0  -4  14   41.20   10.40
   0   4  14   37.11    9.70
   0  -4  14   52.41   11.44
   0   4  14   34.75    5.84
   0  -4  14   27.54    7.42
   0   4  14   35.86   12.35
   0   4  15   96.63    8.01
   0   4  15  126.73   13.52
   0  -4  15  143.21   15.65
   0  -4  15  120.90   13.83
   0  -4  15  120.51   12.53
   0   4  15  140.94   16.98
   0   4  16   -3.25    5.57
   0  -4  16   12.57    7.02
   0  -4  16   -0.83    7.47
   0  -4  16   -7.34    4.93
   0  -4  17    8.14    6.00
   0  -4  17   16.40    5.83
   0   4  17   11.51    5.97
   0  -4  18  149.61   10.89
   0  -4  18  152.11   10.00
   0   4  18  145.32   10.36
   0  -6 -12  704.74   46.70
   0   6 -12  647.35   46.12
   0   6 -12  742.23   48.31
   0  -6 -11 1408.82   65.93
   0  -6 -11 1432.49   63.17
   0   6 -11 1439.48   66.47
   0   6 -11 1505.46   66.76
   0  -6 -10  584.27   41.29
   0   6 -10  569.51   40.58
   0   6 -10  560.76   39.82
   0  -6  -9  626.20   40.77
   0   6  -9  605.22   39.33
   0   6  -9  615.01   39.25
   0   6  -9  644.23   34.08
   0  -6  -8 1792.98   64.50
   0   6  -8 1768.69   62.12
   0   6  -8 1830.05   62.35
   0   6  -8 1812.03   54.99
   0  -6  -7 1015.19   46.24
   0   6  -7  923.50   42.34
   0   6  -7  980.81   43.06
   0   6  -7  970.57   38.73
   0  -6  -6 2078.91   62.69
   0   6  -6 2093.75   59.61
   0   6  -6 2116.54   59.17
   0   6  -6 2052.05   53.89
   0  -6  -5 4641.37   88.63
   0   6  -5 4626.24   61.35
   0   6  -5 4517.85   81.90
   0   6  -5 4555.25   82.08
   0   6  -5 4542.21   77.43
   0  -6  -4    6.90    7.10
   0   6  -4   15.91    5.85
   0   6  -4   10.09    8.22
   0   6  -4   13.30    9.25
   0   6  -4   10.03    7.87
   0  -6  -3  328.49   23.22
   0  -6  -3  342.52   18.31
   0   6  -3  343.21   18.57
   0   6  -3  325.19   20.92
   0   6  -3  353.02   21.50
   0  -6  -2  445.86   25.66
   0  -6  -2  441.01   21.40
   0   6  -2  483.93   22.01
   0   6  -2  440.29   22.54
   0   6  -2  481.10   24.49
   0  -6  -1  213.28   18.32
   0  -6  -1  215.34   15.86
   0   6  -1  226.10   16.04
   0   6  -1  216.92   15.69
   0   6  -1  234.18   17.71
   0  -6   0 2578.32   58.21
   0  -6   0 2521.57   51.88
   0   6   0 2693.99   52.42
   0   6   0 2575.18   48.57
   0  -6   1  173.62   17.64
   0  -6   1  200.92   16.46
   0   6   1  206.00   16.73
   0   6   1  192.88   13.68
   0  -6   2  452.67   26.90
   0  -6   2  480.48   25.06
   0   6   2  453.01   23.56
   0  -6   2  497.42   18.92
   0   6   2  460.76   20.88
   0  -6   3  366.05   23.17
   0   6   3  403.24   22.56
   0   6   3  375.90   19.22
   0  -6   3  400.20   17.61
   0   6   4   15.60    6.96
   0  -6   4   16.42    5.64
   0   6   4   20.13    6.21
   0   6   5 4570.95   75.86
   0  -6   5 4624.36   67.13
   0   6   6 2044.19   63.63
   0   6   6 2052.10   51.83
   0  -6   6 2096.38   49.25
   0   6   7  915.79   45.64
   0   6   7  952.05   35.97
   0  -6   7  879.24   34.78
   0   6   8 1773.88   66.17
   0   6   8 1834.24   50.07
   0   6   9  462.81   21.20
   0  -6   9  492.22   23.00
   0   6   9  489.89   36.88
   0  -6   9  460.98   21.18
   0   6   9  487.61   17.28
   0  -6   9  439.07   21.06
   0   6   9  544.91   21.29
   0   6   9  497.54   21.60
   0   6   9  471.04   20.87
   0   6  10  483.29   18.16
   0   6  10  490.43   23.18
   0  -6  10  511.09   24.81
   0   6  10  545.79   40.76
   0  -6  10  497.46   23.66
   0  -6  10  472.15   23.09
   0   6  10  490.55   22.28
   0   6  10  540.90   22.69
   0   6  10  511.80   23.14
   0   6  11 1319.66   38.84
   0  -6  11 1406.36   41.95
   0   6  11 1308.67   30.36
   0  -6  11 1359.69   39.78
   0   6  11 1373.06   67.77
   0   6  11 1406.26   38.76
   0  -6  11 1363.31   35.93
   0   6  11 1510.05   39.42
   0   6  11 1351.16   38.89
   0   6  12  611.27   27.71
   0   6  12  589.32   21.05
   0  -6  12  628.84   29.54
   0   6  12  622.32   47.31
   0  -6  12  619.90   28.48
   0  -6  12  661.04   25.89
   0   6  12  631.24   28.11
   0   6  13  248.47   13.88
   0  -6  13  289.95   20.66
   0   6  13  238.76   17.90
   0  -6  13  254.22   19.72
   0   6  13  245.27   18.87
   0  -6  13  280.81   17.37
   0   6  14   80.85    8.27
   0  -6  14  100.62   14.12
   0   6  14   85.50   13.12
   0  -6  14  121.47   15.79
   0   6  15   16.79    4.05
   0  -6  15    9.38    7.35
   0  -6  15   12.88    8.05
   0   6  15   19.55   10.05
   0   6  16  174.57    9.13
   0  -6  16  195.50   14.91
   0  -6  16  217.42   15.36
   0  -6  17   92.38    9.80
   0   6  17  102.49    9.29
   0  -6  17   97.19    9.40
   0  -6  18  109.04    8.05
   0   6  18  134.86    8.38
   0  -6  18  121.32    8.12
   0  -8 -10  404.03   35.80
   0   8 -10  388.16   34.31
   0   8 -10  458.83   37.64
   0  -8  -9 1217.72   60.56
   0   8  -9 1203.08   58.71
   0   8  -9 1199.74   58.58
   0   8  -9 1143.92   32.34
   0  -8  -8  425.42   34.80
   0   8  -8  341.47   31.28
   0   8  -8  389.28   32.86
   0   8  -8  377.25   28.75
   0   8  -8  383.56   18.30
   0  -8  -7  441.10   34.50
   0   8  -7  422.18   32.13
   0   8  -7  391.43   28.60
   0  -8  -6   24.42    9.35
   0   8  -6   23.58    8.53
   0   8  -6   25.45    8.87
   0  -8  -5   39.51   12.09
   0   8  -5   60.59    9.91
   0   8  -5   55.59   10.95
   0   8  -5   56.35   12.87
   0  -8  -4  872.03   43.29
   0   8  -4  856.60   33.82
   0   8  -4  782.50   37.65
   0   8  -4  823.69   38.13
   0  -8  -3   33.47   11.05
   0   8  -3   32.20    8.88
   0   8  -3   25.36   10.83
   0   8  -3   19.85    8.82
   0  -8  -2 1409.32   54.12
   0   8  -2 1452.21   45.26
   0   8  -2 1431.73   48.70
   0   8  -2 1407.49   45.86
   0  -8  -1  281.10   24.26
   0   8  -1  291.79   21.37
   0   8  -1  271.31   20.05
   0  -8   0  216.59   22.15
   0   8   0  202.31   18.56
   0   8   0  208.46   17.36
   0  -8   1  307.16   25.71
   0   8   1  306.78   22.96
   0   8   1  264.66   18.83
   0  -8   2 1488.57   55.65
   0   8   2 1516.90   48.91
   0   8   2 1402.37   42.18
   0   8   3   27.65    9.67
   0   8   3   17.64    5.98
   0   8   4  868.52   38.27
   0   8   4  807.86   31.65
   0   8   5   49.69   11.26
   0   8   6    5.03    9.16
   0   8   6   21.78    7.15
   0   8   7  433.38   28.76
   0  -8   7  445.47   23.21
   0   8   7  422.01   17.56
   0   8   7  405.35   34.20
   0  -8   7  357.24   17.36
   0  -8   7  342.72   18.79
   0   8   7  384.54   15.49
   0  -8   7  413.22   20.38
   0   8   7  403.82   21.45
   0  -8   7  396.93   21.16
   0   8   8  392.62   18.97
   0   8   8  412.05   27.98
   0   8   8  407.90   20.57
   0  -8   8  365.41   19.00
   0   8   8  360.53   15.68
   0  -8   8  369.69   20.29
   0   8   8  426.94   36.52
   0  -8   8  372.37   19.98
   0  -8   8  367.36   21.12
   0   8   8  381.52   21.67
   0   8   9 1173.24   33.86
   0   8   9 1170.03   35.72
   0   8   9 1105.28   28.01
   0  -8   9 1097.43   33.65
   0  -8   9 1130.20   36.50
   0   8   9 1169.71   61.16
   0  -8   9 1092.22   34.79
   0  -8   9 1078.92   36.32
   0   8  10  433.29   21.66
   0   8  10  422.42   22.43
   0   8  10  404.03   17.87
   0  -8  10  388.80   22.47
   0   8  10  382.93   36.81
   0  -8  10  422.01   22.24
   0  -8  10  394.59   21.27
   0  -8  10  418.50   22.97
   0   8  11  545.70   25.96
   0   8  11  553.91   24.86
   0   8  11  530.94   20.58
   0  -8  11  550.73   27.08
   0  -8  11  524.07   25.69
   0  -8  11  537.87   24.62
   0  -8  11  512.61   24.83
   0   8  12  547.21   25.44
   0   8  12  539.01   20.42
   0  -8  12  550.05   27.53
   0  -8  12  546.25   26.34
   0   8  13   11.90    7.64
   0   8  13   24.70    6.17
   0  -8  13   21.46    8.10
   0  -8  13   20.23    8.67
   0  -8  14  132.91   13.42
   0   8  14  111.72   12.37
   0   8  14  110.32    9.10
   0  -8  14  114.13   12.93
   0  -8  15   87.16   10.84
   0   8  15   79.04    9.86
   0   8  15   70.10    6.55
   0  -8  15   73.61   10.11
   0  -8  16   16.69    5.88
   0  -8  16   25.38    5.93
   0  -8  16   26.17    6.31
   0   8  16   22.38    3.41
   0   8  17   59.03    5.58
   0  -8  17   67.50    6.84
   0  -8  17   64.16    6.39
   0  10 -14   32.26    4.98
   0 -10 -11   56.01    9.05
   0 -10  -8  257.10   28.79
   0 -10  -8  209.96   15.54
   0  10  -8  180.42   23.62
   0  10  -8  206.70   24.22
   0  10  -8  226.73   14.86
   0 -10  -7  269.23   28.71
   0 -10  -7  210.43   15.68
   0  10  -7  227.08   24.91
   0  10  -7  205.89   23.41
   0  10  -7  233.81   14.99
   0 -10  -6  115.58   20.10
   0 -10  -6   92.24   10.92
   0  10  -6   90.33   16.17
   0  10  -6  103.11   10.13
   0  10  -6   91.05   16.25
   0 -10  -5  257.97   14.85
   0 -10  -5  310.70   30.78
   0 -10  -5  281.68   18.05
   0  10  -5  254.33   26.02
   0  10  -5  277.04   26.90
   0  10  -5  293.57   16.60
   0  10  -4  112.52   15.16
   0 -10  -4  122.36   19.99
   0 -10  -4  100.52   11.16
   0  10  -4  106.09   16.71
   0  10  -4  112.23   10.18
   0  10  -3  701.98   36.56
   0 -10  -3  737.91   45.03
   0 -10  -3  617.03   25.74
   0  10  -3  636.46   37.25
   0  10  -3  685.74   24.52
   0  10  -2  117.23   15.96
   0 -10  -2  126.91   18.77
   0 -10  -2   85.51    9.99
   0  10  -2  114.96   15.45
   0  10  -1  631.75   35.85
   0 -10  -1  678.77   42.88
   0 -10  -1  563.09   24.27
   0  10  -1  626.61   34.53
   0  10   0   47.88   12.40
   0 -10   0   44.43   13.76
   0 -10   0   48.41    8.79
   0  10   0   49.80   10.79
   0 -10   1  632.40   42.13
   0  10   1  641.70   36.96
   0  10   1  593.17   32.16
   0  10   2  115.96   17.34
   0 -10   2   80.80   10.18
   0 -10   2   96.86   10.06
   0  10   2  102.29   10.36
   0 -10   2   99.14   11.11
   0 -10   3  722.96   36.02
   0  10   3  678.10   38.66
   0  10   3  636.70   23.74
   0 -10   3  571.36   24.41
   0 -10   3  543.62   23.42
   0 -10   3  612.29   24.92
   0  10   3  532.44   21.50
   0  10   3  597.91   24.60
   0 -10   3  609.80   26.22
   0  10   4  109.42   10.46
   0  10   4  107.39   16.60
   0 -10   4  120.14   12.58
   0  10   4  101.59    9.99
   0 -10   4   99.85   10.77
   0  10   4  108.67   11.01
   0 -10   4  103.46   10.44
   0 -10   4  103.11   11.89
   0  10   4  110.10   11.94
   0  10   5  246.39   15.78
   0  10   5  293.02   26.67
   0 -10   5  254.51   18.21
   0  10   5  220.81   11.97
   0 -10   5  239.72   16.98
   0  10   5  253.96   17.62
   0 -10   5  220.72   17.36
   0 -10   6   86.14   11.86
   0  10   6   84.93   15.03
   0  10   6   85.17   10.23
   0  10   6   78.97    8.12
   0  10   6   64.21   15.49
   0 -10   6   88.37   11.03
   0 -10   6   84.67   12.12
   0  10   6   73.51   10.59
   0  10   7  229.17   23.23
   0  10   7  247.49   16.95
   0 -10   7  221.54   19.14
   0 -10   7  213.82   16.27
   0  10   7  220.52   13.09
   0  10   7  223.77   28.44
   0 -10   7  237.40   17.74
   0  10   7  224.11   17.82
   0 -10   7  230.98   18.09
   0  10   8  197.67   16.15
   0  10   8  217.93   13.55
   0 -10   8  198.66   16.28
   0  10   8  223.36   29.59
   0 -10   8  192.21   13.96
   0 -10   8  206.92   16.75
   0  10   8  196.72   17.37
   0 -10   8  184.96   17.18
   0  10   9   38.74    8.90
   0  10   9   33.75    6.95
   0 -10   9   40.65    9.23
   0 -10   9   31.83    7.20
   0 -10   9   45.14    9.35
   0 -10   9   31.40    9.52
   0  10  10   88.48   11.84
   0  10  10   89.81    9.82
   0  10  10   87.20    9.70
   0 -10  10   88.57   11.99
   0 -10  10   88.24   10.97
   0 -10  10   87.78   11.71
   0 -10  10   92.90   12.40
   0  10  11   70.64   11.01
   0  10  11   63.79    8.84
   0  10  11   73.60    9.22
   0 -10  11   80.37   10.82
   0 -10  11   80.74   10.85
   0 -10  11   84.98   11.12
   0 -10  11   71.12   10.35
   0  10  12  169.08   12.01
   0 -10  12  126.48   12.85
   0 -10  12  139.25   13.02
   0  10  12  123.15   11.43
   0 -10  12  127.20   12.42
   0 -10  13  300.49   17.39
   0  10  13  256.42   14.57
   0  10  13  271.26   13.60
   0 -10  13  271.48   17.22
   0 -10  14   38.39    9.74
   0  10  14   33.01    5.34
   0 -10  14   25.20    6.32
   0 -10  14   24.64    6.61
   0 -10  15  197.78   16.85
   0 -10  15  202.54   12.02
   0  10  15  188.52    8.95
   0 -10  15  185.28   11.55
   0  12 -14  193.34   10.84
   0  12 -13   58.29    6.37
   0  12 -12   25.63    5.65
   0 -12 -12   36.32    6.27
   0  12 -11   39.51    7.73
   0 -12 -11   30.97    7.56
   0  12 -10   89.94   10.50
   0 -12 -10  118.35   12.96
   0 -12  -9   23.57    6.91
   0 -12  -8   61.39    9.59
   0 -12  -7  173.65   15.39
   0  12  -7  184.20   13.68
   0 -12  -6  104.39   10.85
   0 -12  -6  124.76   14.16
   0  12  -6  121.93   11.58
   0 -12  -5  466.74   21.65
   0 -12  -5  510.23   42.74
   0 -12  -5  484.53   25.81
   0  12  -5  478.95   36.71
   0  12  -5  506.09   23.02
   0  12  -4  111.52   10.58
   0 -12  -4  104.31   10.83
   0 -12  -4   72.41   17.71
   0 -12  -4   91.40   12.96
   0  12  -4   97.83   11.13
   0  12  -4   98.70   11.60
   0  12  -4  124.76   19.04
   0  12  -4  104.75   11.12
   0  12  -3  764.69   43.07
   0  12  -3  736.65   25.84
   0 -12  -3  701.10   31.00
   0  12  -3  708.27   27.98
   0  12  -3  715.41   27.64
   0  12  -3  694.60   41.72
   0  12  -3  746.77   28.09
   0  12  -2   66.11    8.57
   0  12  -2   71.34   13.82
   0 -12  -2   60.24   16.34
   0 -12  -2   58.45   11.65
   0  12  -2   56.67    8.01
   0  12  -2   59.98    9.33
   0 -12  -2   50.84    8.48
   0  12  -2   59.94    9.17
   0  12  -1  168.88   21.92
   0  12  -1  175.87   13.16
   0 -12  -1  185.17   26.71
   0 -12  -1  150.99   15.10
   0 -12  -1  134.87   11.75
   0  12  -1  157.12   12.82
   0  12  -1  146.98   12.54
   0  12  -1  170.45   13.89
   0 -12  -1  163.96   14.16
   0 -12   0   55.43   11.65
   0  12   0   38.68    6.78
   0  12   0   58.02   12.88
   0 -12   0   42.60   11.87
   0 -12   0   34.80    9.05
   0  12   0   35.29    6.36
   0  12   0   39.85    7.29
   0 -12   0   41.51    7.07
   0  12   0   33.13    7.50
   0 -12   0   38.59    8.45
   0 -12   1  135.19   18.60
   0 -12   1  140.41   12.77
   0  12   1  150.23   20.29
   0 -12   1  151.41   15.11
   0 -12   1  138.56   13.20
   0  12   1  136.01   12.05
   0  12   1  141.67   13.59
   0 -12   1  133.81   14.25
   0  12   2   52.45    8.70
   0  12   2   64.20   15.57
   0 -12   2   48.64    9.17
   0 -12   2   37.23   11.52
   0 -12   2   56.31   10.15
   0  12   2   53.97    7.68
   0  12   2   40.97    7.27
   0 -12   2   55.80    9.00
   0 -12   2   49.73    9.16
   0  12   2   61.40    9.96
   0  12   3  810.20   46.87
   0 -12   3  734.02   30.16
   0  12   3  738.32   27.88
   0 -12   3  705.40   39.55
   0 -12   3  691.14   29.37
   0 -12   3  746.65   30.36
   0 -12   3  692.57   31.03
   0  12   3  745.72   30.43
   0 -12   4  116.60   18.24
   0  12   4   94.24   16.00
   0 -12   4   80.71   11.68
   0  12   4   99.70   11.12
   0  12   4  100.58    8.95
   0 -12   4   86.35   11.03
   0 -12   4   98.44   12.49
   0 -12   4   84.62   13.11
   0  12   4   96.19   12.37
   0  12   5  538.30   39.17
   0 -12   5  488.58   26.99
   0 -12   5  526.82   36.14
   0  12   5  486.58   23.11
   0  12   5  449.43   17.94
   0  12   5  562.71   43.84
   0 -12   5  466.18   23.55
   0 -12   5  484.53   25.89
   0  12   5  463.14   25.07
   0 -12   5  474.10   26.74
   0 -12   6  114.51   18.37
   0  12   6  105.02   11.61
   0  12   6  121.01   13.10
   0  12   6  114.02    9.99
   0 -12   6   95.31   11.23
   0 -12   6  114.88   13.92
   0 -12   6  114.44   14.93
   0  12   6  106.90   13.51
   0 -12   7  180.65   23.19
   0  12   7  147.79   14.60
   0 -12   7  150.50   11.87
   0  12   7  149.56   11.39
   0 -12   7  133.04   13.03
   0 -12   7  162.77   15.92
   0  12   7  149.61   15.81
   0 -12   7  142.86   16.01
   0 -12   8   68.88   16.94
   0  12   8   60.83   10.60
   0 -12   8   43.75    8.57
   0  12   8   54.66    8.24
   0 -12   8   46.11    9.98
   0 -12   8   62.31   11.99
   0  12   8   45.50   10.96
   0 -12   9   36.75   13.65
   0  12   9   26.44    8.95
   0  12   9   39.13    7.53
   0 -12   9   27.41    7.01
   0 -12   9   35.19    9.25
   0 -12   9   46.39   10.56
   0  12  10  122.56   10.92
   0 -12  10  115.26   11.67
   0 -12  10  111.77   19.38
   0  12  10  112.10   12.94
   0 -12  10  105.67   12.88
   0  12  11   29.09    6.32
   0 -12  11   28.50    6.65
   0  12  11   24.24    7.95
   0 -12  11   25.54   11.87
   0 -12  11   24.75    7.00
   0  12  12   32.53    5.79
   0 -12  12   27.11    6.05
   0 -12  12   30.49   10.01
   0 -12  12   22.97    5.66
   0 -12  13   63.11   11.59
   0  12  13   65.20    6.26
   0 -12  13   49.84    6.19
   0 -12  14  207.68   16.03
   0  12  14  184.44    8.23
   0  14 -12   16.53    3.45
   0  14 -12   18.89    3.62
   0  14 -11   27.04    4.90
   0  14 -11   24.69    5.10
   0 -14 -11   26.85    5.75
   0  14 -10   64.73    8.24
   0  14 -10   70.99    8.27
   0 -14 -10   73.82    9.55
   0 -14  -9   38.02    5.79
   0  14  -9   46.50    7.46
   0  14  -9   51.14    7.91
   0 -14  -9   43.69    9.34
   0 -14  -8   49.61    8.02
   0  14  -8   48.67    7.94
   0  14  -8   65.62    9.64
   0 -14  -8   61.07   10.40
   0 -14  -7   94.22   11.60
   0  14  -7  110.83   12.52
   0  14  -7   98.65   10.77
   0 -14  -7   95.15   12.84
   0 -14  -6   21.30    5.66
   0 -14  -6   50.63   10.18
   0  14  -6   38.26    7.03
   0  14  -6   40.55    8.71
   0 -14  -6   42.10   11.35
   0  14  -6   38.31    7.00
   0 -14  -5   72.00    9.63
   0 -14  -5  104.37   13.75
   0  14  -5   80.82   11.25
   0  14  -5   62.76    9.01
   0  14  -5   75.78    9.43
   0 -14  -5   70.79   12.33
   0 -14  -4  102.62   11.57
   0 -14  -4  120.04   15.06
   0  14  -4  105.63   11.36
   0  14  -4  118.40   12.82
   0 -14  -4   96.37   13.34
   0  14  -4  121.78   11.88
   0 -14  -3   35.86    8.16
   0 -14  -3   26.88   10.45
   0  14  -3   30.92    6.98
   0  14  -3   32.37    8.48
   0 -14  -3   23.95    8.23
   0  14  -3   39.19    7.47
   0 -14  -2  256.66   17.43
   0 -14  -2  272.76   21.17
   0  14  -2  258.58   16.56
   0  14  -2  257.79   17.27
   0 -14  -2  275.78   17.93
   0 -14  -2  247.24   18.17
   0  14  -2  280.38   18.00
   0 -14  -1  362.40   21.00
   0 -14  -1  395.03   24.65
   0  14  -1  356.14   20.17
   0  14  -1  365.33   21.01
   0 -14  -1  329.14   20.31
   0 -14  -1  359.24   21.59
   0  14   0  444.18   22.26
   0 -14   0  448.03   22.78
   0 -14   0  490.15   26.89
   0  14   0  414.96   21.38
   0 -14   0  454.79   22.66
   0  14   0  432.70   23.02
   0 -14   0  424.19   23.90
   0 -14   1  360.41   20.74
   0  14   1  331.47   19.50
   0  14   1  345.31   14.25
   0 -14   1  338.56   22.52
   0  14   1  358.55   19.13
   0  14   1  352.99   21.33
   0 -14   1  296.78   17.57
   0 -14   1  367.78   22.72
   0  14   2  245.91   16.97
   0 -14   2  179.98   21.04
   0  14   2  240.00   12.31
   0 -14   2  243.09   17.75
   0 -14   2  257.99   19.54
   0  14   2  236.13   15.29
   0 -14   2  250.68   19.81
   0  14   2  268.93   19.26
   0 -14   3   36.17    7.84
   0  14   3   32.84    7.86
   0 -14   3   43.58   12.85
   0  14   3   38.63    5.95
   0 -14   3   37.73    8.97
   0 -14   3   31.92    8.33
   0 -14   3   44.61   10.42
   0  14   3   33.74    8.48
   0 -14   4  117.75   12.05
   0 -14   4   92.30   16.83
   0  14   4  113.41   11.62
   0  14   4  131.23    9.86
   0 -14   4  124.81   13.33
   0 -14   4  119.54   13.98
   0  14   4  117.70   13.66
   0 -14   4  121.38   15.24
   0 -14   5   83.86   10.31
   0 -14   5   78.20   16.19
   0  14   5   69.77    9.70
   0  14   5   68.44    9.52
   0  14   5   85.84    8.47
   0 -14   5   90.38   13.16
   0 -14   5   81.51   10.36
   0  14   5   84.69   12.37
   0 -14   5   91.58   14.77
   0 -14   6   39.82   12.93
   0  14   6   28.44    7.08
   0 -14   6   29.54    6.00
   0  14   6   37.23    6.26
   0 -14   6   38.64   10.40
   0 -14   6   49.51   12.09
   0  14   6   31.45    9.17
   0  14   7  104.19    9.09
   0  14   7   95.47   11.25
   0 -14   7   94.16   16.45
   0 -14   7   82.33    8.35
   0 -14   7  109.91   14.46
   0  14   7   88.63   12.46
   0  14   8   47.39    6.73
   0 -14   8   43.72   12.60
   0  14   8   46.49    8.46
   0 -14   8   44.60    9.76
   0  14   9   48.75    6.60
   0 -14   9   48.23   12.59
   0  14   9   46.72    8.50
   0 -14   9   41.86    8.95
   0  14  10   79.95    7.29
   0 -14  10   82.02   14.37
   0  14  10   78.02    8.72
   0 -14  10   65.29    8.98
   0  14  11   16.18    3.79
   0 -14  11   22.75    8.04
   0 -14  11   16.27    4.67
   0  14  12   16.65    3.04
   0 -14  12   18.80    6.36
   0  16  -9   61.79    6.20
   0 -16  -9   68.61    7.32
   0  16  -8  268.39   13.61
   0  16  -8  198.50   10.19
   0 -16  -8  197.65   10.84
   0 -16  -8  241.67   14.04
   0 -16  -7   24.28    5.63
   0  16  -7   21.15    3.59
   0  16  -7   20.69    5.28
   0 -16  -7   30.23    7.15
   0 -16  -6   76.18    7.20
   0 -16  -6   78.24    9.58
   0  16  -6   83.03    7.51
   0  16  -6   82.97    9.21
   0 -16  -6   82.52   10.09
   0 -16  -5   17.95    4.78
   0 -16  -5   20.43    6.68
   0  16  -5   23.69    4.10
   0  16  -5   13.84    5.67
   0 -16  -5   14.89    7.05
   0 -16  -4    9.86    4.88
   0  16  -4   15.77    5.28
   0 -16  -4   17.11    7.82
   0  16  -4   10.23    5.16
   0 -16  -4   20.28    7.07
   0  16  -4   14.90    4.38
   0  16  -3   32.32    6.58
   0 -16  -3   30.00    7.28
   0 -16  -3   36.77    9.59
   0  16  -3   30.61    6.85
   0 -16  -3   37.37    7.92
   0  16  -3   44.79    7.15
   0  16  -2   33.44    6.49
   0 -16  -2   30.97    7.32
   0  16  -2   38.69    7.13
   0 -16  -2   28.97    9.47
   0  16  -2   21.14    5.53
   0 -16  -2   16.87    6.00
   0 -16  -1  118.25   12.33
   0  16  -1  110.08   10.32
   0 -16  -1  110.41   13.76
   0  16  -1   95.98    9.80
   0  16  -1  115.02   11.12
   0 -16  -1  108.71   10.76
   0 -16  -1   98.70   10.63
   0  16   0    4.28    4.17
   0 -16   0    6.31    6.22
   0 -16   0    5.97    7.70
   0  16   0    2.74    3.47
   0 -16   0    3.13    3.82
   0 -16   0    6.12    5.61
   0  16   0    6.07    5.24
   0 -16   1  132.68   12.39
   0  16   1  110.90    9.25
   0  16   1  116.32   10.60
   0 -16   1  115.07   12.98
   0  16   1  103.41    9.48
   0 -16   1  131.19   13.03
   0  16   1  126.04   12.38
   0  16   2   10.73    4.66
   0  16   2   17.11    4.00
   0 -16   2   23.31    7.14
   0 -16   2   25.98    7.78
   0 -16   2   17.96    7.59
   0  16   2   32.53    7.85
   0 -16   3   35.65   10.20
   0 -16   3   38.16    7.56
   0  16   3   34.06    6.03
   0  16   3   30.15    5.87
   0  16   3   32.12    4.40
   0 -16   3   31.40    7.35
   0  16   3   33.89    8.18
   0 -16   3   33.02    9.01
   0 -16   4   30.05    8.67
   0  16   4    8.50    3.70
   0 -16   4   17.02    5.24
   0  16   4   16.42    3.79
   0 -16   4   15.59    5.45
   0 -16   4   11.97    7.78
   0  16   4   17.29    6.80
   0  16   5   11.12    3.29
   0 -16   5   15.43    8.17
   0 -16   5   10.62    4.10
   0  16   5   13.30    4.88
   0 -16   5    9.59    6.58
   0  16   5    7.53    5.09
   0  16   6   97.77    6.90
   0 -16   6   70.36   12.10
   0  16   6   84.41    8.50
   0 -16   6   76.14    7.25
   0  16   6  102.02   10.76
   0 -16   6   90.82   11.33
   0  16   7   22.46    3.81
   0 -16   7   24.69    8.40
   0  16   7   41.26    6.06
   0 -16   7   19.10    6.55
   0  16   8  234.81    9.46
   0  16   8  213.70   11.51
   0  16   9   49.84    4.19
   0 -16   9   42.21    7.80
   0 -16   9   49.48    6.37
   0 -18  -4   30.05    4.96
   0 -18  -4   21.32    3.47
   0 -18  -3   28.67    4.28
   0 -18  -3   34.49    5.89
   0 -18  -3   22.90    3.78
   0 -18  -2   90.55    7.44
   0 -18  -2   70.80    7.93
   0 -18  -1    9.30    3.29
   0  18  -1    3.39    2.03
   0 -18  -1    2.32    4.07
   0 -18   0   19.71    4.61
   0 -18   0   27.50    5.70
   0  18   0   22.29    4.00
   0 -18   1    3.81    2.94
   0 -18   1   10.34    3.89
   0 -18   1   11.00    3.43
   0  18   1    5.45    2.97
   0 -18   2   86.89    7.30
   0 -18   2   87.73    7.31
   0 -18   2   76.82    7.27
   0  18   2   74.25    6.69
   0 -18   3   30.26    4.32
   0 -18   3   35.06    5.42
   0 -18   4   34.52    4.09
   0 -18   4   31.73    4.89
   1  -1 -13  308.41   33.63
   1   1 -13  357.76   36.07
   1   1 -13  287.48   31.20
   1  -1 -13  314.76   34.02
   1  -1 -12   40.73   14.60
   1   1 -12   20.44   10.91
   1  -1 -12   28.97   12.11
   1  -1 -12   27.85   12.72
   1   1 -12   53.27   11.30
   1  -1 -12   24.78    9.24
   1  -1 -11  923.97   51.26
   1  -1 -11  892.46   45.65
   1  -1 -11  905.72   40.97
   1   1 -11  871.69   40.22
   1   1 -11  913.45   49.10
   1  -1 -10  157.04   21.73
   1  -1 -10  124.19   17.55
   1   1 -10  137.48   19.29
   1  -1 -10  151.44   16.83
   1   1 -10  149.75   17.02
   1   1  -9 4431.73   84.67
   1  -1  -9 4394.40   85.82
   1   1  -9 4573.61   93.35
   1   1  -9 4496.82   78.85
   1  -1  -9 4437.82   79.30
   1  -1  -8  403.46   25.74
   1   1  -8  380.94   26.46
   1   1  -8  417.33   23.23
   1   1  -8  384.06   24.45
   1  -1  -8  366.23   22.43
   1   1  -7 1791.38   46.86
   1  -1  -7 1775.70   46.40
   1  -1  -7 1769.10   43.79
   1   1  -7 1788.16   43.09
   1   1  -6  975.35   31.30
   1  -1  -6  938.14   30.94
   1   1  -6 1016.36   30.01
   1   1  -5  172.26   12.53
   1   1  -5  204.48   14.23
   1   1  -3 6134.36   41.28
   1  -1  -3 6513.48   54.57
   1  -1  -2 2547.94   35.17
   1  -1  -2 2580.40   28.16
   1   1  -2 2614.88   29.76
   1  -1  -1 2468.46   28.91
   1  -1  -1 2535.96   20.86
   1   1  -1 2514.57   26.32
   1  -1   0 4018.18   32.58
   1   1   0 4073.85   26.94
   1   1   1 8659.90   56.32
   1  -1   1 8714.61   50.02
   1   1   1 8721.39   52.65
   1  -1   1 8633.92   59.47
   1   1   2  340.51   13.49
   1   1   2  356.26   11.46
   1  -1   2  344.13   14.29
   1   1   3  615.67   20.99
   1   1   3  601.31   14.96
   1  -1   3  611.47   20.86
   1   1   4 1657.86   25.27
   1  -1   4 1758.30   38.38
   1   1   4 1722.87   38.48
   1  -1   5  628.72   27.79
   1   1   5  637.56   27.90
   1   1   5  641.87   27.01
   1  -1   5  650.21   26.49
   1   1   5  628.79   15.61
   1  -1   6  597.68   29.73
   1   1   6  640.51   30.88
   1  -1   6  594.72   28.31
   1   1   6  574.07   28.25
   1   1   7  862.95   38.59
   1  -1   7  801.82   37.53
   1   1   7  790.65   36.66
   1  -1   7  859.51   36.57
   1  -1   8  750.90   38.47
   1   1   8  832.88   40.61
   1  -1   8  808.30   38.71
   1   1   8  785.16   39.10
   1   1   9   32.60   12.48
   1  -1   9   28.90   14.00
   1  -1   9   28.38   11.18
   1   1  10   42.46    8.15
   1  -1  10   47.38    7.90
   1  -1  10   44.97    8.03
   1   1  10   51.05   14.59
   1  -1  10   47.16   13.57
   1  -1  10   49.10    8.73
   1   1  10   55.84    8.25
   1   1  10   46.47    6.67
   1  -1  11  218.70   16.95
   1   1  11  210.45   27.20
   1   1  11  229.07   14.59
   1  -1  11  200.32   13.59
   1   1  11  230.49   17.01
   1  -1  11  244.76   16.77
   1  -1  11  220.76   13.32
   1  -1  11  228.70   17.54
   1   1  11  207.22   16.87
   1   1  11  215.10   14.78
   1   1  11  220.98   14.17
   1   1  12  263.12   19.18
   1  -1  12  252.98   18.62
   1   1  12  277.70   31.14
   1   1  12  245.51   15.52
   1  -1  12  223.69   14.71
   1   1  12  232.48   18.73
   1  -1  12  234.07   14.33
   1   1  12  235.09   16.30
   1  -1  12  259.20   17.95
   1  -1  12  277.45   20.23
   1   1  12  234.13   15.57
   1   1  13  678.47   30.48
   1   1  13  664.53   25.13
   1  -1  13  705.39   31.93
   1  -1  13  690.24   31.34
   1   1  13  613.72   29.91
   1   1  13  656.29   27.06
   1  -1  13  670.14   29.09
   1  -1  13  693.22   24.60
   1  -1  13  690.80   30.00
   1   1  13  668.13   26.12
   1   1  14  249.64   20.01
   1  -1  14  258.64   20.34
   1   1  14  247.48   15.10
   1  -1  14  247.44   17.93
   1   1  14  254.77   16.92
   1   1  14  276.30   22.57
   1  -1  14  258.14   19.40
   1   1  15  180.54   17.06
   1  -1  15  179.21   17.65
   1  -1  15  177.99   16.56
   1   1  15  199.25   17.88
   1  -1  15  169.89   14.82
   1  -1  16    1.44    4.08
   1   1  16    7.84    6.90
   1  -1  16    4.82    7.35
   1  -1  16   -2.80    6.22
   1   1  16    1.68    7.04
   1   1  17   24.69    6.51
   1  -1  17   26.87    7.46
   1  -1  17   15.94    4.11
   1   1  17   19.42    6.45
   1  -1  17   27.27    6.87
   1  -1  18   21.44    5.26
   1   1  18   30.20    5.54
   1  -3 -13  479.34   40.70
   1  -3 -13  441.94   37.00
   1   3 -13  434.18   37.35
   1   3 -13  450.71   35.72
   1   3 -13  480.20   40.90
   1  -3 -12  111.96   19.88
   1   3 -12  114.61   20.40
   1  -3 -12   91.40   17.27
   1   3 -12   81.42   16.27
   1  -3 -12   78.63   14.11
   1  -3 -11  352.62   31.66
   1   3 -11  351.09   32.79
   1  -3 -11  337.93   30.29
   1   3 -11  318.11   25.06
   1  -3 -11  354.43   27.26
   1  -3 -10  375.34   30.88
   1   3 -10  352.20   30.00
   1  -3 -10  374.43   29.34
   1   3 -10  328.40   24.58
   1  -3 -10  399.11   27.29
   1  -3  -9  166.26   21.05
   1   3  -9  136.28   19.15
   1  -3  -9  134.29   17.46
   1   3  -9  133.77   14.94
   1  -3  -8  182.04   20.54
   1   3  -8  191.41   20.61
   1  -3  -8  161.78   17.83
   1   3  -8  155.02   15.74
   1  -3  -7  958.51   40.72
   1   3  -7  926.74   38.12
   1   3  -7  905.31   32.87
   1  -3  -6 1688.66   49.64
   1   3  -6 1657.11   46.18
   1   3  -6 1718.17   41.96
   1  -3  -5 7588.68   95.74
   1   3  -5 7147.50   88.62
   1   3  -5 7511.71   81.29
   1  -3  -4  178.07   15.03
   1   3  -4  162.60    9.11
   1   3  -4  175.79   12.58
   1   3  -4  179.14   14.50
   1  -3  -3   42.92    8.94
   1   3  -3   49.62    6.06
   1   3  -3   45.40    6.43
   1  -3  -2  887.82   26.74
   1   3  -2  864.54   21.09
   1   3  -2  882.95   19.68
   1  -3  -1 1269.37   30.07
   1   3  -1 1288.07   26.13
   1   3  -1 1297.06   21.47
   1  -3   0   10.32    5.32
   1   3   0   12.45    5.17
   1   3   0   12.81    2.74
   1   3   0   13.82    4.84
   1  -3   1  397.18   17.32
   1   3   1  404.01   16.00
   1   3   1  391.98   14.93
   1   3   1  395.83    8.91
   1  -3   2 1183.09   30.24
   1   3   2 1151.49   26.82
   1  -3   2 1154.33   28.26
   1   3   3 1369.48   36.19
   1   3   3 1349.61   29.66
   1  -3   3 1374.79   33.00
   1   3   4  760.95   29.56
   1   3   4  698.45   22.16
   1  -3   4  729.77   26.16
   1   3   5 1070.12   38.12
   1   3   5 1051.75   27.61
   1  -3   5 1065.39   34.59
   1   3   6  747.06   34.29
   1   3   6  801.91   24.51
   1  -3   6  766.62   31.83
   1   3   7   -1.48    9.13
   1  -3   7   27.26    8.79
   1   3   8  290.16   27.23
   1  -3   8  331.37   25.82
   1   3   9  392.63   31.59
   1  -3   9  380.76   29.30
   1  -3  10  484.28   22.97
   1   3  10  458.83   20.03
   1   3  10  474.02   37.34
   1  -3  10  430.13   19.60
   1  -3  10  465.97   22.51
   1   3  10  455.56   22.33
   1   3  10  490.73   22.55
   1  -3  10  480.45   22.45
   1  -3  10  471.27   35.10
   1  -3  10  480.24   21.78
   1   3  10  487.29   20.34
   1   3  11  548.62   17.59
   1   3  11  568.66   26.60
   1  -3  11  597.40   27.20
   1   3  11  597.41   23.81
   1   3  11  599.89   43.87
   1  -3  11  602.15   23.91
   1  -3  11  612.89   27.19
   1  -3  11  500.96   21.97
   1  -3  11  603.68   25.89
   1   3  11  615.78   27.03
   1  -3  11  638.09   42.16
   1   3  11  616.12   24.32
   1   3  12  279.43   19.83
   1  -3  12  303.53   21.06
   1   3  12  299.01   17.37
   1   3  12  330.89   34.10
   1   3  12  244.40   19.31
   1  -3  12  275.10   18.92
   1  -3  12  301.43   20.41
   1   3  12  313.80   18.31
   1  -3  13    0.50    6.48
   1   3  13    5.90    8.11
   1  -3  13   -3.01    7.48
   1   3  13    8.13    4.47
   1  -3  13    1.65    6.69
   1   3  13   -9.59   11.69
   1   3  13    8.65    6.90
   1   3  14   72.93   12.37
   1  -3  14   85.37   13.41
   1   3  14   79.52    9.23
   1  -3  14   81.91   12.89
   1   3  14   79.03   14.62
   1  -3  14   80.95   11.99
   1  -3  15  154.36   15.54
   1   3  15  162.30   15.92
   1  -3  15  109.34   12.58
   1   3  15  168.35   19.05
   1  -3  15  140.85   14.16
   1   3  16  109.22   11.97
   1  -3  16  117.82   12.82
   1  -3  16  108.16   11.28
   1  -3  16  108.20   11.34
   1   3  16  107.33   11.86
   1  -3  17   89.06   10.08
   1  -3  17   77.05    8.32
   1   3  17   76.72    9.25
   1  -3  18   97.08    8.23
   1  -3  18   77.07    6.52
   1   3  18   96.04    7.90
   1   5 -15  106.79   10.74
   1   5 -14  543.65   23.97
   1  -5 -12  266.85   30.48
   1  -5 -12  201.57   25.72
   1   5 -12  238.41   27.60
   1   5 -12  263.09   29.22
   1  -5 -11  320.70   32.45
   1  -5 -11  319.33   30.37
   1   5 -11  314.67   30.12
   1   5 -11  307.90   25.97
   1   5 -11  294.84   29.72
   1  -5 -11  345.86   28.04
   1  -5 -10  327.41   31.27
   1  -5 -10  330.95   29.13
   1   5 -10  280.59   26.93
   1   5 -10  333.73   26.12
   1   5 -10  325.14   29.20
   1  -5  -9  154.67   21.30
   1   5  -9  153.88   19.01
   1   5  -9  184.58   19.03
   1   5  -9  134.86   18.81
   1  -5  -8  698.01   39.91
   1   5  -8  645.81   34.71
   1   5  -8  638.30   33.12
   1   5  -8  682.96   35.62
   1  -5  -7  956.25   43.98
   1   5  -7  891.80   37.74
   1   5  -7  925.40   37.13
   1  -5  -6 2402.81   65.25
   1   5  -6 2345.73   39.64
   1   5  -6 2344.57   55.81
   1   5  -6 2274.59   54.22
   1  -5  -5  234.32   20.89
   1   5  -5  259.54   14.37
   1   5  -5  266.83   18.72
   1   5  -5  277.36   19.34
   1   5  -5  281.94   19.45
   1  -5  -4 3039.61   65.43
   1   5  -4 3014.52   48.55
   1   5  -4 2997.57   54.01
   1   5  -4 3030.09   57.13
   1   5  -4 2958.03   54.79
   1  -5  -3 3774.40   70.31
   1   5  -3 3790.76   55.96
   1   5  -3 3716.55   55.79
   1   5  -3 3685.84   56.05
   1   5  -3 3744.01   61.60
   1  -5  -2   45.42   10.92
   1   5  -2   65.50    9.45
   1   5  -2   56.24    7.86
   1   5  -2   57.02    9.49
   1  -5  -1  647.80   27.90
   1   5  -1  676.48   25.02
   1   5  -1  656.03   20.78
   1   5  -1  679.93   25.15
   1  -5   0  520.50   25.07
   1   5   0  518.89   22.73
   1   5   0  494.81   16.93
   1   5   0  460.59   21.48
   1  -5   1  850.68   32.05
   1   5   1  868.06   21.20
   1  -5   2 1150.82   38.09
   1   5   2 1244.18   35.58
   1   5   2 1143.22   23.59
   1  -5   2 1141.65   32.60
   1   5   3   58.79    9.94
   1  -5   3   63.76    9.72
   1   5   4  673.46   32.74
   1   5   4  650.00   27.07
   1  -5   4  646.29   26.83
   1   5   5 1838.22   56.34
   1   5   5 1712.43   44.18
   1  -5   5 1738.86   46.79
   1   5   6  960.60   43.35
   1   5   6  888.57   32.21
   1  -5   6  995.54   38.30
   1   5   7  613.00   36.92
   1   5   7  603.06   27.04
   1  -5   7  601.40   32.03
   1   5   8  230.24   25.62
   1  -5   8  195.98   19.73
   1   5   9  128.44    8.80
   1   5   9  128.52   12.31
   1  -5   9  131.87   12.11
   1   5   9  146.44   11.68
   1   5   9  129.60   20.82
   1  -5   9  121.17   12.00
   1  -5   9  127.56   11.13
   1  -5   9  135.41   18.44
   1   5   9  146.25   12.28
   1   5   9  151.45   12.52
   1   5   9  148.88   11.59
   1   5  10  581.76   18.90
   1   5  10  615.00   26.70
   1  -5  10  602.35   26.53
   1   5  10  611.98   24.23
   1   5  10  682.78   46.81
   1  -5  10  574.72   23.78
   1  -5  10  593.20   26.25
   1   5  10  650.08   26.70
   1   5  10  597.53   23.63
   1  -5  10  606.91   24.93
   1  -5  10  639.37   39.90
   1   5  11  167.43   10.80
   1   5  11  168.18   15.74
   1  -5  11  176.06   15.92
   1   5  11  173.55   13.85
   1   5  11  148.47   24.55
   1  -5  11  186.59   16.60
   1  -5  11  136.43   19.56
   1  -5  11  178.94   14.78
   1   5  11  197.53   15.05
   1   5  11  191.22   16.15
   1   5  12  654.21   29.86
   1  -5  12  662.54   30.13
   1   5  12  625.76   20.24
   1  -5  12  662.28   29.99
   1   5  12  638.96   28.72
   1  -5  12  661.94   28.12
   1   5  12  683.54   27.75
   1   5  13   63.82   11.76
   1   5  13   52.75    6.53
   1  -5  13   64.70   11.59
   1  -5  13   59.00   12.18
   1   5  13   85.82   12.41
   1  -5  13   59.10    9.71
   1   5  13   33.26   10.34
   1   5  14   46.14    5.60
   1  -5  14   47.79   11.02
   1   5  14   43.02    9.64
   1  -5  14   43.60   10.40
   1   5  14   51.25   12.51
   1  -5  14   51.53    9.24
   1  -5  15    0.36    6.21
   1  -5  15   -4.65    7.73
   1   5  15    8.83   10.00
   1  -5  16    4.24    5.28
   1  -5  16    9.69    6.06
   1   5  16   17.28    6.38
   1  -5  17   66.61    7.89
   1  -5  17   72.41    7.97
   1   5  17   78.89    7.80
   1   7 -14   51.57    7.83
   1   7 -13   12.97    4.95
   1   7 -12   76.51    9.93
   1  -7 -11 1679.96   75.72
   1  -7 -11 1701.92   69.55
   1   7 -11 1767.84   71.97
   1   7 -11 1789.21   73.13
   1   7 -11 1746.69   42.61
   1  -7 -10  363.11   34.14
   1  -7 -10  288.21   28.72
   1   7 -10  331.57   30.38
   1   7 -10  356.48   32.01
   1   7 -10  332.20   28.10
   1   7 -10  370.68   19.65
   1  -7  -9  736.67   46.91
   1   7  -9  671.44   40.32
   1   7  -9  686.46   41.30
   1   7  -9  691.52   39.03
   1   7  -9  776.13   27.05
   1  -7  -8  370.70   31.99
   1   7  -8  365.02   28.33
   1   7  -8  390.43   30.29
   1   7  -8  362.02   27.51
   1  -7  -7 1166.60   53.93
   1   7  -7 1099.64   45.53
   1   7  -7 1096.82   46.15
   1   7  -7 1074.57   44.99
   1  -7  -6   98.00   16.11
   1   7  -6   84.73   13.11
   1   7  -6   95.81   14.02
   1   7  -6   91.83   14.91
   1   7  -5 1684.82   44.32
   1   7  -5 1624.61   49.36
   1   7  -5 1537.70   49.07
   1   7  -5 1631.21   51.36
   1  -7  -4  377.02   28.31
   1   7  -4  252.52   17.89
   1   7  -4  215.57   17.76
   1   7  -4  324.54   23.05
   1  -7  -3  147.93   18.89
   1   7  -3  130.67   14.32
   1   7  -3  112.19   13.08
   1   7  -3  118.69   15.51
   1  -7  -2  276.94   23.80
   1   7  -2  281.76   20.42
   1   7  -2  256.68   17.50
   1   7  -2  229.83   19.23
   1  -7  -1  412.21   28.10
   1   7  -1  398.10   24.24
   1   7  -1  398.22   20.03
   1   7  -1  321.04   22.52
   1  -7   0   51.75   13.60
   1   7   0   64.68   12.84
   1   7   0   66.62    8.63
   1   7   0   77.87   13.41
   1  -7   1  947.58   41.51
   1   7   1 1009.93   39.02
   1   7   1  929.47   27.91
   1  -7   2 1917.48   58.83
   1   7   2 1987.38   54.14
   1   7   2 1812.19   37.27
   1  -7   2 1743.19   45.25
   1   7   3 2855.85   65.91
   1  -7   3 2693.01   56.91
   1   7   4  943.48   38.72
   1  -7   4  752.82   30.99
   1   7   5   21.83   10.99
   1  -7   5   25.32    6.62
   1   7   5   30.66    9.11
   1   7   6  135.33   20.87
   1   7   6  109.44   14.86
   1  -7   6  132.13   15.00
   1   7   7  566.49   17.93
   1   7   7  616.78   40.69
   1   7   7  560.13   22.81
   1   7   7  631.20   33.23
   1  -7   7  630.92   33.42
   1   7   7  620.41   23.80
   1   7   7  569.02   24.14
   1  -7   7  624.46   26.28
   1   7   8 1207.11   34.65
   1   7   8 1259.66   31.50
   1  -7   8 1119.98   33.33
   1   7   8 1174.98   26.80
   1  -7   8 1136.40   34.12
   1  -7   8 1155.98   33.61
   1  -7   8 1213.42   35.49
   1   7   8 1157.78   35.72
   1  -7   8 1233.39   37.86
   1   7   9  479.80   23.14
   1   7   9  483.13   22.79
   1   7   9  478.52   20.98
   1  -7   9  421.69   22.17
   1   7   9  430.88   38.15
   1  -7   9  414.07   20.98
   1   7   9  432.35   17.08
   1  -7   9  437.81   22.26
   1  -7   9  443.01   21.89
   1  -7   9  425.09   23.04
   1   7  10  410.68   17.26
   1  -7  10  428.81   23.27
   1   7  10  482.69   42.52
   1  -7  10  456.17   23.81
   1  -7  10  377.55   20.32
   1   7  10  455.98   21.49
   1   7  10  415.44   22.45
   1   7  10  431.84   22.63
   1  -7  10  437.22   23.48
   1   7  11  106.75    9.55
   1  -7  11  135.96   14.59
   1   7  11  138.28   13.38
   1   7  11  126.76   14.03
   1  -7  11  124.29   14.41
   1  -7  11  136.57   13.60
   1  -7  12   45.32   10.21
   1   7  12   41.92    6.67
   1  -7  12   46.41   10.37
   1   7  12   54.85   10.68
   1   7  13   73.78    7.76
   1  -7  13   85.49   12.27
   1  -7  13   89.96   13.02
   1   7  13   48.26   11.05
   1  -7  14  104.13   12.14
   1   7  14   99.92    7.99
   1  -7  14  141.57   16.60
   1  -7  14  109.55   13.15
   1   7  14   92.21   12.36
   1   7  15  208.33    9.67
   1  -7  15  233.37   15.76
   1  -7  15  229.63   18.29
   1   7  15  241.47   16.22
   1  -7  15  258.17   16.90
   1  -7  16    9.64    4.38
   1  -7  16   19.67    6.04
   1   7  16   12.00    4.17
   1  -7  17   -4.53    3.17
   1   7  17    6.99    2.30
   1   9 -13   67.42    8.36
   1   9 -12  165.52   13.43
   1   9 -11  150.45   13.04
   1  -9 -11  126.54   12.97
   1  -9 -10  210.83   27.55
   1  -9 -10  208.98   24.82
   1   9 -10  233.27   26.58
   1   9 -10  191.37   23.36
   1   9 -10  228.36   15.85
   1  -9 -10  225.24   16.85
   1  -9  -9  138.38   21.42
   1   9  -9   90.30   16.91
   1   9  -9  102.73   11.07
   1   9  -9   95.19   15.92
   1  -9  -8  326.52   32.67
   1   9  -8  314.35   29.23
   1   9  -8  296.88   27.99
   1   9  -8  329.97   18.63
   1  -9  -7  554.47   41.50
   1  -9  -7  508.34   22.90
   1   9  -7  545.67   36.41
   1   9  -7  501.28   35.09
   1   9  -7  577.30   23.58
   1  -9  -6   64.13   15.83
   1  -9  -6   68.29    9.06
   1   9  -6   64.13   13.31
   1   9  -6   79.08   15.55
   1   9  -6   85.17    9.49
   1  -9  -5 1015.19   52.44
   1   9  -5 1058.35   41.99
   1   9  -5  898.66   42.18
   1   9  -5  975.14   46.14
   1  -9  -4  106.19   17.49
   1   9  -4  107.92   14.31
   1   9  -4  102.12   14.62
   1   9  -4   88.70   15.15
   1  -9  -3  277.73   26.44
   1   9  -3  230.69   20.61
   1   9  -3  216.87   22.30
   1   9  -3  218.64   19.51
   1  -9  -2  343.84   29.26
   1   9  -2  331.95   25.26
   1   9  -2  298.44   21.70
   1   9  -2  300.17   25.28
   1  -9  -1  642.20   39.83
   1   9  -1  671.81   35.67
   1  -9   0  970.74   48.40
   1   9   0  998.79   43.58
   1  -9   1  231.55   25.31
   1   9   1  268.60   23.77
   1  -9   1  275.93   20.61
   1  -9   2  326.22   29.77
   1   9   2  345.28   27.10
   1  -9   2  310.97   21.48
   1   9   3  153.24   18.52
   1   9   4  257.19   24.38
   1   9   4  211.48   14.13
   1  -9   4  216.50   15.22
   1   9   4  214.04   14.27
   1  -9   4  226.01   16.46
   1   9   4  229.32   15.60
   1   9   5  435.25   31.46
   1   9   5  443.08   20.68
   1   9   5  430.95   20.10
   1   9   5  464.32   36.83
   1  -9   5  467.54   22.73
   1   9   5  409.30   20.15
   1   9   5  416.04   21.36
   1  -9   5  437.86   23.32
   1   9   6  780.66   42.20
   1   9   6  685.66   26.28
   1   9   6  706.29   26.79
   1   9   6  745.52   47.71
   1   9   6  716.21   21.30
   1  -9   6  636.71   24.85
   1   9   6  690.04   26.12
   1  -9   6  721.32   29.05
   1   9   6  696.65   28.28
   1  -9   6  704.29   30.17
   1   9   7   66.24   12.65
   1   9   7   77.50    8.42
   1   9   7   70.63   10.15
   1  -9   7   53.40    8.32
   1   9   7   71.71   16.44
   1   9   7   77.22    8.09
   1  -9   7   70.18    9.11
   1  -9   7   78.24   10.68
   1  -9   7   76.96   12.01
   1   9   7   71.34   10.37
   1   9   8   68.06    9.19
   1   9   8   65.90   10.05
   1   9   8   75.78    9.22
   1   9   8   61.78    7.82
   1  -9   8   56.70    9.15
   1  -9   8   66.78    9.54
   1   9   8   43.40   14.37
   1  -9   8   67.82    9.59
   1  -9   8   62.85    9.90
   1  -9   8   74.57   11.27
   1   9   8   57.90    9.73
   1   9   9  200.26   16.88
   1   9   9  201.05   15.56
   1   9   9  192.67   28.28
   1  -9   9  220.94   16.00
   1  -9   9  185.80   15.53
   1   9   9  171.90   12.22
   1  -9   9  183.20   14.95
   1  -9   9  169.27   15.25
   1  -9   9  175.64   16.73
   1   9  10  252.67   14.41
   1  -9  10  235.50   17.61
   1   9  10  248.16   18.95
   1   9  10  251.92   17.41
   1  -9  10  269.84   18.57
   1  -9  10  246.70   19.26
   1  -9  11  148.84   14.73
   1   9  11  151.35   11.49
   1  -9  11  163.49   15.00
   1   9  11  152.15   13.98
   1  -9  11  158.18   15.12
   1   9  12   52.69    7.28
   1  -9  12   47.82    8.75
   1  -9  12   64.19   10.81
   1  -9  12   75.24   15.37
   1   9  12   68.20   10.28
   1  -9  12   34.33    7.38
   1   9  13   33.47    5.82
   1  -9  13   37.78    7.72
   1  -9  13   29.08    7.90
   1  -9  13   35.07   10.32
   1   9  13   25.08    7.83
   1   9  14  102.22    7.52
   1  -9  14  102.99   10.10
   1  -9  14  110.53   14.04
   1   9  14  109.05   10.58
   1  -9  14  101.07   10.78
   1  -9  15   33.80    6.11
   1   9  15   27.34    3.47
   1  -9  15   36.88    5.64
   1   9  15   40.20    6.58
   1  -9  15   35.85    7.01
   1   9  15   41.95    5.14
   1  -9  16  139.04    8.68
   1  11 -15   13.41    2.86
   1 -11 -15   10.78    4.04
   1  11 -14  300.10   14.29
   1 -11 -12   88.98   10.12
   1  11 -11   22.49    5.94
   1 -11 -11   39.86    8.27
   1 -11 -10   16.25    7.65
   1  11 -10   24.72    6.38
   1  11  -9  157.18   13.64
   1 -11  -9  153.23   15.31
   1 -11  -8   97.66   11.44
   1  11  -8  111.68   11.86
   1 -11  -7   57.44    8.57
   1 -11  -7   54.54   14.43
   1 -11  -7   60.80   10.22
   1  11  -7   53.81   15.23
   1  11  -7   80.43   14.65
   1  11  -7   70.73   10.06
   1 -11  -6  940.74   30.41
   1 -11  -6  869.91   32.84
   1  11  -6  889.69   48.08
   1  11  -6  954.95   51.66
   1  11  -6  964.80   32.00
   1  11  -5  215.21   14.88
   1 -11  -5  205.75   14.81
   1 -11  -5  232.02   28.47
   1 -11  -5  201.19   16.73
   1  11  -5  157.76   20.46
   1  11  -5  197.76   25.75
   1  11  -5  205.25   15.40
   1  11  -4  442.40   20.70
   1 -11  -4  412.92   20.88
   1  11  -4  491.09   33.35
   1 -11  -4  519.17   42.41
   1 -11  -4  439.59   23.83
   1  11  -4  463.54   22.30
   1  11  -4  466.40   32.85
   1 -11  -3  157.53   13.31
   1  11  -3  169.09   12.95
   1  11  -3  159.57   19.95
   1 -11  -3  169.19   25.21
   1 -11  -3  165.31   14.94
   1  11  -3  154.67   13.25
   1 -11  -2  265.25   16.39
   1 -11  -2  210.77   21.68
   1  11  -2  307.69   28.13
   1  11  -2  264.97   15.91
   1 -11  -2  259.00   29.62
   1 -11  -2  266.56   18.74
   1  11  -2  298.49   17.78
   1 -11  -2  226.56   15.80
   1 -11  -1  137.01   18.08
   1  11  -1  190.32   22.26
   1  11  -1  185.47   13.52
   1 -11  -1  214.25   26.10
   1 -11  -1  142.86   14.19
   1 -11  -1  160.10   13.34
   1  11  -1  173.19   12.20
   1  11  -1  161.58   11.73
   1  11  -1  186.51   14.44
   1 -11  -1  155.39   13.78
   1  11   0  770.50   44.16
   1  11   0  726.19   26.06
   1 -11   0  633.76   37.07
   1 -11   0  700.81   29.55
   1 -11   0  712.38   27.70
   1  11   0  632.64   23.20
   1  11   0  680.79   23.98
   1  11   0  710.89   27.75
   1 -11   0  679.17   26.17
   1 -11   0  635.42   26.97
   1  11   1  563.79   38.95
   1  11   1  508.20   22.23
   1 -11   1  464.95   32.04
   1 -11   1  551.34   42.63
   1 -11   1  486.30   24.93
   1 -11   1  480.50   23.40
   1  11   1  468.04   20.49
   1  11   1  503.62   23.49
   1 -11   1  486.14   24.18
   1 -11   1  431.55   20.32
   1  11   2  264.61   26.88
   1  11   2  284.20   17.55
   1 -11   2  249.12   17.08
   1 -11   2  327.75   27.40
   1  11   2  245.97   14.39
   1 -11   2  275.27   18.67
   1 -11   2  256.89   17.97
   1  11   2  243.44   15.46
   1  11   2  274.51   18.07
   1 -11   2  265.30   19.00
   1  11   3  205.02   24.11
   1  11   3  199.34   15.11
   1 -11   3  197.57   22.06
   1  11   3  198.93   13.74
   1 -11   3  200.41   16.33
   1  11   3  186.47   14.18
   1 -11   3  199.42   16.17
   1  11   3  204.32   16.28
   1 -11   3  203.16   17.24
   1 -11   4  279.76   27.20
   1  11   4  254.30   27.41
   1  11   4  250.95   17.22
   1  11   4  240.17   30.00
   1  11   4  225.78   15.23
   1 -11   4  248.70   17.68
   1 -11   4  274.24   19.49
   1  11   4  225.37   15.94
   1  11   4  263.37   18.27
   1 -11   4  242.21   18.58
   1 -11   5  125.97   11.28
   1  11   5  128.77   19.60
   1 -11   5  116.71   18.95
   1  11   5  110.10   11.83
   1  11   5  120.88   12.38
   1  11   5  120.14   11.81
   1  11   5  136.58   10.55
   1  11   5  125.70   21.50
   1 -11   5  114.71   12.21
   1 -11   5  132.69   14.47
   1  11   5  121.48   13.49
   1 -11   5  117.12   14.39
   1 -11   6  301.26   28.19
   1  11   6  217.73   16.77
   1  11   6  297.84   28.39
   1  11   6  231.27   16.97
   1 -11   6  210.02   14.10
   1  11   6  224.19   13.33
   1  11   6  271.31   31.29
   1 -11   6  232.29   18.81
   1  11   6  201.81   17.64
   1 -11   6  241.72   19.92
   1  11   7  387.32   22.18
   1  11   7  405.36   17.82
   1 -11   7  412.24   24.62
   1  11   7  374.10   23.19
   1 -11   7  393.31   25.38
   1 -11   8  108.17   19.95
   1  11   8   64.50   11.07
   1  11   8   71.31    9.45
   1  11   8   78.81    9.32
   1 -11   8   79.08   10.09
   1 -11   8   70.33    9.67
   1 -11   8   75.15   12.32
   1 -11   8   77.20   13.17
   1  11   8   70.76   11.89
   1 -11   9   59.61    8.85
   1  11   9   55.89    8.30
   1 -11   9   66.91    9.07
   1 -11   9   46.92   14.43
   1  11   9   54.09    9.57
   1  11   9   53.38    8.46
   1 -11   9   75.28   12.64
   1  11  10  180.31   12.40
   1 -11  10  128.48   11.89
   1 -11  10  223.67   25.71
   1 -11  10  100.17   10.70
   1  11  10  177.61   16.14
   1  11  10  186.79   13.83
   1 -11  10  165.38   16.18
   1 -11  11    0.69    4.55
   1  11  11   10.66    5.11
   1 -11  11   11.15    5.03
   1 -11  11   12.96    9.81
   1  11  11   10.33    4.69
   1 -11  11    5.13    5.56
   1  11  12  231.29   12.07
   1 -11  12  234.44   14.08
   1 -11  12  264.85   23.52
   1  11  12  228.29   13.67
   1 -11  12  253.81   14.67
   1 -11  12  231.07   15.19
   1  11  13   70.07    6.40
   1 -11  13   84.18   13.35
   1 -11  13   88.92    8.25
   1  11  13   65.47    7.42
   1  11  14  181.96    8.04
   1 -11  14  147.41    8.97
   1 -11  14  169.67   14.60
   1 -13 -14    7.26    3.23
   1  13 -13   17.26    4.09
   1  13 -13   31.18    5.03
   1  13 -12    9.93    3.50
   1  13 -12   11.23    4.09
   1 -13 -12   12.23    4.91
   1  13 -11   36.13    6.91
   1 -13 -11   30.99    7.16
   1 -13 -10  193.30   15.97
   1  13 -10  202.81   12.80
   1  13  -9    0.51    3.08
   1 -13  -9    3.02    7.85
   1  13  -9    3.05    4.06
   1  13  -8  275.33   16.00
   1 -13  -8  275.61   18.17
   1 -13  -8  279.14   20.38
   1  13  -8  276.64   16.89
   1 -13  -7   21.62    6.84
   1  13  -7   12.63    5.28
   1 -13  -7   13.49    7.35
   1  13  -7   11.49    5.02
   1 -13  -7   16.75    9.67
   1  13  -7   10.25    5.64
   1 -13  -6   12.32    5.48
   1  13  -6   17.21    5.62
   1 -13  -6   13.68    8.46
   1  13  -6    8.09    4.47
   1 -13  -6   13.15   10.31
   1  13  -6   18.18    6.61
   1  13  -5   48.74    7.90
   1 -13  -5   32.56    7.90
   1 -13  -5   32.97    9.71
   1  13  -5   33.26    6.69
   1  13  -5   35.12    7.99
   1 -13  -5   23.11   10.01
   1  13  -5   41.83    8.70
   1  13  -4  638.91   25.29
   1 -13  -4  637.91   27.08
   1 -13  -4  663.96   31.11
   1  13  -4  583.70   25.39
   1 -13  -4  639.37   29.41
   1  13  -4  619.72   27.10
   1  13  -3  146.92   13.15
   1 -13  -3  140.56   14.15
   1 -13  -3  156.17   17.14
   1  13  -3  151.46   13.45
   1 -13  -3  167.96   16.36
   1  13  -3  160.29   14.56
   1  13  -2  703.69   26.94
   1 -13  -2  690.85   28.31
   1 -13  -2  672.26   31.74
   1  13  -2  682.93   26.88
   1 -13  -2  665.91   27.55
   1 -13  -2  664.05   28.85
   1  13  -2  703.63   28.96
   1 -13  -1  102.91   16.59
   1  13  -1  118.67   11.96
   1 -13  -1  106.31   12.47
   1 -13  -1  107.37   14.63
   1  13  -1  101.73   10.79
   1  13  -1  108.50   12.84
   1 -13  -1  101.85   12.40
   1 -13  -1  111.01   12.71
   1 -13   0   19.12    9.52
   1  13   0   28.45    7.70
   1 -13   0   29.38    8.23
   1  13   0   28.96    7.53
   1  13   0   32.25    6.24
   1 -13   0   20.05    8.66
   1  13   0   27.15    5.59
   1 -13   0   15.54    6.98
   1 -13   0   18.77    7.59
   1  13   0   28.36    7.99
   1 -13   1  212.79   16.48
   1  13   1  215.35   16.33
   1 -13   1  177.22   21.86
   1 -13   1  226.95   19.12
   1  13   1  185.45   14.05
   1  13   1  207.76   16.96
   1 -13   1  224.50   15.84
   1 -13   1  192.35   17.40
   1 -13   2   84.48   11.36
   1 -13   2   77.38   16.17
   1  13   2   78.44   11.23
   1 -13   2  102.79   13.91
   1  13   2   84.06   10.40
   1  13   2   89.75   12.24
   1 -13   2   86.50   13.16
   1 -13   3  333.32   30.50
   1  13   3  343.99   20.52
   1 -13   3  359.06   19.93
   1 -13   3  363.42   22.72
   1 -13   3  367.49   24.11
   1  13   3  356.13   22.53
   1  13   4  180.73   15.21
   1  13   4  193.97   15.07
   1 -13   4  195.05   14.97
   1 -13   4  185.20   23.79
   1  13   4  190.27   12.32
   1 -13   4  211.95   17.07
   1  13   4  207.94   17.74
   1 -13   4  210.28   19.47
   1 -13   5   86.55   18.18
   1  13   5   69.13   10.53
   1  13   5   61.06    9.75
   1 -13   5   70.76    9.33
   1  13   5   66.15    8.26
   1 -13   5   64.62    9.98
   1 -13   5   64.69   12.26
   1  13   5   68.08   11.36
   1  13   6  196.95   12.79
   1 -13   6  200.00   13.73
   1  13   6  165.92   14.71
   1 -13   6  212.64   25.33
   1  13   6  195.54   17.48
   1 -13   6  205.88   19.47
   1  13   7   74.23    9.13
   1  13   7   59.23   10.02
   1 -13   7   90.55   18.56
   1 -13   7   72.60   13.71
   1  13   7   60.09   11.37
   1 -13   8   93.74   10.06
   1  13   8   80.83    9.03
   1 -13   8   96.36   17.90
   1  13   8   81.70   11.01
   1  13   8   80.43   11.34
   1 -13   8   67.71   12.44
   1  13   9   42.75    6.83
   1 -13   9   63.31   15.88
   1  13   9   20.34    6.83
   1 -13   9   42.63   10.00
   1  13  10  120.51    9.22
   1 -13  10  123.94   18.13
   1 -13  10  116.82   12.59
   1  13  11   21.31    4.67
   1 -13  11   28.45    6.36
   1  13  12   19.93    3.69
   1 -13  12   19.86    6.53
   1  13  13    1.21    1.44
   1 -13  13  -11.42    4.33
   1  15 -11   11.26    2.84
   1 -15 -11   11.44    3.89
   1  15 -10   57.77    5.69
   1  15 -10   87.12    8.17
   1 -15 -10   74.31    8.65
   1  15  -9    2.27    2.22
   1  15  -9    8.63    4.59
   1 -15  -9    7.66    5.69
   1 -15  -8   18.27    5.20
   1  15  -8    5.63    2.47
   1  15  -8   12.98    5.70
   1 -15  -8    9.02    7.13
   1  15  -8   10.91    3.74
   1 -15  -7   39.66    6.30
   1 -15  -7   41.10    8.17
   1  15  -7   39.12    7.67
   1 -15  -7   49.63   10.67
   1  15  -7   51.65    7.27
   1 -15  -6   53.60    7.82
   1  15  -6   42.51    6.13
   1 -15  -6   51.82   10.02
   1  15  -6   45.61    8.16
   1 -15  -6   48.58   10.44
   1  15  -6   37.72    7.31
   1  15  -5   95.44    9.09
   1 -15  -5   74.81    9.50
   1 -15  -5   93.25   12.87
   1  15  -5   92.99   10.56
   1  15  -5   86.37   10.16
   1 -15  -5   91.92   12.41
   1 -15  -4   17.54    7.11
   1  15  -4   18.35    5.39
   1 -15  -4   17.95    9.47
   1  15  -4   19.08    6.24
   1 -15  -4   11.69    7.66
   1  15  -4   18.48    6.53
   1 -15  -3   18.19    7.20
   1 -15  -3   20.51   10.27
   1  15  -3   18.33    5.08
   1 -15  -3   10.42    7.63
   1  15  -3   18.47    6.69
   1  15  -2   19.07    7.49
   1 -15  -2   28.30    8.72
   1 -15  -2   24.45   11.36
   1  15  -2   23.64    6.30
   1 -15  -2   27.88    8.72
   1  15  -2   19.84    7.08
   1  15  -1  142.60   13.75
   1 -15  -1  150.32   14.66
   1 -15  -1  154.15   17.20
   1  15  -1  128.46   11.23
   1 -15  -1  125.05   12.67
   1 -15  -1  112.47   12.32
   1  15  -1  157.14   14.78
   1  15   0  112.02   12.45
   1 -15   0  114.03   13.24
   1 -15   0  142.90   16.12
   1  15   0  119.62   12.82
   1 -15   0   98.24   10.91
   1 -15   0  124.97   12.90
   1 -15   1   35.74   10.67
   1 -15   1   52.07   10.12
   1  15   1   50.19    9.16
   1  15   1   21.33    5.16
   1  15   1   48.27    5.98
   1 -15   1   69.12   12.23
   1 -15   1   47.83    9.13
   1  15   1   67.68   10.84
   1 -15   2   15.30   10.03
   1  15   2   35.98    8.03
   1 -15   2   39.93    8.86
   1  15   2   34.33    6.39
   1  15   2   27.84    5.11
   1 -15   2   54.74   10.31
   1 -15   2   34.23    9.53
   1  15   2   44.39   10.07
   1 -15   3   48.78   13.69
   1 -15   3   18.74    6.72
   1  15   3   24.37    6.87
   1  15   3   35.12    6.10
   1  15   3   30.90    5.21
   1 -15   3   27.09    8.44
   1 -15   3   18.59    8.95
   1  15   3   27.79    8.61
   1 -15   4   90.42   16.49
   1  15   4  101.56   10.64
   1 -15   4  106.90   10.83
   1  15   4  102.86    9.98
   1  15   4  113.42    8.85
   1 -15   4  112.32   11.95
   1 -15   4  123.92   14.84
   1  15   4  134.82   14.16
   1 -15   5   32.33   11.36
   1 -15   5   23.98    5.79
   1  15   5   28.35    5.96
   1  15   5   44.99    6.28
   1 -15   5   35.70    7.27
   1 -15   5   38.50   10.56
   1  15   5   49.59    9.59
   1  15   6  229.17   11.88
   1 -15   6  187.48   21.53
   1  15   6  210.51   13.99
   1 -15   6  204.99   12.24
   1  15   6  227.67   16.76
   1 -15   6  247.06   18.48
   1 -15   7   57.84    7.03
   1  15   7   69.58    7.00
   1 -15   7   57.54   13.17
   1  15   7   64.95    8.15
   1 -15   7   72.83   10.85
   1  15   7   68.08    9.86
   1  15   8   37.09    5.28
   1 -15   8   43.02   11.65
   1 -15   8   35.29    8.23
   1  15   9  205.83    9.47
   1 -15   9  187.91   13.10
   1  15  10    3.27    2.18
   1 -15  10    2.79    5.63
   1  17  -8   22.99    3.54
   1 -17  -8   25.35    4.38
   1  17  -7   17.35    3.57
   1  17  -7   15.58    3.59
   1 -17  -7   17.63    3.66
   1 -17  -7   12.87    4.10
   1 -17  -6    2.37    2.20
   1  17  -6    6.16    3.26
   1 -17  -6    5.92    3.46
   1  17  -6    5.22    2.67
   1 -17  -6    1.24    4.23
   1 -17  -5   21.77    4.48
   1  17  -5   21.60    4.68
   1 -17  -5   28.07    6.34
   1  17  -5   31.51    4.83
   1 -17  -5   26.40    6.37
   1  17  -5   24.10    4.21
   1 -17  -4   25.65    5.37
   1  17  -4   23.01    4.70
   1 -17  -4   14.30    5.99
   1  17  -4   19.86    4.19
   1 -17  -4   25.86    6.27
   1  17  -4   17.66    4.00
   1  17  -3   49.45    6.77
   1 -17  -3   41.73    6.60
   1 -17  -3   38.86    7.96
   1  17  -3   45.45    5.70
   1 -17  -3   36.11    6.57
   1  17  -3   46.81    6.64
   1 -17  -2   12.04    5.14
   1  17  -2    6.56    3.84
   1 -17  -2   10.51    6.57
   1  17  -2    5.60    2.34
   1 -17  -2   13.11    4.24
   1  17  -2    9.68    4.71
   1 -17  -1   43.56    7.65
   1  17  -1   28.23    5.51
   1 -17  -1   32.58    7.91
   1 -17  -1   23.83    4.39
   1  17  -1   31.30    6.50
   1  17   0   -4.68    4.01
   1 -17   0   -0.39    3.87
   1 -17   0   -0.21    6.13
   1 -17   0    7.36    4.34
   1  17   0    3.11    4.26
   1  17   1   41.12    6.17
   1 -17   1   43.57    6.91
   1 -17   1   41.66    7.84
   1 -17   1   35.18    6.81
   1  17   1   42.61    7.10
   1  17   2  177.32   11.12
   1 -17   2  204.20   12.81
   1  17   2  171.60    7.88
   1 -17   2  181.25   12.77
   1  17   2  184.45   12.96
   1 -17   2  167.79   12.76
   1 -17   3   26.39    5.09
   1  17   3   25.13    3.41
   1 -17   3   21.65    5.05
   1 -17   3   33.08    6.71
   1  17   3   33.10    6.58
   1 -17   4  152.97    9.75
   1  17   4  112.74    7.46
   1  17   4  149.00    7.42
   1 -17   4  120.91    8.73
   1  17   4  156.75   11.47
   1 -17   4  169.60   12.41
   1  17   5  102.66    5.96
   1 -17   5  115.96   10.31
   1  17   6   41.05    3.72
   1 -17   6   44.46    6.37
   1 -17   7  112.90    8.63
   2   0 -14   87.41   18.85
   2   0 -13    8.18    5.66
   2   0 -13    9.03    9.94
   2   0 -13  -13.97    8.86
   2   0 -12 1205.72   63.37
   2   0 -12 1063.27   55.80
   2   0 -12 1065.97   49.13
   2   0 -11    4.41   11.15
   2   0 -11    8.91    7.73
   2   0 -10  898.72   40.47
   2   0  -9    7.83    7.88
   2   0  -8 2454.84   58.36
   2   0  -8 2447.25   60.08
   2   0  -7    4.48    9.57
   2   0  -7    9.96    8.87
   2   0  -6 1726.49   43.60
   2   0  -6 1846.96   43.79
   2   0  -5    0.30    5.05
   2   0  -2 7726.12   59.02
   2   0  -1    1.06    2.07
   2   0  -1    2.65    4.55
   2   0  -1    0.47    2.39
   2   0   0  193.88    8.47
   2   0   0  189.15    4.88
   2   0   0  194.88   11.17
   2   0   0  198.21    6.57
   2   0   0  192.65   10.64
   2   0   1   -0.24    4.65
   2   0   1   -0.18    3.88
   2   0   1   -3.53    4.78
   2   0   2 1128.92   28.89
   2   0   2 1201.91   25.79
   2   0   2 1222.59   29.54
   2   0   3    0.39    3.21
   2   0   3    0.65    5.87
   2   0   3    1.21    6.95
   2   0   4  429.54   22.25
   2   0   4  380.57   22.01
   2   0   5    8.91    8.97
   2   0   5   -3.00   10.05
   2   0   6 1202.06   43.04
   2   0   6 1131.66   44.00
   2   0   7   -4.63    8.68
   2   0   7    1.57   10.60
   2   0   8  233.53   23.02
   2   0   8  244.09   24.58
   2   0   9    9.44    9.30
   2   0   9   -4.13    4.26
   2   0   9   -8.96    5.60
   2   0   9    3.46   10.07
   2   0   9    1.97    4.04
   2   0  10  426.29   34.80
   2   0  10  406.36   21.06
   2   0  10  488.24   22.86
   2   0  10  422.54   18.66
   2   0  10  422.03   22.32
   2   0  10  395.29   36.26
   2   0  10  436.73   20.72
   2   0  11   -1.40    5.78
   2   0  11   -7.37    9.07
   2   0  11   11.90    4.98
   2   0  11   -6.93    5.76
   2   0  11    5.03    6.82
   2   0  11    0.97    4.02
   2   0  12  833.04   27.86
   2   0  12  889.31   34.21
   2   0  12  880.50   32.79
   2   0  12  831.77   32.63
   2   0  12  878.70   34.92
   2   0  12  852.42   30.12
   2   0  13    2.15    4.31
   2   0  13    1.43    8.33
   2   0  13   10.41   11.16
   2   0  13    3.80    8.21
   2   0  13    0.43    4.03
   2   0  13   -2.83    6.11
   2   0  14   12.13    8.87
   2   0  14   18.75    6.11
   2   0  14    8.09    5.82
   2   0  14   14.40    8.91
   2   0  14    4.36    3.76
   2   0  15    3.51    7.63
   2   0  15    1.03    2.61
   2   0  15   -0.40    7.13
   2   0  15    0.61    3.68
   2   0  16    0.07    5.79
   2   0  16    4.68    5.73
   2   0  16    3.83    3.68
   2   0  17   -0.14    4.16
   2   0  17   -2.42    5.04
   2  -2 -18  173.82   10.60
   2  -2 -13   94.11   18.49
   2   2 -13   82.68   18.17
   2  -2 -13   58.71   12.88
   2   2 -13   87.13   16.93
   2  -2 -12  404.84   36.87
   2   2 -12  390.59   35.04
   2  -2 -12  387.19   32.72
   2   2 -12  323.21   27.75
   2  -2 -12  409.28   31.18
   2  -2 -11  180.98   24.62
   2  -2 -11  147.01   20.37
   2   2 -11  157.47   22.63
   2   2 -11  141.58   17.92
   2  -2 -11  155.76   19.03
   2  -2 -10 1038.16   52.05
   2   2 -10  956.12   45.98
   2  -2 -10  944.22   44.14
   2  -2 -10  967.66   42.72
   2   2 -10  950.66   41.78
   2  -2  -9  594.78   37.45
   2   2  -9  629.07   35.37
   2  -2  -9  581.76   33.04
   2   2  -9  570.55   30.86
   2  -2  -9  613.50   32.52
   2  -2  -8  870.05   42.46
   2   2  -8  910.13   38.94
   2  -2  -8  957.61   38.55
   2   2  -8  918.84   36.62
   2  -2  -7  643.31   34.59
   2  -2  -7  650.73   29.76
   2   2  -7  673.22   30.85
   2   2  -7  652.48   29.36
   2  -2  -6  513.32   28.16
   2  -2  -6  503.77   23.95
   2   2  -6  530.64   24.59
   2   2  -6  513.27   24.83
   2  -2  -5  507.08   25.70
   2   2  -5  440.00   16.19
   2   2  -5  489.63   21.66
   2  -2  -5  478.31   21.48
   2   2  -5  484.88   21.62
   2  -2  -4 6923.34   83.89
   2   2  -4 6701.42   63.76
   2   2  -4 6993.71   70.91
   2  -2  -4 6773.03   69.20
   2  -2  -3 9093.93   87.18
   2   2  -3 8880.15   73.33
   2  -2  -3 8999.48   69.12
   2  -2  -2 6879.71   69.09
   2   2  -2 6754.56   64.57
   2  -2  -2 6877.73   50.33
   2   2  -2 6823.85   62.23
   2   2  -2 6696.99   34.33
   2  -2  -1 9474.90   74.67
   2   2  -1 9365.75   76.30
   2   2  -1 9257.05   46.01
   2   2  -1 9406.25   66.81
   2   2   0 2844.26   36.19
   2  -2   0 2742.42   38.50
   2   2   0 2864.61   43.31
   2   2   0 2885.23   34.39
   2   2   0 2744.59   31.42
   2  -2   1 2295.13   35.30
   2   2   1 2261.79   37.85
   2   2   1 2366.53   39.86
   2   2   1 2211.25   34.02
   2   2   1 2331.14   29.45
   2  -2   1 2463.78   43.47
   2   2   2 2189.40   41.88
   2   2   2 2128.65   38.65
   2   2   2 2107.40   37.63
   2  -2   2 2202.19   43.54
   2   2   3  225.19   16.15
   2   2   3  202.15   12.70
   2   2   3  216.89   14.37
   2  -2   3  225.93   16.21
   2   2   4   73.57   12.13
   2   2   4   74.84    8.28
   2   2   4   61.87   10.15
   2  -2   4   63.16   11.62
   2   2   5 2450.23   59.24
   2   2   5 2505.33   44.27
   2  -2   5 2460.69   57.05
   2   2   6   50.97   13.10
   2   2   6   45.27    6.42
   2   2   6   42.12   12.25
   2  -2   6   45.64   12.31
   2   2   7  770.40   39.70
   2  -2   7  775.75   38.09
   2   2   7  773.88   38.39
   2   2   8  613.52   38.06
   2  -2   8  584.64   35.77
   2   2   8  557.74   35.03
   2  -2   9   56.62    8.83
   2  -2   9   56.29    8.16
   2   2   9   56.72    8.93
   2  -2   9   56.79    9.02
   2   2   9   49.13    7.40
   2   2   9   27.39    9.88
   2   2   9   69.18    9.18
   2   2   9   58.31    7.97
   2  -2   9   41.51   13.26
   2   2   9   50.92    6.83
   2  -2   9   47.67    8.30
   2  -2   9   34.40    7.48
   2   2  10  134.77   22.01
   2   2  10  147.19   14.20
   2  -2  10  157.17   14.16
   2   2  10  128.77   11.94
   2  -2  10  135.01   12.20
   2  -2  10  182.72   23.00
   2  -2  10  141.48   13.80
   2   2  10  136.58   11.50
   2   2  10  141.96   11.92
   2   2  10  125.85   12.34
   2  -2  10  135.29   12.93
   2  -2  10  139.91   13.35
   2   2  11   40.92   15.20
   2   2  11   25.33    8.66
   2  -2  11   26.83    7.67
   2   2  11   35.65    7.49
   2   2  11   37.90    7.37
   2  -2  11   25.05    8.25
   2  -2  11   31.18    6.92
   2   2  11   29.48    8.11
   2  -2  11   16.85   12.22
   2  -2  11   27.66    8.33
   2  -2  11   41.95   10.47
   2   2  11   21.62    6.23
   2   2  12   66.40   12.28
   2  -2  12   74.04   11.63
   2   2  12   80.25   10.04
   2  -2  12   67.35    9.57
   2  -2  12   76.72   11.79
   2  -2  12   91.45   12.44
   2   2  12   75.51   10.23
   2   2  12   45.28   11.34
   2  -2  12   93.26   14.27
   2   2  12   73.48   10.24
   2   2  13   44.33    8.18
   2   2  13   64.24   12.65
   2  -2  13   56.39   11.25
   2   2  13   50.60    7.84
   2  -2  13   50.76   10.72
   2  -2  13   47.32    7.88
   2  -2  13   50.37   11.00
   2   2  13   53.70   11.39
   2   2  13   45.52    8.80
   2   2  13   33.60   12.39
   2   2  14  177.81   17.47
   2  -2  14  168.61   16.54
   2   2  14  158.04   12.93
   2  -2  14  156.15   12.43
   2  -2  14  165.03   15.68
   2  -2  14  165.67   16.34
   2   2  14  145.39   15.51
   2   2  14  151.92   17.84
   2   2  14  161.93   13.77
   2   2  14  148.66   12.66
   2   2  15   13.00    3.89
   2   2  15   13.01    8.40
   2  -2  15   27.77    9.13
   2  -2  15   21.96    7.33
   2  -2  15   29.42    9.01
   2   2  15   14.03    7.70
   2  -2  16   16.26    5.50
   2   2  16    9.05    6.36
   2  -2  16   14.62    6.38
   2  -2  16    9.14    5.59
   2   2  16    8.01    5.52
   2  -2  17    3.33    4.11
   2  -2  17   12.81    3.81
   2   2  17    8.99    4.42
   2   4 -18  151.81    9.86
   2   4 -17   29.67    6.35
   2  -4 -13  177.38   26.38
   2   4 -13  148.02   22.32
   2  -4 -13  155.93   22.98
   2   4 -13  157.13   22.10
   2   4 -13  150.61   20.19
   2  -4 -13  154.99   20.95
   2  -4 -12  756.66   51.58
   2  -4 -12  663.70   43.73
   2   4 -12  653.18   43.07
   2   4 -12  634.91   39.58
   2  -4 -12  644.73   40.31
   2  -4 -11  542.87   41.70
   2  -4 -11  446.04   34.75
   2   4 -11  450.06   33.74
   2   4 -11  456.33   32.23
   2  -4 -11  530.12   35.67
   2  -4 -10  338.51   30.52
   2  -4 -10  312.88   27.18
   2   4 -10  271.80   24.56
   2   4 -10  329.96   26.48
   2  -4  -9   87.13   15.56
   2  -4  -9   93.43   15.23
   2   4  -9   76.05   13.49
   2  -4  -8   42.99   12.64
   2  -4  -8   47.86   12.41
   2   4  -8   44.54   11.53
   2  -4  -7  120.88   17.63
   2  -4  -7  129.65   15.03
   2   4  -7  120.38   15.70
   2  -4  -6 2098.48   60.05
   2   4  -6 1919.73   38.24
   2  -4  -6 1952.77   48.52
   2   4  -6 2000.05   50.32
   2  -4  -5   62.45   13.30
   2   4  -5   75.16    8.92
   2   4  -5   66.93    8.80
   2   4  -5   76.98   12.02
   2  -4  -4 1142.32   39.71
   2   4  -4 1092.66   30.49
   2   4  -4 1071.97   27.89
   2  -4  -3  280.84   19.50
   2   4  -3  287.34   16.36
   2   4  -3  278.52   12.57
   2   4  -3  287.68   16.86
   2  -4  -2 2069.35   47.15
   2   4  -2 2063.92   42.20
   2   4  -2 2036.24   41.70
   2  -4  -1  255.30   16.96
   2   4  -1  270.67   16.57
   2   4  -1  261.19   10.01
   2   4  -1  251.38   14.91
   2  -4   0 1868.82   42.82
   2   4   0 1951.44   42.45
   2   4   0 1838.19   18.88
   2   4   0 1871.31   37.95
   2  -4   1  703.80   26.75
   2   4   1  758.41   27.47
   2   4   1  709.27   23.68
   2  -4   2  666.26   26.70
   2   4   2  689.76   27.88
   2   4   2  697.00   26.80
   2  -4   2  715.66   28.42
   2   4   3 3590.54   67.03
   2   4   3 3651.20   61.26
   2  -4   3 3764.62   66.22
   2   4   4  904.70   37.00
   2   4   4  906.14   31.39
   2  -4   4  824.98   32.79
   2   4   5   71.09   14.09
   2   4   5   60.55    9.85
   2  -4   5   66.05   12.39
   2   4   6  318.53   26.34
   2   4   6  311.10   19.30
   2  -4   6  311.52   23.35
   2   4   7   99.23   16.29
   2  -4   7  124.88   17.15
   2   4   8   94.87   10.63
   2   4   8  113.43   10.06
   2   4   8   86.67   16.19
   2   4   8  126.46   11.54
   2   4   8  103.04    9.39
   2  -4   8  105.14   10.29
   2  -4   8  118.21   17.25
   2   4   8  106.31   10.34
   2  -4   8  110.12   11.29
   2   4   9 2141.97   48.57
   2  -4   9 2060.20   46.56
   2   4   9 2191.74   44.94
   2   4   9 2208.00   79.40
   2  -4   9 2073.89   45.74
   2  -4   9 2128.67   48.96
   2   4   9 2244.14   47.43
   2  -4   9 2252.63   47.88
   2  -4   9 2258.43   75.75
   2   4   9 2209.27   42.61
   2  -4   9 2058.15   46.73
   2   4  10  112.11   13.36
   2  -4  10  108.51   12.44
   2   4  10   87.80   19.17
   2   4  10  108.95   11.32
   2  -4  10  106.20   11.12
   2   4  10  111.70   10.92
   2  -4  10  114.47   13.37
   2  -4  10  111.07   12.44
   2  -4  10  121.44   18.57
   2   4  10  107.82   12.43
   2   4  11   46.95   10.12
   2  -4  11   46.60    9.79
   2   4  11   11.90    9.54
   2  -4  11   44.22   10.25
   2  -4  11   39.47    7.14
   2   4  11   43.39    8.52
   2  -4  11   52.52   13.58
   2  -4  11   41.28    9.13
   2   4  11   36.44    8.84
   2   4  11   49.13    8.68
   2   4  12  100.75   13.92
   2  -4  12  101.88   13.34
   2   4  12   85.31   11.05
   2  -4  12   84.42   10.40
   2  -4  12  106.35   13.47
   2   4  12   90.70   11.66
   2  -4  12  104.92   14.43
   2   4  12  104.15   13.65
   2   4  13   17.80    9.86
   2  -4  13    8.54    7.32
   2   4  13   11.25    5.94
   2  -4  13   19.04    5.86
   2  -4  13    9.66    8.16
   2  -4  13   20.53    8.84
   2   4  13   18.72    7.61
   2   4  13   -8.57   13.31
   2   4  14  128.82   14.68
   2  -4  14   86.18   11.88
   2   4  14  126.29   13.47
   2   4  14  105.24   15.87
   2  -4  14  133.33   15.19
   2  -4  14   95.60   12.12
   2   4  14  149.72   14.22
   2  -4  15   49.82    9.01
   2  -4  15   58.49    9.92
   2   4  15   47.69    8.21
   2   4  15   70.41   13.47
   2  -4  16   40.11    7.22
   2  -4  16   38.50    7.13
   2   4  16   35.94    6.79
   2  -4  17    8.07    3.60
   2  -4  17   15.19    4.01
   2   4  17   18.84    3.93
   2   6 -17   43.49    6.12
   2   6 -16  169.13   12.87
   2   6 -15    6.41    4.93
   2   6 -14   81.28   10.85
   2   6 -13  772.58   29.88
   2  -6 -12  218.65   29.00
   2  -6 -12  215.14   25.23
   2  -6 -12  153.57   23.32
   2   6 -12  165.73   23.27
   2   6 -12  201.30   24.91
   2   6 -12  149.05   21.78
   2  -6 -11    7.87    8.20
   2  -6 -11    6.14    9.83
   2   6 -11   18.27    8.40
   2   6 -11   28.97   10.76
   2  -6 -10  254.22   28.45
   2  -6 -10  230.38   24.99
   2   6 -10  239.98   24.37
   2   6 -10  237.08   24.34
   2   6 -10  264.33   27.06
   2  -6  -9   17.26    8.96
   2  -6  -9   20.06    9.92
   2   6  -9    9.43    8.77
   2   6  -9    2.67    7.67
   2  -6  -8   13.12    7.90
   2  -6  -8   24.42    9.54
   2   6  -8   18.02    8.75
   2   6  -8   29.55    8.31
   2   6  -8   -2.10    7.61
   2  -6  -7  130.99   19.25
   2   6  -7  118.91   13.91
   2   6  -7  130.73   16.55
   2   6  -7  125.42   15.15
   2  -6  -6  625.19   36.91
   2   6  -6  555.20   25.29
   2   6  -6  594.64   28.45
   2   6  -6  566.71   30.68
   2   6  -6  552.60   28.83
   2  -6  -5 1142.81   47.41
   2   6  -5 1086.11   36.05
   2   6  -5 1106.16   35.46
   2   6  -5 1038.22   39.68
   2   6  -5 1047.55   36.57
   2  -6  -4  768.82   38.76
   2   6  -4  749.82   30.52
   2   6  -4  814.65   27.95
   2   6  -4  805.03   33.84
   2   6  -4  730.95   28.19
   2  -6  -3  165.90   18.99
   2   6  -3  168.22   15.82
   2   6  -3  159.75   12.63
   2   6  -3  179.05   17.27
   2  -6  -2    9.30   10.25
   2   6  -2   11.28    8.81
   2   6  -2    4.29    3.97
   2   6  -2    8.10    7.62
   2  -6  -1 2399.37   60.04
   2   6  -1 2466.15   56.47
   2   6  -1 2368.72   38.74
   2   6  -1 2362.88   53.71
   2  -6   0 1718.00   51.07
   2   6   0 1697.58   44.68
   2   6   0 1712.22   28.42
   2  -6   1 2593.13   62.62
   2   6   1 2753.48   62.10
   2  -6   2  305.65   23.26
   2   6   2  303.58   22.25
   2  -6   2  256.30   19.61
   2   6   3   35.53   11.23
   2   6   3   53.76   11.30
   2  -6   3   37.33    9.53
   2   6   4  313.43   25.11
   2   6   4  298.95   22.19
   2  -6   4  319.00   23.13
   2   6   5  103.49   16.35
   2   6   5   91.51   12.74
   2  -6   5   92.32   13.94
   2   6   6  747.54   42.55
   2   6   6  669.72   33.39
   2  -6   6  706.16   36.90
   2   6   7  408.82   14.81
   2   6   7  481.27   20.46
   2   6   7  434.98   34.75
   2  -6   7  429.89   20.85
   2   6   7  430.38   20.10
   2  -6   7  432.43   20.61
   2   6   7  427.11   19.91
   2   6   7  461.06   27.61
   2  -6   7  445.33   31.39
   2   6   7  438.81   17.83
   2  -6   7  467.95   23.24
   2   6   8  120.05    8.72
   2  -6   8  130.78   12.03
   2   6   8  152.68   12.65
   2  -6   8  142.63   12.82
   2   6   8  136.02   21.18
   2  -6   8  135.54   12.99
   2   6   8  137.88   12.17
   2  -6   8  161.74   20.63
   2   6   8  145.50   11.30
   2   6   8  125.96   11.94
   2  -6   8  150.78   13.98
   2   6   9  365.36   15.18
   2  -6   9  377.12   20.92
   2   6   9  393.17   20.53
   2   6   9  394.82   36.39
   2  -6   9  342.01   19.85
   2  -6   9  416.76   33.53
   2   6   9  411.38   19.77
   2   6   9  402.17   21.92
   2  -6   9  385.82   21.81
   2  -6   9  377.89   22.29
   2   6  10   30.84    8.11
   2  -6  10   20.94    7.17
   2   6  10   25.23    4.97
   2  -6  10   25.28    8.60
   2  -6  10   18.84    4.94
   2   6  10   30.48   12.31
   2   6  10   25.78    6.81
   2  -6  10   44.84   11.13
   2   6  10   17.50    7.55
   2  -6  10   26.92    7.44
   2   6  11  193.90   11.46
   2  -6  11  206.03   17.30
   2  -6  11  201.94   15.67
   2   6  11  220.12   16.09
   2  -6  11  222.51   18.65
   2   6  11  210.69   17.61
   2  -6  11  212.88   16.80
   2   6  12  111.24    8.68
   2  -6  12  103.66   12.92
   2  -6  12  121.88   11.78
   2  -6  12  151.48   18.04
   2   6  12  121.41   14.56
   2  -6  12  128.23   15.09
   2   6  12  139.86   13.87
   2  -6  13   99.30    9.55
   2  -6  13  145.06   14.55
   2   6  13  124.56   15.10
   2  -6  13  177.66   17.36
   2   6  13  195.86   16.30
   2  -6  14   26.36    7.28
   2  -6  14   26.32    9.51
   2   6  14   12.52    9.81
   2   6  14   21.75    6.50
   2  -6  15   64.49    8.65
   2  -6  15   66.60    9.85
   2   6  15   56.76    7.66
   2   6  15   79.27   11.55
   2  -6  16   34.27    5.42
   2  -6  16   30.94    6.14
   2   6  16   32.77    4.86
   2   8 -16   13.24    4.20
   2  -8 -15  262.75   16.12
   2   8 -15  256.42   15.13
   2   8 -14  491.64   22.59
   2   8 -13  166.36   14.56
   2   8 -12   44.18    9.00
   2  -8 -11  221.69   25.43
   2  -8 -11  232.24   16.59
   2   8 -11  194.99   24.54
   2   8 -11  220.09   24.67
   2   8 -11  243.99   17.43
   2  -8 -10  130.82   21.20
   2  -8 -10  106.87   11.88
   2  -8 -10   92.87   16.57
   2   8 -10   86.73   15.65
   2   8 -10   78.25   15.06
   2   8 -10  116.36   12.27
   2   8 -10   86.09   15.24
   2  -8  -9  245.11   29.34
   2  -8  -9  206.62   22.72
   2   8  -9  212.21   22.13
   2   8  -9  211.57   24.21
   2   8  -9  212.64   24.08
   2  -8  -9  219.83   16.24
   2   8  -9  257.72   17.06
   2  -8  -8  287.54   29.81
   2  -8  -8  292.25   25.66
   2   8  -8  204.76   21.64
   2   8  -8  204.64   22.29
   2   8  -8  270.35   26.25
   2  -8  -8  285.68   18.21
   2   8  -8  312.83   18.02
   2  -8  -7  102.20   17.43
   2   8  -7   92.61   15.48
   2   8  -7  102.69   16.78
   2   8  -7  125.02   11.27
   2  -8  -6   43.27   12.28
   2   8  -6   27.43    8.07
   2   8  -6   42.78    9.26
   2   8  -6   34.14   11.30
   2  -8  -5  469.68   35.23
   2   8  -5  453.74   27.74
   2   8  -5  411.87   26.19
   2   8  -5  463.82   30.80
   2  -8  -4   88.39   17.15
   2   8  -4   94.84   14.32
   2   8  -4  101.38   12.40
   2   8  -4   88.33   14.71
   2  -8  -3 1094.64   50.26
   2   8  -3 1152.64   45.66
   2   8  -3 1089.21   36.73
   2   8  -3 1060.84   43.69
   2  -8  -2   82.75   15.36
   2   8  -2   91.70   14.39
   2   8  -2   66.20   13.37
   2   8  -2   88.18   10.14
   2  -8  -1   59.89   14.72
   2   8  -1   61.16   13.29
   2   8  -1   70.70   12.80
   2  -8   0  289.21   26.39
   2   8   0  315.42   26.14
   2  -8   1  186.77   22.18
   2   8   1  133.28   18.55
   2  -8   1  191.58   19.39
   2  -8   2 1322.40   54.91
   2   8   2 1447.23   54.40
   2  -8   2 1415.09   49.05
   2   8   3  119.84   18.37
   2   8   3  162.61   19.67
   2  -8   3  161.10   17.23
   2   8   4  324.47   28.79
   2   8   4  385.57   28.67
   2  -8   4  378.14   26.91
   2   8   5  602.94   23.80
   2   8   5  692.18   38.93
   2   8   5  624.35   23.95
   2   8   5  616.94   41.15
   2   8   5  628.89   23.83
   2  -8   5  644.99   27.16
   2   8   5  623.22   23.95
   2  -8   5  653.91   36.03
   2   8   5  585.10   24.06
   2  -8   5  632.46   27.64
   2   8   6  203.09   14.83
   2   8   6  204.15   21.86
   2  -8   6  159.30   12.52
   2   8   6  206.67   14.86
   2   8   6  188.63   11.89
   2  -8   6  201.99   21.30
   2   8   6  191.93   24.38
   2   8   6  180.04   13.99
   2  -8   6  200.00   15.74
   2   8   6  185.16   14.10
   2   8   6  169.35   13.87
   2  -8   6  208.22   17.62
   2   8   7   44.07    8.35
   2   8   7   52.66    6.73
   2   8   7   51.42   14.06
   2  -8   7   48.47    8.20
   2   8   7   35.97    9.33
   2  -8   7   75.16   13.13
   2   8   7   63.59    9.34
   2   8   7   59.82    7.44
   2  -8   7   53.03   10.92
   2   8   7   38.92    7.73
   2  -8   8  694.64   29.22
   2   8   8  631.63   20.89
   2   8   8  738.96   50.82
   2   8   8  692.35   28.89
   2   8   8  684.61   24.54
   2  -8   8  727.28   28.40
   2  -8   8  690.33   31.13
   2   8   8  615.31   27.19
   2   8   9   89.37    8.92
   2  -8   9   86.91   11.06
   2  -8   9   80.90   10.57
   2   8   9   92.77   17.79
   2  -8   9  120.77   19.37
   2   8   9   81.53   11.41
   2   8   9   88.92   10.20
   2  -8   9   99.62   11.98
   2  -8   9   83.66   12.40
   2   8  10  309.40   15.23
   2  -8  10  321.92   19.78
   2  -8  10  306.90   19.59
   2  -8  10  336.82   21.12
   2   8  10  347.47   21.16
   2   8  10  358.48   19.09
   2  -8  10  325.70   21.91
   2   8  11  285.35   14.31
   2  -8  11  315.53   19.61
   2  -8  11  352.34   19.93
   2  -8  11  394.74   30.17
   2  -8  11  324.77   20.89
   2   8  11  319.93   20.42
   2   8  11  360.14   19.83
   2  -8  11  324.63   21.15
   2  -8  12   35.45    6.33
   2   8  12   52.47    6.42
   2  -8  12   47.86    8.46
   2  -8  12   65.68   11.51
   2  -8  12   44.72   11.80
   2   8  12   67.74   11.18
   2  -8  12   32.78    6.81
   2  -8  13  109.96   14.32
   2   8  13   93.08   11.98
   2  -8  13  125.97   12.96
   2   8  13  103.93    7.61
   2  -8  13  116.93   11.29
   2   8  14    0.25    2.40
   2   8  14   -0.34    6.94
   2  -8  14   11.39    4.35
   2  -8  14    3.68    5.39
   2   8  15   59.21    7.98
   2   8  15   51.79    5.42
   2  -8  15   56.35    6.49
   2  -8  15   48.81    6.81
   2  -8  16   33.81    4.68
   2  10 -16   74.97    5.77
   2 -10 -16   80.21    7.01
   2 -10 -15   33.70    6.94
   2  10 -15   30.86    4.98
   2  10 -14   31.76    6.13
   2  10 -13  552.47   22.94
   2  10 -12   86.00   10.39
   2 -10 -12   82.19   10.56
   2  10 -11   42.09    8.36
   2 -10 -11   43.06    8.53
   2 -10 -10    7.78    6.78
   2  10 -10   12.29    6.19
   2  10  -9  276.96   18.52
   2  10  -9  254.19   26.57
   2  10  -9  230.60   27.17
   2 -10  -9  274.97   19.87
   2 -10  -8  275.83   30.83
   2  10  -8  177.71   21.18
   2  10  -8  262.70   17.72
   2  10  -8  175.58   23.55
   2 -10  -8  252.29   19.31
   2 -10  -7  652.13   25.68
   2 -10  -7  673.75   48.63
   2 -10  -7  636.17   27.49
   2  10  -7  599.36   37.69
   2  10  -7  648.58   42.45
   2  10  -7  688.06   27.63
   2 -10  -7  662.02   29.45
   2 -10  -6   81.47    9.97
   2 -10  -6   41.86   13.47
   2 -10  -6   73.31   10.27
   2  10  -6   61.10   11.35
   2  10  -6   99.26   11.31
   2  10  -6   92.85   18.12
   2 -10  -6   74.07   11.26
   2  10  -5  550.51   34.71
   2 -10  -5  497.91   22.47
   2 -10  -5  536.95   41.73
   2 -10  -5  466.56   24.14
   2  10  -5  465.19   35.28
   2  10  -5  528.19   23.52
   2 -10  -5  502.37   24.61
   2  10  -4  209.71   22.69
   2 -10  -4  205.14   14.92
   2 -10  -4  201.57   26.26
   2 -10  -4  186.58   15.82
   2  10  -4  190.00   12.18
   2 -10  -4  178.32   14.93
   2  10  -4  172.56   22.28
   2  10  -4  209.62   14.88
   2  10  -3  183.09   21.27
   2  10  -3  193.24   13.78
   2 -10  -3  166.06   13.07
   2 -10  -3  209.29   25.62
   2 -10  -3  160.28   14.56
   2  10  -3  159.46   11.21
   2  10  -3  158.59   21.30
   2  10  -3  171.94   13.43
   2 -10  -3  166.15   14.44
   2  10  -2  801.14   43.57
   2  10  -2  692.19   24.92
   2 -10  -2  711.27   26.35
   2 -10  -2  709.49   46.92
   2 -10  -2  695.63   28.82
   2  10  -2  668.31   22.86
   2  10  -2  737.43   26.85
   2 -10  -2  653.31   26.50
   2  10  -1  269.77   26.24
   2  10  -1  249.48   15.14
   2 -10  -1  174.05   20.00
   2 -10  -1  214.10   14.57
   2 -10  -1  249.98   28.18
   2 -10  -1  249.40   17.57
   2  10  -1  216.45   13.54
   2  10  -1  222.23   15.05
   2 -10  -1  216.57   15.48
   2 -10   0   -5.47    9.58
   2 -10   0    1.50    3.25
   2  10   0   10.09    4.93
   2  10   0    2.64    6.76
   2 -10   0  -14.63    7.50
   2  10   0    4.39    3.39
   2 -10   0    8.88   11.55
   2  10   0    1.63    2.69
   2 -10   0   15.14    5.53
   2 -10   0   -8.24    4.74
   2 -10   0   -0.94    3.93
   2  10   0    5.20    3.90
   2 -10   1  102.18   10.16
   2  10   1  105.40   10.63
   2 -10   1   99.08   16.47
   2  10   1  102.12   17.82
   2 -10   1  103.49   14.74
   2  10   1  109.52   10.15
   2 -10   1   91.44   17.67
   2 -10   1  114.54   12.15
   2  10   1  105.07   10.37
   2 -10   1   77.31   10.43
   2  10   1  110.51   11.28
   2 -10   2   97.99   10.52
   2  10   2  103.37   10.72
   2  10   2  108.27   11.02
   2  10   2  133.00   20.50
   2 -10   2  117.66   17.09
   2  10   2  103.29    9.92
   2 -10   2   91.53   11.67
   2 -10   2  103.26   11.88
   2  10   2   99.91   10.59
   2  10   2   89.75   10.30
   2 -10   2  100.45   12.00
   2  10   3  243.63   16.38
   2  10   3  242.66   15.22
   2  10   3  289.93   27.73
   2 -10   3  216.94   14.55
   2 -10   3  249.04   24.33
   2  10   3  212.76   25.22
   2  10   3  230.25   15.02
   2 -10   3  249.27   17.66
   2 -10   3  245.66   18.29
   2  10   3  244.98   15.76
   2  10   3  238.64   16.67
   2 -10   3  253.02   19.05
   2  10   4  429.40   34.50
   2  10   4  355.17   20.02
   2  10   4  342.39   18.88
   2 -10   4  327.39   17.62
   2 -10   4  400.93   30.82
   2  10   4  343.84   33.55
   2  10   4  366.60   19.17
   2 -10   4  330.66   20.27
   2 -10   4  365.20   22.43
   2  10   4  349.96   19.33
   2 -10   4  373.05   23.32
   2  10   4  332.52   19.94
   2 -10   5  399.98   31.37
   2  10   5  342.65   20.15
   2  10   5  418.74   33.51
   2  10   5  356.62   19.81
   2  10   5  399.54   36.52
   2  10   5  362.74   20.08
   2 -10   5  365.86   20.85
   2  10   5  355.76   20.24
   2 -10   5  365.46   23.27
   2  10   5  348.17   20.71
   2 -10   6  183.69   22.55
   2  10   6  163.62   14.68
   2  10   6  151.84   22.34
   2  10   6  172.54   14.93
   2  10   6  163.10   11.26
   2  10   6  150.22   23.27
   2  10   6  154.88   14.40
   2  10   6  161.04   15.19
   2  10   6  148.08   14.82
   2 -10   6  180.66   18.28
   2  10   7  548.48   20.36
   2  10   7  588.74   46.66
   2  10   7  580.29   26.85
   2  10   7  512.14   26.10
   2 -10   7  595.04   30.64
   2 -10   8   99.27   12.25
   2  10   8   93.55    9.52
   2 -10   8  117.49   19.04
   2  10   8  109.59   13.25
   2  10   8  101.20   12.00
   2  10   8  123.71   10.73
   2 -10   8  101.38   14.11
   2  10   8   88.95   11.91
   2  10   9   31.26    6.58
   2 -10   9   29.06    7.56
   2 -10   9   33.74    7.98
   2 -10   9   50.78   14.00
   2  10   9   27.48    7.51
   2 -10   9   21.76    9.23
   2  10  10   78.33    8.69
   2 -10  10   69.87    9.37
   2 -10  10   97.55   17.98
   2  10  10   82.64   10.80
   2 -10  10   85.17   10.77
   2 -10  10   85.43   13.09
   2  10  11   88.96    8.27
   2 -10  11   86.14    8.84
   2 -10  11   92.42   15.61
   2 -10  11   96.03   10.72
   2  10  11   85.15   10.81
   2 -10  11   80.63   11.10
   2  10  12   10.22    3.56
   2 -10  12    5.37    4.75
   2 -10  12    2.05    6.13
   2  10  12   14.21    6.15
   2 -10  12   -7.53    4.67
   2 -10  13   98.94    9.42
   2 -10  13  101.73   13.11
   2  10  13   85.35    9.45
   2  10  13   85.76    6.39
   2 -10  14    7.10    2.80
   2  10  14   18.28    5.01
   2  10  14   20.80    2.63
   2 -10  14   22.34    4.85
   2 -12 -15  100.28    7.56
   2  12 -14   26.62    4.63
   2 -12 -14   25.94    6.16
   2  12 -13   64.65    6.69
   2  12 -13   67.66    7.18
   2  12 -12   26.16    5.06
   2 -12 -12   30.06    6.96
   2  12 -12   23.36    5.02
   2 -12 -11  374.25   20.95
   2  12 -11  384.53   19.26
   2 -12 -10   31.06    9.09
   2  12 -10   26.96    6.47
   2  12  -9  317.46   19.24
   2 -12  -9  318.60   22.11
   2 -12  -8   58.03    8.59
   2 -12  -8   56.99    8.98
   2 -12  -8   51.39   11.70
   2  12  -8   59.68    9.69
   2  12  -7  245.27   16.98
   2 -12  -7  245.47   16.75
   2 -12  -7  237.14   18.56
   2  12  -7  258.16   18.08
   2 -12  -7  244.12   19.89
   2 -12  -6   40.72    8.16
   2  12  -6   53.32    9.04
   2 -12  -6   79.58   12.18
   2 -12  -6   58.29   11.72
   2  12  -6   55.22    9.50
   2  12  -5  287.61   18.00
   2 -12  -5  287.29   18.68
   2 -12  -5  303.03   21.28
   2  12  -5  301.70   19.63
   2 -12  -5  285.73   21.20
   2  12  -4  134.99   12.92
   2  12  -4  146.18   21.00
   2 -12  -4  151.14   14.41
   2 -12  -4  136.79   22.63
   2 -12  -4  141.79   16.08
   2  12  -4  143.23   14.02
   2 -12  -4  122.06   14.93
   2  12  -3  606.31   41.83
   2  12  -3  564.44   24.79
   2 -12  -3  559.46   25.74
   2 -12  -3  615.50   47.67
   2 -12  -3  563.03   28.79
   2  12  -3  539.12   21.54
   2  12  -3  574.60   26.27
   2 -12  -3  522.23   27.05
   2  12  -2  190.58   25.10
   2  12  -2  186.44   14.92
   2 -12  -2  191.35   15.81
   2 -12  -2  234.23   30.12
   2 -12  -2  203.51   19.26
   2  12  -2  174.23   12.68
   2  12  -2  188.77   13.42
   2 -12  -2  163.06   15.27
   2 -12  -2  179.79   14.85
   2  12  -2  213.94   16.51
   2  12  -1   57.90    9.25
   2  12  -1   63.73   15.98
   2 -12  -1   41.77   12.68
   2 -12  -1   67.60   10.33
   2 -12  -1   16.40   10.94
   2  12  -1   57.34    7.97
   2 -12  -1   64.38   11.65
   2 -12  -1   52.26    9.34
   2  12  -1   58.79   10.01
   2 -12  -1   80.99   11.80
   2  12   0  258.94   28.75
   2  12   0  210.19   15.78
   2 -12   0  231.61   17.32
   2 -12   0  176.18   22.88
   2 -12   0  289.02   33.73
   2  12   0  222.28   14.22
   2 -12   0  231.52   19.23
   2  12   0  222.75   15.18
   2  12   0  212.08   16.87
   2 -12   0  215.11   16.41
   2 -12   0  217.88   17.56
   2  12   1  609.17   26.82
   2  12   1  573.59   25.65
   2  12   1  635.85   44.65
   2 -12   1  529.29   25.08
   2 -12   1  525.04   37.60
   2  12   1  548.48   22.48
   2 -12   1  539.96   28.04
   2  12   1  554.76   23.78
   2  12   1  584.51   27.23
   2 -12   1  542.69   24.63
   2 -12   1  596.56   28.83
   2 -12   2  132.32   22.13
   2  12   2  159.17   14.54
   2  12   2  168.77   24.48
   2  12   2  137.64   12.19
   2 -12   2  161.03   14.18
   2  12   2  108.16   20.12
   2  12   2  144.83   12.44
   2 -12   2  131.84   14.88
   2  12   2  150.62   13.73
   2 -12   2  141.40   15.34
   2  12   2  145.20   14.67
   2  12   3   87.80   11.68
   2 -12   3   72.84   17.13
   2  12   3  108.62   19.36
   2  12   3   98.01   10.64
   2 -12   3   78.01    9.64
   2  12   3   65.40   15.42
   2  12   3   79.90   10.06
   2 -12   3   91.74   12.39
   2  12   3   79.70   10.60
   2  12   3   84.65   11.85
   2 -12   3   95.65   13.50
   2 -12   4   39.57   14.05
   2 -12   4   43.13    8.05
   2  12   4   53.05   10.03
   2  12   4   35.11    7.59
   2  12   4   36.49    7.82
   2  12   4   44.22    9.07
   2 -12   4   47.98   10.21
   2 -12   4   52.58   11.77
   2  12   4   44.16   10.00
   2  12   5  167.61   15.34
   2  12   5  186.22   14.97
   2 -12   5  192.07   14.08
   2 -12   5  207.38   26.48
   2  12   5  181.36   12.32
   2  12   5  174.94   14.55
   2 -12   5  174.25   15.14
   2  12   5  191.08   16.80
   2 -12   5  193.55   19.08
   2  12   6   43.85    8.08
   2  12   6   36.26    8.98
   2 -12   6   56.14   12.29
   2  12   6   58.96   10.82
   2 -12   7  247.37   17.91
   2  12   7  216.84   13.48
   2  12   7  206.80   16.68
   2 -12   7  237.57   21.37
   2  12   7  195.56   16.96
   2  12   8  236.40   13.78
   2 -12   8  174.86   15.07
   2  12   8  207.66   16.25
   2  12   8  204.45   14.43
   2 -12   8  251.13   27.51
   2 -12   8  223.55   20.07
   2  12   8  197.69   16.75
   2  12   9   67.01    7.81
   2 -12   9   58.16    8.51
   2 -12   9   68.60   15.80
   2  12   9   64.62    8.63
   2 -12   9   61.06   11.14
   2  12  10   59.71    6.88
   2 -12  10   35.77    5.74
   2 -12  10   45.16   11.99
   2  12  10   59.48    8.00
   2 -12  10   53.96    9.36
   2  12  11   64.59    6.36
   2 -12  11   58.77   11.76
   2  12  11   82.46    8.24
   2 -12  11   84.00    9.53
   2  12  12    4.58    2.62
   2 -12  12    4.66    7.16
   2  12  12    5.97    3.46
   2 -12  12    1.72    2.45
   2 -12  13    6.99    2.93
   2  14 -13   31.52    4.19
   2 -14 -13   37.55    5.31
   2  14 -12   -0.21    2.60
   2 -14 -12    7.07    3.80
   2 -14 -12    5.66    4.66
   2  14 -11   39.75    6.51
   2 -14 -11   37.92    7.25
   2  14 -11   39.62    5.49
   2  14 -10   73.05    7.15
   2  14 -10   65.82    8.22
   2 -14 -10   61.16    9.38
   2  14 -10   74.52    8.02
   2  14  -9   77.56    8.19
   2  14  -9   78.13    9.65
   2 -14  -9   60.78   10.72
   2  14  -9   74.58    8.57
   2 -14  -8   63.19    7.64
   2  14  -8   78.02    8.98
   2 -14  -8   83.56   10.37
   2  14  -8   74.19    9.54
   2 -14  -8   96.48   13.30
   2  14  -8   74.25    9.17
   2  14  -7  130.22   11.50
   2 -14  -7  126.96   11.68
   2 -14  -7  132.60   13.16
   2  14  -7  114.71   11.64
   2 -14  -7  106.56   14.18
   2  14  -7  121.98   12.10
   2 -14  -6    3.14    5.40
   2  14  -6    9.14    5.82
   2 -14  -6    6.15    7.82
   2  14  -6    7.86    5.21
   2 -14  -6    2.10    9.44
   2  14  -6   11.05    6.66
   2 -14  -5   61.67   10.24
   2  14  -5   63.97    9.63
   2 -14  -5   57.32   11.53
   2  14  -5   59.17    8.61
   2 -14  -5   62.03   11.94
   2  14  -5   66.63   10.44
   2  14  -4  268.11   17.20
   2 -14  -4  305.63   19.71
   2 -14  -4  304.26   21.98
   2  14  -4  268.29   16.84
   2 -14  -4  295.02   21.18
   2  14  -4  290.36   19.32
   2  14  -3  205.20   15.65
   2 -14  -3  224.99   17.59
   2  14  -3  202.12   14.29
   2 -14  -3  225.27   20.05
   2  14  -3  220.50   17.03
   2 -14  -3  215.48   18.21
   2 -14  -2   34.77    9.31
   2  14  -2   43.69    9.00
   2 -14  -2   39.64   12.13
   2  14  -2   26.10    5.51
   2 -14  -2   39.73    9.97
   2  14  -2   40.66    9.71
   2  14  -1  234.18   17.89
   2  14  -1  210.46   16.11
   2 -14  -1  223.04   17.23
   2 -14  -1  220.02   19.99
   2  14  -1  200.44   13.80
   2  14  -1  221.31   17.72
   2 -14  -1  202.51   16.12
   2 -14  -1  183.00   15.98
   2 -14   0   94.36   18.47
   2  14   0  119.94   13.55
   2 -14   0  120.37   13.89
   2 -14   0  128.35   15.77
   2  14   0  105.01   10.62
   2  14   0  129.11   13.97
   2 -14   0  108.59   12.26
   2 -14   0  118.31   13.13
   2 -14   1    0.75    8.61
   2 -14   1   10.01    7.59
   2  14   1    8.74    6.94
   2  14   1    4.76    4.92
   2 -14   1    4.60    8.64
   2 -14   1    4.03    6.69
   2  14   1    0.49    6.68
   2 -14   2   65.10   16.59
   2  14   2  106.79   12.73
   2  14   2   92.79    9.66
   2 -14   2   98.32   11.65
   2  14   2  105.15   10.19
   2 -14   2   90.19   13.24
   2  14   2   86.89   10.85
   2  14   2  110.30   13.63
   2 -14   2  113.88   13.93
   2  14   3  105.97   12.87
   2 -14   3   74.47   16.52
   2  14   3  109.83   10.75
   2 -14   3   99.25   11.45
   2  14   3  112.37    9.83
   2 -14   3  106.27   13.39
   2 -14   3   97.74   14.12
   2  14   3  123.04   14.06
   2 -14   4   63.05   16.23
   2 -14   4   49.34    8.17
   2  14   4   53.65    8.09
   2  14   4   50.55    9.47
   2  14   4   50.11    7.27
   2 -14   4   48.34    8.67
   2 -14   4   48.15   11.57
   2  14   4   48.70   10.86
   2 -14   5   30.92   14.05
   2 -14   5   25.34    5.74
   2  14   5   42.17    7.10
   2  14   5   19.83    5.87
   2 -14   5   28.74    6.90
   2 -14   5   23.74   10.15
   2  14   5   28.25    7.92
   2  14   6   96.25    9.04
   2  14   6   58.07    8.34
   2 -14   6   77.74   17.09
   2 -14   6  100.38   14.17
   2  14   6   97.63   11.90
   2 -14   7    5.78    4.27
   2  14   7   10.28    5.04
   2 -14   7    4.19    9.71
   2 -14   7   -1.13    8.32
   2  14   7   -1.64    5.07
   2  14   8  117.08    8.63
   2 -14   8   88.91    8.91
   2 -14   8  100.67   16.30
   2 -14   8  125.69   13.28
   2  14   9   57.30    5.99
   2 -14   9   50.79   11.29
   2 -14   9   53.98    8.50
   2  14  10   91.20    6.37
   2 -14  10   91.50    9.05
   2  14  11  122.26    6.15
   2 -14  11   86.05   10.27
   2  16 -10   36.12    4.50
   2 -16 -10   44.43    5.71
   2  16  -9   56.81    6.09
   2 -16  -9   45.50    5.74
   2 -16  -9   62.76    7.37
   2  16  -8   32.91    5.28
   2 -16  -8   33.75    6.95
   2 -16  -8   22.76    4.61
   2  16  -8   35.67    5.01
   2 -16  -7   71.99    6.91
   2 -16  -7   73.46    8.29
   2  16  -7   80.07    8.18
   2 -16  -7   76.73    7.36
   2  16  -7   82.36    8.15
   2 -16  -7   93.23   10.36
   2 -16  -6   50.36    6.92
   2 -16  -6   62.17    8.83
   2  16  -6   59.45    7.27
   2 -16  -6   50.72    9.01
   2  16  -6   54.15    7.54
   2 -16  -5   12.31    5.00
   2  16  -5   23.43    6.25
   2 -16  -5   27.06    7.94
   2  16  -5   10.62    4.18
   2 -16  -5   12.90    6.68
   2  16  -5    7.62    4.47
   2 -16  -4  202.87   14.30
   2  16  -4  227.14   14.79
   2 -16  -4  204.34   16.39
   2  16  -4  180.65   11.62
   2  16  -4  212.26   14.45
   2 -16  -4  190.47   15.05
   2  16  -3  206.74   14.68
   2 -16  -3  218.06   15.17
   2 -16  -3  209.39   16.89
   2  16  -3  164.28   10.92
   2 -16  -3  182.64   14.24
   2  16  -3  186.49   14.00
   2 -16  -2  245.07   16.43
   2  16  -2  229.57   15.59
   2 -16  -2  251.45   18.52
   2  16  -2  215.49   15.45
   2 -16  -2  239.20   15.51
   2 -16  -1   13.04    6.64
   2  16  -1   10.90    6.14
   2  16  -1   11.83    3.60
   2 -16  -1   20.83    8.66
   2 -16  -1   11.76    4.89
   2  16  -1    9.98    6.96
   2  16   0   78.82    9.84
   2 -16   0   98.36   11.42
   2  16   0   85.55    6.83
   2 -16   0   76.55   12.03
   2 -16   0   86.34   10.12
   2  16   0   80.39   10.49
   2  16   1   81.75    9.82
   2 -16   1   70.90    9.64
   2  16   1   83.60    7.01
   2 -16   1   90.05   11.99
   2  16   1   83.73   10.57
   2 -16   1   82.41   10.34
   2  16   2  143.29   11.79
   2 -16   2  123.34   11.21
   2  16   2  127.82    8.43
   2 -16   2  123.14   12.43
   2  16   2  142.52   13.12
   2 -16   2  131.99   12.62
   2 -16   3   33.93    6.55
   2  16   3   45.86    7.55
   2  16   3   39.91    5.31
   2 -16   3   44.72    8.10
   2 -16   3   41.50    8.38
   2  16   3   32.72    7.39
   2 -16   4  181.18   11.56
   2  16   4  192.61   10.01
   2 -16   4  192.63   12.79
   2  16   4  208.49   14.20
   2 -16   4  225.74   16.12
   2  16   5    5.98    3.43
   2 -16   5   13.08    4.22
   2 -16   5   -1.45    7.02
   2 -16   5    0.66    2.10
   2 -16   5   10.26    6.02
   2  16   5    6.86    5.02
   2 -16   6   87.56    7.82
   2  16   6  105.13    6.91
   2 -16   6   80.27   13.03
   2 -16   6  101.29   10.35
   2  16   7   26.48    3.61
   2 -16   7   23.61    7.65
   2 -16   7   18.24    5.95
   2  16   8   51.31    4.21
   2 -16   8   53.91    8.44
   2 -16   8   49.24    6.14
   2  18  -4   76.86    6.03
   2 -18  -4   73.29    6.14
   2 -18  -4   77.73    6.94
   2 -18  -3    9.22    3.33
   2  18  -3   -1.80    2.38
   2 -18  -3    8.23    3.54
   2  18  -3    7.99    2.97
   2  18  -2   42.88    5.05
   2 -18  -2   54.65    6.15
   2 -18  -2   48.28    6.60
   2  18  -2   49.54    5.71
   2 -18  -1   25.73    4.28
   2  18  -1   22.82    3.87
   2  18  -1   20.08    4.10
   2 -18   0   36.95    5.09
   2 -18   0   31.74    5.36
   2  18   0   30.74    4.82
   2 -18   1   53.96    5.50
   2 -18   1   50.00    5.89
   2  18   1   50.10    5.85
   2 -18   2   80.24    6.08
   2  18   2   88.19    7.10
   2  18   3    2.87    2.50
   3  -1 -18   27.50    5.16
   3   1 -17  322.89   16.57
   3   1 -16  106.11   11.32
   3  -1 -14  -12.10    6.86
   3   1 -14   16.63    7.33
   3  -1 -14   13.19    8.08
   3   1 -14  -24.28   10.35
   3  -1 -13  176.96   25.70
   3   1 -13  168.74   27.81
   3   1 -13  119.17   20.18
   3  -1 -13  137.19   21.68
   3   1 -13  135.92   20.06
   3  -1 -13  136.38   19.26
   3  -1 -12  266.55   30.64
   3   1 -12  235.90   26.68
   3  -1 -12  251.64   27.47
   3   1 -12  238.01   25.02
   3  -1 -12  258.76   26.38
   3  -1 -11  763.99   48.74
   3   1 -11  703.69   41.45
   3  -1 -11  742.84   41.70
   3   1 -11  740.18   41.03
   3  -1 -10  631.62   41.79
   3   1 -10  562.61   35.13
   3   1 -10  588.54   34.74
   3  -1 -10  596.66   34.97
   3  -1  -9  141.11   19.88
   3   1  -9  128.03   16.74
   3   1  -9  158.11   18.10
   3  -1  -9  143.29   17.50
   3  -1  -8 1377.53   53.45
   3   1  -8 1237.61   42.98
   3  -1  -8 1404.86   47.98
   3   1  -8 1348.26   46.31
   3  -1  -7  213.26   21.14
   3   1  -7  211.72   17.51
   3  -1  -7  168.03   16.89
   3   1  -7  168.74   16.80
   3  -1  -6  159.92   17.42
   3   1  -6  153.50   13.42
   3   1  -6  177.36   16.29
   3  -1  -6  149.96   15.55
   3  -1  -5  693.88   29.66
   3   1  -5  726.88   24.03
   3   1  -5  721.17   27.78
   3  -1  -4  376.32   20.22
   3   1  -4  410.69   15.74
   3   1  -4  386.30   19.14
   3  -1  -3  527.25   21.14
   3   1  -3  520.91   21.72
   3   1  -3  541.87   20.38
   3  -1  -2 1127.12   27.10
   3   1  -2 1145.35   31.94
   3   1  -2 1196.46   27.08
   3  -1  -1 1847.56   30.17
   3   1  -1 1851.83   23.36
   3   1  -1 1909.12   22.32
   3   1  -1 1911.85   40.98
   3   1  -1 1910.98   33.82
   3   1  -1 1926.89   30.78
   3  -1   0 1433.65   22.77
   3   1   0 1433.67   27.01
   3   1   0 1484.71   36.43
   3   1   0 1469.89   22.90
   3   1   0 1430.83   31.09
   3  -1   0 1493.84   22.13
   3  -1   0 1486.16   36.68
   3   1   1  869.78   25.18
   3   1   1  876.21   28.46
   3  -1   1  916.16   30.07
   3   1   1  816.98   13.01
   3   1   1  855.64   26.21
   3   1   2  273.52   16.58
   3   1   2  282.89   16.63
   3   1   2  256.09   16.20
   3  -1   2  283.46   18.45
   3  -1   3  170.12   16.19
   3   1   3  151.18   14.28
   3   1   3  138.63   12.27
   3   1   3  151.51   14.51
   3  -1   3  155.17   15.75
   3  -1   4  365.38   24.30
   3   1   4  369.59   23.64
   3   1   4  358.36   18.64
   3   1   4  368.78   22.86
   3  -1   4  402.67   25.14
   3  -1   5  647.88   33.91
   3   1   5  700.91   34.85
   3  -1   5  740.72   35.16
   3   1   5  719.13   33.86
   3  -1   6  246.45   23.31
   3   1   6  278.21   24.85
   3  -1   6  276.63   23.70
   3   1   6  260.08   22.31
   3   1   7   69.28   15.29
   3  -1   7  113.38   16.25
   3   1   7   95.16   16.92
   3  -1   8   56.20    7.99
   3   1   8   49.01    8.04
   3  -1   8   49.07    8.51
   3   1   8   52.75    7.85
   3  -1   8   60.81    9.22
   3   1   8   55.34   15.00
   3   1   8   42.08    7.28
   3   1   8   40.69    6.64
   3  -1   8   47.14    6.94
   3   1   8   47.14   11.86
   3  -1   8   54.37   14.12
   3  -1   8   46.44    7.50
   3   1   8   49.94    7.94
   3   1   8   44.59    6.90
   3   1   9   42.60    8.76
   3  -1   9   40.66    8.44
   3  -1   9   50.57    8.43
   3   1   9   49.60    8.73
   3  -1   9   46.68    9.47
   3   1   9   44.74    7.66
   3   1   9   39.46   15.64
   3  -1   9   40.64   13.78
   3   1   9   55.10    8.79
   3  -1   9   50.30    7.65
   3   1   9   36.35   11.79
   3  -1   9   50.39    8.83
   3   1   9   52.15    8.72
   3  -1   9   26.92    7.48
   3   1   9   47.93    7.73
   3  -1  10   15.67    6.36
   3   1  10    9.05    6.99
   3  -1  10   17.28    7.14
   3   1  10   10.45    5.58
   3  -1  10   21.63    8.08
   3   1  10    5.36    5.42
   3   1  10   14.38   12.35
   3   1  10   21.24    7.36
   3  -1  10    6.42    4.56
   3  -1  10   -3.71    8.28
   3   1  10   -1.33    5.95
   3  -1  10   16.99    7.52
   3   1  10   15.99    7.53
   3  -1  10   -5.46    7.59
   3   1  10   16.34    6.99
   3   1  10    7.62    4.02
   3  -1  10   17.36    5.09
   3  -1  11  368.79   22.77
   3   1  11  352.78   20.59
   3  -1  11  344.47   20.27
   3   1  11  344.24   22.27
   3   1  11  325.63   20.05
   3  -1  11  352.64   22.43
   3  -1  11  341.73   21.94
   3  -1  11  313.81   32.29
   3   1  11  343.48   21.47
   3  -1  11  282.97   19.41
   3   1  11  292.85   20.28
   3  -1  11  306.80   16.75
   3   1  11  309.27   17.80
   3   1  12   43.08   11.09
   3  -1  12   47.49    9.88
   3   1  12   54.96    9.04
   3  -1  12   48.44    8.97
   3   1  12   54.51    9.24
   3  -1  12   58.21   10.92
   3  -1  12   51.85   11.25
   3   1  12   34.78    9.39
   3  -1  12   56.45   11.31
   3   1  12   33.15   11.18
   3  -1  12   51.68    7.68
   3   1  12   49.30    8.76
   3   1  13  308.86   21.50
   3  -1  13  277.83   20.33
   3   1  13  299.00   18.32
   3  -1  13  297.06   18.23
   3   1  13  287.62   18.50
   3  -1  13  288.22   20.13
   3   1  13  274.94   16.37
   3   1  13  261.30   19.97
   3   1  13  274.54   20.16
   3  -1  13  302.75   21.76
   3  -1  13  263.21   19.88
   3  -1  13  265.02   15.05
   3   1  14   27.08    6.27
   3   1  14   22.59    8.41
   3  -1  14   43.63    9.67
   3   1  14   28.51    6.52
   3  -1  14   25.67    6.18
   3  -1  14   21.39    7.15
   3  -1  14   20.84    9.07
   3   1  14    9.98    6.99
   3   1  14   52.87   12.16
   3  -1  14   35.73    5.97
   3   1  14   26.07    6.53
   3   1  15   38.91    8.46
   3  -1  15   42.71    8.48
   3   1  15   37.16    5.80
   3  -1  15   33.43    5.52
   3  -1  15   34.68    6.82
   3   1  15   38.74    6.02
   3  -1  15   32.24    8.34
   3   1  15   25.90    7.60
   3  -1  16   21.77    5.85
   3  -1  16   22.29    4.76
   3   1  16   30.52    5.96
   3  -3 -19   -2.05    2.03
   3   3 -19    2.66    2.69
   3   3 -18  240.66   14.12
   3   3 -15   92.64   10.25
   3   3 -14  471.84   22.02
   3  -3 -13  326.99   34.81
   3   3 -13  263.87   16.85
   3   3 -13  244.85   26.31
   3  -3 -13  297.70   29.70
   3  -3 -12  639.66   47.75
   3   3 -12  637.68   25.09
   3  -3 -12  619.68   25.10
   3   3 -12  540.35   37.24
   3  -3 -12  597.02   39.95
   3   3 -12  598.36   41.77
   3  -3 -11  774.74   50.12
   3   3 -11  727.77   26.02
   3  -3 -11  711.54   42.89
   3  -3 -11  725.23   42.12
   3   3 -11  677.82   39.85
   3   3 -11  672.65   41.45
   3  -3 -10  141.06   21.64
   3  -3 -10  152.73   20.66
   3   3 -10  142.27   19.33
   3   3 -10  172.47   20.03
   3  -3 -10  148.31   19.84
   3  -3  -9  881.64   47.54
   3   3  -9  783.35   39.18
   3  -3  -9  808.09   39.73
   3   3  -9  816.52   39.41
   3  -3  -9  870.54   41.74
   3  -3  -8   45.34   14.67
   3   3  -8   32.19    9.87
   3  -3  -8   41.25   11.50
   3   3  -8   27.66   10.51
   3  -3  -7   31.39   12.37
   3   3  -7   37.26    9.84
   3  -3  -7   27.12    9.12
   3   3  -7   32.26   10.36
   3  -3  -6 1498.21   50.22
   3   3  -6 1435.71   37.23
   3  -3  -6 1430.22   41.66
   3   3  -6 1461.78   43.83
   3  -3  -5  123.95   15.68
   3   3  -5  144.99   12.95
   3  -3  -5  161.16   13.75
   3   3  -5  141.11   14.91
   3  -3  -4 1731.21   47.38
   3   3  -4 1716.39   41.84
   3  -3  -4 1806.18   37.50
   3   3  -4 1834.03   43.01
   3  -3  -3 1550.47   41.63
   3   3  -3 1547.86   39.77
   3   3  -3 1509.32   21.40
   3   3  -3 1568.86   37.86
   3  -3  -2   32.17    7.47
   3   3  -2   36.38    9.31
   3   3  -2   26.02    2.73
   3   3  -2   23.87    5.86
   3   3  -1 1434.77   28.63
   3  -3  -1 1400.60   35.28
   3   3  -1 1462.78   39.67
   3   3  -1 1447.18   23.48
   3   3  -1 1438.79   32.17
   3  -3   0 2770.56   48.01
   3   3   0 2899.76   45.73
   3   3   0 2949.79   56.72
   3   3   0 2860.98   39.14
   3   3   0 2910.97   43.43
   3  -3   1  414.65   18.65
   3   3   1  403.21   19.70
   3   3   1  394.74   21.92
   3   3   1  392.32   16.83
   3   3   1  394.61   15.59
   3  -3   1  440.17   24.61
   3   3   2  698.20   28.78
   3   3   2  739.46   29.57
   3   3   2  689.50   25.16
   3  -3   2  741.44   32.24
   3   3   3  254.60   19.60
   3   3   3  255.08   18.10
   3   3   3  228.02   16.37
   3  -3   3  280.74   21.81
   3   3   4  386.98   25.12
   3   3   4  421.44   23.18
   3   3   4  390.69   23.75
   3  -3   4  463.59   28.03
   3   3   5  661.63   35.44
   3   3   5  596.04   27.24
   3   3   5  667.97   33.15
   3   3   6  298.01   26.17
   3   3   6  349.85   21.12
   3  -3   6  347.47   27.16
   3   3   6  294.58   24.29
   3   3   7  321.38   28.44
   3  -3   7  330.74   28.53
   3   3   7  280.93   25.86
   3   3   8   32.03    7.75
   3  -3   8   41.62    7.51
   3  -3   8   40.50    8.58
   3   3   8   31.56    6.30
   3   3   8   37.15   13.01
   3  -3   8   24.31    6.13
   3   3   8   27.37    5.80
   3   3   8   36.05    7.42
   3  -3   8   37.88   11.76
   3  -3   8   26.21    7.36
   3   3   8   27.31    5.94
   3  -3   8   24.49    6.18
   3   3   9  256.21   18.30
   3  -3   9  230.08   16.65
   3   3   9  272.34   29.51
   3   3   9  256.06   16.95
   3  -3   9  268.60   17.98
   3   3   9  242.09   16.84
   3  -3   9  262.76   17.97
   3  -3   9  283.10   28.95
   3  -3   9  210.54   14.57
   3   3   9  251.06   17.10
   3   3   9  229.39   15.77
   3  -3   9  252.86   18.85
   3  -3   9  240.57   16.95
   3   3  10  219.33   28.13
   3   3  10  210.56   17.63
   3  -3  10  211.58   16.72
   3   3  10  222.19   16.53
   3  -3  10  211.45   16.29
   3  -3  10  225.02   17.75
   3  -3  10  220.19   26.71
   3  -3  10  216.03   15.99
   3   3  10  190.83   15.82
   3  -3  10  213.95   18.24
   3   3  10  231.64   15.72
   3   3  10  205.37   14.80
   3   3  11  141.70   15.82
   3  -3  11  147.21   15.36
   3   3  11  140.46   13.43
   3  -3  11  154.64   14.44
   3  -3  11  140.47   15.58
   3  -3  11  156.44   16.39
   3   3  11  138.27   14.26
   3   3  11  149.76   15.37
   3   3  11  147.08   12.70
   3   3  11  141.30   13.18
   3   3  12   54.34    8.36
   3   3  12   56.54   11.50
   3  -3  12   52.03   10.87
   3  -3  12   59.31   12.06
   3   3  12   53.73    9.75
   3  -3  12   50.85    9.09
   3  -3  12   48.21   11.18
   3   3  12   21.10   10.32
   3   3  12   47.28    9.83
   3   3  12   56.84    9.97
   3   3  13   16.76    8.71
   3  -3  13   16.74    7.78
   3  -3  13    8.30    9.40
   3   3  13   31.84    7.52
   3  -3  13   25.00    6.22
   3   3  13    9.51    7.21
   3   3  13    7.63   10.42
   3  -3  13   19.25    9.18
   3   3  13   15.99    6.91
   3  -3  14   65.27    9.89
   3   3  14   64.46    8.48
   3  -3  14   61.50   10.60
   3  -3  14   50.21    7.22
   3   3  14   54.05    9.33
   3   3  14   58.77   11.92
   3   3  14   68.57    9.54
   3  -3  15   18.68    6.86
   3  -3  15   16.27    3.67
   3  -3  15   11.79    5.70
   3   3  15   22.66    5.97
   3  -3  16    8.01    4.11
   3  -3  16   21.71    5.01
   3   3  16   17.69    4.68
   3   5 -18   33.43    5.59
   3   5 -17   19.89    6.26
   3   5 -16    0.75    5.72
   3   5 -15  114.31   13.01
   3  -5 -14  222.65   16.46
   3   5 -13  115.93   11.42
   3  -5 -13  131.78   14.03
   3   5 -13  130.48   20.17
   3   5 -13   92.01   16.50
   3  -5 -12  346.04   36.01
   3   5 -12  326.18   18.01
   3  -5 -12  357.73   33.55
   3   5 -12  289.59   27.40
   3   5 -12  299.75   29.22
   3  -5 -12  329.67   32.25
   3  -5 -11  607.82   45.87
   3   5 -11  590.72   23.02
   3  -5 -11  559.86   39.04
   3   5 -11  492.91   34.05
   3   5 -11  587.99   38.78
   3  -5 -11  651.56   42.60
   3  -5 -10  284.64   30.52
   3   5 -10  260.22   15.30
   3  -5 -10  219.47   23.73
   3   5 -10  273.76   24.27
   3   5 -10  239.49   24.70
   3  -5  -9  285.60   29.74
   3  -5  -9  247.89   23.89
   3   5  -9  267.72   22.12
   3   5  -9  293.53   26.13
   3  -5  -8  402.33   32.95
   3  -5  -8  339.78   25.38
   3   5  -8  339.19   22.98
   3   5  -8  366.04   27.22
   3  -5  -7  944.42   47.22
   3   5  -7  916.27   32.85
   3  -5  -7  955.29   38.31
   3   5  -7  935.52   34.43
   3   5  -7  911.30   39.94
   3  -5  -6  356.95   28.08
   3   5  -6  317.06   20.55
   3  -5  -6  358.94   21.98
   3   5  -6  348.60   19.15
   3   5  -6  322.77   23.41
   3  -5  -5  637.36   35.09
   3   5  -5  524.86   26.25
   3  -5  -5  602.20   25.66
   3   5  -5  576.77   21.86
   3   5  -5  597.22   29.64
   3  -5  -4   79.69   14.91
   3   5  -4   54.44   10.23
   3  -5  -4   86.44    9.16
   3   5  -4   76.85    7.15
   3   5  -4   68.86   12.09
   3  -5  -3  402.33   25.70
   3   5  -3  380.18   23.04
   3   5  -3  434.54   23.77
   3  -5  -2  159.67   16.59
   3   5  -2  153.75   16.00
   3   5  -2  167.54    9.63
   3   5  -2  154.52   14.42
   3  -5  -1  246.28   19.24
   3   5  -1  269.30   21.48
   3   5  -1  260.86   17.31
   3  -5   0 2536.35   58.17
   3   5   0 2679.39   55.30
   3   5   0 2737.75   62.21
   3   5   0 2514.57   51.31
   3  -5   1  106.59   13.44
   3   5   1  103.73   13.20
   3   5   1  123.46   16.14
   3   5   1  130.93   12.21
   3  -5   1  123.45   16.51
   3  -5   2  492.06   26.46
   3   5   2  503.50   27.96
   3   5   2  509.31   28.32
   3  -5   2  569.56   31.22
   3   5   3  932.41   39.20
   3   5   3  964.76   39.06
   3  -5   3  985.57   41.65
   3   5   4  874.18   40.73
   3   5   4  873.61   37.47
   3  -5   4  981.89   42.58
   3   5   5  177.10   20.30
   3   5   5  180.70   18.06
   3  -5   5  181.96   19.96
   3   5   6  376.54   31.64
   3   5   6  438.56   26.96
   3  -5   6  464.60   33.13
   3   5   7  155.66   12.69
   3  -5   7  133.59   12.55
   3   5   7  142.63   20.91
   3   5   7  129.33   11.11
   3   5   7  152.48   12.53
   3  -5   7  137.42   18.97
   3  -5   7  125.72   12.50
   3  -5   7  156.33   14.29
   3   5   8  555.19   23.94
   3   5   8  581.43   42.00
   3  -5   8  551.02   25.64
   3  -5   8  548.46   26.21
   3   5   8  612.04   25.32
   3  -5   8  602.63   40.89
   3   5   8  513.49   21.10
   3  -5   8  584.47   27.65
   3  -5   9  394.69   21.61
   3   5   9  450.93   22.50
   3   5   9  426.96   37.86
   3  -5   9  426.55   23.24
   3  -5   9  415.37   24.08
   3  -5   9  379.65   33.48
   3   5   9  435.64   22.86
   3   5   9  423.59   20.23
   3  -5   9  435.35   24.25
   3  -5  10  232.20   17.08
   3   5  10  221.08   16.55
   3  -5  10  218.88   16.95
   3   5  10  244.27   30.98
   3  -5  10  228.56   26.91
   3  -5  10  246.21   20.01
   3   5  10  222.65   17.37
   3   5  10  226.09   15.99
   3  -5  10  246.89   18.34
   3  -5  11  115.55   12.91
   3   5  11  135.82   13.52
   3  -5  11  124.39   13.23
   3   5  11  108.18   12.13
   3  -5  11  129.63   15.30
   3   5  11  127.32   14.60
   3   5  11  126.51   13.09
   3  -5  12    8.17    5.07
   3  -5  12   18.92    6.32
   3   5  12   20.93    7.55
   3  -5  12   19.51   10.13
   3   5  12   15.11    7.04
   3   5  12   18.48    9.41
[truncated: 240,023 more chars]
