# Supplementary material for: Dual‐Responsive Phosphorus‐Based Fluorescent Sensors: Synthesis and Selective Metal Sensing of Pyrazolyl Phosphine Oxides
Source: Angew Chem Int Ed Engl. 2025 Apr 7;64(23):e202501421. doi: 10.1002/anie.202501421 (PMC12124430; doi:10.1002/anie.202501421)
Supplement: Supplementary file 3 — Supporting Information [file ANIE-64-e202501421-s005.cif]

data_edec_108_h_gaussian
_audit_creation_date               2024-07-09
_audit_creation_method
;
Olex2 1.5
(compiled 2024.02.16 svn.r378c4104 for OlexSys, GUI svn.r6928)
;
_shelx_SHELXL_version_number       '2019/3'
_audit_contact_author_address      ?
_audit_contact_author_email        ?
_audit_contact_author_name         ''
_audit_contact_author_phone        ?
_publ_contact_author_id_orcid      ?
_publ_section_references
;
Dolomanov, O.V., Bourhis, L.J., Gildea, R.J, Howard, J.A.K. & Puschmann, H.
 (2009), J. Appl. Cryst. 42, 339-341.

Sheldrick, G.M. (2015). Acta Cryst. C71, 3-8.
;
_chemical_name_common              ?
_chemical_name_systematic          ?
_chemical_formula_moiety           'C21 H35 N2 O3 P'
_chemical_formula_sum              'C21 H35 N2 O3 P'
_chemical_formula_weight           394.48
_chemical_melting_point            ?
_chemical_oxdiff_formula           'C21 H35 O3 N2 P1'
loop_
  _atom_type_symbol
  _atom_type_description
  _atom_type_scat_dispersion_real
  _atom_type_scat_dispersion_imag
  _atom_type_scat_source
 'C' 'C' 0.0181 0.0091 'International Tables Vol C Tables 4.2.6.8 and 6.1.1.4'
 'H' 'H' 0.0000 0.0000 'International Tables Vol C Tables 4.2.6.8 and 6.1.1.4'
 'N' 'N' 0.0311 0.0180 'International Tables Vol C Tables 4.2.6.8 and 6.1.1.4'
 'O' 'O' 0.0492 0.0322 'International Tables Vol C Tables 4.2.6.8 and 6.1.1.4'
 'P' 'P' 0.2955 0.4335 'International Tables Vol C Tables 4.2.6.8 and 6.1.1.4'

_shelx_space_group_comment
;
The symmetry employed for this shelxl refinement is uniquely defined
by the following loop, which should always be used as a source of
symmetry information in preference to the above space-group names.
They are only intended as comments.
;
_space_group_crystal_system        'triclinic'
_space_group_IT_number             2
_space_group_name_H-M_alt          'P -1'
_space_group_name_Hall             '-P 1'
loop_
  _space_group_symop_operation_xyz
 'x, y, z'
 '-x, -y, -z'

_cell_length_a                     11.9969(7)
_cell_length_b                     12.1442(6)
_cell_length_c                     16.8100(7)
_cell_angle_alpha                  77.509(4)
_cell_angle_beta                   87.508(4)
_cell_angle_gamma                  69.254(5)
_cell_volume                       2234.6(2)
_cell_formula_units_Z              4
_cell_measurement_reflns_used      6182
_cell_measurement_temperature      120.00(10)
_cell_measurement_theta_max        72.2550
_cell_measurement_theta_min        3.9100
_shelx_estimated_absorpt_T_max     0.947
_shelx_estimated_absorpt_T_min     0.793
_exptl_absorpt_coefficient_mu      1.262
_exptl_absorpt_correction_T_max    1.000
_exptl_absorpt_correction_T_min    0.757
_exptl_absorpt_correction_type     gaussian
_exptl_absorpt_process_details
;
CrysAlisPro 1.171.42.81a (Rigaku Oxford Diffraction, 2023)
Numerical absorption correction based on gaussian integration over
a multifaceted crystal model
Empirical absorption correction using spherical harmonics,
implemented in SCALE3 ABSPACK scaling algorithm.
;
_exptl_absorpt_special_details     ?
_exptl_crystal_colour              colourless
_exptl_crystal_colour_modifier     .
_exptl_crystal_colour_primary      colourless
_exptl_crystal_density_diffrn      1.173
_exptl_crystal_density_meas        ?
_exptl_crystal_density_method      ?
_exptl_crystal_description         plate
_exptl_crystal_F_000               856
loop_
  _exptl_crystal_face_index_h
  _exptl_crystal_face_index_k
  _exptl_crystal_face_index_l
  _exptl_crystal_face_perp_dist
 -2 -2 -11 0.0252
 2 -6 1 0.0757
 2 2 11 0.0459
 -1 7 3 0.1045
 7 4 -2 0.0248
 7 6 -1 0.0293
 -7 -1 3 0.0455
 -7 -6 1 0.0147
 -7 -4 2 0.0190
 6 5 -5 0.0280
 6 2 -6 0.0298
 8 4 2 0.0209
 7 5 2 0.0283

_exptl_crystal_preparation        
 'Slow evaporation of a concentrated hexane solution'
_exptl_crystal_size_max            0.193
_exptl_crystal_size_mid            0.074
_exptl_crystal_size_min            0.044
loop_
  _exptl_oxdiff_crystal_face_indexfrac_h
  _exptl_oxdiff_crystal_face_indexfrac_k
  _exptl_oxdiff_crystal_face_indexfrac_l
  _exptl_oxdiff_crystal_face_x
  _exptl_oxdiff_crystal_face_y
  _exptl_oxdiff_crystal_face_z
 -1.6783 -1.5386 -10.7078 0.0772 -0.9772 0.1977
 2.0275 -6.0587 1.0684 -0.0337 0.4084 0.9122
 1.6092 1.7992 10.7526 -0.0765 0.9686 -0.2367
 -1.3862 6.7283 3.1452 0.0036 -0.0270 -0.9996
 7.4846 3.6324 -1.8433 0.9946 0.0790 0.0678
 6.8837 5.5703 -0.7646 0.9688 0.0765 -0.2359
 -7.3517 -1.1638 2.8141 -0.9186 -0.0734 -0.3882
 -6.7844 -5.7423 0.6482 -0.9609 -0.0759 0.2663
 -7.3981 -4.1581 1.5850 -0.9968 -0.0791 0.0089
 5.6712 4.6938 -5.0110 0.9306 -0.3287 -0.1609
 6.1039 2.4732 -6.1361 0.9293 -0.3287 0.1682
 7.6718 3.9011 1.5941 0.9236 0.3832 0.0091
 7.1587 5.3796 2.3603 0.8997 0.3736 -0.2258

_exptl_transmission_factor_max     ?
_exptl_transmission_factor_min     ?
_diffrn_reflns_av_R_equivalents    0.0473
_diffrn_reflns_av_unetI/netI       0.0684
_diffrn_reflns_Laue_measured_fraction_full  0.980
_diffrn_reflns_Laue_measured_fraction_max  0.947
_diffrn_reflns_limit_h_max         14
_diffrn_reflns_limit_h_min         -14
_diffrn_reflns_limit_k_max         10
_diffrn_reflns_limit_k_min         -15
_diffrn_reflns_limit_l_max         18
_diffrn_reflns_limit_l_min         -20
_diffrn_reflns_number              15746
_diffrn_reflns_point_group_measured_fraction_full  0.980
_diffrn_reflns_point_group_measured_fraction_max  0.947
_diffrn_reflns_theta_full          67.684
_diffrn_reflns_theta_max           72.680
_diffrn_reflns_theta_min           3.943
_diffrn_ambient_environment        N~2~
_diffrn_ambient_temperature        120.00(10)
_diffrn_detector                   'CCD plate'
_diffrn_detector_area_resol_mean   10.3537
_diffrn_detector_type              Atlas
_diffrn_measured_fraction_theta_full  0.980
_diffrn_measured_fraction_theta_max  0.947
_diffrn_measurement_details
;
List of Runs (angles in degrees, time in seconds):

  # Type    Start    End  Width  t~exp~   \w     \q     \k     \f   Frames
--------------------------------------------------------------------------
  1  \w   -111.00 -86.00   1.00   13.93    --  -41.27-154.00 -91.00   25
  2  \w    -85.00  -2.00   1.00   13.93    --  -41.27 120.00 150.00   83
  3  \w    -88.00 -63.00   1.00   13.93    --  -41.27 154.00 -51.00   25
  4  \w     33.00  58.00   1.00   13.93    --   41.27-120.00  66.00   25
  5  \w     56.00  81.00   1.00   13.93    --   41.27-154.00 -91.00   25
  6  \w    101.00 133.00   1.00   55.70    --  102.80-154.00 -91.00   32
  7  \w     49.00 111.00   1.00   55.70    --  102.80-120.00  66.00   62
  8  \w     79.00 115.00   1.00   55.70    --  102.80 154.00 -51.00   36
  9  \w    113.00 138.00   1.00   55.70    --  102.80 120.00 150.00   25
 10  \w    -66.00  33.00   1.00   13.93    --  -41.27  38.00  90.00   99
 11  \w   -109.00 -17.00   1.00   13.93    --  -41.27 -38.00 -90.00   92
 12  \w     29.00 105.00   1.00   55.70    --  102.80-111.00 120.00   76
 13  \w     37.00 135.00   1.00   55.70    --  102.80 -77.00-150.00   98
 14  \w     74.00 175.00   1.00   55.70    --  102.80  61.00 120.00  101
 15  \w    121.00 161.00   1.00   55.70    --  102.80 111.00  30.00   40
 16  \w     77.00 174.00   1.00   55.70    --  102.80  45.00  30.00   97
 17  \w    104.00 174.00   1.00   55.70    --  102.80 111.00 -60.00   70
 18  \w     77.00 176.00   1.00   55.70    --  102.80  45.00  90.00   99
 19  \w     66.00  91.00   1.00   13.93    --   41.27-119.00  65.00   25
;
_diffrn_measurement_device         'four-circle diffractometer'
_diffrn_measurement_device_type    'SuperNova, Dual, Cu at home/near, Atlas'
_diffrn_measurement_method         '\w scans'
_diffrn_orient_matrix_type        
 'CrysAlisPro convention (1999,Acta A55,543-557)'
_diffrn_orient_matrix_UB_11        0.1079335000
_diffrn_orient_matrix_UB_12        0.0365009000
_diffrn_orient_matrix_UB_13        -0.0293750000
_diffrn_orient_matrix_UB_21        0.0494625000
_diffrn_orient_matrix_UB_22        -0.0352283000
_diffrn_orient_matrix_UB_23        0.0885705000
_diffrn_orient_matrix_UB_31        0.0691716000
_diffrn_orient_matrix_UB_32        -0.1293052000
_diffrn_orient_matrix_UB_33        -0.0107270000
_diffrn_radiation_monochromator    mirror
_diffrn_radiation_probe            x-ray
_diffrn_radiation_type             'Cu K\a'
_diffrn_radiation_wavelength       1.54184
_diffrn_source                     'micro-focus sealed X-ray tube'
_diffrn_source_type                'SuperNova (Cu) X-ray Source'
_reflns_Friedel_coverage           0.000
_reflns_Friedel_fraction_full      .
_reflns_Friedel_fraction_max       .
_reflns_number_gt                  6067
_reflns_number_total               8391
_reflns_special_details
;
 Reflections were merged by SHELXL according to the crystal
 class for the calculation of statistics and refinement.
 
 _reflns_Friedel_fraction is defined as the number of unique
 Friedel pairs measured divided by the number that would be
 possible theoretically, ignoring centric projections and
 systematic absences.
;
_reflns_threshold_expression       'I > 2\s(I)'
_computing_cell_refinement         'CrysAlisPro 1.171.42.81a (Rigaku OD, 2023)'
_computing_data_collection         'CrysAlisPro 1.171.42.81a (Rigaku OD, 2023)'
_computing_data_reduction          'CrysAlisPro 1.171.42.81a (Rigaku OD, 2023)'
_computing_molecular_graphics      'Olex2 1.5 (Dolomanov et al., 2009)'
_computing_publication_material    'Olex2 1.5 (Dolomanov et al., 2009)'
_computing_structure_refinement    'SHELXL 2019/3 (Sheldrick, 2015)'
_computing_structure_solution      'SHELXT 2014/5 (Sheldrick, 2014)'
_refine_diff_density_max           0.439
_refine_diff_density_min           -0.363
_refine_diff_density_rms           0.076
_refine_ls_extinction_coef         .
_refine_ls_extinction_method       none
_refine_ls_goodness_of_fit_ref     1.065
_refine_ls_hydrogen_treatment      mixed
_refine_ls_matrix_type             full
_refine_ls_number_parameters       521
_refine_ls_number_reflns           8391
_refine_ls_number_restraints       0
_refine_ls_R_factor_all            0.0793
_refine_ls_R_factor_gt             0.0519
_refine_ls_restrained_S_all        1.065
_refine_ls_shift/su_max            0.000
_refine_ls_shift/su_mean           0.000
_refine_ls_structure_factor_coef   Fsqd
_refine_ls_weighting_details      
 'w=1/[\s^2^(Fo^2^)+(0.0695P)^2^+0.6882P] where P=(Fo^2^+2Fc^2^)/3'
_refine_ls_weighting_scheme        calc
_refine_ls_wR_factor_gt            0.1368
_refine_ls_wR_factor_ref           0.1519
_refine_special_details            ?
_olex2_refinement_description
;
1.a Ternary CH refined with riding coordinates:
 C8(H8), C111(H111), C108(H108), C11(H11)
1.b Secondary CH2 refined with riding coordinates:
 C18(H18A,H18B), C118(H11D,H11E)
1.c Aromatic/amide H refined with riding coordinates:
 C39(H39), C3(H3), C103(H103), C105(H105)
1.d Idealised Me refined as rotating group:
 C16(H16A,H16B,H16C), C116(H11A,H11B,H11C), C20(H20A,H20B,H20C), C120(H12D,
 H12E,H12F), C10(H10A,H10B,H10C), C21(H21A,H21B,H21C), C9(H9A,H9B,H9C),
 C113(H11F,H11G,H11H), C109(H10F,H10G,H10H), C121(H12G,H12H,H12I), C119(H11I,
 H11J,H11K), C112(H11L,H11M,H11N), C110(H11O,H11P,H11Q), C7(H7A,H7B,H7C),
 C19(H19A,H19B,H19C), C12(H12A,H12B,H12C), C13(H13A,H13B,H13C), C107(H10I,H10J,
 H10K)
;
_atom_sites_solution_hydrogens     mixed
_atom_sites_solution_primary       dual
_atom_sites_solution_secondary     ?
loop_
  _atom_site_label
  _atom_site_type_symbol
  _atom_site_fract_x
  _atom_site_fract_y
  _atom_site_fract_z
  _atom_site_U_iso_or_equiv
  _atom_site_adp_type
  _atom_site_occupancy
  _atom_site_site_symmetry_order
  _atom_site_calc_flag
  _atom_site_refinement_flags_posn
  _atom_site_refinement_flags_adp
  _atom_site_refinement_flags_occupancy
  _atom_site_disorder_assembly
  _atom_site_disorder_group
 P1 P 0.36426(6) 0.47016(6) 0.17160(4) 0.01906(15) Uani 1 1 d . . . . .
 P101 P 0.70915(6) -0.13436(6) 0.34343(4) 0.02089(16) Uani 1 1 d . . . . .
 O3 O 0.36289(17) 0.59554(16) 0.16316(11) 0.0226(4) Uani 1 1 d . . . . .
 O102 O 0.61736(16) -0.38264(17) 0.39981(11) 0.0238(4) Uani 1 1 d . . . . .
 O2 O 0.11925(17) 0.72217(16) 0.10503(11) 0.0231(4) Uani 1 1 d . . . . .
 O101 O 0.65111(18) -0.37659(18) 0.26591(12) 0.0281(4) Uani 1 1 d . . . . .
 O1 O 0.12263(18) 0.72802(17) 0.23809(12) 0.0259(4) Uani 1 1 d . . . . .
 O103 O 0.79262(17) -0.25893(17) 0.34170(12) 0.0264(4) Uani 1 1 d . . . . .
 N1 N 0.01384(19) 0.5418(2) 0.22423(13) 0.0208(4) Uani 1 1 d . . . . .
 N101 N 0.4104(2) -0.1839(2) 0.27897(14) 0.0215(5) Uani 1 1 d . . . . .
 N2 N -0.0840(2) 0.6524(2) 0.20293(15) 0.0246(5) Uani 1 1 d . . . . .
 N102 N 0.3834(2) -0.2921(2) 0.29403(15) 0.0259(5) Uani 1 1 d . . . . .
 C1 C -0.0041(2) 0.4475(2) 0.28480(16) 0.0195(5) Uani 1 1 d . . . . .
 C101 C 0.3416(2) -0.0858(2) 0.21550(16) 0.0214(5) Uani 1 1 d . . . . .
 C17 C 0.1227(2) 0.6756(2) 0.18501(15) 0.0195(5) Uani 1 1 d . . . . .
 C115 C 0.5572(2) -0.1068(2) 0.31680(16) 0.0207(5) Uani 1 1 d . . . . .
 C14 C 0.1240(2) 0.5477(2) 0.20194(15) 0.0187(5) Uani 1 1 d . . . . .
 C114 C 0.5223(2) -0.1983(2) 0.30674(15) 0.0197(5) Uani 1 1 d . . . . .
 C117 C 0.6057(2) -0.3290(3) 0.32101(17) 0.0235(6) Uani 1 1 d . . . . .
 C2 C -0.0635(2) 0.3774(2) 0.26225(17) 0.0238(6) Uani 1 1 d . . . . .
 C6 C 0.0333(2) 0.4298(2) 0.36560(16) 0.0218(5) Uani 1 1 d . . . . .
 C15 C 0.2249(2) 0.4510(2) 0.19965(15) 0.0206(5) Uani 1 1 d . . . . .
 C16 C 0.2266(3) 0.3228(2) 0.21729(19) 0.0269(6) Uani 1 1 d . . . . .
 H16A H 0.299230 0.271086 0.196287 0.040 Uiso 1 1 calc R U . . .
 H16B H 0.156542 0.320505 0.190710 0.040 Uiso 1 1 calc R U . . .
 H16C H 0.224960 0.293775 0.276300 0.040 Uiso 1 1 calc R U . . .
 C8 C 0.4757(2) 0.3617(3) 0.24771(17) 0.0244(6) Uani 1 1 d . . . . .
 H8 H 0.475852 0.279132 0.248442 0.029 Uiso 1 1 calc R U . . .
 C102 C 0.2287(2) -0.0117(3) 0.23231(17) 0.0253(6) Uani 1 1 d . . . . .
 C106 C 0.3872(3) -0.0699(3) 0.13732(17) 0.0280(6) Uani 1 1 d . . . . .
 C116 C 0.4711(3) 0.0230(3) 0.30307(18) 0.0263(6) Uani 1 1 d . . . . .
 H11A H 0.504151 0.069798 0.329416 0.039 Uiso 1 1 calc R U . . .
 H11B H 0.394406 0.024806 0.326522 0.039 Uiso 1 1 calc R U . . .
 H11C H 0.459330 0.057947 0.244436 0.039 Uiso 1 1 calc R U . . .
 C39 C 0.0171(2) 0.3353(3) 0.42317(17) 0.0256(6) Uani 1 1 d . . . . .
 H39 H 0.043680 0.321379 0.478105 0.031 Uiso 1 1 calc R U . . .
 C18 C 0.1283(3) 0.8412(3) 0.08577(18) 0.0306(6) Uani 1 1 d . . . . .
 H18A H 0.195703 0.841783 0.117410 0.037 Uiso 1 1 calc R U . . .
 H18B H 0.054015 0.901706 0.099607 0.037 Uiso 1 1 calc R U . . .
 C4 C -0.0373(3) 0.2609(3) 0.40171(19) 0.0294(6) Uani 1 1 d . . . . .
 C3 C -0.0781(2) 0.2845(3) 0.32167(19) 0.0290(6) Uani 1 1 d . . . . .
 H3 H -0.117303 0.235787 0.306950 0.035 Uiso 1 1 calc R U . . .
 C111 C 0.7200(3) -0.1086(3) 0.44592(17) 0.0281(6) Uani 1 1 d . . . . .
 H111 H 0.807057 -0.131370 0.458300 0.034 Uiso 1 1 calc R U . . .
 C20 C -0.1124(3) 0.4034(3) 0.17661(19) 0.0320(6) Uani 1 1 d . . . . .
 H20A H -0.121847 0.330957 0.165897 0.048 Uiso 1 1 calc R U . . .
 H20B H -0.057111 0.427134 0.138036 0.048 Uiso 1 1 calc R U . . .
 H20C H -0.190033 0.469062 0.170081 0.048 Uiso 1 1 calc R U . . .
 C108 C 0.7486(3) -0.0179(3) 0.27297(18) 0.0294(6) Uani 1 1 d . . . . .
 H108 H 0.693908 0.062648 0.280934 0.035 Uiso 1 1 calc R U . . .
 C120 C 0.1775(3) -0.0332(3) 0.31518(19) 0.0322(6) Uani 1 1 d . . . . .
 H12D H 0.120920 0.043173 0.325108 0.048 Uiso 1 1 calc R U . . .
 H12E H 0.242011 -0.066560 0.357021 0.048 Uiso 1 1 calc R U . . .
 H12F H 0.136097 -0.090372 0.317320 0.048 Uiso 1 1 calc R U . . .
 C118 C 0.7009(3) -0.5065(3) 0.41709(19) 0.0306(6) Uani 1 1 d . . . . .
 H11D H 0.783955 -0.507871 0.413961 0.037 Uiso 1 1 calc R U . . .
 H11E H 0.688503 -0.550093 0.376795 0.037 Uiso 1 1 calc R U . . .
 C10 C 0.6005(3) 0.3649(3) 0.22579(19) 0.0318(6) Uani 1 1 d . . . . .
 H10A H 0.620452 0.344497 0.172384 0.048 Uiso 1 1 calc R U . . .
 H10B H 0.659308 0.306345 0.267132 0.048 Uiso 1 1 calc R U . . .
 H10C H 0.601123 0.445898 0.223885 0.048 Uiso 1 1 calc R U . . .
 C11 C 0.4075(3) 0.4234(3) 0.07446(17) 0.0291(6) Uani 1 1 d . . . . .
 H11 H 0.475191 0.451494 0.056137 0.035 Uiso 1 1 calc R U . . .
 C21 C 0.0863(3) 0.5125(3) 0.39169(17) 0.0277(6) Uani 1 1 d . . . . .
 H21A H 0.099632 0.490670 0.451029 0.042 Uiso 1 1 calc R U . . .
 H21B H 0.031221 0.596031 0.375662 0.042 Uiso 1 1 calc R U . . .
 H21C H 0.162389 0.504599 0.365335 0.042 Uiso 1 1 calc R U . . .
 C9 C 0.4445(3) 0.3889(3) 0.33236(17) 0.0314(6) Uani 1 1 d . . . . .
 H9A H 0.443169 0.470057 0.332329 0.047 Uiso 1 1 calc R U . . .
 H9B H 0.504500 0.329744 0.372751 0.047 Uiso 1 1 calc R U . . .
 H9C H 0.365845 0.384271 0.346201 0.047 Uiso 1 1 calc R U . . .
 C104 C 0.2070(3) 0.1057(3) 0.09355(19) 0.0361(7) Uani 1 1 d . . . . .
 C103 C 0.1629(3) 0.0837(3) 0.17047(19) 0.0307(6) Uani 1 1 d . . . . .
 H103 H 0.085759 0.134721 0.181463 0.037 Uiso 1 1 calc R U . . .
 C105 C 0.3180(3) 0.0278(3) 0.07805(18) 0.0350(7) Uani 1 1 d . . . . .
 H105 H 0.348172 0.041373 0.025068 0.042 Uiso 1 1 calc R U . . .
 C113 C 0.6791(3) -0.1983(3) 0.50759(18) 0.0333(7) Uani 1 1 d . . . . .
 H11F H 0.593048 -0.177919 0.499923 0.050 Uiso 1 1 calc R U . . .
 H11G H 0.696734 -0.194319 0.563055 0.050 Uiso 1 1 calc R U . . .
 H11H H 0.721376 -0.280077 0.499223 0.050 Uiso 1 1 calc R U . . .
 C109 C 0.7324(3) -0.0257(3) 0.1850(2) 0.0405(8) Uani 1 1 d . . . . .
 H10F H 0.784339 -0.104806 0.176420 0.061 Uiso 1 1 calc R U . . .
 H10G H 0.753366 0.037604 0.147758 0.061 Uiso 1 1 calc R U . . .
 H10H H 0.649081 -0.014766 0.174283 0.061 Uiso 1 1 calc R U . . .
 C121 C 0.5027(3) -0.1576(3) 0.11644(19) 0.0381(7) Uani 1 1 d . . . . .
 H12G H 0.514969 -0.136238 0.057940 0.057 Uiso 1 1 calc R U . . .
 H12H H 0.499908 -0.239226 0.130354 0.057 Uiso 1 1 calc R U . . .
 H12I H 0.568544 -0.154680 0.147399 0.057 Uiso 1 1 calc R U . . .
 C119 C 0.6788(3) -0.5656(3) 0.50148(19) 0.0358(7) Uani 1 1 d . . . . .
 H11I H 0.599577 -0.571941 0.502313 0.054 Uiso 1 1 calc R U . . .
 H11J H 0.683060 -0.517047 0.540049 0.054 Uiso 1 1 calc R U . . .
 H11K H 0.739501 -0.646408 0.517104 0.054 Uiso 1 1 calc R U . . .
 C112 C 0.6613(3) 0.0199(3) 0.4583(2) 0.0407(8) Uani 1 1 d . . . . .
 H11L H 0.689632 0.074363 0.417819 0.061 Uiso 1 1 calc R U . . .
 H11M H 0.682078 0.023411 0.513227 0.061 Uiso 1 1 calc R U . . .
 H11N H 0.574536 0.044546 0.451863 0.061 Uiso 1 1 calc R U . . .
 C110 C 0.8770(3) -0.0297(3) 0.2907(2) 0.0410(8) Uani 1 1 d . . . . .
 H11O H 0.883363 -0.015884 0.345350 0.062 Uiso 1 1 calc R U . . .
 H11P H 0.898540 0.030050 0.250246 0.062 Uiso 1 1 calc R U . . .
 H11Q H 0.931156 -0.110892 0.287819 0.062 Uiso 1 1 calc R U . . .
 C7 C -0.0507(3) 0.1581(3) 0.4645(2) 0.0432(8) Uani 1 1 d . . . . .
 H7A H 0.015830 0.083688 0.461611 0.065 Uiso 1 1 calc R U . . .
 H7B H -0.126094 0.148518 0.453855 0.065 Uiso 1 1 calc R U . . .
 H7C H -0.050679 0.174938 0.518914 0.065 Uiso 1 1 calc R U . . .
 C19 C 0.1481(4) 0.8703(3) -0.0038(2) 0.0442(8) Uani 1 1 d . . . . .
 H19A H 0.083262 0.864818 -0.034348 0.066 Uiso 1 1 calc R U . . .
 H19B H 0.224342 0.812868 -0.016180 0.066 Uiso 1 1 calc R U . . .
 H19C H 0.149766 0.952270 -0.019385 0.066 Uiso 1 1 calc R U . . .
 C12 C 0.4546(4) 0.2883(3) 0.0745(2) 0.0442(8) Uani 1 1 d . . . . .
 H12A H 0.511677 0.244457 0.120485 0.066 Uiso 1 1 calc R U . . .
 H12B H 0.494229 0.275450 0.023324 0.066 Uiso 1 1 calc R U . . .
 H12C H 0.387873 0.258776 0.079667 0.066 Uiso 1 1 calc R U . . .
 C13 C 0.3077(3) 0.4945(4) 0.01003(19) 0.0434(8) Uani 1 1 d . . . . .
 H13A H 0.239216 0.468451 0.023072 0.065 Uiso 1 1 calc R U . . .
 H13B H 0.336119 0.479903 -0.043609 0.065 Uiso 1 1 calc R U . . .
 H13C H 0.283534 0.580712 0.009253 0.065 Uiso 1 1 calc R U . . .
 C107 C 0.1379(4) 0.2118(3) 0.0278(2) 0.0515(10) Uani 1 1 d . . . . .
 H10I H 0.056217 0.247654 0.044921 0.077 Uiso 1 1 calc R U . . .
 H10J H 0.136070 0.184601 -0.022765 0.077 Uiso 1 1 calc R U . . .
 H10K H 0.176569 0.272112 0.018513 0.077 Uiso 1 1 calc R U . . .
 H10D H 0.308(4) -0.275(3) 0.319(2) 0.040(10) Uiso 1 1 d . . . . .
 H10E H 0.379(4) -0.318(4) 0.242(3) 0.058(12) Uiso 1 1 d . . . . .
 H2A H -0.119(3) 0.675(3) 0.251(2) 0.038(10) Uiso 1 1 d . . . . .
 H2B H -0.140(4) 0.643(3) 0.174(2) 0.039(10) Uiso 1 1 d . . . . .

loop_
  _atom_site_aniso_label
  _atom_site_aniso_U_11
  _atom_site_aniso_U_22
  _atom_site_aniso_U_33
  _atom_site_aniso_U_23
  _atom_site_aniso_U_13
  _atom_site_aniso_U_12
 P1 0.0195(3) 0.0206(3) 0.0191(3) -0.0050(2) 0.0022(2) -0.0092(3)
 P101 0.0176(3) 0.0203(4) 0.0246(3) -0.0056(3) 0.0011(2) -0.0061(3)
 O3 0.0266(10) 0.0188(10) 0.0239(9) -0.0027(7) 0.0003(7) -0.0110(8)
 O102 0.0211(9) 0.0198(10) 0.0273(9) -0.0054(7) 0.0006(7) -0.0031(8)
 O2 0.0268(10) 0.0186(9) 0.0227(9) 0.0005(7) -0.0020(7) -0.0090(8)
 O101 0.0319(11) 0.0232(10) 0.0304(10) -0.0128(8) 0.0048(8) -0.0073(9)
 O1 0.0292(10) 0.0227(10) 0.0266(10) -0.0070(8) 0.0016(8) -0.0094(8)
 O103 0.0203(9) 0.0231(10) 0.0336(10) -0.0068(8) 0.0025(8) -0.0045(8)
 N1 0.0159(10) 0.0175(11) 0.0250(11) -0.0008(9) 0.0015(8) -0.0034(9)
 N101 0.0199(11) 0.0198(12) 0.0262(11) -0.0063(9) -0.0007(8) -0.0078(9)
 N2 0.0210(11) 0.0194(12) 0.0269(12) -0.0009(9) -0.0005(9) -0.0016(9)
 N102 0.0295(13) 0.0209(12) 0.0313(12) -0.0059(10) -0.0002(10) -0.0136(10)
 C1 0.0151(11) 0.0132(12) 0.0267(13) -0.0027(10) 0.0023(9) -0.0022(10)
 C101 0.0233(13) 0.0183(13) 0.0236(12) -0.0044(10) -0.0036(10) -0.0082(11)
 C17 0.0174(12) 0.0186(13) 0.0205(12) -0.0015(10) 0.0004(9) -0.0054(10)
 C115 0.0176(12) 0.0166(13) 0.0255(12) -0.0049(10) 0.0002(10) -0.0029(10)
 C14 0.0198(12) 0.0196(13) 0.0168(11) -0.0041(9) 0.0010(9) -0.0071(10)
 C114 0.0199(12) 0.0194(13) 0.0188(12) -0.0050(10) 0.0014(9) -0.0056(10)
 C117 0.0198(13) 0.0263(15) 0.0276(13) -0.0080(11) 0.0016(10) -0.0107(11)
 C2 0.0172(12) 0.0217(14) 0.0315(14) -0.0053(11) 0.0009(10) -0.0058(11)
 C6 0.0164(12) 0.0196(13) 0.0263(13) -0.0046(10) 0.0032(10) -0.0029(10)
 C15 0.0205(13) 0.0207(14) 0.0222(12) -0.0048(10) 0.0021(9) -0.0094(11)
 C16 0.0224(13) 0.0175(14) 0.0408(16) -0.0073(11) 0.0067(11) -0.0072(11)
 C8 0.0236(13) 0.0222(14) 0.0283(13) -0.0068(11) 0.0011(10) -0.0084(11)
 C102 0.0229(13) 0.0222(14) 0.0325(14) -0.0059(11) -0.0055(11) -0.0092(11)
 C106 0.0355(16) 0.0312(16) 0.0249(13) -0.0075(11) -0.0004(11) -0.0201(13)
 C116 0.0244(14) 0.0233(15) 0.0332(14) -0.0108(11) -0.0019(11) -0.0078(12)
 C39 0.0216(13) 0.0221(14) 0.0251(13) 0.0006(11) 0.0026(10) -0.0017(11)
 C18 0.0400(17) 0.0204(15) 0.0311(15) 0.0039(11) -0.0040(12) -0.0152(13)
 C4 0.0224(14) 0.0177(14) 0.0400(16) 0.0020(12) 0.0056(11) -0.0027(11)
 C3 0.0210(13) 0.0224(15) 0.0437(17) -0.0067(12) 0.0031(12) -0.0081(11)
 C111 0.0241(14) 0.0309(16) 0.0284(14) -0.0075(12) -0.0044(11) -0.0074(12)
 C20 0.0272(15) 0.0367(17) 0.0365(16) -0.0096(13) -0.0038(12) -0.0151(13)
 C108 0.0287(15) 0.0245(15) 0.0354(15) -0.0042(12) 0.0050(12) -0.0115(12)
 C120 0.0229(14) 0.0333(17) 0.0381(16) -0.0094(13) 0.0020(12) -0.0061(12)
 C118 0.0273(15) 0.0192(14) 0.0356(15) -0.0042(12) -0.0010(12) 0.0028(12)
 C10 0.0207(14) 0.0367(17) 0.0375(16) -0.0093(13) -0.0008(11) -0.0087(13)
 C11 0.0298(15) 0.0404(18) 0.0239(13) -0.0132(12) 0.0075(11) -0.0178(13)
 C21 0.0310(15) 0.0289(15) 0.0246(13) -0.0078(11) 0.0012(11) -0.0111(12)
 C9 0.0341(16) 0.0318(17) 0.0240(14) -0.0010(12) -0.0010(11) -0.0093(13)
 C104 0.0474(19) 0.0295(16) 0.0356(16) 0.0012(13) -0.0178(14) -0.0212(15)
 C103 0.0286(15) 0.0228(15) 0.0408(16) -0.0051(12) -0.0117(12) -0.0088(12)
 C105 0.050(2) 0.0402(18) 0.0236(14) -0.0009(12) -0.0048(13) -0.0293(16)
 C113 0.0330(16) 0.0372(18) 0.0267(14) -0.0064(12) 0.0001(12) -0.0089(14)
 C109 0.049(2) 0.0369(19) 0.0325(16) -0.0013(13) 0.0099(14) -0.0164(16)
 C121 0.0424(18) 0.048(2) 0.0282(15) -0.0154(14) 0.0082(13) -0.0176(16)
 C119 0.0346(17) 0.0305(17) 0.0355(16) -0.0021(13) 0.0000(13) -0.0062(14)
 C112 0.045(2) 0.042(2) 0.0383(17) -0.0192(15) -0.0022(14) -0.0124(16)
 C110 0.0291(16) 0.0365(19) 0.062(2) -0.0112(16) 0.0113(15) -0.0178(14)
 C7 0.0439(19) 0.0272(17) 0.050(2) 0.0071(15) 0.0107(15) -0.0123(15)
 C19 0.065(2) 0.0375(19) 0.0320(16) 0.0040(14) 0.0025(15) -0.0270(18)
 C12 0.056(2) 0.046(2) 0.0399(18) -0.0281(16) 0.0144(16) -0.0185(17)
 C13 0.0413(19) 0.071(3) 0.0222(14) -0.0129(15) 0.0001(13) -0.0229(18)
 C107 0.064(3) 0.039(2) 0.048(2) 0.0132(16) -0.0300(18) -0.0245(19)

_geom_special_details
;
 All esds (except the esd in the dihedral angle between two l.s. planes)
 are estimated using the full covariance matrix.  The cell esds are taken
 into account individually in the estimation of esds in distances, angles
 and torsion angles; correlations between esds in cell parameters are only
 used when they are defined by crystal symmetry.  An approximate (isotropic)
 treatment of cell esds is used for estimating esds involving l.s. planes.
;
loop_
  _geom_bond_atom_site_label_1
  _geom_bond_atom_site_label_2
  _geom_bond_distance
  _geom_bond_site_symmetry_2
  _geom_bond_publ_flag
 P1 O3 1.4925(19) . ?
 P1 C15 1.798(3) . ?
 P1 C8 1.825(3) . ?
 P1 C11 1.837(3) . ?
 P101 O103 1.495(2) . ?
 P101 C115 1.792(3) . ?
 P101 C111 1.834(3) . ?
 P101 C108 1.824(3) . ?
 O102 C117 1.333(3) . ?
 O102 C118 1.456(3) . ?
 O2 C17 1.337(3) . ?
 O2 C18 1.453(3) . ?
 O101 C117 1.206(3) . ?
 O1 C17 1.203(3) . ?
 N1 N2 1.422(3) . ?
 N1 C1 1.431(3) . ?
 N1 C14 1.380(3) . ?
 N101 N102 1.430(3) . ?
 N101 C101 1.438(3) . ?
 N101 C114 1.380(3) . ?
 N2 H2A 0.94(4) . ?
 N2 H2B 0.90(4) . ?
 N102 H10D 0.95(4) . ?
 N102 H10E 1.00(5) . ?
 C1 C2 1.403(4) . ?
 C1 C6 1.397(4) . ?
 C101 C102 1.392(4) . ?
 C101 C106 1.402(4) . ?
 C17 C14 1.512(4) . ?
 C115 C114 1.362(4) . ?
 C115 C116 1.521(4) . ?
 C14 C15 1.362(4) . ?
 C114 C117 1.520(4) . ?
 C2 C3 1.392(4) . ?
 C2 C20 1.504(4) . ?
 C6 C39 1.397(4) . ?
 C6 C21 1.507(4) . ?
 C15 C16 1.513(4) . ?
 C16 H16A 0.9800 . ?
 C16 H16B 0.9800 . ?
 C16 H16C 0.9800 . ?
 C8 H8 1.0000 . ?
 C8 C10 1.538(4) . ?
 C8 C9 1.531(4) . ?
 C102 C120 1.506(4) . ?
 C102 C103 1.396(4) . ?
 C106 C105 1.397(4) . ?
 C106 C121 1.500(5) . ?
 C116 H11A 0.9800 . ?
 C116 H11B 0.9800 . ?
 C116 H11C 0.9800 . ?
 C39 H39 0.9500 . ?
 C39 C4 1.397(4) . ?
 C18 H18A 0.9900 . ?
 C18 H18B 0.9900 . ?
 C18 C19 1.499(4) . ?
 C4 C3 1.387(4) . ?
 C4 C7 1.503(4) . ?
 C3 H3 0.9500 . ?
 C111 H111 1.0000 . ?
 C111 C113 1.532(4) . ?
 C111 C112 1.524(4) . ?
 C20 H20A 0.9800 . ?
 C20 H20B 0.9800 . ?
 C20 H20C 0.9800 . ?
 C108 H108 1.0000 . ?
 C108 C109 1.527(4) . ?
 C108 C110 1.532(4) . ?
 C120 H12D 0.9800 . ?
 C120 H12E 0.9800 . ?
 C120 H12F 0.9800 . ?
 C118 H11D 0.9900 . ?
 C118 H11E 0.9900 . ?
 C118 C119 1.503(4) . ?
 C10 H10A 0.9800 . ?
 C10 H10B 0.9800 . ?
 C10 H10C 0.9800 . ?
 C11 H11 1.0000 . ?
 C11 C12 1.534(5) . ?
 C11 C13 1.526(4) . ?
 C21 H21A 0.9800 . ?
 C21 H21B 0.9800 . ?
 C21 H21C 0.9800 . ?
 C9 H9A 0.9800 . ?
 C9 H9B 0.9800 . ?
 C9 H9C 0.9800 . ?
 C104 C103 1.384(5) . ?
 C104 C105 1.385(5) . ?
 C104 C107 1.509(4) . ?
 C103 H103 0.9500 . ?
 C105 H105 0.9500 . ?
 C113 H11F 0.9800 . ?
 C113 H11G 0.9800 . ?
 C113 H11H 0.9800 . ?
 C109 H10F 0.9800 . ?
 C109 H10G 0.9800 . ?
 C109 H10H 0.9800 . ?
 C121 H12G 0.9800 . ?
 C121 H12H 0.9800 . ?
 C121 H12I 0.9800 . ?
 C119 H11I 0.9800 . ?
 C119 H11J 0.9800 . ?
 C119 H11K 0.9800 . ?
 C112 H11L 0.9800 . ?
 C112 H11M 0.9800 . ?
 C112 H11N 0.9800 . ?
 C110 H11O 0.9800 . ?
 C110 H11P 0.9800 . ?
 C110 H11Q 0.9800 . ?
 C7 H7A 0.9800 . ?
 C7 H7B 0.9800 . ?
 C7 H7C 0.9800 . ?
 C19 H19A 0.9800 . ?
 C19 H19B 0.9800 . ?
 C19 H19C 0.9800 . ?
 C12 H12A 0.9800 . ?
 C12 H12B 0.9800 . ?
 C12 H12C 0.9800 . ?
 C13 H13A 0.9800 . ?
 C13 H13B 0.9800 . ?
 C13 H13C 0.9800 . ?
 C107 H10I 0.9800 . ?
 C107 H10J 0.9800 . ?
 C107 H10K 0.9800 . ?

loop_
  _geom_angle_atom_site_label_1
  _geom_angle_atom_site_label_2
  _geom_angle_atom_site_label_3
  _geom_angle
  _geom_angle_site_symmetry_1
  _geom_angle_site_symmetry_3
  _geom_angle_publ_flag
 O3 P1 C15 114.72(12) . . ?
 O3 P1 C8 112.15(12) . . ?
 O3 P1 C11 108.73(12) . . ?
 C15 P1 C8 106.28(13) . . ?
 C15 P1 C11 108.67(13) . . ?
 C8 P1 C11 105.88(14) . . ?
 O103 P101 C115 114.15(12) . . ?
 O103 P101 C111 107.90(13) . . ?
 O103 P101 C108 112.79(13) . . ?
 C115 P101 C111 110.21(13) . . ?
 C115 P101 C108 105.16(13) . . ?
 C108 P101 C111 106.38(14) . . ?
 C117 O102 C118 113.9(2) . . ?
 C17 O2 C18 113.8(2) . . ?
 N2 N1 C1 117.6(2) . . ?
 C14 N1 N2 115.3(2) . . ?
 C14 N1 C1 124.5(2) . . ?
 N102 N101 C101 117.4(2) . . ?
 C114 N101 N102 114.8(2) . . ?
 C114 N101 C101 124.2(2) . . ?
 N1 N2 H2A 109(2) . . ?
 N1 N2 H2B 110(2) . . ?
 H2A N2 H2B 107(3) . . ?
 N101 N102 H10D 107(2) . . ?
 N101 N102 H10E 111(3) . . ?
 H10D N102 H10E 110(3) . . ?
 C2 C1 N1 119.1(2) . . ?
 C6 C1 N1 119.7(2) . . ?
 C6 C1 C2 121.2(2) . . ?
 C102 C101 N101 119.0(2) . . ?
 C102 C101 C106 121.4(3) . . ?
 C106 C101 N101 119.5(2) . . ?
 O2 C17 C14 111.8(2) . . ?
 O1 C17 O2 125.2(2) . . ?
 O1 C17 C14 123.0(2) . . ?
 C114 C115 P101 120.9(2) . . ?
 C114 C115 C116 122.0(2) . . ?
 C116 C115 P101 117.10(19) . . ?
 N1 C14 C17 111.9(2) . . ?
 C15 C14 N1 125.2(2) . . ?
 C15 C14 C17 122.8(2) . . ?
 N101 C114 C117 111.8(2) . . ?
 C115 C114 N101 124.8(2) . . ?
 C115 C114 C117 123.3(2) . . ?
 O102 C117 C114 111.8(2) . . ?
 O101 C117 O102 125.7(3) . . ?
 O101 C117 C114 122.4(2) . . ?
 C1 C2 C20 121.0(3) . . ?
 C3 C2 C1 118.2(3) . . ?
 C3 C2 C20 120.8(3) . . ?
 C1 C6 C39 118.5(3) . . ?
 C1 C6 C21 121.4(2) . . ?
 C39 C6 C21 120.0(3) . . ?
 C14 C15 P1 121.0(2) . . ?
 C14 C15 C16 122.9(2) . . ?
 C16 C15 P1 116.05(19) . . ?
 C15 C16 H16A 109.5 . . ?
 C15 C16 H16B 109.5 . . ?
 C15 C16 H16C 109.5 . . ?
 H16A C16 H16B 109.5 . . ?
 H16A C16 H16C 109.5 . . ?
 H16B C16 H16C 109.5 . . ?
 P1 C8 H8 108.6 . . ?
 C10 C8 P1 110.4(2) . . ?
 C10 C8 H8 108.6 . . ?
 C9 C8 P1 110.2(2) . . ?
 C9 C8 H8 108.6 . . ?
 C9 C8 C10 110.3(2) . . ?
 C101 C102 C120 121.2(3) . . ?
 C101 C102 C103 118.6(3) . . ?
 C103 C102 C120 120.2(3) . . ?
 C101 C106 C121 121.6(3) . . ?
 C105 C106 C101 117.4(3) . . ?
 C105 C106 C121 120.9(3) . . ?
 C115 C116 H11A 109.5 . . ?
 C115 C116 H11B 109.5 . . ?
 C115 C116 H11C 109.5 . . ?
 H11A C116 H11B 109.5 . . ?
 H11A C116 H11C 109.5 . . ?
 H11B C116 H11C 109.5 . . ?
 C6 C39 H39 119.3 . . ?
 C4 C39 C6 121.4(3) . . ?
 C4 C39 H39 119.3 . . ?
 O2 C18 H18A 110.2 . . ?
 O2 C18 H18B 110.2 . . ?
 O2 C18 C19 107.5(2) . . ?
 H18A C18 H18B 108.5 . . ?
 C19 C18 H18A 110.2 . . ?
 C19 C18 H18B 110.2 . . ?
 C39 C4 C7 120.3(3) . . ?
 C3 C4 C39 118.5(3) . . ?
 C3 C4 C7 121.3(3) . . ?
 C2 C3 H3 119.0 . . ?
 C4 C3 C2 122.0(3) . . ?
 C4 C3 H3 119.0 . . ?
 P101 C111 H111 105.9 . . ?
 C113 C111 P101 108.9(2) . . ?
 C113 C111 H111 105.9 . . ?
 C112 C111 P101 117.6(2) . . ?
 C112 C111 H111 105.9 . . ?
 C112 C111 C113 112.0(3) . . ?
 C2 C20 H20A 109.5 . . ?
 C2 C20 H20B 109.5 . . ?
 C2 C20 H20C 109.5 . . ?
 H20A C20 H20B 109.5 . . ?
 H20A C20 H20C 109.5 . . ?
 H20B C20 H20C 109.5 . . ?
 P101 C108 H108 108.4 . . ?
 C109 C108 P101 110.3(2) . . ?
 C109 C108 H108 108.4 . . ?
 C109 C108 C110 110.8(3) . . ?
 C110 C108 P101 110.4(2) . . ?
 C110 C108 H108 108.4 . . ?
 C102 C120 H12D 109.5 . . ?
 C102 C120 H12E 109.5 . . ?
 C102 C120 H12F 109.5 . . ?
 H12D C120 H12E 109.5 . . ?
 H12D C120 H12F 109.5 . . ?
 H12E C120 H12F 109.5 . . ?
 O102 C118 H11D 110.2 . . ?
 O102 C118 H11E 110.2 . . ?
 O102 C118 C119 107.7(2) . . ?
 H11D C118 H11E 108.5 . . ?
 C119 C118 H11D 110.2 . . ?
 C119 C118 H11E 110.2 . . ?
 C8 C10 H10A 109.5 . . ?
 C8 C10 H10B 109.5 . . ?
 C8 C10 H10C 109.5 . . ?
 H10A C10 H10B 109.5 . . ?
 H10A C10 H10C 109.5 . . ?
 H10B C10 H10C 109.5 . . ?
 P1 C11 H11 105.2 . . ?
 C12 C11 P1 118.6(2) . . ?
 C12 C11 H11 105.2 . . ?
 C13 C11 P1 109.7(2) . . ?
 C13 C11 H11 105.2 . . ?
 C13 C11 C12 111.7(3) . . ?
 C6 C21 H21A 109.5 . . ?
 C6 C21 H21B 109.5 . . ?
 C6 C21 H21C 109.5 . . ?
 H21A C21 H21B 109.5 . . ?
 H21A C21 H21C 109.5 . . ?
 H21B C21 H21C 109.5 . . ?
 C8 C9 H9A 109.5 . . ?
 C8 C9 H9B 109.5 . . ?
 C8 C9 H9C 109.5 . . ?
 H9A C9 H9B 109.5 . . ?
 H9A C9 H9C 109.5 . . ?
 H9B C9 H9C 109.5 . . ?
 C103 C104 C105 118.2(3) . . ?
 C103 C104 C107 121.6(3) . . ?
 C105 C104 C107 120.2(3) . . ?
 C102 C103 H103 119.2 . . ?
 C104 C103 C102 121.7(3) . . ?
 C104 C103 H103 119.2 . . ?
 C106 C105 H105 118.7 . . ?
 C104 C105 C106 122.6(3) . . ?
 C104 C105 H105 118.7 . . ?
 C111 C113 H11F 109.5 . . ?
 C111 C113 H11G 109.5 . . ?
 C111 C113 H11H 109.5 . . ?
 H11F C113 H11G 109.5 . . ?
 H11F C113 H11H 109.5 . . ?
 H11G C113 H11H 109.5 . . ?
 C108 C109 H10F 109.5 . . ?
 C108 C109 H10G 109.5 . . ?
 C108 C109 H10H 109.5 . . ?
 H10F C109 H10G 109.5 . . ?
 H10F C109 H10H 109.5 . . ?
 H10G C109 H10H 109.5 . . ?
 C106 C121 H12G 109.5 . . ?
 C106 C121 H12H 109.5 . . ?
 C106 C121 H12I 109.5 . . ?
 H12G C121 H12H 109.5 . . ?
 H12G C121 H12I 109.5 . . ?
 H12H C121 H12I 109.5 . . ?
 C118 C119 H11I 109.5 . . ?
 C118 C119 H11J 109.5 . . ?
 C118 C119 H11K 109.5 . . ?
 H11I C119 H11J 109.5 . . ?
 H11I C119 H11K 109.5 . . ?
 H11J C119 H11K 109.5 . . ?
 C111 C112 H11L 109.5 . . ?
 C111 C112 H11M 109.5 . . ?
 C111 C112 H11N 109.5 . . ?
 H11L C112 H11M 109.5 . . ?
 H11L C112 H11N 109.5 . . ?
 H11M C112 H11N 109.5 . . ?
 C108 C110 H11O 109.5 . . ?
 C108 C110 H11P 109.5 . . ?
 C108 C110 H11Q 109.5 . . ?
 H11O C110 H11P 109.5 . . ?
 H11O C110 H11Q 109.5 . . ?
 H11P C110 H11Q 109.5 . . ?
 C4 C7 H7A 109.5 . . ?
 C4 C7 H7B 109.5 . . ?
 C4 C7 H7C 109.5 . . ?
 H7A C7 H7B 109.5 . . ?
 H7A C7 H7C 109.5 . . ?
 H7B C7 H7C 109.5 . . ?
 C18 C19 H19A 109.5 . . ?
 C18 C19 H19B 109.5 . . ?
 C18 C19 H19C 109.5 . . ?
 H19A C19 H19B 109.5 . . ?
 H19A C19 H19C 109.5 . . ?
 H19B C19 H19C 109.5 . . ?
 C11 C12 H12A 109.5 . . ?
 C11 C12 H12B 109.5 . . ?
 C11 C12 H12C 109.5 . . ?
 H12A C12 H12B 109.5 . . ?
 H12A C12 H12C 109.5 . . ?
 H12B C12 H12C 109.5 . . ?
 C11 C13 H13A 109.5 . . ?
 C11 C13 H13B 109.5 . . ?
 C11 C13 H13C 109.5 . . ?
 H13A C13 H13B 109.5 . . ?
 H13A C13 H13C 109.5 . . ?
 H13B C13 H13C 109.5 . . ?
 C104 C107 H10I 109.5 . . ?
 C104 C107 H10J 109.5 . . ?
 C104 C107 H10K 109.5 . . ?
 H10I C107 H10J 109.5 . . ?
 H10I C107 H10K 109.5 . . ?
 H10J C107 H10K 109.5 . . ?

loop_
  _geom_torsion_atom_site_label_1
  _geom_torsion_atom_site_label_2
  _geom_torsion_atom_site_label_3
  _geom_torsion_atom_site_label_4
  _geom_torsion
  _geom_torsion_site_symmetry_1
  _geom_torsion_site_symmetry_2
  _geom_torsion_site_symmetry_3
  _geom_torsion_site_symmetry_4
  _geom_torsion_publ_flag
 P101 C115 C114 N101 -173.6(2) . . . . ?
 P101 C115 C114 C117 3.1(4) . . . . ?
 O3 P1 C15 C14 8.2(3) . . . . ?
 O3 P1 C15 C16 -173.86(19) . . . . ?
 O3 P1 C8 C10 -57.8(2) . . . . ?
 O3 P1 C8 C9 64.3(2) . . . . ?
 O3 P1 C11 C12 160.4(2) . . . . ?
 O3 P1 C11 C13 -69.6(2) . . . . ?
 O2 C17 C14 N1 -102.9(2) . . . . ?
 O2 C17 C14 C15 80.7(3) . . . . ?
 O1 C17 C14 N1 75.8(3) . . . . ?
 O1 C17 C14 C15 -100.6(3) . . . . ?
 O103 P101 C115 C114 8.0(3) . . . . ?
 O103 P101 C115 C116 -169.84(19) . . . . ?
 O103 P101 C111 C113 -62.7(2) . . . . ?
 O103 P101 C111 C112 168.6(2) . . . . ?
 O103 P101 C108 C109 66.5(2) . . . . ?
 O103 P101 C108 C110 -56.3(3) . . . . ?
 N1 C1 C2 C3 178.8(2) . . . . ?
 N1 C1 C2 C20 -2.4(4) . . . . ?
 N1 C1 C6 C39 -178.6(2) . . . . ?
 N1 C1 C6 C21 3.5(4) . . . . ?
 N1 C14 C15 P1 -178.6(2) . . . . ?
 N1 C14 C15 C16 3.5(4) . . . . ?
 N101 C101 C102 C120 -0.6(4) . . . . ?
 N101 C101 C102 C103 179.7(2) . . . . ?
 N101 C101 C106 C105 -179.0(2) . . . . ?
 N101 C101 C106 C121 4.2(4) . . . . ?
 N101 C114 C117 O102 -101.3(3) . . . . ?
 N101 C114 C117 O101 76.4(3) . . . . ?
 N2 N1 C1 C2 79.6(3) . . . . ?
 N2 N1 C1 C6 -97.8(3) . . . . ?
 N2 N1 C14 C17 18.8(3) . . . . ?
 N2 N1 C14 C15 -164.8(2) . . . . ?
 N102 N101 C101 C102 80.8(3) . . . . ?
 N102 N101 C101 C106 -96.6(3) . . . . ?
 N102 N101 C114 C115 -163.7(2) . . . . ?
 N102 N101 C114 C117 19.2(3) . . . . ?
 C1 N1 C14 C17 -142.2(2) . . . . ?
 C1 N1 C14 C15 34.1(4) . . . . ?
 C1 C2 C3 C4 0.8(4) . . . . ?
 C1 C6 C39 C4 -1.3(4) . . . . ?
 C101 N101 C114 C115 38.6(4) . . . . ?
 C101 N101 C114 C117 -138.5(2) . . . . ?
 C101 C102 C103 C104 0.0(4) . . . . ?
 C101 C106 C105 C104 -1.5(4) . . . . ?
 C17 O2 C18 C19 168.7(3) . . . . ?
 C17 C14 C15 P1 -2.7(3) . . . . ?
 C17 C14 C15 C16 179.5(2) . . . . ?
 C115 P101 C111 C113 62.5(2) . . . . ?
 C115 P101 C111 C112 -66.2(3) . . . . ?
 C115 P101 C108 C109 -58.5(2) . . . . ?
 C115 P101 C108 C110 178.7(2) . . . . ?
 C115 C114 C117 O102 81.6(3) . . . . ?
 C115 C114 C117 O101 -100.7(3) . . . . ?
 C14 N1 C1 C2 -119.7(3) . . . . ?
 C14 N1 C1 C6 62.8(3) . . . . ?
 C114 N101 C101 C102 -122.1(3) . . . . ?
 C114 N101 C101 C106 60.5(3) . . . . ?
 C117 O102 C118 C119 -163.9(2) . . . . ?
 C2 C1 C6 C39 4.0(4) . . . . ?
 C2 C1 C6 C21 -173.9(2) . . . . ?
 C6 C1 C2 C3 -3.8(4) . . . . ?
 C6 C1 C2 C20 175.0(2) . . . . ?
 C6 C39 C4 C3 -1.6(4) . . . . ?
 C6 C39 C4 C7 178.5(3) . . . . ?
 C15 P1 C8 C10 176.1(2) . . . . ?
 C15 P1 C8 C9 -61.8(2) . . . . ?
 C15 P1 C11 C12 -74.1(3) . . . . ?
 C15 P1 C11 C13 55.9(3) . . . . ?
 C8 P1 C15 C14 132.7(2) . . . . ?
 C8 P1 C15 C16 -49.3(2) . . . . ?
 C8 P1 C11 C12 39.7(3) . . . . ?
 C8 P1 C11 C13 169.7(2) . . . . ?
 C102 C101 C106 C105 3.7(4) . . . . ?
 C102 C101 C106 C121 -173.1(3) . . . . ?
 C106 C101 C102 C120 176.7(3) . . . . ?
 C106 C101 C102 C103 -3.0(4) . . . . ?
 C116 C115 C114 N101 4.1(4) . . . . ?
 C116 C115 C114 C117 -179.2(2) . . . . ?
 C39 C4 C3 C2 1.8(4) . . . . ?
 C18 O2 C17 O1 6.4(4) . . . . ?
 C18 O2 C17 C14 -175.0(2) . . . . ?
 C111 P101 C115 C114 -113.6(2) . . . . ?
 C111 P101 C115 C116 68.6(2) . . . . ?
 C111 P101 C108 C109 -175.4(2) . . . . ?
 C111 P101 C108 C110 61.8(2) . . . . ?
 C20 C2 C3 C4 -178.0(3) . . . . ?
 C108 P101 C115 C114 132.1(2) . . . . ?
 C108 P101 C115 C116 -45.7(2) . . . . ?
 C108 P101 C111 C113 176.0(2) . . . . ?
 C108 P101 C111 C112 47.3(3) . . . . ?
 C120 C102 C103 C104 -179.7(3) . . . . ?
 C118 O102 C117 O101 5.1(4) . . . . ?
 C118 O102 C117 C114 -177.2(2) . . . . ?
 C11 P1 C15 C14 -113.8(2) . . . . ?
 C11 P1 C15 C16 64.2(2) . . . . ?
 C11 P1 C8 C10 60.7(2) . . . . ?
 C11 P1 C8 C9 -177.2(2) . . . . ?
 C21 C6 C39 C4 176.7(3) . . . . ?
 C103 C104 C105 C106 -1.3(4) . . . . ?
 C105 C104 C103 C102 2.1(4) . . . . ?
 C121 C106 C105 C104 175.3(3) . . . . ?
 C7 C4 C3 C2 -178.2(3) . . . . ?
 C107 C104 C103 C102 -177.4(3) . . . . ?
 C107 C104 C105 C106 178.2(3) . . . . ?

_shelx_res_file
;
TITL edec_108_h_gaussian_a.res in P-1
    edec_108_h_gaussian.res
    created by SHELXL-2019/3 at 13:46:51 on 09-Jul-2024
REM Old TITL EDEC_108_H_gaussian in P-1
REM SHELXT solution in P-1
REM R1 0.135, Rweak 0.010, Alpha 0.044, Orientation as input
REM Formula found by SHELXT: C121 N102 O103 P101
CELL 1.54184 11.9969 12.1442 16.81 77.509 87.508 69.254
ZERR 4 0.0007 0.0006 0.0007 0.004 0.004 0.005
LATT 1
SFAC C H N O P
UNIT 84 140 8 12 4

L.S. 10
PLAN  10
SIZE 0.044 0.074 0.193
TEMP -153
CONF
BOND $H
list 4
MORE -1
fmap 2 53
acta
OMIT -5 7 3
OMIT -2 -8 8
OMIT -1 11 7
OMIT 3 9 5
REM <olex2.extras>
REM <HklSrc "%.\\EDEC_108_H_gaussian.hkl">
REM </olex2.extras>

WGHT    0.069500    0.688200
FVAR       0.44200
P1    5    0.364263    0.470164    0.171596    11.00000    0.01951    0.02061 =
         0.01907   -0.00501    0.00217   -0.00925
P101  5    0.709148   -0.134364    0.343434    11.00000    0.01758    0.02030 =
         0.02464   -0.00557    0.00109   -0.00613
O3    4    0.362886    0.595535    0.163156    11.00000    0.02663    0.01875 =
         0.02389   -0.00266    0.00033   -0.01095
O102  4    0.617357   -0.382637    0.399806    11.00000    0.02110    0.01979 =
         0.02732   -0.00539    0.00063   -0.00306
O2    4    0.119246    0.722167    0.105031    11.00000    0.02679    0.01858 =
         0.02273    0.00054   -0.00198   -0.00902
O101  4    0.651107   -0.376588    0.265910    11.00000    0.03189    0.02316 =
         0.03037   -0.01284    0.00485   -0.00727
O1    4    0.122626    0.728018    0.238087    11.00000    0.02917    0.02271 =
         0.02664   -0.00701    0.00159   -0.00937
O103  4    0.792619   -0.258933    0.341705    11.00000    0.02026    0.02310 =
         0.03357   -0.00682    0.00251   -0.00454
N1    3    0.013837    0.541831    0.224228    11.00000    0.01590    0.01750 =
         0.02503   -0.00084    0.00151   -0.00339
N101  3    0.410365   -0.183947    0.278972    11.00000    0.01992    0.01978 =
         0.02624   -0.00633   -0.00067   -0.00782
N2    3   -0.083964    0.652419    0.202927    11.00000    0.02096    0.01938 =
         0.02692   -0.00093   -0.00045   -0.00156
N102  3    0.383375   -0.292117    0.294029    11.00000    0.02947    0.02093 =
         0.03128   -0.00588   -0.00023   -0.01358
C1    1   -0.004087    0.447450    0.284803    11.00000    0.01511    0.01322 =
         0.02671   -0.00266    0.00233   -0.00215
C101  1    0.341570   -0.085849    0.215499    11.00000    0.02327    0.01827 =
         0.02362   -0.00440   -0.00364   -0.00820
C17   1    0.122728    0.675608    0.185010    11.00000    0.01740    0.01861 =
         0.02048   -0.00150    0.00039   -0.00540
C115  1    0.557168   -0.106822    0.316800    11.00000    0.01761    0.01658 =
         0.02550   -0.00488    0.00018   -0.00288
C14   1    0.124026    0.547714    0.201941    11.00000    0.01982    0.01964 =
         0.01679   -0.00405    0.00097   -0.00712
C114  1    0.522308   -0.198287    0.306737    11.00000    0.01995    0.01945 =
         0.01881   -0.00496    0.00139   -0.00555
C117  1    0.605695   -0.329003    0.321012    11.00000    0.01985    0.02627 =
         0.02755   -0.00795    0.00162   -0.01070
C2    1   -0.063545    0.377406    0.262247    11.00000    0.01716    0.02166 =
         0.03151   -0.00531    0.00087   -0.00585
C6    1    0.033343    0.429771    0.365604    11.00000    0.01642    0.01956 =
         0.02631   -0.00463    0.00318   -0.00290
C15   1    0.224898    0.450972    0.199649    11.00000    0.02055    0.02074 =
         0.02216   -0.00481    0.00209   -0.00939
C16   1    0.226553    0.322789    0.217291    11.00000    0.02243    0.01753 =
         0.04078   -0.00725    0.00675   -0.00725
AFIX 137
H16A  2    0.299230    0.271086    0.196287    11.00000   -1.50000
H16B  2    0.156542    0.320505    0.190710    11.00000   -1.50000
H16C  2    0.224960    0.293775    0.276300    11.00000   -1.50000
AFIX   0
C8    1    0.475687    0.361745    0.247715    11.00000    0.02363    0.02215 =
         0.02835   -0.00683    0.00106   -0.00836
AFIX  13
H8    2    0.475852    0.279132    0.248442    11.00000   -1.20000
AFIX   0

C102  1    0.228732   -0.011689    0.232313    11.00000    0.02285    0.02223 =
         0.03250   -0.00592   -0.00550   -0.00924
C106  1    0.387202   -0.069888    0.137319    11.00000    0.03549    0.03121 =
         0.02491   -0.00746   -0.00044   -0.02011
C116  1    0.471108    0.022979    0.303072    11.00000    0.02437    0.02327 =
         0.03320   -0.01082   -0.00190   -0.00781
AFIX 137
H11A  2    0.504151    0.069798    0.329416    11.00000   -1.50000
H11B  2    0.394406    0.024806    0.326522    11.00000   -1.50000
H11C  2    0.459330    0.057947    0.244436    11.00000   -1.50000
AFIX   0

C39   1    0.017136    0.335320    0.423173    11.00000    0.02157    0.02210 =
         0.02507    0.00058    0.00263   -0.00165
AFIX  43
H39   2    0.043680    0.321379    0.478105    11.00000   -1.20000
AFIX   0
C18   1    0.128289    0.841195    0.085773    11.00000    0.03998    0.02037 =
         0.03112    0.00387   -0.00401   -0.01518
AFIX  23
H18A  2    0.195703    0.841783    0.117410    11.00000   -1.20000
H18B  2    0.054015    0.901706    0.099607    11.00000   -1.20000
AFIX   0
C4    1   -0.037260    0.260932    0.401710    11.00000    0.02235    0.01765 =
         0.04003    0.00200    0.00559   -0.00271
C3    1   -0.078143    0.284513    0.321671    11.00000    0.02097    0.02236 =
         0.04372   -0.00671    0.00314   -0.00810
AFIX  43
H3    2   -0.117303    0.235787    0.306950    11.00000   -1.20000
AFIX   0

C111  1    0.719996   -0.108585    0.445924    11.00000    0.02406    0.03087 =
         0.02841   -0.00751   -0.00436   -0.00735
AFIX  13
H111  2    0.807057   -0.131370    0.458300    11.00000   -1.20000
AFIX   0

C20   1   -0.112386    0.403403    0.176609    11.00000    0.02717    0.03668 =
         0.03650   -0.00958   -0.00379   -0.01514
AFIX 137
H20A  2   -0.121847    0.330957    0.165897    11.00000   -1.50000
H20B  2   -0.057111    0.427134    0.138036    11.00000   -1.50000
H20C  2   -0.190033    0.469062    0.170081    11.00000   -1.50000
AFIX   0

C108  1    0.748594   -0.017921    0.272965    11.00000    0.02869    0.02445 =
         0.03537   -0.00423    0.00495   -0.01153
AFIX  13
H108  2    0.693908    0.062648    0.280934    11.00000   -1.20000
AFIX   0
C120  1    0.177461   -0.033245    0.315179    11.00000    0.02291    0.03326 =
         0.03810   -0.00935    0.00195   -0.00612
AFIX 137
H12D  2    0.120920    0.043173    0.325108    11.00000   -1.50000
H12E  2    0.242011   -0.066560    0.357021    11.00000   -1.50000
H12F  2    0.136097   -0.090372    0.317320    11.00000   -1.50000
AFIX   0
C118  1    0.700907   -0.506544    0.417088    11.00000    0.02729    0.01918 =
         0.03561   -0.00417   -0.00098    0.00281
AFIX  23
H11D  2    0.783955   -0.507871    0.413961    11.00000   -1.20000
H11E  2    0.688503   -0.550093    0.376795    11.00000   -1.20000
AFIX   0

C10   1    0.600455    0.364908    0.225791    11.00000    0.02072    0.03670 =
         0.03750   -0.00933   -0.00079   -0.00873
AFIX 137
H10A  2    0.620452    0.344497    0.172384    11.00000   -1.50000
H10B  2    0.659308    0.306345    0.267132    11.00000   -1.50000
H10C  2    0.601123    0.445898    0.223885    11.00000   -1.50000
AFIX   0
C11   1    0.407488    0.423407    0.074462    11.00000    0.02981    0.04038 =
         0.02389   -0.01318    0.00747   -0.01784
AFIX  13
H11   2    0.475191    0.451494    0.056137    11.00000   -1.20000
AFIX   0
C21   1    0.086275    0.512503    0.391689    11.00000    0.03103    0.02890 =
         0.02462   -0.00778    0.00121   -0.01112
AFIX 137
H21A  2    0.099632    0.490670    0.451029    11.00000   -1.50000
H21B  2    0.031221    0.596031    0.375662    11.00000   -1.50000
H21C  2    0.162389    0.504599    0.365335    11.00000   -1.50000
AFIX   0
C9    1    0.444495    0.388896    0.332361    11.00000    0.03411    0.03181 =
         0.02404   -0.00097   -0.00095   -0.00935
AFIX 137
H9A   2    0.443169    0.470057    0.332329    11.00000   -1.50000
H9B   2    0.504500    0.329744    0.372751    11.00000   -1.50000
H9C   2    0.365845    0.384271    0.346201    11.00000   -1.50000
AFIX   0

C104  1    0.207017    0.105729    0.093550    11.00000    0.04744    0.02949 =
         0.03556    0.00124   -0.01782   -0.02123
C103  1    0.162859    0.083670    0.170471    11.00000    0.02865    0.02279 =
         0.04078   -0.00511   -0.01169   -0.00877
AFIX  43
H103  2    0.085759    0.134721    0.181463    11.00000   -1.20000
AFIX   0
C105  1    0.317966    0.027835    0.078054    11.00000    0.04996    0.04016 =
         0.02365   -0.00088   -0.00477   -0.02926
AFIX  43
H105  2    0.348172    0.041373    0.025068    11.00000   -1.20000
AFIX   0
C113  1    0.679103   -0.198312    0.507589    11.00000    0.03305    0.03717 =
         0.02672   -0.00645    0.00007   -0.00893
AFIX 137
H11F  2    0.593048   -0.177919    0.499923    11.00000   -1.50000
H11G  2    0.696734   -0.194319    0.563055    11.00000   -1.50000
H11H  2    0.721376   -0.280077    0.499223    11.00000   -1.50000
AFIX   0
C109  1    0.732394   -0.025666    0.184974    11.00000    0.04923    0.03693 =
         0.03250   -0.00130    0.00989   -0.01645
AFIX 137
H10F  2    0.784339   -0.104806    0.176420    11.00000   -1.50000
H10G  2    0.753366    0.037604    0.147758    11.00000   -1.50000
H10H  2    0.649081   -0.014766    0.174283    11.00000   -1.50000
AFIX   0
C121  1    0.502666   -0.157614    0.116443    11.00000    0.04240    0.04796 =
         0.02824   -0.01537    0.00819   -0.01762
AFIX 137
H12G  2    0.514969   -0.136238    0.057940    11.00000   -1.50000
H12H  2    0.499908   -0.239226    0.130354    11.00000   -1.50000
H12I  2    0.568544   -0.154680    0.147399    11.00000   -1.50000
AFIX   0
C119  1    0.678842   -0.565624    0.501480    11.00000    0.03456    0.03052 =
         0.03547   -0.00205   -0.00002   -0.00619
AFIX 137
H11I  2    0.599577   -0.571941    0.502313    11.00000   -1.50000
H11J  2    0.683060   -0.517047    0.540049    11.00000   -1.50000
H11K  2    0.739501   -0.646408    0.517104    11.00000   -1.50000
AFIX   0
C112  1    0.661323    0.019904    0.458314    11.00000    0.04485    0.04194 =
         0.03829   -0.01916   -0.00220   -0.01239
AFIX 137
H11L  2    0.689632    0.074363    0.417819    11.00000   -1.50000
H11M  2    0.682078    0.023411    0.513227    11.00000   -1.50000
H11N  2    0.574536    0.044546    0.451863    11.00000   -1.50000
AFIX   0
C110  1    0.876975   -0.029724    0.290691    11.00000    0.02908    0.03653 =
         0.06196   -0.01121    0.01129   -0.01782
AFIX 137
H11O  2    0.883363   -0.015884    0.345350    11.00000   -1.50000
H11P  2    0.898540    0.030050    0.250246    11.00000   -1.50000
H11Q  2    0.931156   -0.110892    0.287819    11.00000   -1.50000
AFIX   0

C7    1   -0.050721    0.158076    0.464480    11.00000    0.04392    0.02723 =
         0.04996    0.00714    0.01070   -0.01233
AFIX 137
H7A   2    0.015830    0.083688    0.461611    11.00000   -1.50000
H7B   2   -0.126094    0.148518    0.453855    11.00000   -1.50000
H7C   2   -0.050679    0.174938    0.518914    11.00000   -1.50000
AFIX   0
C19   1    0.148132    0.870307   -0.003785    11.00000    0.06478    0.03749 =
         0.03197    0.00399    0.00246   -0.02699
AFIX 137
H19A  2    0.083262    0.864818   -0.034348    11.00000   -1.50000
H19B  2    0.224342    0.812868   -0.016180    11.00000   -1.50000
H19C  2    0.149766    0.952270   -0.019385    11.00000   -1.50000
AFIX   0
C12   1    0.454568    0.288325    0.074487    11.00000    0.05553    0.04571 =
         0.03993   -0.02808    0.01438   -0.01847
AFIX 137
H12A  2    0.511677    0.244457    0.120485    11.00000   -1.50000
H12B  2    0.494229    0.275450    0.023324    11.00000   -1.50000
H12C  2    0.387873    0.258776    0.079667    11.00000   -1.50000
AFIX   0
C13   1    0.307661    0.494474    0.010032    11.00000    0.04134    0.07080 =
         0.02221   -0.01288    0.00014   -0.02289
AFIX 137
H13A  2    0.239216    0.468451    0.023072    11.00000   -1.50000
H13B  2    0.336119    0.479903   -0.043609    11.00000   -1.50000
H13C  2    0.283534    0.580712    0.009253    11.00000   -1.50000
AFIX   0

C107  1    0.137915    0.211817    0.027795    11.00000    0.06439    0.03895 =
         0.04835    0.01315   -0.02999   -0.02449
AFIX 137
H10I  2    0.056217    0.247654    0.044921    11.00000   -1.50000
H10J  2    0.136070    0.184601   -0.022765    11.00000   -1.50000
H10K  2    0.176569    0.272112    0.018513    11.00000   -1.50000
AFIX   0
H10D  2    0.308020   -0.274716    0.318930    11.00000    0.04023
H10E  2    0.379257   -0.317572    0.241999    11.00000    0.05758

H2A   2   -0.119337    0.675002    0.250882    11.00000    0.03800
H2B   2   -0.140335    0.642828    0.174123    11.00000    0.03853
HKLF 4


REM  edec_108_h_gaussian_a.res in P-1
REM wR2 = 0.1519, GooF = S = 1.065, Restrained GooF = 1.065 for all data
REM R1 = 0.0519 for 6067 Fo > 4sig(Fo) and 0.0793 for all 8391 data
REM 521 parameters refined using 0 restraints

END

WGHT      0.0695      0.6882

REM Highest difference peak  0.439,  deepest hole -0.363,  1-sigma level  0.076
Q1    1   0.2865  0.4647  0.1829  11.00000  0.05    0.44
Q2    1   0.2986  0.6059  0.1678  11.00000  0.05    0.41
Q3    1   0.6215 -0.1130  0.3344  11.00000  0.05    0.40
Q4    1   0.2522  0.5111  0.1799  11.00000  0.05    0.40
Q5    1   0.3837 -0.3039  0.1619  11.00000  0.05    0.36
Q6    1   0.4852  0.5404  0.1672  11.00000  0.05    0.34
Q7    1   0.3526  0.3556  0.1822  11.00000  0.05    0.33
Q8    1   0.3941  0.3586  0.1807  11.00000  0.05    0.32
Q9    1   0.2404  0.3986  0.1834  11.00000  0.05    0.31
Q10   1   0.2928 -0.0041  0.2250  11.00000  0.05    0.31
;
_shelx_res_checksum                29177
_shelx_hkl_file
;
   0   0   2 9999.00   49.30
   0   0   3   -1.82    3.06
   0   0   4  596.25   17.13
   0   0   5    6.36    4.63
   0   0   6  664.02   23.20
   0   0   7   66.05   10.21
   0   0   8  479.87   24.96
   0   0   9   25.69    8.49
   0   0  10  284.16   22.69
   0   0  11   71.05   12.69
   0   0 -11   66.41    6.01
   0   0 -12  481.23   15.82
   0   0 -12  453.63   14.48
   0   0  13   -1.07    6.25
   0   0 -13   -1.13    2.82
   0   0 -13   -1.59    3.28
   0   0  14   12.28    8.63
   0   0 -14   10.63    4.42
   0   0 -14   12.13    3.44
   0   0 -15   -4.90    4.47
   0   0 -16   30.62    5.89
   0   0 -17   19.73    5.22
   0   0 -18   60.60    6.11
   0   0 -19   28.15    3.95
   0   0 -20    5.32    1.93
   0   1 -19    1.81    2.22
   0   1 -18   40.35    5.51
   0   1 -17   15.10    4.99
   0   1 -17   14.87    3.22
   0   1 -16   -1.88    4.48
   0   1 -16    2.52    2.83
   0   1 -15    3.44    4.37
   0   1 -15   11.23    3.65
   0   1 -14   54.46    6.73
   0   1 -14   49.84    5.68
   0   1 -13   41.04    6.20
   0   1 -13   25.66    5.03
   0  -1  13   25.93   10.25
   0  -1  12  160.16   18.78
   0   1 -12  166.01    9.32
   0   1 -12  168.43   10.47
   0  -1  11    2.42    5.89
   0   1 -11    5.85    3.12
   0   1 -11    5.49    2.66
   0  -1  10  119.17   14.47
   0  -1   9  519.19   26.63
   0  -1   8   15.92    6.54
   0  -1   7   94.08   10.70
   0  -1   6  316.46   16.85
   0  -1   5  639.19   20.61
   0  -1   4  233.41    6.32
   0  -1   4  234.62   11.41
   0  -1   3 1398.91   16.52
   0  -1   3 1414.27   16.41
   0  -1   2  575.55   10.63
   0  -1   2  580.82   10.80
   0  -1   2  595.42   11.10
   0  -1   2  555.97   12.12
   0  -1   1  960.88   11.39
   0  -1   1  946.23   13.20
   0  -1   1  973.05   13.84
   0  -1   1  965.75   13.96
   0  -1   0  408.89    5.53
   0  -1   0  412.43    8.88
   0  -1   0  404.50    8.50
   0  -1  -1  924.05   13.22
   0  -1  -1  925.19   13.07
   0  -1  -1  912.58   12.80
   0   1   1  918.36   10.23
   0  -1  -2   90.13    4.33
   0  -1  -2   89.85    4.30
   0   1   2   87.45    4.73
   0  -1  -3   31.39    2.87
   0   1   3   31.25    4.44
   0  -1  -3   29.13    2.78
   0  -1  -3   32.25    2.81
   0   1   4  311.77   12.93
   0  -1  -4  316.81    7.71
   0  -1  -4  338.11    7.59
   0   1   5 5582.85   58.18
   0   1   6  136.02   12.59
   0   1   7   28.29    8.30
   0   1   8  253.05   18.80
   0   1   9  563.93   28.08
   0   1  10   -4.78    7.09
   0   1  11    3.59    5.87
   0  -1 -12   19.38    3.94
   0   1  12   13.68    7.91
   0  -1 -12   17.47    3.81
   0  -1 -13    0.03    3.17
   0   1  13   -0.62    6.18
   0  -1 -14   -2.03    3.67
   0   1  14   -6.91    7.14
   0  -1 -15    1.29    4.01
   0  -1 -16   12.27    4.75
   0  -1 -17   58.88    6.56
   0  -1 -18    1.01    3.18
   0  -1 -19   41.71    4.39
   0  -1 -20    1.71    1.69
   0   2 -19    5.77    2.04
   0   2 -18    0.08    2.47
   0   2 -17    4.18    2.30
   0   2 -17    0.63    3.30
   0   2 -16    5.10    3.11
   0   2 -16    4.26    3.98
   0   2 -15   10.25    3.95
   0   2 -15   12.20    5.01
   0   2 -14   21.98    4.86
   0   2 -14   19.82    5.27
   0  -2  13  123.80   17.40
   0   2 -13  121.60    8.51
   0   2 -13  118.86    8.78
   0  -2  12    5.73    4.87
   0   2 -12    4.37    3.41
   0   2 -12    1.26    3.24
   0   2 -11  424.12   13.95
   0   2 -11  367.32   13.06
   0  -2  11  390.63   27.22
   0  -2  10   37.25    8.97
   0   2 -10   36.03    4.24
   0   2 -10   31.85    3.98
   0  -2   9  182.49   16.47
   0  -2   8    3.48    4.53
   0  -2   7   10.22    5.46
   0  -2   6  146.11   11.50
   0  -2   5  933.60   25.03
   0  -2   5  991.68   19.06
   0  -2   4  340.23   13.69
   0  -2   4  361.07   12.21
   0  -2   4  357.56   12.42
   0  -2   3  257.23   10.22
   0  -2   3  260.98   10.86
   0  -2   3  260.92   11.09
   0  -2   2    1.39    2.80
   0  -2   2    2.27    3.17
   0  -2   2   -1.35    3.94
   0  -2   2    0.91    2.20
   0  -2   1 1142.98   21.52
   0  -2   1 1194.90   14.09
   0  -2   1 1147.03   22.61
   0  -2   1 1147.77   21.78
   0  -2   0  927.07   19.38
   0  -2   0  924.94   11.65
   0  -2  -1 1469.72   24.20
   0  -2  -1 1504.15   14.07
   0   2   1 1505.84   13.80
   0  -2  -2  671.67   16.35
   0  -2  -2  657.82   16.21
   0  -2  -2  677.85   17.17
   0   2   2  650.31   12.49
   0  -2  -3  754.27   17.47
   0  -2  -3  732.22   17.03
   0  -2  -3  751.21   18.03
   0   2   3  736.00   16.22
   0  -2  -4  525.39   14.71
   0   2   4  498.19   15.84
   0  -2  -4  511.60   14.85
   0  -2  -4  509.13   14.16
   0   2   5  258.77   13.11
   0  -2  -5  259.24   10.22
   0  -2  -5  248.68   10.18
   0   2   6   77.58    8.73
   0  -2  -6   80.02    5.55
   0   2   7   94.82   10.98
   0   2   8  635.89   27.12
   0   2   9  176.25   16.19
   0   2  10   66.73   11.19
   0   2  11    9.06    7.19
   0   2  12   16.25    7.80
   0  -2 -12   18.15    3.61
   0  -2 -12   21.06    4.17
   0   2  13    3.05    5.79
   0  -2 -13    1.55    3.07
   0   2  14    2.73    5.49
   0  -2 -14   -2.19    3.40
   0  -2 -15    1.58    3.43
   0  -2 -15    2.46    3.04
   0  -2 -16    1.68    3.74
   0  -2 -17   -0.44    3.52
   0  -2 -18   52.12    5.41
   0  -2 -19   10.76    2.86
   0  -2 -20   33.65    3.16
   0   3 -18    2.22    1.93
   0   3 -18    1.97    1.47
   0   3 -17    0.48    2.72
   0   3 -17    1.01    2.06
   0   3 -16    8.62    3.61
   0   3 -16   11.58    3.58
   0   3 -15    8.08    4.97
   0   3 -15    0.23    3.30
   0   3 -14    9.31    4.04
   0   3 -14   10.50    4.41
   0   3 -13   41.60    5.80
   0   3 -13   42.90    5.96
   0  -3  12   16.58    7.60
   0   3 -12   19.84    4.72
   0   3 -12   22.78    4.52
   0   3 -11  117.81    7.81
   0   3 -11  107.71    7.62
   0  -3  11  112.21   15.16
   0   3 -10   92.76    6.76
   0  -3  10   85.21   12.48
   0   3 -10   92.93    6.70
   0  -3   9    1.71    4.07
   0  -3   8   85.70   10.98
   0  -3   7    1.03    3.85
   0  -3   6  560.16   22.26
   0  -3   5   34.57    5.95
   0  -3   5   31.08    5.09
   0  -3   4  468.38   16.41
   0  -3   4  491.30   18.01
   0  -3   4  500.16   17.92
   0  -3   3   30.99    4.26
   0  -3   3   27.80    5.63
   0  -3   3   29.45    5.60
   0  -3   2 1026.55   25.15
   0  -3   2  980.01   17.55
   0  -3   2  993.38   26.00
   0  -3   2 1021.37   25.44
   0  -3   1    3.58    4.34
   0  -3   1    8.04    2.71
   0  -3   1    4.71    4.50
   0  -3   1   -0.50    5.16
   0  -3   0  117.34    5.20
   0  -3   0  116.68    9.50
   0   3   1  121.71    4.03
   0  -3  -1  125.96    4.70
   0  -3  -1  122.21    9.59
   0   3   2 3254.42   27.53
   0  -3  -2 3357.80   44.79
   0  -3  -3   31.38    6.03
   0  -3  -3   19.24    5.02
   0  -3  -3   28.64    5.70
   0   3   3   28.63    3.88
   0  -3  -4    8.95    4.41
   0  -3  -4    3.33    4.01
   0  -3  -4    6.77    4.25
   0   3   4    9.04    3.38
   0  -3  -5   25.53    5.35
   0   3   5   21.22    4.94
   0  -3  -5   22.06    4.86
   0  -3  -6  251.79   13.05
   0   3   6  260.72   14.54
   0  -3  -6  247.57   12.56
   0   3   7    0.05    5.65
   0  -3  -7   -1.20    2.92
   0   3   8   -0.64    5.72
   0   3   9   -0.15    5.58
   0   3  10  111.83   14.01
   0   3  11    4.66    5.48
   0  -3 -11    9.85    3.06
   0  -3 -12  108.20    6.81
   0  -3 -12  105.57    6.65
   0  -3 -12  119.36    8.08
   0   3  12  118.66   16.20
   0  -3 -13    1.59    3.41
   0  -3 -13   -3.25    2.95
   0  -3 -13    4.02    3.67
   0   3  13    0.23    5.67
   0   3  14  122.99   17.50
   0  -3 -14  116.35    7.82
   0  -3 -14  123.32    9.40
   0  -3 -15   31.81    4.93
   0  -3 -15   35.17    5.72
   0  -3 -16  174.42    9.56
   0  -3 -16  191.63   11.21
   0  -3 -17   30.70    4.50
   0  -3 -17   34.00    5.13
   0  -3 -18  109.40    6.88
   0  -3 -19   -2.22    2.05
   0  -3 -20    0.62    1.21
   0   4 -17    5.58    2.20
   0   4 -17    6.28    2.22
   0   4 -16   14.70    3.27
   0   4 -16   16.01    3.73
   0   4 -15    4.25    3.09
   0   4 -15    7.26    3.82
   0   4 -14    5.12    3.55
   0   4 -14    8.09    4.63
   0   4 -13   16.69    4.34
   0   4 -13   11.56    4.80
   0   4 -12   69.91    7.21
   0   4 -12   68.37    6.69
   0   4 -11   40.25    5.79
   0   4 -11   41.97    5.30
   0   4 -10  163.70    8.78
   0   4 -10  145.57    9.03
   0   4  -9   58.12    5.22
   0  -4   8   33.62    7.26
   0  -4   7   52.46    8.20
   0  -4   6    2.37    3.28
   0  -4   5   51.76    7.42
   0  -4   5   56.91    6.97
   0  -4   4   69.26    9.86
   0  -4   4   55.30    7.89
   0  -4   4   64.22    6.43
   0  -4   3   99.01   11.08
   0  -4   3  103.76   10.73
   0  -4   2    1.48    2.83
   0  -4   2    0.98    5.04
   0  -4   2    1.51    5.00
   0  -4   1   40.19    7.59
   0  -4   1   48.02    8.06
   0  -4   1   68.16    6.00
   0  -4   1   52.76    8.23
   0  -4   0   -4.02    6.22
   0  -4   0    0.70    5.58
   0  -4   0   -0.14    1.56
   0  -4   0   -1.78    5.32
   0  -4  -1  211.04   14.08
   0  -4  -1  211.03    6.46
   0  -4  -1  218.87   14.42
   0  -4  -1  210.66   13.73
   0  -4  -2   21.49    6.88
   0  -4  -2   25.00    6.57
   0   4   2   27.74    2.61
   0  -4  -2   20.54    6.06
   0  -4  -3    0.86    6.25
   0  -4  -3    6.59    5.65
   0  -4  -3    3.02    5.18
   0   4   3    9.51    2.60
   0  -4  -4    0.98    5.60
   0   4   4    5.14    2.86
   0  -4  -4    4.77    4.81
   0  -4  -4    4.08    5.07
   0   4   5  104.17    8.60
   0  -4  -5  103.52   10.14
   0  -4  -5   92.68   10.60
   0   4   6    2.76    4.57
   0  -4  -6   -1.61    4.64
   0  -4  -6    5.48    5.67
   0   4   7  334.99   18.45
   0  -4  -7  340.63   17.17
   0  -4  -8   14.70    4.60
   0   4   8   11.33    5.50
   0   4   9   33.65    7.93
   0   4  10   41.94    8.65
   0  -4 -11    0.92    2.91
   0  -4 -11   -0.51    2.10
   0  -4 -11    0.68    2.98
   0   4  11   -0.92    5.21
   0  -4 -12   -1.71    3.01
   0   4  12   -3.33    6.87
   0  -4 -12   -0.51    2.14
   0  -4 -12   -0.93    3.51
   0  -4 -13   82.05    6.20
   0  -4 -13   81.81    6.27
   0   4  13   88.76   14.94
   0  -4 -13   87.42    8.35
   0  -4 -14    7.01    2.99
   0  -4 -14    6.10    2.79
   0   4  14    8.42    7.31
   0  -4 -14    6.79    4.34
   0  -4 -15  217.65    9.78
   0  -4 -15  209.13   10.04
   0  -4 -15  215.64   12.42
   0  -4 -16    0.01    2.57
   0  -4 -16   -1.32    3.98
   0  -4 -17   76.75    5.91
   0  -4 -17   80.25    7.20
   0  -4 -18   -1.62    2.04
   0  -4 -18    4.41    3.00
   0   5 -17   14.70    2.19
   0   5 -16    4.10    1.82
   0   5 -16    8.03    2.79
   0   5 -15    1.82    2.30
   0   5 -15    2.21    3.38
   0   5 -14    1.86    2.76
   0   5 -14    3.57    4.06
   0   5 -13    9.18    3.34
   0   5 -13   10.85    5.35
   0   5 -12   11.31    3.45
   0   5 -12   11.23    4.88
   0  -5  11   10.64    3.87
   0   5 -11    4.03    4.27
   0   5 -11    8.30    3.60
   0  -5  10  197.74   10.60
   0   5 -10  196.83    9.52
   0   5 -10  195.46   10.64
   0  -5   9  445.28   30.20
   0  -5   9  415.27   14.97
   0   5  -9  451.61   13.74
   0  -5   8  166.16   17.60
   0  -5   8  160.94    9.29
   0  -5   7  178.69   17.19
   0  -5   6    6.76    4.94
   0  -5   5  524.44   24.85
   0  -5   5  524.66   24.95
   0  -5   4  469.16   23.63
   0  -5   4  449.87   21.14
   0  -5   3  250.24   18.37
   0  -5   3  257.70   17.82
   0  -5   3  265.50   14.33
   0  -5   2    2.65    5.56
   0  -5   2    5.36    2.67
   0  -5   2    5.59   10.01
   0  -5   1   12.56    6.93
   0  -5   1   16.70    2.94
   0  -5   1   12.44    7.14
   0  -5   0   53.23    9.15
   0  -5   0   52.76   10.88
   0  -5  -1  253.71   17.88
   0  -5  -1  241.49   18.94
   0  -5  -2    1.01    6.71
   0  -5  -2    0.58    6.68
   0  -5  -2   -1.57    9.15
   0  -5  -3  299.40   20.04
   0  -5  -3  326.57   19.69
   0   5   4   41.70    4.70
   0  -5  -4   33.10    8.83
   0  -5  -4   36.37    8.28
   0  -5  -5    0.34    6.36
   0   5   5    0.01    2.76
   0  -5  -5    0.86    5.35
   0  -5  -6   14.01    7.32
   0   5   6   15.16    4.54
   0  -5  -6   11.27    5.59
   0   5   7  105.35   10.60
   0  -5  -7  107.87   12.69
   0  -5  -7   85.13   10.56
   0   5   8    0.85    3.73
   0  -5  -8    4.57    3.42
   0   5   9   77.46   10.56
   0  -5 -10  189.27   10.49
   0  -5 -10  182.97    8.84
   0  -5 -10  180.38    8.93
   0   5  10  177.09   16.89
   0   5  11   27.67    8.11
   0  -5 -11   29.48    4.58
   0  -5 -11   28.20    4.13
   0  -5 -11   30.25    5.29
   0  -5 -12  172.86   11.25
   0  -5 -12  177.54    9.39
   0  -5 -12  165.33    9.71
   0   5  12  169.38   18.47
   0  -5 -13   38.42    6.35
   0  -5 -13   38.71    5.08
   0   5  13   32.18    9.40
   0  -5 -14   29.94    4.41
   0  -5 -14   26.59    6.30
   0  -5 -15    3.28    2.67
   0  -5 -15   -3.56    4.79
   0  -5 -16   -0.19    2.65
   0  -5 -16    3.86    4.30
   0  -5 -17    4.09    3.77
   0  -5 -18   58.45    5.86
   0   6 -16   -0.65    1.61
   0   6 -15   14.19    3.34
   0   6 -14    5.85    3.66
   0   6 -13    1.44    4.42
   0   6 -12   -2.28    4.91
   0  -6  11   -2.82    3.09
   0   6 -11    0.61    4.64
   0  -6  10  250.73   12.31
   0   6 -10  269.46   12.97
   0  -6   9  107.80    8.36
   0   6  -9   93.44    7.83
   0  -6   8  581.20   17.90
   0  -6   7    0.48    2.91
   0  -6   6    0.04    2.75
   0  -6   5   43.95    8.71
   0  -6   4  416.07   24.90
   0  -6   3    6.42    6.76
   0  -6   3    1.40    4.87
   0  -6   2   62.78   11.65
   0  -6   2   66.88   11.15
   0  -6   1   34.19   10.63
   0  -6   1   26.33    8.40
   0  -6   0   77.22   12.67
   0  -6   0   72.13   11.85
   0  -6  -1   10.42    8.56
   0  -6  -1   16.89    8.31
   0  -6  -2   37.99   10.50
   0  -6  -2   35.25    9.66
   0  -6  -3   -1.83    7.75
   0  -6  -3   -0.16    7.38
   0  -6  -4    9.27    7.84
   0  -6  -4   13.65    7.07
   0  -6  -5    8.93    7.26
   0  -6  -5    3.37    6.20
   0  -6  -6   20.16    7.96
   0  -6  -6   22.05    7.05
   0  -6  -7   59.07   10.14
   0  -6  -8  427.01   24.60
   0  -6  -9  103.50    8.08
   0  -6  -9  107.49    7.15
   0  -6 -10  173.30    9.37
   0  -6 -10  167.18    8.81
   0  -6 -11   66.30    7.53
   0  -6 -11   65.18    6.19
   0  -6 -12    0.26    2.88
   0  -6 -12    1.30    4.50
   0  -6 -13   -3.55    3.28
   0  -6 -13   -1.20    4.65
   0  -6 -14   -0.25    2.82
   0  -6 -14   -0.99    4.69
   0  -6 -15    1.63    2.91
   0  -6 -15    0.26    4.66
   0  -6 -16    2.50    2.44
   0  -6 -16    0.58    4.27
   0  -6 -17   34.46    3.92
   0  -6 -17   36.16    5.57
   0  -6 -18    2.42    2.95
   0  -6 -19    6.20    2.39
   0   7 -15    3.30    1.89
   0   7 -14   19.78    3.54
   0   7 -13    1.23    3.26
   0   7 -12    0.60    3.97
   0   7 -11   -0.05    4.25
   0   7 -10    6.82    4.34
   0  -7  10    7.19    3.20
   0  -7   9  118.40    8.72
   0   7  -9  106.10    8.54
   0   7  -8   -7.62    4.76
   0  -7   8    6.74    4.35
   0  -7   7   14.70    4.19
   0  -7   6   11.38    3.95
   0  -7   5  304.79   13.00
   0  -7   4  194.42   19.36
   0  -7   4  198.53   10.32
   0  -7   3  274.57   22.98
   0  -7   3  266.30   11.61
   0  -7   2   16.30    6.98
   0  -7   2   15.01    3.63
   0  -7   1    5.36    5.97
   0  -7   1   21.39   10.25
   0  -7   0  217.46   20.25
   0  -7   0  197.96   20.64
   0  -7  -1    8.50    7.78
   0  -7  -1    7.56    8.42
   0  -7  -2   17.81    8.51
   0  -7  -2   15.99    8.96
   0  -7  -3    3.34    6.44
   0  -7  -3    4.93    7.65
   0  -7  -4   15.39    7.87
   0  -7  -4   21.40    9.27
   0  -7  -5  193.43   19.04
   0  -7  -5  174.63   19.29
   0  -7  -6   14.60    7.08
   0  -7  -7  539.53   17.57
   0  -7  -7  488.26   29.53
   0  -7  -7  519.19   14.92
   0  -7  -7  474.63   15.01
   0  -7  -7  460.88   15.47
   0  -7  -8    9.32    3.02
   0  -7  -8    4.14    4.87
   0  -7  -8   10.40    4.27
   0  -7  -9    8.89    4.42
   0  -7  -9    5.98    2.87
   0  -7 -10   -0.34    4.17
   0  -7 -10   -1.25    2.95
   0  -7 -11  271.44   14.65
   0  -7 -11  277.72   12.50
   0  -7 -12   -1.62    5.08
   0  -7 -12   -0.36    3.69
   0  -7 -13    7.02    5.47
   0  -7 -13    5.38    3.79
   0  -7 -14    1.95    5.09
   0  -7 -14   -1.09    3.45
   0  -7 -15    4.60    5.09
   0  -7 -15    5.10    3.15
   0  -7 -16   -2.35    4.47
   0  -7 -16    3.22    3.06
   0  -7 -17   90.95    7.64
   0  -7 -17   82.77    5.89
   0  -7 -18    0.92    2.77
   0  -7 -18    0.97    1.51
   0   8 -14   56.28    3.58
   0   8 -13   66.26    4.89
   0   8 -12    2.67    3.21
   0   8 -11   38.86    5.29
   0  -8  10    6.46    2.91
   0   8 -10    7.90    4.16
   0  -8   9   12.06    3.84
   0   8  -9   15.34    4.43
   0  -8   8   -0.17    3.68
   0   8  -8    4.38    3.74
   0  -8   7   12.06    4.09
   0   8  -7    8.80    3.87
   0  -8   6    0.10    3.88
   0   8  -6    0.40    3.69
   0  -8   5   97.56    8.19
   0  -8   4   24.24    4.49
   0  -8   4    9.40    2.87
   0  -8   4   25.79    9.70
   0  -8   4   10.63    4.01
   0  -8   3  142.05    8.51
   0  -8   3  151.64   18.48
   0  -8   3  146.12    9.57
   0  -8   3  141.33    8.98
   0  -8   2   79.19    7.36
   0  -8   2   84.76    7.03
   0  -8   2   97.11    7.40
   0  -8   2   78.59   13.57
   0  -8   1  315.74   13.30
   0  -8   1  313.61   12.93
   0  -8   1  301.13   12.35
   0  -8   1  307.82   26.40
   0  -8   0   93.29    7.45
   0  -8   0   96.88   15.27
   0  -8   0   91.54    7.25
   0  -8   0   82.52    6.95
   0  -8  -1   30.38    4.88
   0  -8  -1   24.01    4.36
   0  -8  -1   27.68    5.04
   0  -8  -1   28.82   10.04
   0  -8  -2   61.56   12.85
   0  -8  -2   62.71    6.07
   0  -8  -2   66.77    6.62
   0  -8  -2   63.17    6.22
   0  -8  -3  159.87   19.22
   0  -8  -3  154.41    8.92
   0  -8  -3  173.52   10.07
   0  -8  -3  162.13    9.66
   0  -8  -4   64.00    5.23
   0  -8  -4   65.15    6.40
   0  -8  -4   53.89    5.50
   0  -8  -4   59.89   12.31
   0  -8  -4   68.79    6.17
   0  -8  -5    0.69    2.08
   0  -8  -5  -13.41    5.48
   0  -8  -5   -1.58    5.76
   0  -8  -5    0.65    3.09
   0  -8  -5   -0.62    3.36
   0  -8  -6   65.75    5.85
   0  -8  -6   79.47    6.92
   0  -8  -6   63.18   12.88
   0  -8  -6   75.88    7.64
   0  -8  -6   71.81    7.18
   0  -8  -6   71.48    7.06
   0  -8  -7   -1.49    6.19
   0  -8  -7    5.14    3.91
   0  -8  -7   13.74    4.15
   0  -8  -7   13.62    5.44
   0  -8  -7    2.53    2.64
   0  -8  -8  248.53   10.96
   0  -8  -8  287.72   12.44
   0  -8  -8  279.34   24.43
   0  -8  -8  290.03   14.42
   0  -8  -8  288.23   12.14
   0  -8  -8  289.06   13.16
   0  -8  -9  156.18    9.18
   0  -8  -9  148.28    8.54
   0  -8  -9  168.76   11.64
   0  -8  -9  157.38    9.52
   0  -8 -10  228.51   13.79
   0  -8 -10  234.09   11.75
   0  -8 -11   18.98    6.08
   0  -8 -11   11.53    4.09
   0  -8 -12  528.30   20.38
   0  -8 -12  511.47   17.48
   0  -8 -13   62.53    8.63
   0  -8 -13   57.94    6.88
   0  -8 -14   56.19    8.16
   0  -8 -14   55.98    6.46
   0  -8 -15   83.41    8.94
   0  -8 -15   75.58    6.76
   0  -8 -16  384.01   15.35
   0  -8 -16  391.30   13.09
   0  -8 -17   11.68    4.03
   0  -8 -17    2.34    2.17
   0  -8 -18   54.37    3.87
   0   9 -12   56.93    3.90
   0   9 -11    3.97    2.55
   0   9 -10    6.43    3.10
   0   9  -9    0.80    2.92
   0  -9   9    0.89    2.72
   0   9  -8   20.53    4.39
   0  -9   8   22.98    4.48
   0   9  -7   12.68    4.01
   0  -9   7   12.47    4.07
   0   9  -6   -3.32    3.47
   0  -9   6    0.90    3.98
   0  -9   5   54.93    6.58
   0   9  -5   59.80    5.87
   0  -9   4    0.44    2.20
   0  -9   4   -0.61    4.18
   0  -9   3   28.56    5.45
   0  -9   3   28.45    4.51
   0  -9   2   36.85    6.03
   0  -9   2   35.97   10.28
   0  -9   2   17.87    3.97
   0  -9   2   19.63    5.15
   0  -9   2   19.12    4.10
   0  -9   1    5.50    7.17
   0  -9   1    5.02    4.20
   0  -9   1   -3.51    3.78
   0  -9   1    8.03    4.47
   0  -9   1    0.34    3.12
   0  -9   0    1.55    3.92
   0  -9   0   -4.77    7.65
   0  -9   0    0.32    3.38
   0  -9  -1   15.69    5.43
   0  -9  -1    6.27    4.75
   0  -9  -1   -1.88    8.49
   0  -9  -1   -0.61    3.57
   0  -9  -2  108.94    9.41
   0  -9  -2  109.98    9.02
   0  -9  -2  126.27    9.02
   0  -9  -2  108.55   17.24
   0  -9  -3   24.94    5.85
   0  -9  -3   29.62    6.29
   0  -9  -4  256.91   12.13
   0  -9  -4  262.99   10.80
   0  -9  -4  254.19   12.79
   0  -9  -4  270.89   26.48
   0  -9  -4  223.90   12.11
   0  -9  -5    3.47    2.38
   0  -9  -5    0.01    5.28
   0  -9  -5    1.43    3.85
   0  -9  -5    1.53    7.01
   0  -9  -6  306.38   14.31
   0  -9  -6  286.21   12.89
   0  -9  -6  293.11   27.41
   0  -9  -6  280.63   11.90
   0  -9  -6  291.77   13.93
   0  -9  -7  146.21    9.46
   0  -9  -7  152.82    9.99
   0  -9  -7  153.14   20.11
   0  -9  -7  151.57    9.20
   0  -9  -7  153.09   10.89
   0  -9  -8  468.85   15.40
   0  -9  -8  466.42   33.97
   0  -9  -8  534.02   18.31
   0  -9  -8  500.10   16.74
   0  -9  -8  517.35   17.53
   0  -9  -9   88.07    9.47
   0  -9  -9  110.64    8.45
   0  -9  -9   91.90    7.73
   0  -9  -9   87.73    7.34
   0  -9 -10   42.48    7.83
   0  -9 -10   36.06    5.72
   0  -9 -11   10.09    6.17
   0  -9 -11    0.57    4.20
   0  -9 -12    6.41    5.84
   0  -9 -12    1.82    3.96
   0  -9 -13   16.02    6.82
   0  -9 -13   10.84    4.37
   0  -9 -14   18.74    6.37
   0  -9 -14   15.64    4.35
   0  -9 -15   11.51    5.39
   0  -9 -15    5.34    3.46
   0  -9 -16   44.04    4.75
   0  -9 -17   14.36    2.72
   0  10 -10   13.09    2.28
   0  10  -9   15.20    2.82
   0  10  -8    6.68    2.56
   0 -10   8    6.09    2.79
   0  10  -7   27.52    3.83
   0 -10   7   23.67    4.25
   0 -10   6    6.35    4.00
   0 -10   5   32.22    5.40
   0 -10   4   13.21    4.79
   0 -10   3   47.37    5.53
   0 -10   3   50.70    6.88
   0 -10   2   33.89    6.45
   0 -10   2   24.82    4.36
   0 -10   2   22.65    4.46
   0 -10   1   19.06    5.88
   0 -10   1   17.83    4.53
   0 -10   1   16.30    4.13
   0 -10   0    6.24    5.18
   0 -10   0    1.60    3.32
   0 -10   0   -2.02    4.11
   0 -10  -1    6.62    5.17
   0 -10  -1   13.02    4.04
   0 -10  -1   19.67    4.84
   0 -10  -2   14.71    5.63
   0 -10  -2    6.99    4.36
   0 -10  -2    0.41    4.55
   0 -10  -3   12.38    4.85
   0 -10  -3    7.04    4.03
   0 -10  -4   -1.28    4.26
   0 -10  -4    6.85    5.00
   0 -10  -4    0.34    6.37
   0 -10  -5  240.99   13.47
   0 -10  -5  222.53   10.54
   0 -10  -5  229.97   12.78
   0 -10  -5  254.63   12.25
   0 -10  -5  225.06   12.54
   0 -10  -6    2.65    2.35
   0 -10  -6    0.99    3.60
   0 -10  -7  651.66   18.52
   0 -10  -7  630.75   20.46
   0 -10  -7  617.79   18.25
   0 -10  -7  645.69   20.52
   0 -10  -8   -0.53    3.12
   0 -10  -8   -4.94    3.80
   0 -10  -9   57.57    6.23
   0 -10  -9   47.42    5.85
   0 -10 -10    1.24    2.38
   0 -10 -10   -3.22    3.68
   0 -10 -11  148.58    9.40
   0 -10 -12   33.99    5.49
   0 -10 -13  298.38   12.28
   0 -10 -14   29.77    4.61
   0 -10 -15   71.23    5.78
   0 -10 -16   -2.73    2.49
   0 -10 -17    3.91    1.57
   0 -11   7    1.53    2.34
   0 -11   6   11.52    3.04
   0 -11   5   13.35    3.55
   0 -11   4   41.51    5.56
   0 -11   3   11.79    4.67
   0 -11   3   36.90    4.58
   0 -11   2    0.75    2.73
   0 -11   1    2.90    2.91
   0 -11   1    1.37    3.01
   0 -11   0   71.49    6.94
   0 -11   0   67.06    7.11
   0 -11  -1   -0.90    6.82
   0 -11  -1   14.61    4.60
   0 -11  -2  431.61   16.72
   0 -11  -2  474.14   18.07
   0 -11  -2  433.22   16.63
   0 -11  -3   89.68    8.59
   0 -11  -3   82.41    8.51
   0 -11  -4   98.18    8.83
   0 -11  -4  106.17    9.79
   0 -11  -5   13.49    4.67
   0 -11  -5   41.56    7.99
   0 -11  -6  205.69   11.39
   0 -11  -6  129.28    7.73
   0 -11  -6  173.77   11.73
   0 -11  -6  116.33    9.50
   0 -11  -7  153.38    9.87
   0 -11  -7  116.37   10.45
   0 -11  -8   53.98    5.61
   0 -11  -8   56.41    6.52
   0 -11  -9    3.69    2.92
   0 -11  -9    6.90    3.15
   0 -11 -10   14.61    3.63
   0 -11 -10   20.12    3.64
   0 -11 -11   16.52    4.01
   0 -11 -12   35.74    4.63
   0 -11 -13    8.18    3.09
   0 -11 -14    3.28    2.53
   0 -11 -15   -0.32    2.00
   0 -11 -16   -1.15    1.50
   0 -12   5   -2.19    2.36
   0 -12   4   -9.11    3.54
   0 -12   3  -10.44    4.03
   0 -12   2   -6.65    4.34
   0 -12   2   11.69    3.01
   0 -12   1   -2.38    4.75
   0 -12   1   11.49    3.34
   0 -12   0   37.24    5.37
   0 -12   0   46.37    5.54
   0 -12  -1    3.76    4.65
   0 -12  -1   10.82    3.94
   0 -12  -2  122.47    9.23
   0 -12  -2  105.44    8.60
   0 -12  -3  202.41   11.20
   0 -12  -3  200.95   11.34
   0 -12  -4  110.67    9.36
   0 -12  -4   68.96    7.41
   0 -12  -5   97.61    9.03
   0 -12  -5   47.56    6.30
   0 -12  -6   16.88    4.46
   0 -12  -7   20.10    4.41
   0 -12  -8    7.45    2.26
   0 -12  -8   11.05    3.52
   0 -12  -9    3.36    2.34
   0 -12  -9   10.67    3.23
   0 -12 -10   -0.27    1.97
   0 -12 -10    2.43    2.06
   0 -12 -11    3.34    2.10
   0 -12 -12    2.59    2.04
   0 -12 -13    4.29    1.77
   0 -12 -14    4.19    1.45
   0 -13   2   34.92    3.74
   0 -13   1   29.40    3.97
   0 -13   1   16.89    2.70
   0 -13   0   16.60    3.88
   0 -13   0    4.23    2.23
   0 -13  -1   37.79    4.93
   0 -13  -1   21.45    3.55
   0 -13  -2   38.15    5.21
   0 -13  -2   17.15    3.60
   0 -13  -3  197.68    9.13
   0 -13  -3  168.34    8.82
   0 -13  -4   10.50    3.55
   0 -13  -5   94.25    6.90
   0 -13  -6    7.49    3.16
   0 -13  -7    8.19    2.90
   0 -13  -8    5.25    2.38
   0 -13  -9   11.67    2.45
   1 -13  -6    6.93    2.60
   1 -13  -5  180.58    8.20
   1 -13  -4   37.15    4.40
   1 -13  -3   37.01    4.91
   1 -13  -3   15.30    3.27
   1 -13  -2   28.25    4.50
   1 -13  -2   14.12    3.40
   1 -13  -1   95.93    5.83
   1 -13   0   20.28    3.52
   1 -13   1   24.36    3.19
   1 -12 -12   -1.74    1.50
   1 -12 -11    0.11    1.74
   1 -12 -10   17.06    2.56
   1 -12  -9    4.91    2.59
   1 -12  -8  121.83    7.47
   1 -12  -7   14.15    3.77
   1 -12  -6    5.08    3.74
   1 -12  -5   59.98    7.56
   1 -12  -5   27.17    5.04
   1 -12  -4   42.21    6.79
   1 -12  -4   23.51    4.81
   1 -12  -3   23.53    5.96
   1 -12  -3   19.27    4.66
   1 -12  -2   28.62    5.54
   1 -12  -2   25.10    4.75
   1 -12  -1   -3.44    4.47
   1 -12  -1    6.19    3.53
   1 -12   0    0.59    4.10
   1 -12   0    5.91    3.15
   1 -12   1    6.42    3.73
   1 -12   1   20.46    3.58
   1 -12   2   -9.38    4.12
   1 -12   4    4.80    2.52
   1 -12   5   -0.46    1.91
   1 -11 -15    4.01    1.53
   1 -11 -14   -3.12    2.16
   1 -11 -13    0.89    2.17
   1 -11 -12   40.58    4.42
   1 -11 -11    2.32    2.65
   1 -11 -10    0.68    2.39
   1 -11 -10    2.42    2.33
   1 -11  -9    2.20    2.89
   1 -11  -9   -0.89    2.24
   1 -11  -8   14.85    3.98
   1 -11  -8   14.27    3.12
   1 -11  -7   58.97    7.29
   1 -11  -7   63.90    7.99
   1 -11  -6   54.64    7.34
   1 -11  -6   35.65    7.35
   1 -11  -5   74.73    7.84
   1 -11  -5  105.67    9.54
   1 -11  -4   45.41    6.69
   1 -11  -4   44.45    7.38
   1 -11  -3    5.20    4.58
   1 -11  -3   -3.23    6.32
   1 -11  -2    2.49    4.14
   1 -11  -2   -9.02    6.84
   1 -11  -1   74.63    7.30
   1 -11  -1   85.77    8.00
   1 -11   0   17.48    6.52
   1 -11   0   45.95    6.04
   1 -11   1    2.50    6.37
   1 -11   1   35.19    5.17
   1 -11   2  -20.72    6.84
   1 -11   2    4.29    2.90
   1 -11   3   25.74    5.08
   1 -11   3   47.39    4.86
   1 -11   4   -2.36    4.30
   1 -11   5  -12.58    4.17
   1 -11   7   -0.45    2.57
   1 -10 -16   -0.37    1.81
   1 -10 -15   34.62    3.92
   1 -10 -14   11.79    3.44
   1 -10 -13   73.43    6.41
   1 -10 -12    6.93    3.56
   1 -10 -11   10.21    3.93
   1 -10 -10   56.26    5.94
   1 -10 -10   60.87    5.93
   1 -10  -9  125.15    8.29
   1 -10  -9  150.04    8.63
   1 -10  -9  130.20    8.84
   1 -10  -8   64.00    6.21
   1 -10  -8   51.96    6.20
   1 -10  -7   62.83    7.41
   1 -10  -7   49.49    5.32
   1 -10  -7   45.57    6.19
   1 -10  -6  121.20    9.02
   1 -10  -6  112.21    7.31
   1 -10  -6  108.96    9.02
   1 -10  -6  137.56   10.58
   1 -10  -5   20.23    6.54
   1 -10  -5   10.90    4.41
   1 -10  -4    7.18    4.08
   1 -10  -4   -5.31    6.67
   1 -10  -3  -10.83    7.17
   1 -10  -3    1.66    4.19
   1 -10  -2   -0.34    7.01
   1 -10  -2   22.47    5.31
   1 -10  -1   12.13    4.43
   1 -10  -1   18.90    5.81
   1 -10   0    6.95    3.71
   1 -10   0   14.77    6.30
   1 -10   1    2.48    3.31
   1 -10   1    0.73    5.08
   1 -10   2    9.88    3.50
   1 -10   2   12.94    5.56
   1 -10   3   47.81    5.53
   1 -10   3   55.57    7.11
   1 -10   4  116.51    9.02
   1 -10   5   21.27    5.07
   1 -10   6    4.50    3.93
   1 -10   7   23.61    4.46
  -1  10  -7   25.90    3.58
   1 -10   8   14.67    3.38
  -1  10  -8   12.71    2.76
   1 -10   9   13.41    2.68
  -1  10  -9   12.84    2.35
   1  -9 -17   21.96    2.79
   1  -9 -16  162.61    7.79
   1  -9 -15   12.39    3.49
   1  -9 -14  152.04    9.21
   1  -9 -13  157.58    9.59
   1  -9 -12    0.07    3.95
   1  -9 -11  174.28   10.36
   1  -9 -10    7.03    3.64
   1  -9  -9  174.36    9.72
   1  -9  -9  172.15    9.99
   1  -9  -9  177.28   10.03
   1  -9  -8    2.28    2.91
   1  -9  -8   -1.75    3.25
   1  -9  -7   55.02    5.90
   1  -9  -7   68.61    7.46
   1  -9  -7   79.26    8.61
   1  -9  -7   56.55    6.44
   1  -9  -6  226.95   10.71
   1  -9  -6  223.66   12.27
   1  -9  -6  224.54   12.21
   1  -9  -6  221.38   11.55
   1  -9  -5   32.23    5.42
   1  -9  -5   44.97    6.29
   1  -9  -5   39.04    4.50
   1  -9  -5   24.15    5.29
   1  -9  -4  211.95   11.44
   1  -9  -4  224.58   24.62
   1  -9  -4  212.39   11.76
   1  -9  -4  205.32   11.79
   1  -9  -4  187.81   11.14
   1  -9  -3   94.08    8.22
   1  -9  -3   88.27   15.97
   1  -9  -3   88.70    7.91
   1  -9  -3  101.99    8.39
   1  -9  -2   95.12    8.23
   1  -9  -2   85.62    7.93
   1  -9  -2   82.80   15.46
   1  -9  -2   75.07    7.42
   1  -9  -2   90.91    8.61
   1  -9  -1  307.22   13.53
   1  -9  -1  310.85   13.48
   1  -9  -1  308.26   14.08
   1  -9  -1  313.01   14.42
   1  -9   0  217.94   11.27
   1  -9   0  232.26   11.94
   1  -9   0  225.81   12.24
   1  -9   0  221.89   12.37
   1  -9   1  165.41    9.55
   1  -9   1  130.20    9.28
   1  -9   1  148.38    9.87
   1  -9   1  147.88   10.42
   1  -9   2  261.60   12.67
   1  -9   2  286.80   12.67
   1  -9   2  271.11   13.52
   1  -9   3   76.49    6.93
   1  -9   3   86.36    7.38
   1  -9   3   76.78    8.02
   1  -9   4   10.45    4.94
   1  -9   4   16.68    3.67
   1  -9   5   38.91    6.49
  -1   9  -6    4.74    3.12
   1  -9   6   -3.14    4.65
  -1   9  -7    8.63    3.73
   1  -9   7    2.95    4.13
  -1   9  -8   32.84    4.57
   1  -9   8   29.34    4.76
  -1   9  -9    2.82    2.93
   1  -9   9   -1.44    3.12
  -1   9 -10    5.63    2.86
   1  -9  10    5.22    2.54
  -1   9 -11   13.64    2.60
   1  -8 -18   38.68    3.33
   1  -8 -17   17.46    3.15
   1  -8 -16   -2.87    3.24
   1  -8 -15   41.11    6.64
   1  -8 -15   50.33    5.82
   1  -8 -14  490.21   18.41
   1  -8 -14  500.70   16.52
   1  -8 -13   24.02    6.79
   1  -8 -13   17.23    5.02
   1  -8 -12  173.86   12.45
   1  -8 -12  162.06   10.36
   1  -8 -11    3.70    5.49
   1  -8 -11   -1.24    3.85
   1  -8 -10   59.36    8.35
   1  -8 -10   56.21    6.42
   1  -8  -9   42.79    5.05
   1  -8  -9   49.03    5.60
   1  -8  -9   40.23    5.27
   1  -8  -9   49.20    7.59
   1  -8  -8   15.59    3.65
   1  -8  -8   17.44    4.13
   1  -8  -8   33.81    6.77
   1  -8  -8   22.99    4.55
   1  -8  -8   28.01    6.87
   1  -8  -7   96.81    7.60
   1  -8  -7  116.28    8.98
   1  -8  -7   97.27    7.09
   1  -8  -7   97.69    7.50
   1  -8  -6  256.18   12.28
   1  -8  -6  264.90   11.87
   1  -8  -6  273.72   12.41
   1  -8  -6  265.11   11.14
   1  -8  -6  260.37   25.15
   1  -8  -6  260.90   24.66
   1  -8  -5    5.17    6.14
   1  -8  -5    5.05    2.29
   1  -8  -5   -1.42    4.81
   1  -8  -5    5.00    3.30
   1  -8  -5    4.88    2.96
   1  -8  -5   15.55   10.44
   1  -8  -5   10.20    4.22
   1  -8  -4  230.90   23.84
   1  -8  -4  231.25   11.21
   1  -8  -4  260.44   24.76
   1  -8  -4  265.16   12.25
   1  -8  -4  231.45    9.71
   1  -8  -4  223.33   11.31
   1  -8  -4  252.16   12.12
   1  -8  -3  222.24   11.03
   1  -8  -3  245.52   23.98
   1  -8  -3  232.46   11.91
   1  -8  -3  232.06   23.65
   1  -8  -3  224.26   11.32
   1  -8  -2   70.49    6.51
   1  -8  -2   71.20   14.17
   1  -8  -2   81.08    6.85
   1  -8  -2   74.42    7.36
   1  -8  -2   60.65   13.49
   1  -8  -2   62.79    6.44
   1  -8  -1  538.09   16.79
   1  -8  -1  560.64   36.17
   1  -8  -1  553.64   17.75
   1  -8  -1  570.31   17.98
   1  -8  -1  548.11   36.04
   1  -8  -1  543.41   17.04
   1  -8   0  193.84   10.46
   1  -8   0  215.88   22.96
   1  -8   0  203.51   10.82
   1  -8   0  202.51   11.22
   1  -8   0  182.13   21.23
   1  -8   0  192.06   10.22
   1  -8   1  241.82   11.53
   1  -8   1  230.69   12.01
   1  -8   1  248.53   24.57
   1  -8   1  236.14   11.85
   1  -8   1  237.18   24.68
   1  -8   1  240.63   11.18
   1  -8   2   -3.80    4.76
   1  -8   2   -1.46    2.96
   1  -8   2    2.56    3.73
   1  -8   3   31.45    5.18
   1  -8   3   20.87    3.93
   1  -8   3   19.49    4.76
   1  -8   4  215.34   11.97
   1  -8   4  230.88   10.51
   1  -8   4  227.19   11.05
   1  -8   5  124.16    9.20
   1  -8   6    4.62    4.26
   1  -8   7   12.47    4.24
   1  -8   8   26.47    5.27
  -1   8  -8   28.53    5.14
   1  -8   9   -0.25    3.70
  -1   8  -9   -2.57    3.98
   1  -8  10   16.03    3.76
  -1   8 -10   19.30    4.58
   1  -8  11    9.99    2.78
  -1   8 -11   21.50    4.38
  -1   8 -12    5.39    2.95
  -1   8 -13    6.05    2.17
   1  -7 -18    1.42    1.64
   1  -7 -17   36.74    5.27
   1  -7 -17   33.04    3.87
   1  -7 -16   -1.38    3.84
   1  -7 -16   -2.56    3.42
   1  -7 -15  171.34   11.67
   1  -7 -15  156.86    9.52
   1  -7 -14   16.95    5.62
   1  -7 -14   14.47    4.20
   1  -7 -13   77.93    8.72
   1  -7 -13   80.62    7.45
   1  -7 -12   23.57    4.91
   1  -7 -12   26.15    6.29
   1  -7 -11    4.47    3.43
   1  -7 -11    2.97    4.85
   1  -7 -10   11.02    3.51
   1  -7 -10    9.24    4.93
   1  -7  -9  273.95   14.16
   1  -7  -9  279.94   12.13
   1  -7  -8  133.84    7.93
   1  -7  -8  136.71    8.14
   1  -7  -8  140.22    8.99
   1  -7  -8  153.60   10.56
   1  -7  -8  143.73    8.42
   1  -7  -7   26.94    4.87
   1  -7  -7   26.86    4.03
   1  -7  -7   26.77    3.96
   1  -7  -7   28.96    8.53
   1  -7  -7   29.83    9.72
   1  -7  -7   33.93    5.59
   1  -7  -7   29.71    4.22
   1  -7  -6  119.24    7.19
   1  -7  -6  120.42    8.32
   1  -7  -6  117.81   16.49
   1  -7  -6  118.29   15.95
   1  -7  -6  113.68    7.44
   1  -7  -6  136.23    9.59
   1  -7  -6  125.02    7.80
   1  -7  -5  311.78   12.01
   1  -7  -5  299.66   24.08
   1  -7  -5  308.27   12.20
   1  -7  -5  323.35   12.93
   1  -7  -5  276.45   24.07
   1  -7  -4   14.09    8.13
   1  -7  -4   22.81    8.22
   1  -7  -4   19.67    3.67
   1  -7  -3  206.11   20.34
   1  -7  -3  183.18   20.14
   1  -7  -2   -2.87    7.26
   1  -7  -2   -1.84    7.45
   1  -7  -1  481.68   30.69
   1  -7  -1  410.46   29.44
   1  -7   0   65.29    5.99
   1  -7   0   53.80   12.72
   1  -7   0   63.78    5.89
   1  -7   0   46.24   10.98
   1  -7   1    2.92    2.83
   1  -7   1    8.47    8.26
   1  -7   1    2.22    2.63
   1  -7   1    1.01    6.09
   1  -7   2  580.79   17.41
   1  -7   2  545.67   33.35
   1  -7   2  563.95   16.54
   1  -7   2  548.96   16.06
   1  -7   2  567.73   33.78
   1  -7   3   60.30    6.34
   1  -7   3   61.16   12.54
   1  -7   3   51.80    5.21
   1  -7   3   49.03    5.26
   1  -7   3   54.25   11.29
   1  -7   4  303.80   13.44
   1  -7   4  289.45   11.61
   1  -7   5   -1.02    3.30
   1  -7   6    8.30    3.82
   1  -7   7   66.68    7.36
   1  -7   8    2.17    4.21
   1  -7   9   80.21    7.76
  -1   7  -9   63.35    6.97
   1  -7  10   64.39    6.92
  -1   7 -10   56.88    6.92
   1  -7  11    4.34    3.35
  -1   7 -11    4.12    4.07
   1  -7  12   39.99    4.61
  -1   7 -12   41.62    5.62
  -1   7 -13    7.58    3.50
  -1   7 -14   41.87    3.95
   1  -6 -18   12.64    2.49
   1  -6 -18   12.78    3.23
   1  -6 -17   42.66    4.34
   1  -6 -17   42.10    5.60
   1  -6 -16    8.64    3.11
   1  -6 -16   12.42    4.65
   1  -6 -15   22.04    4.54
   1  -6 -15   20.53    5.54
   1  -6 -14   51.52    6.06
   1  -6 -14   51.28    7.19
   1  -6 -13    1.28    3.27
   1  -6 -13    1.83    4.65
   1  -6 -12   49.32    5.97
   1  -6 -12   47.32    7.24
   1  -6 -11    5.52    2.86
   1  -6 -11    0.56    4.28
   1  -6 -10  438.69   14.79
   1  -6 -10  455.87   17.32
   1  -6  -9   57.43    5.59
   1  -6  -9   63.84    6.82
   1  -6  -8    6.91    6.50
   1  -6  -8    2.13    2.16
   1  -6  -8    2.08    3.26
   1  -6  -7   84.88   13.41
   1  -6  -7   79.53   12.13
   1  -6  -6  369.23   24.95
   1  -6  -6  389.87   24.80
   1  -6  -5    0.36    7.13
   1  -6  -5    1.74    6.43
   1  -6  -4  560.66   30.99
   1  -6  -4  613.80   31.07
   1  -6  -3   50.30   10.89
   1  -6  -3   55.19   10.88
   1  -6  -2   68.36   12.70
   1  -6  -2   71.28   12.01
   1  -6  -1   21.62    8.59
   1  -6  -1   44.12   10.22
   1  -6   0   13.06    7.31
   1  -6   0   25.11    8.83
   1  -6   1   53.24   11.56
   1  -6   1   62.14   11.22
   1  -6   2  853.02   38.28
   1  -6   2  943.81   38.93
   1  -6   3    8.59    7.42
   1  -6   3    1.81    5.08
   1  -6   4    9.25    6.73
   1  -6   4    6.84    5.29
   1  -6   4    1.76    2.86
   1  -6   5    8.18    3.92
   1  -6   6   55.61    6.21
   1  -6   7   17.96    4.52
   1  -6   8   55.12    6.77
   1  -6   9    5.22    3.91
   1  -6  10   59.27    6.96
  -1   6 -10   52.10    6.79
   1  -6  11   39.03    5.72
  -1   6 -11   45.65    6.60
   1  -6  12    0.91    2.97
  -1   6 -12    2.10    4.70
   1  -6  13   13.88    3.36
  -1   6 -13   12.08    4.50
  -1   6 -14    7.84    3.66
  -1   6 -15   30.60    3.75
  -1   6 -16    1.66    1.39
   1  -5 -18    6.77    2.79
   1  -5 -17    3.83    3.28
   1  -5 -17    4.65    2.35
   1  -5 -16   10.19    4.20
   1  -5 -16    4.53    2.64
   1  -5 -15   -0.13    3.81
   1  -5 -15    7.34    3.36
   1  -5 -14   -1.22    4.35
   1  -5 -14   -0.15    2.80
  -1   5  13   13.53    6.56
   1  -5 -13   18.31    4.12
   1  -5 -13   19.23    5.17
  -1   5  12    0.75    5.34
   1  -5 -12    6.03    3.09
   1  -5 -12    5.37    4.24
  -1   5  11   14.79    6.38
   1  -5 -11   12.41    4.28
   1  -5 -11   11.56    3.42
   1  -5 -10   55.34    5.27
  -1   5  10   54.34   10.31
   1  -5 -10   56.29    6.20
  -1   5   9  129.59   14.06
  -1   5   8  473.80   24.28
   1  -5  -8  433.13   23.96
   1  -5  -7  137.26   14.08
   1  -5  -7  143.08   13.72
  -1   5   7  156.54   13.19
   1  -5  -6    2.15    6.13
   1  -5  -6    6.60    5.27
  -1   5   6    3.98    3.28
   1  -5  -5   32.32    8.55
  -1   5   5   51.83    6.52
   1  -5  -5   41.39    8.74
   1  -5  -4  178.54   16.54
  -1   5   4  224.55   11.59
   1  -5  -4  224.34   17.42
   1  -5  -3  182.76   16.17
   1  -5  -3  138.12   15.23
   1  -5  -2  118.16   13.64
   1  -5  -2   88.77   11.74
   1  -5  -1  544.65   26.47
   1  -5  -1  495.72   26.56
   1  -5   0  382.28   22.41
   1  -5   0  384.14   14.06
   1  -5   0  341.55   22.90
   1  -5   1  391.48   22.75
   1  -5   1  379.57   15.22
   1  -5   1  356.73   22.91
   1  -5   2  410.27   23.50
   1  -5   2  431.20   17.96
   1  -5   2  400.98   24.05
   1  -5   3  130.49   13.64
   1  -5   3  123.21   10.97
   1  -5   3  130.63   14.25
   1  -5   4   93.90   11.81
   1  -5   4   94.72   10.39
   1  -5   4   91.95   11.93
   1  -5   5   22.82    7.11
   1  -5   5   16.49    6.21
   1  -5   6  217.73   18.14
   1  -5   7    6.75    4.45
   1  -5   7    5.15    3.12
   1  -5   8    1.63    4.35
   1  -5   8   -1.53    3.52
  -1   5  -9  136.10    7.86
   1  -5   9  107.29    8.50
   1  -5   9  102.47   15.22
  -1   5 -10  137.47    8.16
   1  -5  10  141.03    9.56
  -1   5 -11  447.01   16.01
   1  -5  11  449.55   16.52
  -1   5 -11  473.32   14.89
   1  -5  12    7.10    3.85
  -1   5 -12   10.43    3.59
  -1   5 -12    4.10    4.76
   1  -5  13    1.11    3.12
  -1   5 -13    0.88    4.29
  -1   5 -13    0.53    2.78
  -1   5 -14    2.11    3.77
  -1   5 -14   -0.17    2.40
  -1   5 -15   25.56    4.29
  -1   5 -15   24.76    3.28
  -1   5 -16   10.88    2.57
  -1   5 -16    8.80    1.87
   1  -4 -18  125.03    6.51
   1  -4 -17   50.42    4.79
   1  -4 -17   54.32    5.85
   1  -4 -16   40.87    4.86
   1  -4 -16   45.14    4.65
   1  -4 -16   45.26    5.88
   1  -4 -15    1.20    2.61
   1  -4 -15    3.47    2.58
   1  -4 -15    4.68    3.61
   1  -4 -14    3.06    2.82
   1  -4 -14    0.04    2.35
   1  -4 -14    2.79    3.85
  -1   4  13    7.10    5.16
   1  -4 -13    3.02    2.61
   1  -4 -13    5.21    3.78
   1  -4 -13    1.89    2.33
   1  -4 -12   81.67    7.61
   1  -4 -12   78.99    6.54
  -1   4  12   68.10   13.04
   1  -4 -11   49.75    5.86
   1  -4 -11   48.39    4.96
  -1   4  11   51.23   10.69
  -1   4  10   15.31    6.50
  -1   4   9  228.67   18.28
   1  -4  -8   81.00    9.53
  -1   4   8   84.50   11.04
   1  -4  -7   78.62    9.34
   1  -4  -7   71.69    9.22
  -1   4   7   82.17    9.96
   1  -4  -6  175.37   13.51
   1  -4  -6  175.50   14.83
  -1   4   6  187.60   13.21
   1  -4  -5   55.23    8.75
   1  -4  -5   48.41    9.81
  -1   4   5   60.58    7.53
   1  -4  -4   39.33    8.32
  -1   4   4   43.48    5.90
  -1   4   3   10.47    3.22
   1  -4  -3    7.23    2.90
   1  -4  -3    7.02    6.28
   1  -4  -3    2.35    5.72
  -1   4   2  436.05   13.36
   1  -4  -2  420.86   14.41
   1  -4  -2  430.08   20.60
   1  -4  -2  433.57   21.05
   1  -4  -1  189.84   14.41
   1  -4  -1  189.34   14.53
   1  -4  -1  204.57    9.42
   1  -4   0  142.81   12.68
   1  -4   0  149.18   13.26
   1  -4   0  151.08    8.55
   1  -4   1 1078.47   32.65
   1  -4   1 1086.82   24.37
   1  -4   2   74.82    7.57
   1  -4   2   70.98    9.98
   1  -4   2   62.47   13.28
   1  -4   3  353.33   17.42
   1  -4   3  364.34   19.59
   1  -4   3  336.01   20.24
   1  -4   4  137.50   12.18
   1  -4   4  145.58   12.61
   1  -4   4  150.16   13.13
   1  -4   5   76.93    9.52
   1  -4   5   72.64    9.94
   1  -4   6  113.22   12.85
   1  -4   7   14.30    6.58
   1  -4   8   52.34   10.84
   1  -4   9    9.78    6.00
  -1   4  -9   18.99    3.49
   1  -4  10    6.00    5.09
  -1   4 -10   18.83    4.07
  -1   4 -11  161.54    9.09
  -1   4 -11  142.87    9.38
   1  -4  11  153.16   20.15
  -1   4 -12   28.43    5.43
  -1   4 -12   27.64    4.83
  -1   4 -13    5.13    4.56
  -1   4 -13   -0.65    3.29
   1  -4  13   -1.25    3.03
  -1   4 -14    1.04    3.95
   1  -4  14    3.45    3.35
  -1   4 -14    1.33    3.03
  -1   4 -15   44.72    5.41
  -1   4 -15   45.34    5.06
  -1   4 -16    6.44    2.82
  -1   4 -16    3.04    2.78
  -1   4 -17   13.56    2.45
  -1   4 -17   14.41    2.49
   1  -3 -19   11.65    2.57
   1  -3 -18   48.08    4.85
   1  -3 -17   49.39    5.27
   1  -3 -16    2.27    2.98
   1  -3 -15    0.03    3.11
   1  -3 -15   -1.19    3.40
  -1   3  14   32.54   10.50
   1  -3 -14   29.91    4.01
   1  -3 -14   29.23    4.60
   1  -3 -14   37.76    5.90
  -1   3  13  320.92   27.20
   1  -3 -13  320.13   11.90
   1  -3 -13  317.38   13.75
   1  -3 -13  307.28   11.95
  -1   3  12   12.79    7.75
   1  -3 -12   14.35    3.91
   1  -3 -12   10.66    2.89
   1  -3 -12   10.44    3.03
  -1   3  11   34.19    9.53
   1  -3 -11   38.17    4.26
  -1   3  10  505.41   28.89
  -1   3   9  121.13   13.96
  -1   3   8  894.94   32.72
   1  -3  -7  253.51   14.04
  -1   3   7  237.84   16.07
   1  -3  -6   -2.70    5.59
   1  -3  -6    1.14    3.67
  -1   3   6    5.28    5.04
   1  -3  -5   16.15    5.10
  -1   3   5   17.36    5.52
  -1   3   4    2.76    3.63
   1  -3  -4    3.81    4.53
   1  -3  -4   -1.64    4.42
  -1   3   3    1.22    2.97
   1  -3  -3    0.29    3.58
   1  -3  -3   -2.70    4.93
   1  -3  -3    1.35    4.44
   1  -3  -2 1768.03   28.13
   1  -3  -2 1810.05   36.27
   1  -3  -2 1834.02   37.51
   1  -3  -2 1835.55   35.47
   1  -3  -1   48.98    4.65
   1  -3  -1   49.03    7.73
   1  -3  -1   40.60    7.15
   1  -3   0   79.88    5.93
   1  -3   0   78.21    8.93
   1  -3   0   74.70    8.62
   1  -3   0   77.47    9.08
   1  -3   1  200.91   10.08
   1  -3   1  209.34   13.20
   1  -3   1  209.02   12.77
   1  -3   2    0.35    3.31
   1  -3   2    1.81    4.29
   1  -3   2    1.97    4.42
   1  -3   3    5.82    4.30
   1  -3   3    4.22    4.16
   1  -3   3    6.75    4.63
   1  -3   4  942.90   25.35
   1  -3   4  956.11   28.02
   1  -3   4  953.60   26.84
   1  -3   5   49.85    7.38
   1  -3   5   44.27    6.73
   1  -3   6   40.34    6.49
   1  -3   6   35.13    6.93
   1  -3   7    5.17    4.20
   1  -3   8    2.19    3.94
  -1   3  -9    8.00    2.61
   1  -3   9    7.00    4.61
   1  -3  10  220.05   20.34
  -1   3 -10  214.85   10.00
   1  -3  11  175.55   19.03
  -1   3 -11  191.68    9.92
   1  -3  12  258.94   26.06
  -1   3 -12  231.96   11.58
  -1   3 -12  252.49   11.70
  -1   3 -13   44.08    6.05
  -1   3 -13   46.50    6.01
  -1   3 -14   43.40    5.99
  -1   3 -14   35.41    5.67
  -1   3 -15   28.08    4.88
  -1   3 -15   30.42    5.02
  -1   3 -16    6.25    3.29
  -1   3 -16   11.00    3.32
  -1   3 -17   23.01    3.21
  -1   3 -17   17.31    3.37
  -1   3 -18    4.95    1.92
   1  -2 -20   46.66    3.46
   1  -2 -19   16.37    3.18
   1  -2 -18   -3.53    3.15
   1  -2 -17   -0.82    3.20
   1  -2 -16    4.35    3.74
   1  -2 -15   11.02    4.10
  -1   2  14   87.31   15.21
   1  -2 -14   82.51    7.01
   1  -2 -13   -0.79    2.85
   1  -2 -13   -1.40    2.81
  -1   2  13    8.64    8.18
  -1   2  12   53.61   11.65
   1  -2 -12   53.78    4.78
   1  -2 -12   51.11    5.25
   1  -2 -12   47.11    5.26
  -1   2  11   18.93    7.92
  -1   2  10   80.74   12.84
  -1   2   9   39.35    9.49
  -1   2   8  168.72   14.92
   1  -2  -7    1.10    2.94
  -1   2   7    4.39    6.12
  -1   2   6  250.58   15.10
  -1   2   5 1968.93   36.88
   1  -2  -5 2004.45   31.59
  -1   2   4   10.19    4.41
   1  -2  -4    6.13    3.59
   1  -2  -4   10.70    3.76
   1  -2  -4    7.61    4.12
   1  -2  -3  124.43    8.61
  -1   2   3  122.55    8.08
   1  -2  -3  121.19    8.64
   1  -2  -3  126.85    8.96
   1  -2  -3  125.04    8.72
   1  -2  -2 1195.59   21.90
   1  -2  -2 1217.29   25.17
   1  -2  -2 1199.75   24.65
   1  -2  -2 1271.92   25.72
   1  -2  -1  531.07   12.71
   1  -2  -1  506.47   16.35
   1  -2  -1  506.85   16.73
   1  -2  -1  492.07   16.96
   1  -2   0    6.07    2.68
   1  -2   0    2.14    4.12
   1  -2   0    5.04    4.05
   1  -2   0    4.34    4.26
   1  -2   1   36.13    4.80
   1  -2   1   30.41    5.63
   1  -2   1   28.68    5.45
   1  -2   1   27.07    5.47
   1  -2   1   37.52    6.23
   1  -2   2   12.15    4.41
   1  -2   2    8.94    4.39
   1  -2   2    5.98    3.99
   1  -2   2    7.57    4.04
   1  -2   3    4.86    3.99
   1  -2   3    0.61    3.11
   1  -2   3    1.22    3.39
   1  -2   3    0.93    3.18
   1  -2   4   24.71    4.63
   1  -2   4   27.89    5.16
   1  -2   5   22.97    5.64
   1  -2   5   22.69    4.17
   1  -2   6   16.41    5.60
   1  -2   6   19.68    3.93
   1  -2   7   93.36   10.81
   1  -2   8   65.23    9.76
   1  -2   9   -2.09    5.01
  -1   2 -10    9.65    3.22
   1  -2  10    3.68    5.29
  -1   2 -11   82.06    6.73
   1  -2  11   85.29   13.55
   1  -2  12    0.35    4.84
  -1   2 -12    0.97    3.26
  -1   2 -12   -1.21    3.40
   1  -2  13   91.90   15.08
  -1   2 -13   84.07    7.68
  -1   2 -13   93.95    7.95
  -1   2 -14    9.47    4.72
  -1   2 -14    8.42    4.05
  -1   2 -15   40.04    5.69
  -1   2 -15   40.31    6.29
  -1   2 -16    8.91    4.30
  -1   2 -16   10.85    3.62
  -1   2 -17    1.49    3.10
  -1   2 -17    1.56    2.12
  -1   2 -18   17.59    3.31
  -1   2 -19   36.18    3.15
   1  -1 -20   17.30    2.49
   1  -1 -19   31.00    3.90
   1  -1 -18   -1.61    3.35
   1  -1 -17   31.53    5.21
   1  -1 -16   23.51    5.15
   1  -1 -15   17.47    4.77
  -1   1  14   -6.52    6.42
   1  -1 -14    0.02    3.42
  -1   1  13   26.58    9.58
   1  -1 -13   24.17    4.64
   1  -1 -12  105.17    7.21
  -1   1  12  117.33   16.55
  -1   1  11   -4.20    5.94
  -1   1  10   22.18    8.57
  -1   1   9   64.23   11.26
  -1   1   8 1046.84   35.41
  -1   1   7 2221.94   46.97
  -1   1   6 1238.60   32.03
  -1   1   5  325.25   15.58
   1  -1  -5  313.57    9.93
   1  -1  -5  312.33   10.52
   1  -1  -4   17.30    3.55
   1  -1  -4   14.85    3.21
  -1   1   4   16.85    5.07
   1  -1  -4   18.63    3.38
  -1   1   3  167.59    8.96
   1  -1  -3  172.86    7.94
   1  -1  -3  160.94    7.45
   1  -1  -2 3069.88   34.12
   1  -1  -2 3164.50   30.97
   1  -1  -2 3096.40   32.08
   1  -1  -1  822.48   15.90
   1  -1  -1  820.39   16.64
   1  -1  -1  848.53   14.86
   1  -1   0   39.23    4.35
   1  -1   0   41.06    4.27
   1  -1   0   37.65    3.41
   1  -1   1  556.30   13.88
   1  -1   1  561.64   13.25
   1  -1   1  536.53   12.98
   1  -1   2  125.45    7.35
   1  -1   2  134.53    6.82
   1  -1   2  120.87    7.16
   1  -1   3  301.30    9.91
   1  -1   3  300.65   11.78
   1  -1   3  297.26   10.67
   1  -1   4  153.30    9.66
   1  -1   4  158.44    7.65
   1  -1   4  142.24    7.14
   1  -1   5  239.70   13.10
   1  -1   6   -2.47    4.71
   1  -1   7  593.09   24.79
   1  -1   8  238.62   18.41
   1  -1   9    0.17    5.22
   1  -1  10  316.63   23.03
  -1   1 -11   36.51    4.46
   1  -1  11   43.14   10.27
  -1   1 -11   37.04    4.68
  -1   1 -12 1037.23   23.66
   1  -1  12  983.25   49.17
  -1   1 -13   15.93    4.18
  -1   1 -13   18.53    4.73
   1  -1  13   29.54    9.93
  -1   1 -14   56.19    6.69
  -1   1 -14   58.78    6.11
  -1   1 -15    1.72    4.37
  -1   1 -15    1.27    2.92
  -1   1 -16   25.34    4.15
  -1   1 -16   23.34    5.76
  -1   1 -17   19.70    4.99
  -1   1 -18   72.67    5.82
  -1   1 -19    0.64    1.97
   1   0 -20    6.15    1.79
   1   0 -19   40.63    4.28
   1   0 -18   33.36    4.92
   1   0 -17    5.66    3.99
   1   0 -16   70.81    7.41
   1   0 -15    0.99    2.48
   1   0 -15   -2.65    4.53
   1   0 -14  244.34   10.52
   1   0 -14  248.61   12.38
  -1   0  14  239.62   24.54
   1   0 -13    1.18    2.69
  -1   0  13    1.18    6.06
   1   0 -13   -0.86    3.52
   1   0 -12  244.08   10.14
   1   0 -12  260.03   11.16
  -1   0  12  280.05   24.66
   1   0 -11  273.06   10.68
  -1   0  11  257.28   22.28
  -1   0  10   -4.04    5.96
  -1   0   9    0.56    6.04
  -1   0   8   -0.17    7.01
  -1   0   7  154.14   13.86
  -1   0   6    0.34    5.40
   1   0  -5 1339.03   11.93
   1   0  -5 1340.11   13.33
  -1   0   4   -0.39    4.31
  -1   0   3   58.10    6.37
   1   0  -2 6238.59   50.07
   1   0  -1  201.84    7.35
   1   0   0  113.59    4.60
   1   0   1  456.39   10.17
   1   0   1  455.69   10.59
   1   0   2 4779.49   39.83
   1   0   3   56.07    5.96
   1   0   4  141.47    9.57
   1   0   5  828.51    9.80
   1   0   5 1296.03   29.31
   1   0   6  930.07   27.33
   1   0   7   38.10    8.16
   1   0   8  153.87   15.41
   1   0   9  522.29   27.74
   1   0  10  236.75   21.35
  -1   0 -11    8.89    3.01
   1   0  11    9.27    6.68
  -1   0 -12    5.77    2.51
  -1   0 -12    1.53    2.39
   1   0  12    5.79    6.24
  -1   0 -12    1.53    3.09
   1   0  13   95.46   16.34
  -1   0 -13  120.04    7.83
  -1   0 -13  107.20    7.83
  -1   0 -13  101.71    7.17
  -1   0 -14  426.98   15.40
  -1   0 -14  394.71   13.49
  -1   0 -15    5.00    4.43
  -1   0 -16   12.51    4.84
  -1   0 -17   65.69    6.67
  -1   0 -18   -3.73    3.43
  -1   0 -19    1.91    2.36
  -1   0 -20    2.85    1.58
   1   1 -19   -0.40    2.20
   1   1 -18   13.73    3.65
   1   1 -17   44.64    6.14
   1   1 -17   41.95    4.22
   1   1 -16   10.45    3.11
   1   1 -16   11.09    4.94
   1   1 -15   29.64    4.80
   1   1 -15   23.50    5.66
   1   1 -14   79.29    7.58
   1   1 -14   79.89    6.74
  -1  -1  13   88.78   14.67
   1   1 -13   86.89    7.82
   1   1 -13   80.29    6.87
  -1  -1  12    3.01    6.00
   1   1 -12    4.85    3.14
   1   1 -12    4.44    2.92
   1   1 -11  107.23    7.12
  -1  -1  11  107.03   15.04
   1   1 -11  112.68    7.17
  -1  -1  10  146.34   16.21
  -1  -1   9  240.71   19.18
  -1  -1   8  693.94   29.26
  -1  -1   7    6.52    6.26
  -1  -1   6  702.88   24.52
  -1  -1   5    0.29    0.92
  -1  -1   5    4.70    4.62
  -1  -1   5    0.85    1.12
  -1  -1   4  876.92   21.81
  -1  -1   4  871.74   13.12
  -1  -1   3   34.24    5.08
  -1  -1   3   42.67    3.67
  -1  -1   2  192.87    7.92
   1   1  -1  892.59   15.09
   1   1   0  607.67    9.16
   1   1   1  586.62    9.33
   1   1   1  581.18    9.98
   1   1   2 1749.02   21.16
   1   1   3  408.94   12.66
  -1  -1  -4   81.94    4.20
   1   1   4   86.11    7.40
   1   1   5   32.77    6.13
  -1  -1  -5   33.01    2.48
   1   1   6  351.17   17.83
   1   1   7 1479.41   37.20
   1   1   8  445.67   26.73
   1   1   9   51.43   11.33
   1   1  10   98.70   13.77
   1   1  11   16.05    7.47
   1   1  12  978.88   44.05
  -1  -1 -12  872.65   20.35
  -1  -1 -13  307.32   13.25
  -1  -1 -13  335.34   12.86
   1   1  13  348.30   28.16
   1   1  14   38.40   10.28
  -1  -1 -14   33.05    5.48
  -1  -1 -15  162.58   10.33
  -1  -1 -16   -2.88    4.19
  -1  -1 -17   20.37    4.82
  -1  -1 -18  124.50    7.73
  -1  -1 -19   31.09    3.88
  -1  -1 -20   64.80    4.23
   1   2 -19   67.72    4.41
   1   2 -18    3.84    2.81
   1   2 -18    3.27    1.71
   1   2 -17   18.99    4.18
   1   2 -17   21.95    3.37
   1   2 -16   33.87    5.76
   1   2 -16   34.36    4.54
   1   2 -15   21.98    5.31
   1   2 -15   29.29    4.74
   1   2 -14   88.03    7.36
   1   2 -14   91.82    7.90
  -1  -2  13   60.99   12.32
   1   2 -13   85.11    7.63
   1   2 -13   79.58    7.13
   1   2 -12  420.04   14.73
   1   2 -12  413.59   14.44
  -1  -2  12  411.80   29.75
  -1  -2  11   50.67   10.97
   1   2 -11   69.72    7.15
   1   2 -11   49.99    5.45
  -1  -2  10  342.99   23.98
   1   2 -10  358.76   11.86
  -1  -2   9    5.56    5.45
  -1  -2   8  250.06   18.00
  -1  -2   7  582.41   24.88
  -1  -2   6    7.30    5.40
  -1  -2   5  501.35   13.28
  -1  -2   5  488.82   12.46
  -1  -2   5  471.50   18.39
  -1  -2   4  167.22    8.40
  -1  -2   4  179.80    8.34
  -1  -2   4  174.55   10.21
  -1  -2   3  289.32   10.93
  -1  -2   3  300.46   11.42
  -1  -2   2    6.60    2.50
  -1  -2   2    6.04    3.30
  -1  -2   1  682.16   16.28
  -1  -2   1  709.29   10.95
  -1  -2   0  519.49   13.95
  -1  -2  -1  556.51   14.34
  -1  -2  -2 2100.03   27.44
   1   2   2 2048.22   21.75
  -1  -2  -3  688.15   15.67
   1   2   3  634.16   15.18
  -1  -2  -4  214.50    8.95
   1   2   4  218.79   10.52
  -1  -2  -5  570.91   14.44
   1   2   5  594.40   19.18
  -1  -2  -6 2366.70   27.93
  -1  -2  -6 2454.98   28.77
   1   2   6 2391.29   42.61
   1   2   7  306.99   17.41
  -1  -2  -7  250.97    7.68
   1   2   8 1444.03   40.55
   1   2   9   34.40    8.88
   1   2  10    3.66    6.50
   1   2  11   -0.60    6.30
  -1  -2 -12  155.02    8.35
  -1  -2 -12  192.23   10.78
   1   2  12  156.64   18.66
  -1  -2 -13    6.05    3.87
  -1  -2 -13    6.10    3.39
   1   2  13    7.43    6.69
  -1  -2 -14   28.95    4.95
  -1  -2 -14   43.94    6.67
   1   2  14   32.17    9.92
  -1  -2 -15  121.50    8.75
  -1  -2 -16    7.20    4.02
  -1  -2 -16    9.87    4.26
  -1  -2 -17   17.69    4.48
  -1  -2 -17   17.88    4.35
  -1  -2 -18   56.22    5.45
  -1  -2 -19   -0.34    2.34
  -1  -2 -20   12.64    2.37
   1   3 -18    8.26    2.36
   1   3 -18    4.32    1.71
   1   3 -17    0.99    2.81
   1   3 -17    1.27    2.23
   1   3 -16    1.65    3.34
   1   3 -16   -0.36    2.90
   1   3 -15   -0.22    3.77
   1   3 -15    0.90    3.50
   1   3 -14    4.30    3.83
   1   3 -14    5.83    4.09
   1   3 -13  115.91    8.80
   1   3 -13  114.12    8.37
   1   3 -12    4.26    3.98
  -1  -3  12   -1.41    4.11
   1   3 -12    1.72    3.26
   1   3 -11  266.76   11.71
  -1  -3  11  284.40   23.40
   1   3 -11  278.67   11.49
   1   3 -10  112.19    7.42
  -1  -3  10  106.25   14.11
   1   3 -10  113.24    7.06
  -1  -3   9   92.18   12.16
  -1  -3   8   80.84   10.70
  -1  -3   7   35.83    7.08
  -1  -3   6  307.89   16.81
  -1  -3   5    4.79    4.05
  -1  -3   5    5.91    3.16
  -1  -3   5    2.88    2.88
  -1  -3   4   33.09    5.13
  -1  -3   4   32.10    5.04
  -1  -3   4   26.56    4.93
  -1  -3   3   11.72    3.15
  -1  -3   3   11.57    4.41
  -1  -3   3   12.94    4.37
  -1  -3   2   18.74    5.15
  -1  -3   2   18.17    4.97
  -1  -3   2   22.46    2.98
  -1  -3   1   11.50    1.53
  -1  -3   1    8.54    4.64
  -1  -3   0  167.14   10.63
  -1  -3  -1   23.89    5.58
  -1  -3  -2   24.32    5.40
   1   3   2   35.28    2.93
  -1  -3  -3 1198.77   26.01
   1   3   3 1187.45   19.47
   1   3   4    0.33    2.78
  -1  -3  -4    3.85    3.88
  -1  -3  -4    2.56    4.01
   1   3   5  227.91   11.87
  -1  -3  -5  215.52   11.48
  -1  -3  -5  225.33   11.98
   1   3   6  789.43   24.22
  -1  -3  -6  808.08   21.44
  -1  -3  -6  825.66   21.63
   1   3   7  191.63   13.85
  -1  -3  -7  200.26   10.30
  -1  -3  -7  195.33   10.70
   1   3   8  282.89   18.03
   1   3   9  165.29   15.12
   1   3  10   76.33   11.70
   1   3  11    2.85    5.83
  -1  -3 -11    2.58    2.43
  -1  -3 -12   -0.03    2.67
   1   3  12   -3.82    6.90
  -1  -3 -12    1.39    2.37
  -1  -3 -13   37.06    4.73
  -1  -3 -13   46.22    5.86
   1   3  13   39.01   11.38
  -1  -3 -14   51.84    5.67
  -1  -3 -14   56.31    6.80
   1   3  14   52.04   12.11
  -1  -3 -15   58.57    6.38
  -1  -3 -16   72.36    7.51
  -1  -3 -16   69.43    6.70
  -1  -3 -17   -2.27    3.34
  -1  -3 -17   14.63    4.24
  -1  -3 -18   -3.36    3.00
  -1  -3 -18    3.25    2.75
  -1  -3 -19   71.63    5.11
  -1  -3 -20   -0.07    1.26
   1   4 -17   -1.48    2.11
   1   4 -17    1.08    1.98
   1   4 -16    2.12    3.00
   1   4 -16    0.15    2.49
   1   4 -15    6.45    3.97
   1   4 -15    2.50    3.17
   1   4 -14   24.41    5.23
   1   4 -14   25.51    4.69
   1   4 -13   34.99    6.21
   1   4 -13   28.93    4.87
   1   4 -12   14.64    4.79
   1   4 -12   12.19    3.88
   1   4 -11  438.85   15.37
   1   4 -11  455.58   14.87
   1   4 -10   22.87    4.43
   1   4 -10   18.10    3.69
   1   4  -9   86.46    6.03
  -1  -4   9  102.21   12.38
   1   4  -9   86.12    6.50
  -1  -4   8   40.17    7.92
  -1  -4   7   -0.38    3.15
  -1  -4   6   91.50    9.29
  -1  -4   5    3.24    3.01
  -1  -4   5   -0.35    3.66
  -1  -4   4  244.26   14.61
  -1  -4   4  261.48   11.96
  -1  -4   4  231.92   14.19
  -1  -4   3  292.70   16.11
  -1  -4   3  301.45   10.77
  -1  -4   3  302.44   15.82
  -1  -4   2  366.64   17.82
  -1  -4   2  371.40    9.01
  -1  -4   2  365.79   17.36
  -1  -4   1    7.07    6.00
  -1  -4   1   -0.26    4.97
  -1  -4   1    3.63    5.27
  -1  -4   0  247.18   14.93
  -1  -4   0  234.01   14.72
  -1  -4   0  249.55   14.77
  -1  -4  -1  419.58   18.93
  -1  -4  -1  426.65   19.24
  -1  -4  -1  451.85   19.63
  -1  -4  -2  211.71   14.63
  -1  -4  -2  233.55   14.39
  -1  -4  -2  229.80   14.35
  -1  -4  -3  478.61   19.67
  -1  -4  -3  451.35   19.81
   1   4   3  441.48   11.19
  -1  -4  -3  455.98   19.51
  -1  -4  -4    0.20    4.67
   1   4   4    1.55    2.53
  -1  -4  -4    0.49    4.92
  -1  -4  -5    0.01    4.50
   1   4   5    1.40    3.14
  -1  -4  -5    1.11    4.03
  -1  -4  -6  408.61   18.46
   1   4   6  407.14   19.38
  -1  -4  -6  430.85   18.86
  -1  -4  -7  107.34    9.30
   1   4   7   98.03    9.96
  -1  -4  -7  110.89    9.94
  -1  -4  -8  462.95   18.60
   1   4   8  450.69   22.46
   1   4   9  167.59   15.09
   1   4  10  219.89   18.41
   1   4  11  137.52   16.10
  -1  -4 -11  154.43    8.49
  -1  -4 -12   27.44    3.70
   1   4  12   27.07    9.13
  -1  -4 -12   28.77    4.68
  -1  -4 -13   87.99    6.40
  -1  -4 -13   80.94    6.13
   1   4  13   98.35   15.67
  -1  -4 -13   95.06    8.28
  -1  -4 -14   63.81    7.76
  -1  -4 -14   69.78    6.07
  -1  -4 -14   63.63    7.16
   1   4  14   53.09   10.94
  -1  -4 -15    4.10    4.56
  -1  -4 -15    2.74    2.89
  -1  -4 -16   27.22    5.70
  -1  -4 -16   22.20    4.05
  -1  -4 -17   18.12    5.03
  -1  -4 -17    6.61    2.74
  -1  -4 -18    1.24    2.07
  -1  -4 -18   -0.45    2.94
  -1  -4 -19   74.29    5.48
   1   5 -17    1.03    1.66
   1   5 -16    3.57    2.06
   1   5 -16    4.15    2.79
   1   5 -15   19.49    3.32
   1   5 -15   31.55    4.91
   1   5 -14    0.06    2.67
   1   5 -14    2.47    4.19
   1   5 -13   76.34    7.66
   1   5 -13   70.75    6.16
   1   5 -12   48.27    5.47
   1   5 -12   47.33    6.46
   1   5 -11  132.92    9.42
   1   5 -11  130.82    8.16
   1   5 -10    1.05    2.58
   1   5 -10    1.27    4.26
   1   5  -9  176.25    9.71
   1   5  -9  181.72    8.77
   1   5  -8    3.04    2.90
  -1  -5   5   83.62   10.09
  -1  -5   4   66.53    9.10
  -1  -5   3  149.35   13.65
  -1  -5   3  167.98   14.29
  -1  -5   2  323.69   19.08
  -1  -5   2  322.41   19.28
  -1  -5   2  334.01   12.84
  -1  -5   1 1411.16   39.25
  -1  -5   1 1317.23   38.13
  -1  -5   0   65.55   10.25
  -1  -5   0   67.35   10.61
  -1  -5  -1  197.05   15.95
  -1  -5  -1  206.23   16.36
  -1  -5  -1  205.69   15.72
  -1  -5  -2  165.58   15.04
  -1  -5  -2  176.74   15.24
  -1  -5  -2  168.15   14.41
  -1  -5  -3    4.54    6.62
  -1  -5  -3    2.13    6.29
  -1  -5  -3   10.74    8.67
   1   5   4   63.85    5.08
  -1  -5  -4   65.25    9.89
  -1  -5  -4   68.76   10.09
   1   5   5   67.53    6.43
  -1  -5  -5   71.42   10.24
  -1  -5  -5   65.78    9.73
  -1  -5  -6    5.86    5.36
  -1  -5  -6   -0.31    4.89
   1   5   6    3.41    2.80
   1   5   7  129.58   10.91
  -1  -5  -7  113.04   11.21
  -1  -5  -7  132.16   12.21
   1   5   8   57.74    8.47
  -1  -5  -8   55.92    8.13
   1   5   9   57.83    9.39
   1   5  10  309.94   21.68
  -1  -5 -10  308.11   13.31
  -1  -5 -11    8.46    2.61
   1   5  11    4.86    4.46
  -1  -5 -11    5.48    2.84
  -1  -5 -11   13.39    4.45
  -1  -5 -12   -0.71    2.50
   1   5  12    6.03    6.05
  -1  -5 -12    0.37    3.10
  -1  -5 -12   -1.04    3.66
  -1  -5 -13   12.18    3.24
  -1  -5 -13   15.78    4.59
  -1  -5 -13   11.92    4.82
   1   5  13    3.59    4.91
  -1  -5 -14   38.89    6.96
  -1  -5 -14   44.54    5.06
  -1  -5 -14   50.67    6.99
  -1  -5 -15    8.79    5.10
  -1  -5 -15   10.92    3.15
  -1  -5 -16   16.94    5.43
  -1  -5 -17   58.32    6.87
  -1  -5 -18    2.76    3.27
  -1  -5 -19   28.00    3.81
   1   6 -16   23.94    2.93
   1   6 -15    1.47    2.86
   1   6 -14   33.70    5.38
   1   6 -13   33.98    5.87
   1   6 -12   25.50    6.29
   1   6 -11    3.88    5.08
   1   6 -10  268.28   12.71
   1   6  -9   20.40    4.83
   1   6  -8    5.46    3.76
  -1  -6   7  161.30    8.93
   1   6  -7  167.50    8.98
  -1  -6   5  114.17   12.86
  -1  -6   4  360.01   22.84
  -1  -6   3   99.14   13.13
  -1  -6   2  192.99   17.24
  -1  -6   2  184.38   16.78
  -1  -6   1   -0.83    6.11
  -1  -6   1    2.81    6.22
  -1  -6   0    7.72    6.87
  -1  -6   0    3.00    6.73
  -1  -6  -1   -0.59    7.90
  -1  -6  -1   -7.65    8.41
  -1  -6  -2   67.91   11.65
  -1  -6  -2   89.80   14.21
  -1  -6  -2   66.40   11.49
  -1  -6  -3  225.51   18.62
  -1  -6  -3  246.18   19.35
  -1  -6  -4    0.01    6.71
  -1  -6  -4    2.20    6.69
  -1  -6  -5    0.92    6.19
  -1  -6  -5    8.25    5.89
  -1  -6  -6   -5.67    6.77
  -1  -6  -6    0.38    5.27
  -1  -6  -7    0.42    4.60
  -1  -6  -8  580.21   27.98
  -1  -6  -9   84.49    6.16
  -1  -6  -9   87.95    7.39
  -1  -6 -10   19.54    3.67
  -1  -6 -10   13.84    4.37
  -1  -6 -10   16.52    3.44
   1   6  10   14.43    5.60
  -1  -6 -11   10.79    3.54
  -1  -6 -11    8.95    3.15
  -1  -6 -11    8.76    4.29
  -1  -6 -12    2.34    3.31
  -1  -6 -12    3.42    2.76
  -1  -6 -12    5.13    4.75
  -1  -6 -13   24.77    5.04
  -1  -6 -13   25.93    4.42
  -1  -6 -13   29.19    6.55
  -1  -6 -14   -0.98    2.81
  -1  -6 -14    2.60    5.10
  -1  -6 -15   54.54    7.62
  -1  -6 -15   53.19    5.47
  -1  -6 -16   14.07    5.08
  -1  -6 -16   16.15    3.23
  -1  -6 -17    1.40    4.13
  -1  -6 -18    3.86    3.48
  -1  -6 -19   58.62    5.12
   1   7 -15    7.51    2.35
   1   7 -14   14.17    3.49
   1   7 -13   34.95    5.08
   1   7 -12   14.66    4.90
   1   7 -11    4.06    4.61
   1   7 -10    5.35    4.58
   1   7  -9   53.44    6.75
  -1  -7   8   11.31    3.56
   1   7  -8   11.05    4.61
  -1  -7   7  232.13   11.10
   1   7  -7  213.28   10.62
  -1  -7   6  223.70   10.89
   1   7  -6  211.23   10.35
  -1  -7   5   44.05    5.24
  -1  -7   4   43.33    4.89
  -1  -7   4   35.03    8.60
  -1  -7   3   85.90   13.46
  -1  -7   2    0.49    5.53
  -1  -7   1  658.36   34.03
  -1  -7   0  117.19   15.52
  -1  -7  -1   24.32    8.74
  -1  -7  -1   27.31    8.93
  -1  -7  -2   16.48    7.90
  -1  -7  -2   24.93    8.66
  -1  -7  -3  315.66   23.75
  -1  -7  -3  303.83   23.41
  -1  -7  -4  161.43   17.76
  -1  -7  -4  178.13   18.21
  -1  -7  -5  585.79   31.99
  -1  -7  -6   13.99    7.40
  -1  -7  -7  352.56   24.60
  -1  -7  -8  198.29   11.17
  -1  -7  -8  178.15    9.50
  -1  -7  -8  189.63    9.48
  -1  -7  -8  175.96   17.55
  -1  -7  -9  317.96   14.60
  -1  -7  -9  308.11   12.22
  -1  -7 -10  152.55   10.63
  -1  -7 -10  142.53    8.27
  -1  -7 -10  161.91    9.21
  -1  -7 -11   64.88    8.01
  -1  -7 -11   53.43    5.90
  -1  -7 -11   53.74    5.82
  -1  -7 -12    6.62    3.60
  -1  -7 -12    1.29    4.80
  -1  -7 -13   56.57    6.23
  -1  -7 -13   56.95    8.35
  -1  -7 -14   15.60    4.08
  -1  -7 -14   14.72    6.35
  -1  -7 -15   11.18    3.62
  -1  -7 -15    8.26    5.65
  -1  -7 -16   -0.60    4.77
  -1  -7 -16    0.74    2.45
  -1  -7 -17   67.30    7.29
  -1  -7 -17   63.31    4.95
  -1  -7 -18    5.74    3.35
  -1  -7 -19    4.72    2.56
   1   8 -14    1.77    1.75
   1   8 -13   92.01    5.75
   1   8 -12    1.24    3.14
   1   8 -11    7.33    3.91
   1   8 -10    2.05    4.17
   1   8  -9    1.30    3.78
   1   8  -8   21.65    5.04
  -1  -8   8   15.31    3.64
   1   8  -7   36.04    5.34
  -1  -8   7   27.20    4.54
  -1  -8   6   41.37    5.47
   1   8  -6   45.36    5.64
  -1  -8   5   70.97    6.79
   1   8  -5   68.11    6.27
  -1  -8   4  116.69    7.87
  -1  -8   4   89.67    7.38
  -1  -8   4   95.49    7.46
   1   8  -4   93.91    6.90
  -1  -8   4  104.14   14.95
  -1  -8   3  195.93   10.41
  -1  -8   3  202.97   10.61
  -1  -8   3  200.84    9.88
  -1  -8   3  213.62   21.56
  -1  -8   2  187.68   10.18
  -1  -8   2  211.32   21.53
  -1  -8   2  196.83   10.86
  -1  -8   2  178.71    9.33
  -1  -8   1   14.23    3.85
  -1  -8   1   15.12    8.43
  -1  -8   1   15.02    3.76
  -1  -8   1   16.73    4.09
  -1  -8   0   96.40    7.35
  -1  -8   0   96.03    7.13
  -1  -8   0   89.39    7.21
  -1  -8   0  106.52   16.02
  -1  -8  -1  502.51   15.81
  -1  -8  -1  508.32   32.82
  -1  -8  -1  448.68   14.20
  -1  -8  -1  483.14   15.93
  -1  -8  -2   83.39    7.00
  -1  -8  -2   87.97    7.10
  -1  -8  -2   87.19   14.67
  -1  -8  -2   77.56    6.79
  -1  -8  -3   70.86    6.28
  -1  -8  -3   60.04   12.47
  -1  -8  -3   44.51    4.52
  -1  -8  -3   59.62    6.21
  -1  -8  -4  335.26   12.47
  -1  -8  -4  368.53   28.09
  -1  -8  -4  350.98   13.60
  -1  -8  -4  368.43   13.89
  -1  -8  -5   -3.38    4.29
  -1  -8  -5   -1.92    2.28
  -1  -8  -5    5.33    6.40
  -1  -8  -5   -3.01    3.16
  -1  -8  -5    7.28    3.84
  -1  -8  -5   -0.09    2.99
  -1  -8  -6    5.69    4.22
  -1  -8  -6    3.15    2.42
  -1  -8  -6    5.01    3.43
  -1  -8  -6   -2.75    7.01
  -1  -8  -6    3.76    3.04
  -1  -8  -6    2.46    3.14
  -1  -8  -7  113.61    7.62
  -1  -8  -7  111.11   15.55
  -1  -8  -7  133.48    9.03
  -1  -8  -7  112.44    7.70
  -1  -8  -7  117.32    8.97
  -1  -8  -7  129.50    9.39
  -1  -8  -8   83.92   13.53
  -1  -8  -8  100.07    8.11
  -1  -8  -8   99.57    7.46
  -1  -8  -8   96.46    7.13
  -1  -8  -8   95.53    8.42
  -1  -8  -9   67.86    6.57
  -1  -8  -9   83.96    8.83
  -1  -8 -10   78.34    7.15
  -1  -8 -10   76.57    8.69
  -1  -8 -11   13.38    4.26
  -1  -8 -11   12.31    5.93
  -1  -8 -12   47.48    6.25
  -1  -8 -12   51.65    8.12
  -1  -8 -13    5.84    3.82
  -1  -8 -13   10.69    6.49
  -1  -8 -14  230.06   11.37
  -1  -8 -14  234.92   14.08
  -1  -8 -15   -0.60    2.95
  -1  -8 -15   -3.60    5.59
  -1  -8 -16  127.68    7.66
  -1  -8 -16  133.35   10.19
  -1  -8 -17   -2.82    2.36
  -1  -8 -17   -0.71    3.70
  -1  -8 -18    1.77    1.39
  -1  -8 -18    6.09    3.23
   1   9 -12   22.90    3.08
   1   9 -11   14.19    3.28
   1   9 -10   27.48    4.24
   1   9  -9    4.66    3.36
  -1  -9   8    8.51    3.32
   1   9  -8   14.96    4.99
  -1  -9   7    7.54    3.51
   1   9  -7   11.16    3.91
  -1  -9   6   19.01    4.27
   1   9  -6   14.49    3.70
  -1  -9   5  123.88    8.85
   1   9  -5  135.92    8.05
  -1  -9   4   13.33    4.39
  -1  -9   4    9.25    3.01
  -1  -9   4   14.38    3.71
  -1  -9   3   24.06    9.23
  -1  -9   3   15.71    4.12
  -1  -9   3   16.96    4.52
  -1  -9   2   24.42    5.37
  -1  -9   2   29.73    5.13
  -1  -9   2   25.30    8.76
  -1  -9   1  151.24   19.87
  -1  -9   1  137.19    9.67
  -1  -9   1  143.21    9.66
  -1  -9   1  153.03    9.87
  -1  -9   0   73.83   14.55
  -1  -9   0   79.76    7.66
  -1  -9   0   85.98    7.80
  -1  -9   0   87.33    8.00
  -1  -9  -1  342.57   29.58
  -1  -9  -1  310.80   13.88
  -1  -9  -1  312.66   13.97
  -1  -9  -1  303.40   12.71
  -1  -9  -2  154.84   20.29
  -1  -9  -2  115.18    8.34
  -1  -9  -2  132.46    9.37
  -1  -9  -2  139.94    9.18
  -1  -9  -3  122.49    8.74
  -1  -9  -3  136.02   19.08
  -1  -9  -3  123.35    7.50
  -1  -9  -3  130.91    9.36
  -1  -9  -3  112.36    8.10
  -1  -9  -4  151.01    9.44
  -1  -9  -4  135.33    8.16
  -1  -9  -4  135.67   18.80
  -1  -9  -4  140.96    9.77
  -1  -9  -4  138.67    9.65
  -1  -9  -5   16.81    5.12
  -1  -9  -5   -0.63    4.13
  -1  -9  -5    8.21    7.71
  -1  -9  -5    2.52    4.12
  -1  -9  -5   -0.07    2.34
  -1  -9  -6  458.62   15.30
  -1  -9  -6  481.55   17.69
  -1  -9  -6  488.80   34.65
  -1  -9  -6  484.50   15.67
  -1  -9  -6  457.03   17.22
  -1  -9  -7  173.26   10.09
  -1  -9  -7  169.08   10.95
  -1  -9  -7  172.95   11.33
  -1  -9  -7  176.41   21.22
  -1  -9  -7  179.04    9.90
  -1  -9  -7  170.99   11.79
  -1  -9  -8   43.84    6.84
  -1  -9  -8   45.92   11.03
  -1  -9  -8   39.10    5.46
  -1  -9  -9    4.01    4.70
  -1  -9  -9    5.59    3.74
  -1  -9 -10   46.12    6.09
  -1  -9 -10   52.22    7.72
  -1  -9 -11   25.02    6.50
  -1  -9 -11   32.73    5.76
  -1  -9 -12  171.83   10.51
  -1  -9 -12  182.97   12.89
  -1  -9 -13   16.79    6.65
  -1  -9 -13   14.74    4.43
  -1  -9 -14  423.33   15.25
  -1  -9 -14  421.07   17.86
  -1  -9 -15   12.88    5.83
  -1  -9 -15   10.22    3.63
  -1  -9 -16   10.05    4.90
  -1  -9 -16    4.76    2.91
  -1  -9 -17   13.56    4.05
  -1  -9 -17   11.14    2.52
  -1  -9 -18    1.93    1.21
   1  10 -10    0.47    1.76
   1  10  -9    6.71    2.52
   1  10  -8    6.65    2.65
   1  10  -7   35.74    4.24
  -1 -10   7   36.60    4.76
  -1 -10   6  177.09    9.68
  -1 -10   5    2.28    3.59
  -1 -10   4    6.54    4.27
  -1 -10   3   66.71    7.31
  -1 -10   3   64.95    6.49
  -1 -10   3   69.09    6.70
  -1 -10   2   58.44    7.22
  -1 -10   2   51.74    6.19
  -1 -10   2   47.89    6.14
  -1 -10   1  128.33    9.95
  -1 -10   1  121.38    9.13
  -1 -10   0  263.48   13.16
  -1 -10   0  259.34   13.12
  -1 -10  -1   49.61    7.64
  -1 -10  -1   -3.40    4.32
  -1 -10  -2   42.95    6.69
  -1 -10  -2   30.29    5.21
  -1 -10  -2   43.58   12.64
  -1 -10  -3  136.22    9.95
  -1 -10  -3  144.35   10.71
  -1 -10  -3  159.91   21.33
  -1 -10  -4   20.06    3.70
  -1 -10  -4   12.25    5.36
  -1 -10  -4   22.00    5.56
  -1 -10  -4   19.59    9.33
  -1 -10  -5  268.95   12.85
  -1 -10  -5  232.93   10.99
  -1 -10  -5  239.37   13.34
  -1 -10  -5  219.02   12.98
  -1 -10  -6    8.84    5.50
  -1 -10  -6    0.69    2.66
  -1 -10  -7   62.83    9.29
  -1 -10  -7   78.46    8.59
  -1 -10  -8  287.11   13.63
  -1 -10  -8  276.58   12.72
  -1 -10  -9  307.12   13.54
  -1 -10  -9  312.64   13.60
  -1 -10 -10  112.10    8.13
  -1 -10 -10  111.40   10.19
  -1 -10 -10  107.21    8.58
  -1 -10 -11  150.93   11.54
  -1 -10 -11  155.46    9.99
  -1 -10 -12   28.99    5.29
  -1 -10 -12   45.67    7.68
  -1 -10 -13   44.76    5.91
  -1 -10 -13   46.44    7.71
  -1 -10 -14  265.36   11.36
  -1 -10 -14  256.87   13.28
  -1 -10 -15   78.44    6.20
  -1 -10 -16  182.01    7.93
  -1 -10 -17   71.74    4.41
  -1 -11   4  -15.92    5.47
  -1 -11   3    1.45    2.33
  -1 -11   2    1.28    2.67
  -1 -11   2    5.25    3.32
  -1 -11   1    2.01    3.22
  -1 -11   1    8.31    3.84
  -1 -11   0   25.86    5.26
  -1 -11   0   26.58    5.42
  -1 -11  -1   37.36    6.38
  -1 -11  -1   26.73    5.35
  -1 -11  -2   -2.82    6.26
  -1 -11  -2    2.56    4.55
  -1 -11  -2    6.26    4.64
  -1 -11  -3  103.28    9.25
  -1 -11  -3  103.14    9.52
  -1 -11  -3  104.87    9.31
  -1 -11  -4   49.47    8.22
  -1 -11  -4   37.39    6.69
  -1 -11  -5   -7.41    5.22
  -1 -11  -5   -1.25    2.29
  -1 -11  -5    1.51    5.23
  -1 -11  -6   20.23    4.92
  -1 -11  -6   22.05    4.07
  -1 -11  -7   19.49    4.95
  -1 -11  -7   24.08    4.44
  -1 -11  -8   33.09    5.52
  -1 -11  -8   41.72    5.35
  -1 -11  -9  196.08   10.75
  -1 -11  -9  196.07   10.38
  -1 -11 -10   12.84    3.85
  -1 -11 -10   18.70    3.68
  -1 -11 -11   12.09    3.95
  -1 -11 -12   53.65    5.78
  -1 -11 -13    0.00    3.01
  -1 -11 -14   32.79    4.32
  -1 -11 -15    2.71    2.26
  -1 -11 -16    4.30    1.69
  -1 -12   5   -2.34    2.22
  -1 -12   4  -10.01    3.47
  -1 -12   3  -11.14    4.07
  -1 -12   2   43.79    5.18
  -1 -12   2   49.10    5.04
  -1 -12   1   18.30    4.04
  -1 -12   1   15.14    3.75
  -1 -12   0   37.71    5.44
  -1 -12   0   26.46    5.48
  -1 -12   0   28.09    4.92
  -1 -12  -1   60.03    6.87
  -1 -12  -1   60.67    7.02
  -1 -12  -1   55.00    6.57
  -1 -12  -2   16.64    5.10
  -1 -12  -2    6.60    4.08
  -1 -12  -2   16.80    5.85
  -1 -12  -3   -5.36    5.06
  -1 -12  -3   22.90    6.65
  -1 -12  -4   17.79    5.01
  -1 -12  -4   54.81    8.45
  -1 -12  -5   57.12    7.05
  -1 -12  -5   93.62    9.83
  -1 -12  -6   -1.13    4.13
  -1 -12  -6   -0.41    2.27
  -1 -12  -7    4.98    3.46
  -1 -12  -7    7.39    2.55
  -1 -12  -8    6.87    2.66
  -1 -12  -8    6.46    3.40
  -1 -12  -9    4.17    2.72
  -1 -12  -9    7.45    2.97
  -1 -12 -10   -0.56    2.61
  -1 -12 -10    1.19    2.04
  -1 -12 -11    4.34    2.55
  -1 -12 -12    9.31    2.80
  -1 -12 -13    0.60    2.15
  -1 -12 -14   18.84    2.75
  -1 -12 -15   21.63    2.37
  -1 -13   3   13.16    2.63
  -1 -13   2   50.76    4.47
  -1 -13   1   15.83    3.78
  -1 -13   1    3.89    2.15
  -1 -13   0   26.06    4.49
  -1 -13   0    7.01    2.81
  -1 -13  -1   52.58    5.80
  -1 -13  -1   25.12    4.10
  -1 -13  -2   65.46    6.59
  -1 -13  -2   26.55    4.51
  -1 -13  -3   50.46    6.45
  -1 -13  -3   10.63    3.76
  -1 -13  -4  197.12   10.26
  -1 -13  -5    2.62    3.28
  -1 -13  -6   24.44    4.41
  -1 -13  -7   62.55    5.86
  -1 -13  -8    8.02    2.87
  -1 -13  -9   15.80    2.57
  -1 -13  -9   20.78    3.25
  -1 -13 -10   46.91    3.79
  -1 -13 -10   52.96    4.01
  -1 -13 -11    9.60    2.06
  -1 -13 -12    0.89    1.22
  -1 -14  -1    1.03    1.51
  -1 -14  -2    2.80    1.84
  -1 -14  -3    3.22    1.98
  -1 -14  -4    8.82    2.43
  -1 -14  -5   50.85    4.31
  -1 -14  -6  128.58    6.36
  -1 -14  -7   13.41    2.42
   2 -13  -1   15.14    2.62
   2 -12  -6   33.27    4.54
   2 -12  -5   26.70    5.70
   2 -12  -5    5.89    3.23
   2 -12  -4   31.05    5.22
   2 -12  -4   11.79    3.80
   2 -12  -3   13.24    4.51
   2 -12  -3    3.87    3.13
   2 -12  -2   27.60    5.05
   2 -12  -2   26.57    4.35
   2 -12  -1   47.02    5.57
   2 -12   0   16.32    3.94
   2 -12   1   -3.30    3.27
   2 -12   2   -5.48    3.15
   2 -12   3   -4.24    2.73
   2 -12   4   46.90    3.73
   2 -11 -14   83.29    4.33
   2 -11 -13    0.85    1.63
   2 -11 -12   28.02    3.25
   2 -11 -11   -1.34    2.00
   2 -11 -10    1.93    1.99
   2 -11  -9   48.43    4.34
   2 -11  -9   60.85    5.45
   2 -11  -8    4.36    3.21
   2 -11  -8   46.09    5.74
   2 -11  -7   29.97    5.14
   2 -11  -7   67.96    6.72
   2 -11  -6   72.38    7.34
   2 -11  -6   62.07    7.08
   2 -11  -5   40.55    6.63
   2 -11  -5   24.26    5.90
   2 -11  -4    6.64    4.58
   2 -11  -4    5.74    5.00
   2 -11  -3  185.24   10.95
   2 -11  -3  173.19   10.29
   2 -11  -2   19.07    4.98
   2 -11  -2   37.37    6.71
   2 -11  -1   24.00    4.85
   2 -11  -1   -2.29    6.20
   2 -11   0    9.12    3.60
   2 -11   0  -17.90    7.11
   2 -11   1    5.90    3.26
   2 -11   1   62.41    6.27
   2 -11   4   -6.15    4.50
   2 -11   5   18.57    3.38
   2 -11   6   -1.44    2.84
   2 -10 -16   19.04    2.34
   2 -10 -15   21.07    2.99
   2 -10 -14   54.18    4.57
   2 -10 -13    4.59    2.63
   2 -10 -12    4.53    3.11
   2 -10 -11   26.19    4.20
   2 -10 -10    0.32    2.56
   2 -10 -10    5.40    2.88
   2 -10  -9   23.30    3.99
   2 -10  -9   32.92    4.75
   2 -10  -8    4.28    2.58
   2 -10  -8    3.06    3.28
   2 -10  -7   47.71    4.82
   2 -10  -7   42.65    6.14
   2 -10  -7   53.87    6.62
   2 -10  -6   49.34    6.77
   2 -10  -6   36.17    6.68
   2 -10  -5   13.10    4.84
   2 -10  -5   17.66    5.72
   2 -10  -4   49.74    6.81
   2 -10  -4   34.21    5.70
   2 -10  -3   -9.56    6.86
   2 -10  -3   15.94    5.13
   2 -10  -2  -15.68    7.02
   2 -10  -2    0.39    4.05
   2 -10  -1   67.75    7.73
   2 -10  -1   54.71    6.85
   2 -10   0   18.89    6.47
   2 -10   0   11.40    4.21
   2 -10   1   37.34    7.08
   2 -10   1   47.43    6.20
   2 -10   1   35.32    5.38
   2 -10   2   15.83    5.92
   2 -10   2   10.60    3.59
   2 -10   3    4.19    5.01
   2 -10   3    7.24    3.08
   2 -10   4    4.68    4.65
   2 -10   5   42.15    6.01
   2 -10   6   21.27    4.62
  -2  10  -7    2.52    1.89
   2 -10   7    5.11    3.29
  -2  10  -8    2.40    1.68
   2 -10   8    8.69    2.99
   2  -9 -17    5.95    1.91
   2  -9 -16   47.31    4.21
   2  -9 -15    0.46    2.82
   2  -9 -14   54.06    5.46
   2  -9 -13   21.67    4.41
   2  -9 -12   35.69    5.28
   2  -9 -11   10.27    3.88
   2  -9 -10    5.87    3.54
   2  -9 -10   15.62    4.00
   2  -9 -10    9.05    2.97
   2  -9  -9    1.61    2.97
   2  -9  -9    4.38    3.07
   2  -9  -9    5.86    3.97
   2  -9  -8    9.24    3.24
   2  -9  -8   13.96    4.30
   2  -9  -7   94.68    7.11
   2  -9  -7   97.84    8.25
   2  -9  -7   87.99    7.92
   2  -9  -6    5.05    3.92
   2  -9  -6    5.50    4.36
   2  -9  -6    9.08    5.28
   2  -9  -6    6.38    2.67
   2  -9  -5   35.48    6.32
   2  -9  -5   29.58    5.48
   2  -9  -5   20.37    4.92
   2  -9  -4   16.11    5.16
   2  -9  -4    7.95    4.08
   2  -9  -3   53.99    6.82
   2  -9  -3   51.44    6.60
   2  -9  -2  176.32   11.15
   2  -9  -2  175.41   11.42
   2  -9  -2  180.57   10.92
   2  -9  -1   78.26    7.98
   2  -9  -1   94.54    8.91
   2  -9  -1   91.39    8.44
   2  -9   0  347.95   15.12
   2  -9   0  357.29   14.75
   2  -9   0  344.73   15.49
   2  -9   1    5.05    5.14
   2  -9   1    3.69    3.60
   2  -9   1    8.30    5.12
   2  -9   2    0.28    4.90
   2  -9   2    0.52    3.22
   2  -9   3    9.09    5.21
   2  -9   3   17.02    4.16
   2  -9   3   19.50    4.83
   2  -9   4   23.18    5.88
   2  -9   4   30.47    4.58
   2  -9   5   -6.01    5.19
  -2   9  -6   32.40    4.48
   2  -9   6   22.20    5.30
  -2   9  -7   46.40    5.43
   2  -9   7   48.42    6.15
  -2   9  -8   10.02    3.20
   2  -9   8   12.26    4.19
  -2   9  -9   18.12    3.49
   2  -9   9   15.69    3.69
  -2   9 -10    7.71    2.58
   2  -9  10    8.46    2.69
  -2   9 -11   36.95    3.06
   2  -8 -18   21.83    2.41
   2  -8 -17   19.17    3.00
   2  -8 -16   16.46    3.36
   2  -8 -15    2.35    3.24
   2  -8 -14   79.13    7.17
   2  -8 -13    7.15    4.33
   2  -8 -12    6.93    4.17
   2  -8 -11    2.53    3.58
   2  -8 -10   12.52    4.11
   2  -8  -9   82.12    6.88
   2  -8  -9   87.05    7.11
   2  -8  -9   75.94    7.02
   2  -8  -8    9.30    3.31
   2  -8  -8   15.28    4.09
   2  -8  -8   11.21    3.46
   2  -8  -7   36.99    5.36
   2  -8  -7   42.53    5.69
   2  -8  -7   36.52    4.75
   2  -8  -7   48.05    6.62
   2  -8  -7   33.78   11.01
   2  -8  -6   -4.92    4.07
   2  -8  -6    0.78    2.96
   2  -8  -6    6.63    8.52
   2  -8  -6    1.42    2.67
   2  -8  -6   -5.12    4.69
   2  -8  -5  210.42   11.35
   2  -8  -5  240.84   10.23
   2  -8  -5  240.76   12.16
   2  -8  -5  224.61   24.35
   2  -8  -5  230.95   11.58
   2  -8  -4    4.98    3.69
   2  -8  -4    7.37    3.38
   2  -8  -4    7.24    8.20
   2  -8  -3   48.29    6.87
   2  -8  -3   35.67    5.42
   2  -8  -3   39.26   11.84
   2  -8  -3   31.76    5.09
   2  -8  -2   12.67    4.83
   2  -8  -2   12.28    8.30
   2  -8  -2    5.08    3.22
   2  -8  -2    5.46    3.93
   2  -8  -1   88.02    8.41
   2  -8  -1   84.80    7.47
   2  -8  -1   83.02   15.44
   2  -8  -1   93.93    7.91
   2  -8  -1   83.72    7.31
   2  -8   0  193.17   11.33
   2  -8   0  195.49   22.57
   2  -8   0  194.42   11.17
   2  -8   0  191.92   10.88
   2  -8   0  190.90   10.01
   2  -8   1   58.90    6.37
   2  -8   1   54.73    6.82
   2  -8   1   59.36    6.58
   2  -8   1   61.45   13.99
   2  -8   2    1.47    2.88
   2  -8   2   -2.30    3.42
   2  -8   2   -0.71    4.89
   2  -8   2    4.64    6.87
   2  -8   3  300.62   12.97
   2  -8   3  293.80   12.62
   2  -8   3  288.93   13.88
   2  -8   4   19.13    3.92
   2  -8   4    8.91    4.60
   2  -8   5    7.69    4.71
   2  -8   6  201.22   11.86
   2  -8   7  324.58   14.42
  -2   8  -8   30.47    4.97
   2  -8   8   28.29    5.54
  -2   8  -9  267.86   11.23
   2  -8   9  278.57   12.26
   2  -8  10    0.96    3.31
  -2   8 -10    3.21    3.30
   2  -8  11   -7.17    3.07
  -2   8 -11   -0.93    2.68
   2  -8  12    0.24    1.64
  -2   8 -12    2.30    2.27
   2  -7 -18    4.53    1.98
   2  -7 -17   29.77    3.86
   2  -7 -16    2.02    2.81
   2  -7 -15   45.99    5.61
   2  -7 -14    2.69    4.98
   2  -7 -14    1.93    3.84
   2  -7 -13    2.40    4.96
   2  -7 -13    2.69    3.91
   2  -7 -12   10.53    5.81
   2  -7 -12    4.61    3.84
   2  -7 -11   12.36    5.65
   2  -7 -11    9.82    3.91
   2  -7 -10  150.22    9.48
   2  -7 -10  166.32   11.67
   2  -7  -9   67.77    6.46
   2  -7  -9   69.72    8.12
   2  -7  -8   80.23    6.58
   2  -7  -8   76.54   13.86
   2  -7  -8   81.23    6.74
   2  -7  -8   87.63    8.55
   2  -7  -8   75.14    6.35
   2  -7  -8   97.39    7.63
   2  -7  -7   73.52    6.44
   2  -7  -7   69.82    6.01
   2  -7  -7   64.73   12.97
   2  -7  -7   65.59    5.95
   2  -7  -7   71.89    6.73
   2  -7  -6   76.83    6.65
   2  -7  -6   75.54    5.92
   2  -7  -6   64.64   13.06
   2  -7  -6   75.63    6.61
   2  -7  -6   69.17    6.19
   2  -7  -5   79.81    6.60
   2  -7  -5   81.45    5.89
   2  -7  -5   68.50    6.12
   2  -7  -5   73.56   13.77
   2  -7  -5   71.85    6.14
   2  -7  -4    2.24    3.28
   2  -7  -4   13.13    4.17
   2  -7  -4   10.31    3.00
   2  -7  -4    1.57    7.03
   2  -7  -3   22.40    3.65
   2  -7  -3   33.28    5.11
   2  -7  -3   31.82   10.30
   2  -7  -3   31.11    4.41
   2  -7  -3   34.18    4.88
   2  -7  -2  188.09    9.84
   2  -7  -2  204.45   10.51
   2  -7  -2  219.37   10.57
   2  -7  -2  185.78   21.03
   2  -7  -2  202.40   10.01
   2  -7  -1   17.58    3.29
   2  -7  -1   23.59    3.93
   2  -7  -1   21.16    3.84
   2  -7  -1   17.96    4.14
   2  -7   0   24.76    9.81
   2  -7   0   32.66    4.33
   2  -7   0   28.45    4.53
   2  -7   0   26.13    3.82
   2  -7   0   30.46    4.42
   2  -7   1  234.54   11.79
   2  -7   1  230.57   23.78
   2  -7   1  224.56   11.01
   2  -7   1  250.00   11.56
   2  -7   2   12.37    4.30
   2  -7   2    5.18    3.04
   2  -7   2    9.93    3.16
   2  -7   2   12.80    8.23
   2  -7   3  153.65   10.29
   2  -7   3  145.03    8.90
   2  -7   3  150.60    9.10
   2  -7   3  151.53   19.48
   2  -7   4  102.04    8.76
   2  -7   4  109.42   17.09
   2  -7   4  106.68    7.51
   2  -7   4  104.26    7.33
   2  -7   5    2.72    4.37
   2  -7   6  460.44   17.32
   2  -7   7  101.15    9.12
   2  -7   8  431.46   17.02
   2  -7   9   33.28    6.03
  -2   7 -10   -5.48    4.79
   2  -7  10   -1.64    3.63
  -2   7 -11   -0.89    3.90
   2  -7  11    3.13    3.43
   2  -7  12  107.87    6.92
  -2   7 -12  123.18    7.61
  -2   7 -13    6.11    3.00
   2  -7  13    4.86    2.18
  -2   7 -14   41.88    3.48
   2  -6 -18   73.01    4.78
   2  -6 -17   -0.55    2.38
   2  -6 -16   13.04    3.50
   2  -6 -16   15.50    4.20
   2  -6 -15   -0.36    4.09
   2  -6 -15    7.44    4.46
   2  -6 -14   85.22    7.51
   2  -6 -14   80.50    8.16
   2  -6 -13    8.92    4.19
   2  -6 -13    3.47    4.47
   2  -6 -12    7.57    3.93
   2  -6 -12   12.04    5.25
   2  -6 -11   17.46    4.10
   2  -6 -11   18.14    5.40
   2  -6 -10    2.92    2.89
   2  -6 -10    5.34    4.47
   2  -6  -9   62.05    5.82
   2  -6  -9   66.43    7.19
   2  -6  -8  225.38    9.79
   2  -6  -8  238.81   12.15
   2  -6  -8  230.86   20.86
   2  -6  -8  238.26   10.53
   2  -6  -7   96.44    7.84
   2  -6  -7   76.92   12.92
   2  -6  -7   87.40    6.26
   2  -6  -6  137.03   16.84
   2  -6  -6  148.50    9.23
   2  -6  -5   62.30   11.83
   2  -6  -4   -4.92    8.52
   2  -6  -4    6.10    6.50
   2  -6  -3   42.30   10.51
   2  -6  -3   50.36   10.88
   2  -6  -2  136.45   17.21
   2  -6  -2  162.02   17.64
   2  -6  -1   62.74   11.82
   2  -6  -1   74.28   12.83
   2  -6   0  110.41   15.33
   2  -6   0  133.94   16.20
   2  -6   1  111.19   16.19
   2  -6   2  107.94    7.56
   2  -6   2   82.27   13.71
   2  -6   3  724.54   19.35
   2  -6   3  780.06   38.52
   2  -6   4  107.26    7.98
   2  -6   4  108.06   15.12
   2  -6   5  197.47   11.16
   2  -6   6   76.89    7.71
   2  -6   7   34.27    6.03
   2  -6   8    2.87    4.30
   2  -6   9   33.42    6.18
   2  -6  10   21.74    5.63
  -2   6 -11   90.21    8.04
   2  -6  11   88.64    8.07
  -2   6 -12   -3.22    4.46
   2  -6  12    6.19    3.82
  -2   6 -13    9.88    4.07
   2  -6  13    8.22    3.28
  -2   6 -14    4.27    3.15
   2  -6  14   -2.27    2.15
  -2   6 -15   64.61    4.30
   2  -5 -18    2.06    1.87
   2  -5 -17    1.89    2.44
   2  -5 -16    4.15    3.27
   2  -5 -16   -0.95    2.86
   2  -5 -15   74.21    7.47
   2  -5 -15   60.31    5.92
   2  -5 -14   29.73    5.64
   2  -5 -14   35.20    5.34
   2  -5 -13   47.81    6.65
   2  -5 -13   43.08    5.63
   2  -5 -12   -1.96    4.26
   2  -5 -12    1.94    3.17
  -2   5  12    2.11    5.79
  -2   5  11    0.41    4.87
   2  -5 -11    4.38    4.01
   2  -5 -11   -1.54    3.15
  -2   5  10   13.15    6.89
   2  -5 -10   16.33    3.56
   2  -5 -10   19.79    4.73
  -2   5   9  266.97   20.46
   2  -5  -9  264.22   10.92
   2  -5  -9  296.13   13.03
  -2   5   8   39.68    8.36
   2  -5  -8   42.55   10.65
   2  -5  -7   38.65    8.93
  -2   5   7   56.79    8.69
   2  -5  -6  257.14   20.71
  -2   5   6  300.10   17.66
   2  -5  -5   -9.65    8.99
  -2   5   5   -0.78    3.62
  -2   5   4  334.82   16.52
   2  -5  -4  334.28   22.25
   2  -5  -3  261.05   19.98
  -2   5   3  274.54   13.78
   2  -5  -3  246.47   14.59
   2  -5  -3  276.22   20.48
   2  -5  -2   15.42    7.31
   2  -5  -2   11.78    3.76
   2  -5  -2   14.42    8.46
   2  -5  -1  579.26   29.14
   2  -5  -1  573.84   21.27
   2  -5  -1  588.07   28.64
   2  -5   0  101.09   13.52
   2  -5   0  100.68    9.17
   2  -5   0  100.73   13.42
   2  -5   1   28.99    8.81
   2  -5   1   30.26    5.54
   2  -5   2   70.26    8.49
   2  -5   2   64.51   11.35
   2  -5   3  341.80   19.56
   2  -5   3  293.12   22.10
   2  -5   4   24.86    6.61
   2  -5   4   17.92    6.67
   2  -5   5  169.70   16.61
   2  -5   5  163.25   15.39
   2  -5   5  167.54    9.23
   2  -5   6    0.57    3.00
   2  -5   6   -2.68    4.09
   2  -5   7    1.70    3.52
   2  -5   7    0.59    4.39
  -2   5  -8   19.38    3.48
   2  -5   8   12.21    4.41
   2  -5   8   18.32    7.25
   2  -5   9   -3.41    4.17
  -2   5  -9    0.04    2.48
   2  -5  10   91.83    8.65
  -2   5 -10   96.82    7.03
  -2   5 -11   46.52    5.23
   2  -5  11   38.23    6.11
  -2   5 -12   -1.37    2.72
  -2   5 -12   -3.59    5.11
   2  -5  12   -3.30    3.93
  -2   5 -13   15.60    3.49
  -2   5 -13   11.99    4.72
   2  -5  13   14.06    4.10
  -2   5 -14    9.52    2.69
  -2   5 -14    9.93    3.85
   2  -5  14   10.09    3.33
  -2   5 -15    4.83    2.07
  -2   5 -15    3.69    2.82
  -2   5 -16   15.20    2.50
   2  -4 -17    1.97    2.10
   2  -4 -17    4.61    2.32
   2  -4 -16   25.94    3.92
   2  -4 -16   26.22    4.00
   2  -4 -15   -5.24    3.86
   2  -4 -15   -1.34    3.26
   2  -4 -15   -0.84    2.36
   2  -4 -14   65.77    7.09
   2  -4 -14   55.65    5.81
   2  -4 -14   57.22    5.55
   2  -4 -13   13.15    3.19
   2  -4 -13   14.35    4.13
   2  -4 -13   11.03    3.89
  -2   4  13   10.90    7.72
   2  -4 -12   11.70    3.59
   2  -4 -12   13.13    4.18
  -2   4  12   13.80    7.90
   2  -4 -11   47.33    5.25
  -2   4  11   46.79   11.14
   2  -4 -11   46.84    5.70
  -2   4  10   -0.73    5.37
   2  -4 -10    1.01    2.68
   2  -4 -10    0.43    2.12
  -2   4   9   66.15   11.22
   2  -4  -8  153.17   13.75
  -2   4   8  177.68   15.93
   2  -4  -7   55.42    8.80
  -2   4   7   63.42    9.40
  -2   4   6   49.29    8.39
  -2   4   5   64.10    8.32
   2  -4  -5   70.92   10.23
  -2   4   4  414.98   18.02
   2  -4  -4  386.36   21.48
   2  -4  -4  415.39   22.03
   2  -4  -4  391.49   19.23
  -2   4   3   97.25    8.42
   2  -4  -3   80.36    8.80
   2  -4  -3   89.30   11.61
   2  -4  -3   90.10   11.58
   2  -4  -2  212.51   16.77
   2  -4  -2  218.38   16.59
   2  -4  -2  209.24   17.41
   2  -4  -2  213.00   12.88
   2  -4  -1  251.37   18.03
   2  -4  -1  261.75   19.21
   2  -4  -1  253.05   17.80
   2  -4  -1  253.61   13.33
   2  -4   0   -1.24    3.45
   2  -4   0    0.30    6.44
   2  -4   0    2.70    6.23
   2  -4   1  234.25   17.37
   2  -4   1  217.09   16.44
   2  -4   1  235.64   13.72
   2  -4   2  148.42   14.31
   2  -4   2  157.24   12.30
   2  -4   3   79.99   10.91
   2  -4   3   89.41    9.96
   2  -4   4    4.64    4.20
   2  -4   4   -6.29    6.46
   2  -4   5    0.79    4.57
   2  -4   5   -3.26    5.31
   2  -4   6    3.39    4.78
   2  -4   7   -5.52    5.41
  -2   4  -8    1.25    2.26
   2  -4   8   -0.59    5.85
   2  -4   9  114.66   16.00
  -2   4  -9  127.38    7.73
   2  -4  10   -2.11    5.31
  -2   4 -10    1.05    3.09
  -2   4 -11    0.33    3.02
  -2   4 -12   -1.26    4.98
   2  -4  12    5.70    4.08
  -2   4 -13   43.50    6.13
   2  -4  13   50.75    6.50
  -2   4 -13   51.18    5.76
  -2   4 -14   22.72    4.15
  -2   4 -14   26.22    4.82
   2  -4  14   21.90    4.65
  -2   4 -15   -3.22    2.84
   2  -4  15   -2.16    2.64
  -2   4 -15   -1.08    3.10
  -2   4 -16   80.55    5.20
  -2   4 -16   83.00    5.44
  -2   4 -17    6.68    1.79
  -2   4 -17    6.92    1.74
   2  -3 -19   51.74    4.03
   2  -3 -18   -0.50    2.31
   2  -3 -17   14.70    3.55
   2  -3 -16    5.72    2.62
   2  -3 -16    5.73    3.16
   2  -3 -15  133.78    8.42
   2  -3 -15  126.46    7.83
   2  -3 -14   74.14    6.69
   2  -3 -14   69.09    6.22
   2  -3 -14   78.46    7.12
  -2   3  13   91.63   15.79
   2  -3 -13   90.84    7.53
   2  -3 -13   70.38    6.11
   2  -3 -13   82.52    6.66
   2  -3 -12   24.26    4.41
   2  -3 -12   18.49    3.57
   2  -3 -12   22.81    3.93
  -2   3  12   23.46    9.19
  -2   3  11   36.71    9.66
   2  -3 -11   37.56    4.46
   2  -3 -11   35.07    4.16
   2  -3 -11   40.02    5.03
  -2   3  10    6.65    6.38
  -2   3   9   55.65   10.51
   2  -3  -8  116.89   10.91
  -2   3   8  125.87   13.78
  -2   3   7   34.48    8.37
   2  -3  -6   24.37    6.25
  -2   3   6   16.15    6.05
   2  -3  -5   49.49    7.96
   2  -3  -5   45.03    8.19
  -2   3   5   64.10    9.33
  -2   3   4  889.04   25.75
   2  -3  -4  830.56   27.02
   2  -3  -4  863.78   29.65
   2  -3  -4  929.15   28.78
   2  -3  -3  152.22   11.19
   2  -3  -3  153.36   12.65
   2  -3  -3  146.91   13.13
   2  -3  -3  174.43   13.16
   2  -3  -2  992.39   29.54
   2  -3  -2  993.87   30.04
   2  -3  -2  976.94   25.31
   2  -3  -2 1032.46   30.72
   2  -3  -2  958.64   30.76
   2  -3  -1  194.29   14.10
   2  -3  -1  186.87   13.80
   2  -3  -1  187.25   14.44
   2  -3  -1  201.67   14.24
   2  -3  -1  187.96   10.83
   2  -3   0    2.74    3.25
   2  -3   0    2.98    5.84
   2  -3   0    7.21    6.51
   2  -3   0    0.72    6.31
   2  -3   0    4.42    5.76
   2  -3   1    6.21    3.87
   2  -3   1    8.63    5.95
   2  -3   1   13.80    6.88
   2  -3   1    8.89    5.74
   2  -3   2   -0.75    3.81
   2  -3   2   -1.11    5.10
   2  -3   2    3.03    6.23
   2  -3   3  404.66   19.07
   2  -3   3  415.28   21.24
   2  -3   3  402.24   19.68
   2  -3   4  112.33   11.55
   2  -3   4  116.03   10.81
   2  -3   5   13.07    4.41
   2  -3   5    9.52    5.31
   2  -3   6    2.35    4.97
   2  -3   6   -2.61    4.11
   2  -3   7   23.41    7.81
   2  -3   8    0.04    5.20
  -2   3  -9  116.44    7.22
   2  -3   9  107.53   15.71
  -2   3 -10    3.71    3.06
   2  -3  10    4.91    6.29
   2  -3  11   59.96   12.95
  -2   3 -11   67.53    6.49
  -2   3 -12   84.77    7.44
  -2   3 -13  160.27    9.72
  -2   3 -13  152.36    9.51
  -2   3 -14    1.26    3.47
  -2   3 -14    2.08    3.86
  -2   3 -15   -1.17    3.21
  -2   3 -15    3.45    3.40
   2  -3  15   -2.77    3.11
  -2   3 -16   19.36    3.85
  -2   3 -16   19.55    3.62
  -2   3 -17    0.78    2.15
  -2   3 -17    5.11    2.11
  -2   3 -18    9.94    1.96
   2  -2 -20    3.26    1.47
   2  -2 -19   19.70    3.14
   2  -2 -18    8.87    3.22
   2  -2 -17   26.28    4.49
   2  -2 -16    7.19    3.72
   2  -2 -15    0.94    3.45
   2  -2 -14   97.53    7.46
   2  -2 -14   94.41    6.64
  -2   2  13   63.29   12.91
   2  -2 -13   62.09    6.08
   2  -2 -13   53.71    5.16
  -2   2  12   73.20   13.93
   2  -2 -12   72.88    6.22
   2  -2 -12   76.04    6.05
  -2   2  11   63.08   12.37
   2  -2 -11   60.83    5.28
   2  -2 -11   60.23    5.16
  -2   2  10   76.20   12.42
  -2   2   9  183.79   17.32
  -2   2   8  218.15   17.38
   2  -2  -7  196.69   11.43
  -2   2   7  167.96   14.64
   2  -2  -6  444.56   19.05
   2  -2  -6  471.35   18.23
  -2   2   6  451.87   21.21
   2  -2  -5   65.19    7.82
   2  -2  -5   57.37    7.69
  -2   2   5   56.44    8.23
   2  -2  -5   63.58    7.56
  -2   2   4   81.19    8.61
   2  -2  -4   79.80    8.00
   2  -2  -4   75.71    9.12
   2  -2  -4   80.35    8.60
   2  -2  -4   82.66    8.95
   2  -2  -3  232.84   12.99
   2  -2  -3  239.38   14.00
   2  -2  -3  226.97   13.25
   2  -2  -2 2980.85   46.59
   2  -2  -2 3010.00   44.15
   2  -2  -2 2920.38   41.55
   2  -2  -1    7.46    5.42
   2  -2  -1   14.15    4.13
   2  -2   0  167.78   12.02
   2  -2   0  184.70   10.08
   2  -2   1    4.16    4.71
   2  -2   1   -0.19    4.04
   2  -2   1   -1.65    5.18
   2  -2   2   24.65    5.81
   2  -2   2   35.28    6.08
   2  -2   2   29.23    7.03
   2  -2   3   14.86    4.88
   2  -2   3   12.51    4.99
   2  -2   3    9.71    5.01
   2  -2   3   13.89    5.44
   2  -2   4  486.39   21.36
   2  -2   4  525.40   19.69
   2  -2   4  524.29   20.54
   2  -2   5   93.71   11.16
   2  -2   5   96.96   10.15
   2  -2   5  104.01    8.85
   2  -2   6   57.40    8.72
   2  -2   6   64.80    6.78
   2  -2   7  137.81   13.71
   2  -2   8   14.75    6.03
   2  -2   9   14.45    6.68
   2  -2  10    6.21    7.18
  -2   2 -10    4.50    2.83
   2  -2  10    3.98    5.01
   2  -2  11   21.60    9.62
  -2   2 -11   22.73    4.61
   2  -2  11   10.23    5.83
   2  -2  12   -4.58    7.18
   2  -2  12    3.64    4.56
  -2   2 -12    4.77    3.74
  -2   2 -13   -0.23    3.92
  -2   2 -13   -1.21    3.74
  -2   2 -14    3.19    4.18
  -2   2 -14    0.92    3.51
  -2   2 -15    7.98    4.15
  -2   2 -15   14.17    3.96
  -2   2 -16   33.40    4.26
  -2   2 -16   37.95    5.28
  -2   2 -17   38.35    4.91
  -2   2 -17   34.54    3.63
  -2   2 -18   71.12    4.88
   2  -1 -20   29.62    2.86
   2  -1 -19  116.73    6.39
   2  -1 -18   13.50    3.70
   2  -1 -17   -2.51    4.06
   2  -1 -16   68.75    6.85
   2  -1 -15  133.34    9.00
  -2   1  14  380.19   30.90
   2  -1 -14  376.49   14.21
  -2   1  13   61.69   12.80
   2  -1 -13   92.39    7.71
  -2   1  12  248.10   23.58
   2  -1 -12  241.62   10.86
   2  -1 -12  225.79    9.63
   2  -1 -11   76.20    5.88
  -2   1  11   39.23   10.21
  -2   1  10    5.01    6.46
  -2   1   9  353.92   23.17
  -2   1   8   15.67    8.11
  -2   1   7 2099.82   47.57
   2  -1  -7 2183.64   30.57
   2  -1  -7 2086.36   32.06
  -2   1   6   32.33    7.81
   2  -1  -6   30.53    4.99
   2  -1  -6   37.82    4.97
   2  -1  -6   38.13    4.94
  -2   1   5  107.44   10.40
   2  -1  -5  107.24    8.48
   2  -1  -5  102.99    7.82
  -2   1   4   16.36    5.62
   2  -1  -4   14.10    4.20
   2  -1  -4   16.85    6.18
   2  -1  -3  347.41   15.85
   2  -1  -2 3550.06   43.59
   2  -1  -1    1.22    3.50
   2  -1   0 3824.46   40.53
   2  -1   1  254.04   11.44
   2  -1   2 1000.96   23.79
   2  -1   3   18.15    5.51
   2  -1   3   17.06    4.52
   2  -1   4  260.38   12.67
   2  -1   4  255.64   13.81
   2  -1   4  233.00   11.58
   2  -1   5  718.23   19.84
   2  -1   5  675.13   23.68
   2  -1   5  700.67   18.62
   2  -1   6  623.44   17.24
   2  -1   6  645.01   17.86
   2  -1   6  628.87   24.81
   2  -1   7   13.55    6.40
   2  -1   8   43.31    9.01
   2  -1   9   -1.27    5.27
  -2   1 -10  226.04    9.79
   2  -1  10  214.59   20.12
  -2   1 -11   16.68    3.83
   2  -1  11   18.45    7.42
  -2   1 -12  277.44   11.60
  -2   1 -12  309.22   12.75
   2  -1  12  301.67   26.00
   2  -1  13   85.75   15.17
  -2   1 -13   90.26    7.88
   2  -1  13   75.89   15.14
  -2   1 -13   74.67    6.51
  -2   1 -14   27.37    4.66
  -2   1 -14   24.80    5.44
  -2   1 -15    4.34    2.94
  -2   1 -15    2.22    4.39
  -2   1 -16   52.65    5.05
  -2   1 -16   53.11    6.70
  -2   1 -17    1.90    3.64
  -2   1 -18    7.74    2.98
  -2   1 -19    0.43    1.77
   2   0 -20   20.20    2.38
   2   0 -19    8.54    2.60
   2   0 -18   52.82    5.41
   2   0 -17   -2.26    3.87
   2   0 -16   63.03    7.03
   2   0 -15   62.06    6.81
   2   0 -15   61.69    5.49
   2   0 -14   60.28    6.65
   2   0 -14   61.48    5.70
   2   0 -13  140.84    9.19
   2   0 -13  143.40    8.11
  -2   0  13  162.34   19.90
   2   0 -12   92.97    7.02
  -2   0  12   89.46   14.47
   2   0 -12   94.54    6.65
  -2   0  11    7.48    5.77
   2   0 -11    9.33    3.11
  -2   0  10  455.54   27.84
  -2   0   9   37.73    9.31
  -2   0   8  290.77   19.79
  -2   0   7  132.40   13.07
   2   0  -6   76.11    5.28
  -2   0   6   77.58    9.83
  -2   0   5   42.47    7.47
  -2   0   4  157.15   10.92
   2   0  -3  736.84   22.46
   2   0  -2 1118.09   24.37
   2   0  -1   30.28    4.63
   2   0   0    6.81    3.26
   2   0   1   30.17    4.60
   2   0   2   32.10    5.27
   2   0   3    2.86    4.23
   2   0   3    3.77    4.53
   2   0   4    3.18    4.58
   2   0   5  759.09   23.99
   2   0   6 1050.38   18.44
   2   0   6 1115.99   31.81
   2   0   6 1088.03   19.54
   2   0   7 1066.86   34.00
   2   0   8  310.15   20.26
   2   0   9   32.90    8.53
   2   0  10  109.98   14.37
  -2   0 -11  287.93   11.35
   2   0  11  293.94   24.76
  -2   0 -11  263.55   10.59
  -2   0 -12  120.09    7.77
  -2   0 -12  102.62    6.96
   2   0  12  136.46   17.98
  -2   0 -12  133.31    8.80
   2   0  13   42.17   11.46
  -2   0 -13   31.17    4.34
  -2   0 -13   38.30    4.97
  -2   0 -13   36.83    5.82
  -2   0 -14    7.52    3.10
  -2   0 -14    2.96    4.18
  -2   0 -15   17.21    5.37
  -2   0 -16   10.61    4.93
  -2   0 -17    2.41    3.75
  -2   0 -18    1.48    3.07
  -2   0 -19  175.74    7.70
   2   1 -19   54.68    4.38
   2   1 -18   16.53    3.71
   2   1 -17   19.25    4.67
   2   1 -17   20.18    3.26
   2   1 -16   18.99    5.27
   2   1 -16   18.36    3.46
   2   1 -15   -2.07    4.40
   2   1 -15    0.82    2.95
   2   1 -14   94.63    7.12
   2   1 -14   91.44    7.83
  -2  -1  13  275.90   25.92
   2   1 -13  272.93   11.53
   2   1 -13  289.33   12.86
  -2  -1  12  342.35   27.32
   2   1 -12  334.95   12.28
   2   1 -12  344.60   13.07
  -2  -1  11 1166.79   47.13
   2   1 -11 1122.59   22.06
   2   1 -11 1125.50   21.60
  -2  -1  10   -3.46    6.90
  -2  -1   9   67.23   11.28
  -2  -1   8   25.03    7.72
  -2  -1   7 1244.43   36.42
  -2  -1   6    0.96    5.48
  -2  -1   6    1.92    1.89
  -2  -1   5 1158.73   29.42
  -2  -1   4   14.07    5.07
  -2  -1   3  261.71   12.17
   2   1  -2  268.87   12.52
   2   1  -1  341.58   12.14
   2   1   0   27.03    3.70
   2   1   1  342.35   10.77
   2   1   2 1083.74   20.49
   2   1   3  241.97   11.17
   2   1   4  122.99    9.45
   2   1   5   64.68    8.11
   2   1   6   76.05    9.57
   2   1   7  665.70   26.68
   2   1   8   35.30    9.15
   2   1   9   20.48    7.85
   2   1  10  487.59   29.33
  -2  -1 -11  811.05   18.47
   2   1  11  816.60   40.04
  -2  -1 -12   -0.44    2.58
   2   1  12   -2.21    6.15
  -2  -1 -12    0.25    2.87
   2   1  13  237.72   24.87
  -2  -1 -13  236.91   12.34
  -2  -1 -13  253.08   12.03
  -2  -1 -14  211.75   11.42
  -2  -1 -14  215.52   12.82
   2   1  14  208.55   24.01
  -2  -1 -15   14.46    4.89
  -2  -1 -16  229.63   12.86
  -2  -1 -17   48.74    6.37
  -2  -1 -18  129.38    8.32
  -2  -1 -19   -0.50    2.33
  -2  -1 -20    7.96    1.95
   2   2 -19   35.58    3.28
   2   2 -18    2.70    2.63
   2   2 -18    5.31    1.86
   2   2 -17   24.83    4.39
   2   2 -17   26.27    3.66
   2   2 -16   21.73    4.94
   2   2 -16   18.19    3.81
   2   2 -15    3.94    4.35
   2   2 -15    3.61    3.41
   2   2 -14   -0.81    3.88
   2   2 -14    1.06    3.36
  -2  -2  13   87.80   14.98
   2   2 -13   87.41    7.31
   2   2 -13   88.16    7.45
  -2  -2  12   38.07   10.20
   2   2 -12   53.43    6.16
   2   2 -12   42.20    5.36
  -2  -2  11    6.44    6.20
   2   2 -11   -0.28    3.01
   2   2 -11    0.51    2.90
  -2  -2  10   -3.12    6.04
   2   2 -10    3.10    2.87
   2   2 -10    0.53    2.26
  -2  -2   9  145.72   15.55
  -2  -2   8   57.40    9.70
  -2  -2   7   32.71    7.75
  -2  -2   6 1011.37   19.82
  -2  -2   6 1000.54   30.52
  -2  -2   5  103.63    9.79
  -2  -2   5  118.55    7.51
  -2  -2   4  229.19   12.50
  -2  -2   4  215.50   10.54
  -2  -2   3   58.44    6.25
   2   2  -1  879.22   19.20
   2   2   0 1912.08   23.60
   2   2   1    7.56    2.42
   2   2   2 3794.48   33.77
   2   2   3  445.13   14.28
   2   2   3  436.25   13.49
   2   2   4  652.51   18.85
   2   2   5   80.75    8.40
  -2  -2  -5   79.42    6.50
   2   2   6   74.61    8.92
  -2  -2  -6   76.68    5.91
  -2  -2  -7  911.85   18.01
   2   2   7 1011.89   31.28
   2   2   8  575.90   26.12
   2   2   9  326.48   21.88
   2   2  10  168.34   16.89
  -2  -2 -11  219.45    9.93
   2   2  11  213.84   21.04
   2   2  12   19.29    8.53
  -2  -2 -12   10.51    3.24
  -2  -2 -12   11.25    3.65
  -2  -2 -13  270.44   12.89
   2   2  13  259.61   25.45
  -2  -2 -13  259.49   12.33
   2   2  14  574.37   39.48
  -2  -2 -14  536.08   19.38
  -2  -2 -14  613.58   19.41
  -2  -2 -15  104.13    8.90
  -2  -2 -15  100.13    9.22
  -2  -2 -16  152.64    9.56
  -2  -2 -17   48.69    6.13
  -2  -2 -18    3.85    2.90
  -2  -2 -18   -1.77    2.99
  -2  -2 -19   31.21    3.97
  -2  -2 -20   85.04    4.67
   2   3 -18    1.03    1.99
   2   3 -18    0.70    1.47
   2   3 -17    1.61    2.66
   2   3 -17   -0.54    2.28
   2   3 -16   45.49    5.04
   2   3 -16   47.01    5.67
   2   3 -15    5.39    3.83
   2   3 -15   12.24    4.16
   2   3 -14    1.41    3.69
   2   3 -14    4.85    4.12
   2   3 -13   26.64    4.98
   2   3 -13   26.05    5.17
   2   3 -12  406.60   14.79
   2   3 -12  415.85   14.60
  -2  -3  12  385.32   28.91
   2   3 -11   11.96    4.21
  -2  -3  11   18.68    7.52
   2   3 -11   11.89    3.68
   2   3 -10  137.42    8.29
  -2  -3  10  150.62   16.56
   2   3 -10  151.10    8.15
  -2  -3   9  129.63   14.53
  -2  -3   8    4.94    4.68
  -2  -3   7  154.95   13.84
  -2  -3   6   15.68    3.81
  -2  -3   6   16.42    5.66
  -2  -3   6    9.29    2.98
  -2  -3   5  476.02   17.04
  -2  -3   5  451.65   19.20
  -2  -3   4  421.49   16.37
  -2  -3   4  406.94   16.17
  -2  -3   3  425.05   16.77
  -2  -3   3  416.55   14.34
  -2  -3   2   27.44    5.90
  -2  -3   2   25.83    3.78
  -2  -3   1    3.68    2.15
  -2  -3   1   10.95    5.15
  -2  -3   0   96.33    8.91
   2   3   1  264.02    7.31
  -2  -3  -1  254.69   13.14
   2   3   2  465.76    9.64
  -2  -3  -2  461.23   16.99
   2   3   3 4416.19   36.60
   2   3   3 4332.67   42.68
  -2  -3  -3 4443.01   51.19
  -2  -3  -4  131.41    9.64
   2   3   4  132.33    8.66
  -2  -3  -5   22.18    4.76
   2   3   5   23.33    5.29
  -2  -3  -6  683.69   20.21
   2   3   6  680.80   23.07
  -2  -3  -7    7.72    3.09
   2   3   7    7.50    5.50
  -2  -3  -7    4.76    3.33
   2   3   8  400.41   21.69
   2   3   9  169.27   15.93
   2   3  10   18.12    7.36
   2   3  11  119.92   15.42
  -2  -3 -11  128.86    7.77
  -2  -3 -12   97.79    7.37
   2   3  12  106.36   15.78
  -2  -3 -12   99.88    6.66
  -2  -3 -13  228.42   11.51
  -2  -3 -13  223.46   10.41
   2   3  13  234.77   23.27
   2   3  14    4.49    5.57
  -2  -3 -14    9.24    4.30
  -2  -3 -14    8.57    3.57
  -2  -3 -15  212.27   10.71
  -2  -3 -15  221.91   12.03
  -2  -3 -16   45.29    5.58
  -2  -3 -17   16.13    3.85
  -2  -3 -17   17.45    4.98
  -2  -3 -18   15.42    3.49
  -2  -3 -18   16.80    4.13
  -2  -3 -19  137.09    7.02
  -2  -3 -19  114.77    6.67
  -2  -3 -20   -0.22    1.26
   2   4 -18    2.72    1.31
   2   4 -17    2.71    2.22
   2   4 -17    1.77    2.19
   2   4 -16   -0.35    2.75
   2   4 -16    4.13    3.14
   2   4 -15   43.97    5.30
   2   4 -15   43.82    5.66
   2   4 -14    0.58    3.28
   2   4 -14    1.44    4.24
   2   4 -13    5.25    3.87
   2   4 -13    3.95    4.27
   2   4 -12   12.37    4.00
   2   4 -12   17.19    5.10
   2   4 -11   15.69    3.82
   2   4 -11   16.19    4.29
   2   4 -10   81.10    6.33
   2   4 -10   77.11    6.77
   2   4  -9   42.32    4.41
   2   4  -9   45.95    5.12
  -2  -4   9   44.30    8.87
  -2  -4   8    8.72    4.56
  -2  -4   7   23.03    5.74
  -2  -4   6    0.47    3.33
  -2  -4   5   27.40    5.52
  -2  -4   5   33.99    5.84
  -2  -4   5   31.87    6.16
  -2  -4   4  718.52   24.83
  -2  -4   4  794.75   21.74
  -2  -4   4  761.29   25.82
  -2  -4   3  217.06    9.90
  -2  -4   3  207.03   13.85
  -2  -4   2  366.44   10.66
  -2  -4   2  362.70   17.76
  -2  -4   1    0.40    1.08
  -2  -4   1   -1.12    5.24
  -2  -4   0  866.37   26.57
  -2  -4  -1   -0.98    5.85
  -2  -4  -2   -0.89    5.70
  -2  -4  -3 1028.59   28.81
   2   4   3 1027.13   12.32
   2   4   4  203.58   10.19
   2   4   4  199.99    8.03
  -2  -4  -4  190.40   13.00
   2   4   5  828.70   22.52
  -2  -4  -5  807.22   25.62
   2   4   6   30.40    6.38
  -2  -4  -6   30.07    6.31
  -2  -4  -7   11.96    4.81
   2   4   7   11.03    5.25
  -2  -4  -7    5.93    3.71
  -2  -4  -8   34.43    6.50
   2   4   8   39.74    7.84
  -2  -4  -8   39.87    5.86
   2   4   9    3.73    5.06
   2   4  10  178.68   17.06
  -2  -4 -11  140.11    8.21
   2   4  11  147.17   16.43
  -2  -4 -12   15.96    3.85
   2   4  12    7.61    6.49
  -2  -4 -12   14.01    2.91
  -2  -4 -13   10.32    4.18
   2   4  13   13.59    7.62
  -2  -4 -13   10.31    2.94
  -2  -4 -14    8.19    4.29
   2   4  14    5.82    6.49
  -2  -4 -14    4.31    2.74
  -2  -4 -15   12.35    3.27
  -2  -4 -15   12.52    4.72
  -2  -4 -16    0.18    4.37
  -2  -4 -16   -1.00    3.10
  -2  -4 -17   55.41    6.91
  -2  -4 -17   53.66    5.22
  -2  -4 -18   29.88    5.25
  -2  -4 -18   28.30    3.69
  -2  -4 -19   -1.44    2.53
   2   5 -17   18.83    2.54
   2   5 -16    0.29    1.86
   2   5 -16   -1.43    2.50
   2   5 -15   35.40    4.26
   2   5 -15   35.79    5.00
   2   5 -14    2.73    2.92
   2   5 -14    4.20    4.33
   2   5 -13    4.36    3.04
   2   5 -13    9.84    5.01
   2   5 -12   16.67    3.88
   2   5 -12   16.20    5.51
   2   5 -11  208.01   10.22
   2   5 -11  215.01   11.52
   2   5 -10    7.41    4.12
   2   5 -10   10.40    3.17
   2   5  -9    0.01    3.21
   2   5  -9   -1.51    2.35
   2   5  -8    5.39    3.03
  -2  -5   5   76.81    9.37
  -2  -5   5   97.37   10.41
  -2  -5   4   13.03    5.56
  -2  -5   4   12.54    5.05
  -2  -5   3  117.55   12.29
  -2  -5   3  110.76   11.73
  -2  -5   2  396.68   21.58
  -2  -5   2  399.23   21.22
  -2  -5   1   31.03    8.13
  -2  -5   1   34.84    9.16
  -2  -5   0   32.44    8.50
  -2  -5  -1  397.47   21.33
  -2  -5  -2  106.04   11.99
  -2  -5  -3    9.40    6.38
  -2  -5  -4  284.47   18.39
   2   5   4  287.69   11.09
  -2  -5  -4  282.05   17.96
  -2  -5  -5  211.54   15.80
  -2  -5  -5  211.16   15.59
   2   5   5  220.37   11.49
  -2  -5  -6   26.20    7.08
  -2  -5  -6   17.22    5.93
   2   5   6   29.66    5.67
  -2  -5  -7    7.26    4.65
   2   5   7    8.89    4.54
  -2  -5  -7    8.99    5.02
  -2  -5  -8  420.17   21.47
   2   5   8  415.94   21.50
  -2  -5  -8  406.42   20.77
   2   5   9   75.09   10.32
   2   5  10    8.58    4.87
  -2  -5 -11  111.57    7.51
   2   5  11  106.59   14.21
  -2  -5 -11  106.80    6.82
  -2  -5 -12   26.56    4.73
   2   5  12   27.30    8.90
  -2  -5 -12   28.46    3.99
  -2  -5 -13   94.13    7.94
  -2  -5 -13   97.16    6.88
   2   5  13   97.81   14.93
  -2  -5 -14   24.38    5.44
  -2  -5 -14   24.54    6.18
  -2  -5 -15   45.56    6.90
  -2  -5 -15   34.55    7.07
  -2  -5 -16    2.50    4.76
  -2  -5 -17   15.25    5.13
  -2  -5 -18   -1.85    3.98
  -2  -5 -19    0.68    2.51
   2   6 -16   32.30    3.37
   2   6 -15    2.58    3.03
   2   6 -14    3.26    4.05
   2   6 -13    5.19    4.77
   2   6 -12   88.32    8.34
   2   6 -11   24.84    5.68
   2   6 -10   68.07    7.46
   2   6  -9   99.02    8.09
   2   6  -8    4.40    3.43
   2   6  -7   -0.80    3.17
   2   6  -6   10.28    2.76
  -2  -6   5  164.48   15.51
  -2  -6   4   10.87    5.29
  -2  -6   4   16.76    6.17
  -2  -6   3   36.97    8.47
  -2  -6   3   39.73    8.57
  -2  -6   2  216.95   18.54
  -2  -6   2  211.42   17.39
  -2  -6   1   26.34    8.61
  -2  -6   1   15.01    7.48
  -2  -6   0  420.07   24.50
  -2  -6   0  394.73   23.80
  -2  -6  -1 1085.87   38.66
  -2  -6  -1 1033.69   37.49
  -2  -6  -2   88.79   13.02
  -2  -6  -2   70.82   12.25
  -2  -6  -3  168.41   16.28
  -2  -6  -3  157.87   16.07
  -2  -6  -4  243.61   18.74
  -2  -6  -4  244.35   19.07
  -2  -6  -5  166.84   15.81
  -2  -6  -5  166.32   15.66
  -2  -6  -6  231.78   18.42
  -2  -6  -6  251.33   18.65
  -2  -6  -7   68.00   10.24
  -2  -6  -7   66.46   10.28
  -2  -6  -8    9.93    4.86
   2   6   8    6.03    3.80
  -2  -6  -8   15.26    5.37
   2   6   9    7.74    4.53
   2   6  10   -3.14    4.72
  -2  -6 -10   -0.90    2.57
  -2  -6 -10   -0.04    2.14
  -2  -6 -10   -1.15    3.57
   2   6  11   14.18    5.75
  -2  -6 -11   19.21    4.02
  -2  -6 -11   15.73    3.35
  -2  -6 -11   13.40    4.82
   2   6  12    7.24    5.95
  -2  -6 -12    7.87    3.22
  -2  -6 -12   16.42    4.08
  -2  -6 -12    9.95    4.87
  -2  -6 -13   61.67    8.31
  -2  -6 -13   66.10    6.05
  -2  -6 -13   66.42    7.04
  -2  -6 -14    2.87    4.22
  -2  -6 -14    1.41    2.50
  -2  -6 -14   -1.43    5.07
  -2  -6 -15   26.44    5.76
  -2  -6 -15   23.40    3.72
  -2  -6 -15   23.70    6.48
  -2  -6 -16   -0.88    4.96
  -2  -6 -17   59.70    7.18
  -2  -6 -18   -1.83    3.57
  -2  -6 -19    0.72    2.65
   2   7 -15   71.86    4.71
   2   7 -14    6.97    3.23
   2   7 -13   42.49    5.48
   2   7 -12   31.57    5.57
   2   7 -11   18.43    5.33
   2   7 -10   39.55    7.20
   2   7  -9   73.16    7.97
   2   7  -8  210.27   11.13
   2   7  -7   39.74    6.15
   2   7  -6   19.81    3.98
  -2  -7   5    2.62    2.49
   2   7  -5    1.37    2.77
  -2  -7   4   93.41   13.08
  -2  -7   3  331.17   24.52
  -2  -7   3  310.14   22.59
  -2  -7   2  361.14   25.42
  -2  -7   2  313.60   23.02
  -2  -7   1   46.55    9.95
  -2  -7   1   44.08   10.14
  -2  -7   0    9.11    8.04
  -2  -7   0    0.69    7.43
  -2  -7  -1  730.65   35.37
  -2  -7  -1  639.00   33.27
  -2  -7  -2   -1.47    7.37
  -2  -7  -2    0.23    7.32
  -2  -7  -3  240.45   20.85
  -2  -7  -3  198.13   18.86
  -2  -7  -4  131.10   15.82
  -2  -7  -4  128.54   15.58
  -2  -7  -5   39.71   10.20
  -2  -7  -5   34.27    9.23
  -2  -7  -6  303.00   23.20
  -2  -7  -6  317.70   23.25
  -2  -7  -7   12.15    6.22
  -2  -7  -7   20.93    7.29
  -2  -7  -8   30.52    8.44
  -2  -7  -8   37.96    4.55
  -2  -7  -8   34.81    5.30
  -2  -7  -9  173.63    9.28
  -2  -7  -9  179.21   11.07
  -2  -7  -9  168.55    8.51
  -2  -7 -10   30.24    4.38
  -2  -7 -10   34.78    4.85
  -2  -7 -10   32.87    5.79
  -2  -7 -11    0.17    2.83
  -2  -7 -11    2.02    3.09
  -2  -7 -11   -4.50    4.84
  -2  -7 -12    4.70    3.68
  -2  -7 -12    2.42    4.79
  -2  -7 -12    4.20    3.25
  -2  -7 -13  102.42    8.24
  -2  -7 -13  108.35    8.04
  -2  -7 -13  101.79    9.99
  -2  -7 -14   10.16    3.53
  -2  -7 -14    9.90    4.49
  -2  -7 -14    6.12    5.55
  -2  -7 -15   92.05    6.91
  -2  -7 -15   92.96   10.08
  -2  -7 -16   62.42    5.43
  -2  -7 -16   61.13    8.01
  -2  -7 -17   -3.10    4.56
  -2  -7 -18   11.33    4.15
  -2  -7 -19   60.32    5.24
   2   8 -14   25.03    3.03
   2   8 -13   13.76    3.31
   2   8 -12   40.49    5.05
   2   8 -11   67.82    6.68
   2   8 -10   57.48    6.87
   2   8  -9   36.79    5.80
   2   8  -8  188.57   13.50
   2   8  -7   94.39    7.55
   2   8  -6  177.37    9.82
  -2  -8   5    2.09    2.83
  -2  -8   5   -2.16    2.90
   2   8  -5    5.13    3.44
  -2  -8   4   69.62    6.36
  -2  -8   4   67.30    6.95
  -2  -8   4   77.61   13.84
  -2  -8   3   52.99    5.70
  -2  -8   3   55.32   11.71
  -2  -8   3   58.71    6.30
  -2  -8   2    0.18    2.96
  -2  -8   2    1.13    2.43
  -2  -8   2   -2.16    7.04
  -2  -8   1  939.31   44.53
  -2  -8   1  913.73   22.28
  -2  -8   1  917.51   20.70
  -2  -8   0    9.60    7.41
  -2  -8   0    3.73    6.66
  -2  -8   0   26.02    4.71
  -2  -8   0    8.86    3.06
  -2  -8   0   12.09    3.47
  -2  -8  -1  127.81    7.94
  -2  -8  -1  136.98    8.74
  -2  -8  -1  131.48   17.62
  -2  -8  -1  110.90   16.48
  -2  -8  -2  168.31    8.83
  -2  -8  -2  187.81   10.02
  -2  -8  -2  183.97   20.48
  -2  -8  -2  168.20   19.13
  -2  -8  -3   33.24    4.95
  -2  -8  -3   27.13    4.41
  -2  -8  -3   25.68    9.22
  -2  -8  -3   21.62    9.10
  -2  -8  -4   15.56    4.28
  -2  -8  -4    0.67    3.40
  -2  -8  -4    3.53    3.23
  -2  -8  -4   -1.29    7.24
  -2  -8  -4    2.06    7.07
  -2  -8  -5   19.78    4.72
  -2  -8  -5   23.37    4.51
  -2  -8  -5    8.32    7.42
  -2  -8  -5   12.57    4.48
  -2  -8  -5    5.27    6.48
  -2  -8  -6  298.27   11.47
  -2  -8  -6  329.87   13.36
  -2  -8  -6  315.01   12.92
  -2  -8  -6  331.82   26.28
  -2  -8  -6  335.97   13.68
  -2  -8  -6  311.58   25.66
  -2  -8  -7  142.65   10.10
  -2  -8  -7  130.87    8.43
  -2  -8  -7  134.58    9.36
  -2  -8  -7  126.63   16.73
  -2  -8  -7  137.09    8.75
  -2  -8  -7  137.64    8.46
  -2  -8  -8   92.94   14.05
  -2  -8  -8  110.11    7.87
  -2  -8  -8  111.04    8.88
  -2  -8  -8   93.93    7.64
  -2  -8  -9   72.24    7.81
  -2  -8  -9   71.24    6.76
  -2  -8 -10  102.13    9.41
  -2  -8 -10  103.91    8.50
  -2  -8 -11   96.74    9.59
  -2  -8 -11   99.30    8.28
  -2  -8 -11   98.60    7.40
  -2  -8 -12   20.89    6.27
  -2  -8 -12   28.17    5.52
  -2  -8 -12   27.50    4.85
  -2  -8 -13    1.24    3.38
  -2  -8 -13   -3.57    5.73
  -2  -8 -14   -0.66    3.08
  -2  -8 -14   15.85    6.69
  -2  -8 -15   -1.55    3.00
  -2  -8 -15    2.47    5.38
  -2  -8 -16   -0.87    5.11
  -2  -8 -16    2.65    2.49
  -2  -8 -17    8.98    4.36
  -2  -8 -17   14.13    2.88
  -2  -8 -18   65.36    6.17
  -2  -8 -19    2.37    2.25
   2   9 -13    7.11    1.81
   2   9 -12   57.09    4.42
   2   9 -11    7.47    3.25
   2   9 -10   17.79    4.33
   2   9  -9   21.99    4.62
   2   9  -8   17.22    4.43
   2   9  -7  541.34   16.04
   2   9  -6    1.36    2.97
  -2  -9   5    4.03    3.28
  -2  -9   5    0.94    2.82
  -2  -9   4   47.10    6.53
  -2  -9   4   27.67    4.86
  -2  -9   3   31.56    5.27
  -2  -9   3   22.95    8.47
  -2  -9   3   31.02    5.21
  -2  -9   2  419.30   16.27
  -2  -9   2  395.63   14.96
  -2  -9   2  444.66   33.69
  -2  -9   1  418.16   15.42
  -2  -9   1  430.04   16.36
  -2  -9   1  435.85   14.88
  -2  -9   0  205.02   11.09
  -2  -9   0  211.29   11.71
  -2  -9   0  218.96   11.33
  -2  -9   0  213.42   23.87
  -2  -9  -1  139.65    9.08
  -2  -9  -1  155.56   20.11
  -2  -9  -1  161.77   10.31
  -2  -9  -1  183.24   10.09
  -2  -9  -2   -2.22    5.44
  -2  -9  -2   13.79    4.45
  -2  -9  -2    7.94    6.67
  -2  -9  -3  220.95   24.19
  -2  -9  -3  236.93   12.30
  -2  -9  -3  217.27   11.47
  -2  -9  -3  218.07   10.95
  -2  -9  -4  191.90   22.24
  -2  -9  -4  195.88   10.57
  -2  -9  -4  208.11   11.46
  -2  -9  -4  185.28   10.73
  -2  -9  -5  251.34   25.09
  -2  -9  -5  245.58   12.44
  -2  -9  -5  255.21   11.81
  -2  -9  -5  229.89   11.63
  -2  -9  -5  222.27   12.07
  -2  -9  -6  185.91   10.27
  -2  -9  -6  191.96   22.41
  -2  -9  -6  205.29   11.56
  -2  -9  -6  223.48   11.00
  -2  -9  -6  192.86   11.20
  -2  -9  -6  210.78   12.42
  -2  -9  -7   91.39    9.91
  -2  -9  -7   66.82   13.01
  -2  -9  -7   67.58    7.21
  -2  -9  -7   69.00    7.46
  -2  -9  -8    3.12    4.01
  -2  -9  -8    0.92    5.38
  -2  -9  -8    2.32    3.60
  -2  -9  -8    0.08    4.08
  -2  -9  -9  142.87   10.70
  -2  -9  -9  166.55   10.88
  -2  -9 -10   22.67    5.13
  -2  -9 -10   19.06    5.60
  -2  -9 -11   48.51    7.40
  -2  -9 -11   55.06    6.70
  -2  -9 -12   11.02    4.54
  -2  -9 -12   10.36    6.01
  -2  -9 -13    0.39    3.74
  -2  -9 -13   -3.24    5.65
  -2  -9 -14   22.61    4.50
  -2  -9 -14   32.96    7.38
  -2  -9 -15   42.74    7.27
  -2  -9 -15   38.61    5.11
  -2  -9 -16   13.08    4.96
  -2  -9 -16    6.91    2.61
  -2  -9 -17   26.75    4.88
  -2  -9 -17   23.25    3.15
  -2  -9 -18   -1.63    2.56
   2  10 -11    2.47    1.53
   2  10 -10    0.76    1.92
   2  10  -9   40.30    4.14
   2  10  -8   10.89    3.13
   2  10  -7   12.62    2.98
  -2 -10   5   85.37    7.23
  -2 -10   4   85.07    7.48
  -2 -10   4   82.37    7.42
  -2 -10   3  422.27   15.55
  -2 -10   3  425.58   16.40
  -2 -10   2   60.42    6.97
  -2 -10   2   49.44    6.59
  -2 -10   1  -12.11    5.66
  -2 -10   1    4.72    4.14
  -2 -10   0  117.63   18.86
  -2 -10   0   94.87    7.57
  -2 -10   0  122.56    9.76
  -2 -10  -1    1.99    7.27
  -2 -10  -1  -10.92    6.42
  -2 -10  -1    9.93    4.99
  -2 -10  -2    5.84    4.50
  -2 -10  -2    7.62    8.69
  -2 -10  -3   98.60   17.18
  -2 -10  -3   97.10    9.02
  -2 -10  -3   92.16    7.13
  -2 -10  -3   87.56    8.29
  -2 -10  -4    5.66    4.44
  -2 -10  -4   14.50    6.22
  -2 -10  -4    5.25    2.90
  -2 -10  -4    0.04    6.72
  -2 -10  -5   10.87    5.02
  -2 -10  -5   24.18    7.22
  -2 -10  -5    9.67    3.16
  -2 -10  -5   13.22    6.53
  -2 -10  -6  280.55   12.60
  -2 -10  -6  287.81   14.66
  -2 -10  -6  286.92   28.36
  -2 -10  -6  294.13   14.80
  -2 -10  -7   35.71    6.48
  -2 -10  -7   42.27    5.90
  -2 -10  -8  272.65   14.07
  -2 -10  -8  268.50   14.15
  -2 -10  -8  280.23   13.07
  -2 -10  -9   48.07    7.43
  -2 -10  -9   42.15    6.02
  -2 -10 -10    0.21    4.71
  -2 -10 -10   -3.56    3.37
  -2 -10 -10    0.79    3.79
  -2 -10 -11   24.57    5.45
  -2 -10 -11   24.02    6.28
  -2 -10 -12   29.37    6.19
  -2 -10 -12   25.02    6.39
  -2 -10 -13    3.09    3.71
  -2 -10 -13    4.32    5.51
  -2 -10 -14   55.75    6.07
  -2 -10 -14   54.48    7.40
  -2 -10 -15  107.55    7.21
  -2 -10 -15  104.76    8.67
  -2 -10 -16   46.31    4.54
  -2 -10 -16   47.12    5.82
  -2 -10 -17   -0.56    1.83
  -2 -11   5   32.72    4.37
  -2 -11   4   14.12    3.55
  -2 -11   4    4.08    4.00
  -2 -11   3    8.46    3.50
  -2 -11   3    9.07    3.06
  -2 -11   2   -1.90    3.66
  -2 -11   2   -3.99    3.54
  -2 -11   1    6.35    4.14
  -2 -11   1   -6.42    5.64
  -2 -11   0  331.37   15.10
  -2 -11   0  322.76   13.96
  -2 -11  -1   -4.31    6.26
  -2 -11  -1    7.46    5.20
  -2 -11  -2  436.48   17.89
  -2 -11  -2  431.93   16.70
  -2 -11  -3   99.54    9.37
  -2 -11  -3  111.68    9.63
  -2 -11  -4   -1.37    2.38
  -2 -11  -4   -1.45    5.16
  -2 -11  -5    2.56    2.76
  -2 -11  -5    8.83    5.89
  -2 -11  -6   78.12    6.97
  -2 -11  -6   76.46    8.75
  -2 -11  -7    8.63    3.60
  -2 -11  -7   16.17    6.36
  -2 -11  -8    5.07    3.80
  -2 -11  -9    3.15    3.68
  -2 -11  -9   -1.10    3.35
  -2 -11 -10    5.28    4.07
  -2 -11 -10    3.48    2.58
  -2 -11 -11   10.12    4.04
  -2 -11 -12   70.10    6.67
  -2 -11 -13   -0.59    3.63
  -2 -11 -14    8.53    3.17
  -2 -11 -15   28.86    3.79
  -2 -11 -16    6.31    2.08
  -2 -12   4   34.29    4.11
  -2 -12   3    3.19    2.13
  -2 -12   3    7.27    2.87
  -2 -12   2   34.86    5.07
  -2 -12   2   36.95    4.77
  -2 -12   2   40.42    5.15
  -2 -12   1   -0.69    2.81
  -2 -12   1    2.95    3.76
  -2 -12   1    2.73    3.41
  -2 -12   0   15.71    4.15
  -2 -12   0   19.70    5.08
  -2 -12   0   20.57    4.88
  -2 -12  -1    1.17    3.92
  -2 -12  -1    3.22    4.11
  -2 -12  -2   31.84    5.80
  -2 -12  -2   28.40    6.04
  -2 -12  -3    1.83    4.40
  -2 -12  -3    9.83    5.30
  -2 -12  -4   37.76    8.48
  -2 -12  -4   10.51    5.54
  -2 -12  -5   20.36    5.27
  -2 -12  -5   30.78    4.22
  -2 -12  -5   32.85    7.40
  -2 -12  -6    1.41    2.41
  -2 -12  -6   -6.39    4.71
  -2 -12  -7    3.06    2.74
  -2 -12  -7   -4.45    4.39
  -2 -12  -8   42.19    5.12
  -2 -12  -8   34.55    5.16
  -2 -12  -9   50.80    5.67
  -2 -12  -9   51.51    5.68
  -2 -12 -10    5.44    3.05
  -2 -12 -10   12.73    3.18
  -2 -12 -11    0.55    3.09
  -2 -12 -12   -3.99    2.91
  -2 -12 -13    9.78    2.84
  -2 -12 -14   34.23    3.62
  -2 -12 -15   27.55    2.86
  -2 -13   2   16.62    2.73
  -2 -13   2   31.87    3.78
  -2 -13   1    6.86    2.55
  -2 -13   1   29.87    4.32
  -2 -13   0   -1.45    2.66
  -2 -13   0   24.06    4.55
  -2 -13  -1   29.94    4.62
  -2 -13  -1   51.69    5.93
  -2 -13  -2    1.95    3.19
  -2 -13  -2   50.97    6.18
  -2 -13  -3    3.66    3.50
  -2 -13  -3   44.05    6.50
  -2 -13  -4    0.50    3.55
  -2 -13  -5   28.87    4.84
  -2 -13  -6    0.21    3.49
  -2 -13  -7    2.53    3.00
  -2 -13  -7    2.87    2.00
  -2 -13  -8   29.98    3.64
  -2 -13  -8   31.89    4.43
  -2 -13  -9   10.53    2.88
  -2 -13  -9    9.87    2.55
  -2 -13 -10   12.55    2.52
  -2 -13 -10   10.09    2.54
  -2 -13 -11   50.44    4.20
  -2 -13 -12    2.31    1.73
  -2 -13 -13   24.02    2.59
  -2 -14   0    5.70    1.83
  -2 -14  -1    2.47    1.87
  -2 -14  -2    2.14    2.07
  -2 -14  -3    7.82    2.65
  -2 -14  -4    0.41    2.25
  -2 -14  -5    6.39    2.64
  -2 -14  -6   18.72    3.18
  -2 -14  -7    2.72    2.06
  -2 -14  -8   58.01    4.27
   3 -12  -4   41.31    4.69
   3 -12  -3   38.56    4.54
   3 -12  -2   76.34    5.55
   3 -12  -1   35.71    4.15
   3 -12   0   15.17    3.22
   3 -12   1   12.44    2.82
   3 -12   2    1.99    1.97
   3 -11 -11   -0.45    1.34
   3 -11  -8   41.33    4.62
   3 -11  -7   31.29    5.17
   3 -11  -6   40.54    5.39
   3 -11  -6   32.31    5.29
   3 -11  -5   78.02    6.86
   3 -11  -5   88.42    7.19
   3 -11  -5   66.66    6.77
   3 -11  -4   39.63    5.69
   3 -11  -4   51.18    6.43
   3 -11  -4   40.36    5.72
   3 -11  -3   17.80    4.83
   3 -11  -3   30.82    5.63
   3 -11  -3   24.01    4.81
   3 -11  -2   26.41    5.39
   3 -11  -2   11.63    4.33
   3 -11  -1   34.31    5.50
   3 -11  -1  -13.20    5.30
   3 -11   0   37.39    5.35
   3 -11   0  -15.76    5.44
   3 -11   1  -16.98    5.31
   3 -11   1   48.79    4.95
   3 -11   3   -6.69    4.34
   3 -10 -15    1.66    1.32
   3 -10 -14    2.54    1.83
   3 -10 -13   14.59    2.69
   3 -10 -12    2.68    2.15
   3 -10 -11    6.85    2.46
   3 -10 -10    4.03    2.31
   3 -10 -10   28.22    4.11
   3 -10  -9   -2.15    2.67
   3 -10  -9   18.18    3.87
   3 -10  -8   40.94    4.13
   3 -10  -8   53.12    5.82
   3 -10  -8   45.86    5.93
   3 -10  -7   47.30    6.10
   3 -10  -7   34.73    5.51
   3 -10  -6   64.20    7.14
   3 -10  -6   74.26    7.45
   3 -10  -6   50.15    6.58
   3 -10  -5   55.67    6.84
   3 -10  -5   52.09    6.80
   3 -10  -4    9.05    4.95
   3 -10  -4   23.58    6.18
   3 -10  -3   27.57    6.43
   3 -10  -3   18.40    5.67
   3 -10  -2   31.18    6.56
   3 -10  -2   10.71    4.89
   3 -10  -1   25.35    6.07
   3 -10  -1    5.72    4.12
   3 -10   0    7.89    5.48
   3 -10   0    5.65    4.20
   3 -10   1    3.76    5.01
   3 -10   1   10.43    4.37
   3 -10   1    7.51    3.73
   3 -10   2    4.77    5.01
   3 -10   2   23.24    4.47
   3 -10   3    8.39    4.75
   3 -10   3   28.77    4.45
   3 -10   4   48.26    6.09
   3 -10   5    8.86    3.91
   3 -10   6   27.00    4.44
   3 -10   7   11.46    3.15
   3 -10   8    7.04    2.29
   3  -9 -16   12.32    2.29
   3  -9 -15   86.96    5.57
   3  -9 -14   43.68    4.57
   3  -9 -13   -2.39    3.23
   3  -9 -12    6.58    3.18
   3  -9 -11   -3.12    3.16
   3  -9 -10    7.23    3.50
   3  -9 -10    4.48    2.86
   3  -9  -9   23.90    4.06
   3  -9  -9   30.57    4.89
   3  -9  -9   37.76    5.35
   3  -9  -8   16.33    4.70
   3  -9  -8    9.18    3.76
   3  -9  -8    5.99    2.72
   3  -9  -7    6.91    4.25
   3  -9  -7    5.06    4.09
   3  -9  -7    1.02    2.11
   3  -9  -6    6.22    4.44
   3  -9  -6    8.08    4.50
   3  -9  -6    7.83    4.38
   3  -9  -5   10.22    5.07
   3  -9  -5   13.42    4.96
   3  -9  -5    0.54    4.76
   3  -9  -4   30.82    6.17
   3  -9  -4   19.10    5.48
   3  -9  -3   76.43    8.10
   3  -9  -3   83.22    7.88
   3  -9  -2  229.16   12.27
   3  -9  -2  233.84   12.80
   3  -9  -2  251.51   13.04
   3  -9  -1   55.23    7.07
   3  -9  -1   54.22    6.95
   3  -9  -1   54.80    7.90
   3  -9   0    4.71    5.19
   3  -9   0    0.73    4.01
   3  -9   0    7.12    4.41
   3  -9   1   75.55    7.76
   3  -9   1   78.46    7.57
   3  -9   1   76.43    8.15
   3  -9   2  101.61    7.98
   3  -9   2   82.67    7.38
   3  -9   2   84.05    8.63
   3  -9   3   60.72    6.16
   3  -9   3   40.15    6.82
   3  -9   3   46.05    5.58
   3  -9   4    4.19    4.94
   3  -9   4   17.66    3.95
   3  -9   5   27.32    5.75
   3  -9   6    1.40    4.27
  -3   9  -7   10.48    3.08
   3  -9   7   11.00    4.09
  -3   9  -8   -1.41    2.44
   3  -9   8   -1.86    3.25
  -3   9  -9   55.42    4.35
   3  -9   9   53.55    4.88
   3  -9  10    3.72    2.00
  -3   9 -10    2.35    1.66
   3  -8 -17   22.52    2.90
   3  -8 -16   37.53    4.02
   3  -8 -15   65.02    5.60
   3  -8 -14   -0.85    3.72
   3  -8 -13   24.39    4.61
   3  -8 -12    4.00    3.85
   3  -8 -11   70.31    6.76
   3  -8 -10    2.16    3.35
   3  -8  -9    6.82    3.27
   3  -8  -9    7.14    3.31
   3  -8  -9   11.11    3.43
   3  -8  -8    5.90    3.04
   3  -8  -8    8.89    3.89
   3  -8  -8   13.13    4.33
   3  -8  -7  241.46   11.50
   3  -8  -7  222.51   10.41
   3  -8  -7  198.09   10.87
   3  -8  -7  221.08   11.72
   3  -8  -6   53.39    6.45
   3  -8  -6   50.07   13.20
   3  -8  -6   55.53    5.29
   3  -8  -6   55.47    6.57
   3  -8  -6   51.16    6.43
   3  -8  -5   40.68   12.28
   3  -8  -5   53.81    6.71
   3  -8  -5   43.05    5.63
   3  -8  -5   58.45    6.48
   3  -8  -4   10.31    4.24
   3  -8  -4   23.05    5.12
   3  -8  -4   18.59   10.53
   3  -8  -3    5.92    4.61
   3  -8  -3   -9.27    5.27
   3  -8  -3    6.88    4.00
   3  -8  -3   -3.00    6.24
   3  -8  -2   18.94    5.06
   3  -8  -2   -0.71    4.87
   3  -8  -2   14.58    4.39
   3  -8  -2   17.52    8.95
   3  -8  -1    2.93    4.45
   3  -8  -1   -0.61    7.17
   3  -8  -1    2.11    3.56
   3  -8  -1   -8.61    5.22
   3  -8   0   73.19   16.31
   3  -8   0   57.26    6.68
   3  -8   0   76.91    7.54
   3  -8   0   67.93    7.45
   3  -8   1   -0.54    7.00
   3  -8   1   -4.23    5.10
   3  -8   1   -8.47    5.04
   3  -8   1    2.80    3.52
   3  -8   2  111.89    8.69
   3  -8   2  110.81    8.47
   3  -8   2  108.40    9.04
   3  -8   3   -1.79    5.42
   3  -8   3    4.80    3.48
   3  -8   3    8.52    3.38
   3  -8   4   10.00    3.73
   3  -8   4    8.71    3.24
   3  -8   5  409.83   16.64
   3  -8   6   42.01    6.74
   3  -8   7  171.26   10.89
   3  -8   8   18.64    4.97
  -3   8  -9    5.58    3.22
   3  -8   9    0.54    3.84
  -3   8 -10   -0.29    2.80
   3  -8  10    0.37    3.28
  -3   8 -11   30.90    3.61
   3  -8  11   30.54    3.74
  -3   8 -12   42.78    3.31
   3  -7 -18    2.91    1.50
   3  -7 -17   34.76    3.85
   3  -7 -16   -1.66    2.92
   3  -7 -15    0.19    3.53
   3  -7 -14   19.82    4.40
   3  -7 -13   28.27    5.55
   3  -7 -12   17.81    5.15
   3  -7 -11   10.71    4.25
   3  -7 -10   27.86    5.01
   3  -7  -9    9.17    3.11
   3  -7  -9    2.19    2.59
   3  -7  -9    6.14    3.12
   3  -7  -8  291.30   11.96
   3  -7  -8  297.72   12.55
   3  -7  -8  250.10   25.00
   3  -7  -8  287.50   12.06
   3  -7  -8  274.52   12.18
   3  -7  -7   98.82    7.45
   3  -7  -7   97.11    7.70
   3  -7  -7   79.98   14.61
   3  -7  -7   99.43    7.14
   3  -7  -7   78.77    6.84
   3  -7  -6  453.65   15.27
   3  -7  -6  456.50   33.89
   3  -7  -6  478.13   16.33
   3  -7  -6  457.67   14.17
   3  -7  -6  450.23   15.81
   3  -7  -5   -1.56    7.75
   3  -7  -5  -14.71    5.17
   3  -7  -5    3.42    1.98
   3  -7  -5    6.57    3.42
   3  -7  -5   -6.70    4.49
   3  -7  -4   24.42    8.67
   3  -7  -4   19.01    3.75
   3  -7  -4   41.97    5.38
   3  -7  -4   40.67    5.63
   3  -7  -3   -7.88    8.97
   3  -7  -3   -6.65    4.43
   3  -7  -3    1.81    2.68
   3  -7  -3    4.69    3.50
   3  -7  -2   27.74    9.06
   3  -7  -2   24.26    4.44
   3  -7  -2   31.74    4.80
   3  -7  -2   32.41    5.14
   3  -7  -1   71.52    6.90
   3  -7  -1   62.27   13.34
   3  -7  -1   66.22    6.47
   3  -7  -1   82.23    7.15
   3  -7   0    7.72    7.24
   3  -7   0   11.22    3.69
   3  -7   0    0.38    4.24
   3  -7   0    4.13    3.82
   3  -7   1   -1.29    8.17
   3  -7   1   11.57    3.77
   3  -7   1    2.58    4.36
   3  -7   1    6.11    4.07
   3  -7   2    3.76    7.00
   3  -7   2    8.10    3.59
   3  -7   2   -3.12    4.36
   3  -7   2   -0.40    3.96
   3  -7   3  106.58    9.18
   3  -7   3   98.19    7.73
   3  -7   3  107.74    8.02
   3  -7   3  102.19   16.83
   3  -7   4  310.66   12.83
   3  -7   4  296.69   14.20
   3  -7   4  301.86   12.52
   3  -7   5   32.15    6.48
   3  -7   6   27.56    6.28
   3  -7   7   38.03    6.91
   3  -7   8  104.81    9.31
   3  -7   9    6.84    4.95
   3  -7  10  234.54   11.71
  -3   7 -10  209.12   10.26
   3  -7  11   -4.04    3.62
  -3   7 -11   -5.81    3.83
   3  -7  12   13.78    3.29
  -3   7 -12   19.38    3.64
   3  -7  13   18.62    2.69
  -3   7 -13   34.49    3.53
   3  -6 -18    4.75    2.00
   3  -6 -17    0.11    2.31
   3  -6 -16   94.64    6.79
   3  -6 -15    3.52    3.50
   3  -6 -14   53.02    6.19
   3  -6 -13   34.28    5.46
   3  -6 -12  174.10   11.57
   3  -6 -12  189.34   10.72
   3  -6 -11    5.19    4.85
   3  -6 -11    0.30    3.41
   3  -6 -10  205.58   12.41
   3  -6 -10  183.18   10.26
   3  -6  -9  134.92    8.61
   3  -6  -8  369.71   27.98
   3  -6  -8  406.38   14.09
   3  -6  -8  378.13   13.65
   3  -6  -8  405.66   13.78
   3  -6  -7   96.51    6.87
   3  -6  -7   88.85   15.07
   3  -6  -7   91.60    6.57
   3  -6  -7   85.55    6.74
   3  -6  -7   98.18    7.18
   3  -6  -6    4.67    6.67
   3  -6  -6   15.75    3.75
   3  -6  -6   15.45    3.36
   3  -6  -6   11.95    2.78
   3  -6  -6    2.55    2.91
   3  -6  -5    3.85    6.87
   3  -6  -5   11.58    2.54
   3  -6  -5   11.22    3.13
   3  -6  -5   14.19    3.78
   3  -6  -5    1.58    3.38
   3  -6  -4  137.72    8.22
   3  -6  -4  139.71    8.54
   3  -6  -3  137.82    8.21
   3  -6  -3  143.17    8.59
   3  -6  -2    6.66    2.64
   3  -6  -2    5.43    2.91
   3  -6  -1   15.83    3.21
   3  -6  -1   16.35    3.73
   3  -6  -1   10.79    2.97
   3  -6   0  233.32   11.02
   3  -6   0  253.51   11.59
   3  -6   0  257.25   11.12
   3  -6   0  223.04   23.21
   3  -6   1  143.63    9.00
   3  -6   1  114.94   17.22
   3  -6   1  135.97    8.66
   3  -6   1  139.09    8.39
   3  -6   2   -3.03    7.96
   3  -6   2    2.68    3.17
   3  -6   2    2.58    2.44
   3  -6   2    0.68    3.22
   3  -6   3   78.81    7.30
   3  -6   3   65.54   13.67
   3  -6   3   70.74    6.36
   3  -6   3   84.28    6.69
   3  -6   4   16.34    4.55
   3  -6   4    8.39    2.83
   3  -6   4   21.33    3.77
   3  -6   4   19.41    8.09
   3  -6   5   30.34    6.13
   3  -6   6   15.19    4.94
   3  -6   7   -0.29    4.53
   3  -6   8  571.50   19.58
   3  -6   9  316.46   15.11
   3  -6  10  120.75    9.50
  -3   6 -11   -3.83    5.24
   3  -6  11    0.15    4.11
  -3   6 -12    5.51    3.83
   3  -6  12    9.53    4.05
  -3   6 -13  166.44    8.11
   3  -6  13  155.39    8.09
   3  -6  14   -3.24    2.10
  -3   6 -14    4.49    2.50
   3  -5 -18   31.26    3.38
   3  -5 -17   50.74    4.87
   3  -5 -16    0.62    2.74
   3  -5 -15   -2.25    3.98
   3  -5 -14    6.69    3.62
   3  -5 -14   18.17    4.80
   3  -5 -13   20.68    4.69
   3  -5 -13   28.95    5.56
   3  -5 -12    2.81    3.67
   3  -5 -12    6.34    4.41
   3  -5 -11  446.48   17.03
  -3   5  11  418.14   29.10
   3  -5 -11  452.94   15.52
  -3   5  10    9.20    6.13
   3  -5 -10    7.00    3.26
   3  -5 -10   15.48    4.85
   3  -5  -9  217.30   11.59
  -3   5   9  213.21   19.17
   3  -5  -9  205.99   10.01
  -3   5   8   48.39    9.31
   3  -5  -8   45.96    4.78
   3  -5  -8   47.07    5.94
   3  -5  -8   39.86    9.24
  -3   5   7   13.95    4.92
   3  -5  -7   10.28    6.09
   3  -5  -7   14.61    2.89
   3  -5  -7   19.16    4.39
  -3   5   6   34.32    7.15
  -3   5   5   28.26    6.20
   3  -5  -5   26.18    8.71
   3  -5  -4   38.01    9.36
  -3   5   4   39.05    7.07
   3  -5  -4   40.29    7.98
   3  -5  -3   66.70    8.93
   3  -5  -3   81.66   12.60
   3  -5  -2  556.75   29.78
   3  -5  -2  512.44   23.92
   3  -5  -1  303.69   22.46
   3  -5  -1  301.85   17.94
   3  -5   0    3.84    3.87
   3  -5   0   -2.12    6.90
   3  -5   1  461.74   27.75
   3  -5   1  494.50   23.62
   3  -5   2    0.52    3.16
   3  -5   2    3.85    5.64
   3  -5   3   10.35    4.88
   3  -5   3   -3.79    7.43
   3  -5   4   17.45    5.71
   3  -5   4    5.11    6.71
   3  -5   4   21.04    4.40
   3  -5   5  108.61    8.34
   3  -5   5  115.18   13.67
   3  -5   5  106.98   14.57
   3  -5   6    0.56    4.70
   3  -5   6    0.22    3.61
   3  -5   7   72.71    7.76
  -3   5  -8   51.06    5.26
   3  -5   8   42.23    6.41
  -3   5  -9   13.23    3.44
   3  -5   9   10.32    5.04
   3  -5  10  120.72   10.10
  -3   5 -10  138.43    8.23
  -3   5 -11    8.16    3.19
   3  -5  11    9.02    4.97
  -3   5 -12   65.16    5.64
   3  -5  12   61.08    7.19
  -3   5 -12   56.78    6.66
  -3   5 -13   44.86    4.44
  -3   5 -13   34.13    5.21
   3  -5  13   39.11    5.35
  -3   5 -14   -0.47    1.78
   3  -5  14   -2.63    2.77
  -3   5 -14    1.46    3.11
   3  -5  15   11.81    2.62
  -3   5 -15   13.34    2.85
   3  -4 -18    1.18    1.65
   3  -4 -17    1.19    2.01
   3  -4 -17    3.82    2.55
   3  -4 -16   -0.40    2.11
   3  -4 -16    1.83    3.00
   3  -4 -15    9.95    3.10
   3  -4 -15   10.02    3.32
   3  -4 -14   -0.86    2.44
   3  -4 -14   -1.98    3.52
   3  -4 -14   -0.71    3.07
   3  -4 -13   21.70    4.69
   3  -4 -13   20.05    3.68
   3  -4 -13    9.84    3.25
   3  -4 -12   -0.77    3.36
   3  -4 -12    1.36    2.23
  -3   4  12   -1.01    5.47
   3  -4 -12    4.09    3.52
   3  -4 -11  229.02   11.62
   3  -4 -11  246.37   11.32
  -3   4  11  237.32   22.40
   3  -4 -10    8.73    3.56
  -3   4  10    6.37    6.07
   3  -4 -10    8.51    3.47
   3  -4  -9  142.93    8.89
   3  -4  -9  145.38    8.27
  -3   4   9  136.40   15.31
  -3   4   8    6.42    5.36
   3  -4  -8   -0.33    5.63
  -3   4   7    2.41    5.00
   3  -4  -7    2.35    4.68
  -3   4   6   -0.90    4.99
   3  -4  -6    4.11    4.74
   3  -4  -5   74.27   11.17
   3  -4  -5   68.01   11.80
  -3   4   5   78.53   10.08
   3  -4  -4    6.19    7.46
   3  -4  -4    7.33    6.71
  -3   4   4    6.19    4.49
   3  -4  -4    3.10    4.54
   3  -4  -3  307.88   21.02
   3  -4  -3  292.53   22.06
   3  -4  -3  285.01   18.33
   3  -4  -2  373.95   24.68
   3  -4  -2  390.37   23.89
   3  -4  -2  369.01   19.72
   3  -4  -1  766.27   32.75
   3  -4  -1  736.15   33.69
   3  -4  -1  766.03   26.92
   3  -4   0   71.91   11.51
   3  -4   0   97.55   14.28
   3  -4   0   74.49    9.32
   3  -4   1  202.10   17.74
   3  -4   1  195.94   19.18
   3  -4   1  213.68   14.75
   3  -4   2    2.37    5.44
   3  -4   2    6.14    7.02
   3  -4   2    2.55    3.93
   3  -4   3   22.74    7.32
   3  -4   3   33.64    7.17
   3  -4   4  148.04   14.73
   3  -4   4  156.05   14.62
   3  -4   5   12.47    5.61
   3  -4   5   16.60    6.53
   3  -4   6   13.82    5.92
   3  -4   7   19.57    6.91
  -3   4  -7   24.95    3.64
   3  -4   8  134.26   17.15
  -3   4  -8  157.20    8.58
   3  -4   9   -3.64    5.43
  -3   4  -9    1.91    2.87
   3  -4  10  254.37   25.27
  -3   4 -10  289.28   12.04
  -3   4 -11   27.16    4.70
   3  -4  12   35.20    6.81
  -3   4 -12    6.75    3.65
  -3   4 -13    6.21    3.62
   3  -4  13    5.70    4.22
  -3   4 -13    7.76    4.20
  -3   4 -14   12.07    3.47
   3  -4  14   11.13    3.92
  -3   4 -14   11.95    3.88
  -3   4 -15   24.18    3.56
  -3   4 -15   26.09    4.03
   3  -4  15   22.81    3.95
  -3   4 -16   21.95    2.99
   3  -4  16   17.26    2.73
  -3   4 -16   23.09    2.93
   3  -3 -19   -0.21    1.45
   3  -3 -18    7.19    2.46
   3  -3 -17   -0.67    2.54
   3  -3 -17    2.12    2.26
   3  -3 -16    4.83    2.78
   3  -3 -16    2.76    2.96
   3  -3 -15    4.43    3.02
   3  -3 -15   -1.27    3.04
   3  -3 -14   32.69    4.94
   3  -3 -14   28.67    4.45
   3  -3 -13   52.94    5.65
   3  -3 -13   49.61    5.49
  -3   3  13   58.30   13.08
  -3   3  12    3.85    5.04
   3  -3 -12    8.35    3.26
   3  -3 -12    4.88    3.16
   3  -3 -11   47.36    5.32
  -3   3  11   45.73   10.70
   3  -3 -11   42.93    5.14
   3  -3 -11   44.33    4.73
   3  -3 -10  217.54    9.98
   3  -3 -10  205.75    8.96
  -3   3  10  223.05   20.64
  -3   3   9   16.18    7.22
   3  -3  -8   12.15    5.26
  -3   3   8    2.31    5.19
   3  -3  -7   28.98    6.72
  -3   3   7   23.09    7.34
  -3   3   6  510.55   24.67
   3  -3  -6  542.80   24.82
   3  -3  -6  498.27   25.06
   3  -3  -5  258.84   18.75
   3  -3  -5  267.74   18.62
   3  -3  -5  289.98   18.50
  -3   3   5  270.01   17.04
   3  -3  -4  145.98   13.68
   3  -3  -4  132.57   13.80
   3  -3  -4  150.17   13.52
   3  -3  -4  107.83   11.93
   3  -3  -3  408.64   21.58
   3  -3  -3  390.64   22.29
   3  -3  -3  394.23   21.07
   3  -3  -3  361.10   19.70
   3  -3  -2  261.90   17.84
   3  -3  -2  282.02   19.19
   3  -3  -2  257.53   17.61
   3  -3  -2  248.21   15.51
   3  -3  -1   44.63   10.49
   3  -3  -1   38.67    9.09
   3  -3  -1   34.23    8.97
   3  -3  -1   37.01    6.90
   3  -3   0   -2.04    8.26
   3  -3   0    0.58    6.87
   3  -3   0    0.29    6.68
   3  -3   0    0.32    4.19
   3  -3   1   15.81    6.99
   3  -3   1   18.62    8.60
   3  -3   1   11.51    6.77
   3  -3   1   11.76    5.09
   3  -3   2   11.53    6.27
   3  -3   2    9.03    7.59
   3  -3   2   15.97    7.05
   3  -3   2   15.35    5.85
   3  -3   3  213.68   15.73
   3  -3   3  207.99   16.45
   3  -3   3  215.30   17.74
   3  -3   4   22.61    7.61
   3  -3   4   27.84    7.05
   3  -3   4   24.54    6.92
   3  -3   5   56.08   10.34
   3  -3   5   56.15    8.27
   3  -3   6   41.49    7.47
   3  -3   6   34.54    9.15
   3  -3   7   68.53   11.98
   3  -3   8   19.55    8.18
  -3   3  -8   22.69    3.68
   3  -3   9   25.16    9.54
  -3   3  -9   23.44    4.10
   3  -3  10   15.68    6.51
  -3   3 -10   19.19    4.31
   3  -3  11   14.95    8.46
  -3   3 -11   15.12    4.64
  -3   3 -12    0.87    3.60
  -3   3 -13   -0.42    3.69
  -3   3 -13   -5.86    4.72
  -3   3 -14    0.50    3.42
  -3   3 -14    0.23    3.39
   3  -3  15   14.36    4.18
  -3   3 -15   15.93    3.96
  -3   3 -15   17.25    3.90
   3  -3  16   12.85    3.22
  -3   3 -16   13.37    3.33
  -3   3 -16   11.50    2.87
  -3   3 -17   13.05    2.48
  -3   3 -17   11.73    2.04
   3  -2 -19   25.35    3.14
   3  -2 -18   11.53    3.05
   3  -2 -17    7.90    3.29
   3  -2 -16    2.11    3.35
   3  -2 -15   99.11    7.19
   3  -2 -15   95.93    7.54
   3  -2 -14   40.72    5.63
   3  -2 -14   47.86    5.32
   3  -2 -13   19.98    4.24
   3  -2 -13   18.97    3.68
  -3   2  13   21.79    8.78
   3  -2 -12   18.13    3.74
   3  -2 -12   18.61    3.69
  -3   2  12   19.87    8.40
   3  -2 -11    2.08    2.27
  -3   2  11   -2.71    7.07
   3  -2 -11    0.81    2.55
  -3   2  10   -2.82    6.44
   3  -2 -10    2.04    2.32
  -3   2   9   24.51    8.46
  -3   2   8   64.81   11.11
  -3   2   7  192.08   16.00
   3  -2  -7  223.98   14.47
   3  -2  -7  205.19   14.81
   3  -2  -6  213.13   14.43
   3  -2  -6  214.86   14.58
   3  -2  -6  194.32   14.53
  -3   2   6  199.97   15.85
   3  -2  -5   46.99    8.06
   3  -2  -5   51.17    9.64
   3  -2  -5   45.68    8.43
  -3   2   5   55.36    9.40
   3  -2  -4  140.34   11.96
   3  -2  -4  139.74   13.00
   3  -2  -4  118.71   12.12
   3  -2  -3  125.15   11.74
   3  -2  -3  120.98   11.47
   3  -2  -3  122.81   12.50
   3  -2  -2  404.44   19.47
   3  -2  -2  417.52   18.70
   3  -2  -1  976.74   29.21
   3  -2  -1  995.69   26.90
   3  -2   0  230.69   15.26
   3  -2   0  222.41   13.21
   3  -2   1  578.69   23.27
   3  -2   1  586.75   21.39
   3  -2   2   30.30    7.18
   3  -2   2   39.99    7.31
   3  -2   2   31.61    8.34
   3  -2   3  620.30   26.04
   3  -2   3  605.86   24.48
   3  -2   3  602.12   24.40
   3  -2   4  917.15   29.89
   3  -2   4  875.83   30.83
   3  -2   4  880.02   28.86
   3  -2   4  851.06   30.46
   3  -2   5 1002.42   31.09
   3  -2   5  998.62   31.26
   3  -2   5  946.01   29.44
   3  -2   6   58.64   10.59
   3  -2   6   61.58    7.88
   3  -2   6   60.07    8.49
   3  -2   7   86.46   12.48
   3  -2   8    4.03    6.66
   3  -2   9    8.64    7.45
  -3   2  -9    2.33    2.49
   3  -2  10    2.93    5.94
  -3   2 -10    1.73    3.02
   3  -2  11   17.34    9.01
  -3   2 -11   23.90    4.49
  -3   2 -12   21.52    4.80
  -3   2 -13   36.81    5.26
  -3   2 -13   49.69    6.61
  -3   2 -14    2.08    4.21
  -3   2 -14    0.77    3.45
  -3   2 -15  121.71    8.36
  -3   2 -15  115.82    7.53
  -3   2 -16    5.44    3.58
  -3   2 -16    6.86    2.75
   3  -2  17   35.38    3.94
  -3   2 -17   34.82    3.30
  -3   2 -17   34.22    4.27
  -3   2 -18    1.71    1.77
   3  -1 -19   10.51    2.77
   3  -1 -18   61.30    5.45
   3  -1 -17  147.04    8.52
   3  -1 -16  246.45   11.42
   3  -1 -15  302.32   12.88
   3  -1 -14   62.54    5.76
   3  -1 -14   58.23    6.45
  -3   1  13   37.09   11.03
   3  -1 -13   46.68    5.82
   3  -1 -13   40.33    5.02
  -3   1  12    1.88    6.30
   3  -1 -12   -1.17    2.56
   3  -1 -12   -0.53    2.96
   3  -1 -12   -0.96    2.23
   3  -1 -11   40.74    4.38
  -3   1  11   39.40   11.22
   3  -1 -11   39.41    4.74
  -3   1  10   14.03    7.99
  -3   1   9  194.69   18.10
  -3   1   8    2.98    6.15
   3  -1  -7  191.77   11.99
  -3   1   7  177.17   15.60
   3  -1  -7  201.24   12.25
   3  -1  -7  184.83   12.37
   3  -1  -6    1.56    3.76
  -3   1   6    1.56    6.81
   3  -1  -6   -0.45    4.05
   3  -1  -5   52.78    6.89
  -3   1   5   51.11    9.01
   3  -1  -4   21.09    7.52
   3  -1  -3  779.64   26.31
   3  -1  -2  886.43   25.59
   3  -1  -1   11.71    5.14
   3  -1   0 4026.18   50.21
   3  -1   1   22.41    5.82
   3  -1   2  527.32   20.06
   3  -1   3  392.66   18.65
   3  -1   4   18.88    5.60
   3  -1   4   19.82    6.95
   3  -1   5   30.96    8.53
   3  -1   5   15.56    4.46
   3  -1   5   21.26    5.46
   3  -1   6  101.89    8.94
   3  -1   6  111.03   13.50
   3  -1   6  111.18    9.92
   3  -1   7  450.66   25.74
   3  -1   7  453.66   24.24
   3  -1   8  121.80   15.06
   3  -1   8  132.94   14.69
   3  -1   9    2.82    6.00
   3  -1   9    3.36    6.04
   3  -1  10   64.25   12.22
  -3   1 -10   76.15    6.27
   3  -1  10   56.52   12.45
   3  -1  11   18.74    8.19
  -3   1 -11   24.62    4.50
   3  -1  11   25.74   10.04
  -3   1 -12  223.41   11.11
   3  -1  12  211.35   23.65
  -3   1 -13    4.63    3.29
  -3   1 -13    6.78    4.03
  -3   1 -14   68.28    7.28
  -3   1 -14   69.38    6.31
  -3   1 -15   31.38    4.26
  -3   1 -15   33.13    5.92
  -3   1 -16   26.79    5.30
  -3   1 -16   28.72    3.86
  -3   1 -17    9.12    3.64
  -3   1 -18   56.04    4.68
  -3   1 -19   -0.45    1.40
   3   0 -19    0.42    2.01
   3   0 -18  197.13    8.97
   3   0 -17    4.07    4.00
   3   0 -16  182.89   10.06
   3   0 -16  160.94    7.98
   3   0 -15   15.26    5.08
   3   0 -15   12.26    3.16
   3   0 -14   43.62    4.97
   3   0 -14   42.02    5.83
  -3   0  13    9.44    6.92
   3   0 -13    6.27    2.80
   3   0 -13   10.60    3.93
   3   0 -12  326.20   11.82
  -3   0  12  322.11   27.46
   3   0 -12  302.91   11.51
   3   0 -12  325.12   12.62
   3   0 -11  113.91    7.29
   3   0 -11  103.73    6.65
   3   0 -11  110.15    6.89
  -3   0  11  114.11   16.07
  -3   0  10  317.30   24.31
  -3   0   9  189.88   17.94
  -3   0   8   24.51    8.48
  -3   0   7   37.30    8.97
   3   0  -7   45.58    5.42
  -3   0   6    2.55    6.68
  -3   0   5    0.82    5.88
   3   0  -4  180.54   14.36
   3   0  -3   -3.28    5.86
   3   0  -2  354.57   16.42
   3   0  -1  479.72   17.31
   3   0   0  397.65   15.36
   3   0   1 3002.83   41.73
   3   0   2   73.80    8.13
   3   0   3 1317.16   31.05
   3   0   4   17.09    6.59
   3   0   5  572.74   23.16
   3   0   5  556.84   23.70
   3   0   6   -0.53    6.33
   3   0   6    6.10    2.91
   3   0   6    9.22    7.46
   3   0   7    4.43    6.26
   3   0   7   -0.01    6.58
   3   0   8    2.78    5.60
   3   0   8    6.95    6.80
   3   0   9  425.01   26.39
   3   0   9  432.03   27.66
   3   0  10    0.73    6.20
   3   0  10    5.19    6.42
  -3   0 -10    5.71    3.78
  -3   0 -11  246.72   10.77
   3   0  11  231.15   22.07
   3   0  11  239.25   23.34
  -3   0 -11  233.14    9.80
   3   0  12   19.90    8.40
  -3   0 -12   26.19    3.95
   3   0  12   28.03   10.01
  -3   0 -12   30.16    4.87
   3   0  13   21.90    9.58
  -3   0 -13   13.11    3.25
  -3   0 -13   11.89    4.21
   3   0  13   15.74    7.98
  -3   0 -13   17.88    3.62
  -3   0 -14  112.10    8.69
  -3   0 -15    5.88    4.66
  -3   0 -16    6.43    4.23
  -3   0 -17   32.08    5.02
  -3   0 -18    0.01    2.67
  -3   0 -19   17.24    2.74
   3   1 -19   98.86    5.32
   3   1 -18    3.73    2.94
   3   1 -17    1.85    3.62
   3   1 -17    3.59    2.20
   3   1 -16   33.81    4.25
   3   1 -16   37.98    5.88
   3   1 -15   69.59    6.14
   3   1 -15   68.29    7.42
   3   1 -14   22.15    4.29
   3   1 -14   23.95    5.16
   3   1 -13  127.29    8.13
  -3  -1  13  123.50   17.61
   3   1 -13  128.53    8.89
   3   1 -12    4.03    3.07
   3   1 -12    1.58    3.14
  -3  -1  12    1.67    5.98
   3   1 -11  172.63    9.08
  -3  -1  11  201.41   20.70
   3   1 -11  183.04    9.10
  -3  -1  10   30.62    9.03
   3   1 -10   31.38    4.09
  -3  -1   9  314.49   22.63
  -3  -1   8    3.75    6.77
  -3  -1   7  597.03   27.36
  -3  -1   6  230.01   16.11
  -3  -1   5    2.55    5.55
  -3  -1   4   40.68    7.33
   3   1  -3  518.79   21.12
   3   1  -2   28.37    6.45
   3   1  -1   27.19    5.66
   3   1   0   19.60    4.87
   3   1   1  124.21    8.66
   3   1   2   26.82    5.64
   3   1   3  271.98   13.73
   3   1   4   31.99    6.42
   3   1   4   31.50    6.70
   3   1   5   13.36    6.39
   3   1   5    9.88    5.83
   3   1   6    0.65    6.49
   3   1   6    6.62    6.56
   3   1   7  330.96   19.98
   3   1   8   28.62    8.03
   3   1   9  475.03   27.19
   3   1  10  279.83   22.55
   3   1  11   -0.72    6.47
  -3  -1 -11    3.10    2.43
  -3  -1 -11   -0.64    2.62
  -3  -1 -12  163.26    8.95
  -3  -1 -12  165.71    9.21
   3   1  12  170.08   20.09
   3   1  12  166.56   20.24
  -3  -1 -13   35.61    5.19
   3   1  13   29.03   10.03
  -3  -1 -13   37.97    5.60
   3   1  13   30.09    9.97
  -3  -1 -14  151.41    8.95
  -3  -1 -14  142.75    9.43
  -3  -1 -15  107.74    7.82
  -3  -1 -15  106.93    8.60
  -3  -1 -16   66.57    6.98
  -3  -1 -17   17.90    4.50
  -3  -1 -18   -1.55    3.09
  -3  -1 -18    2.07    2.37
  -3  -1 -19   29.88    3.55
   3   2 -19   14.91    2.36
   3   2 -18    0.64    2.37
   3   2 -18    1.20    1.53
   3   2 -17   27.06    4.40
   3   2 -17   24.45    3.43
   3   2 -16   -0.40    3.92
   3   2 -16   -1.59    3.03
   3   2 -15   33.93    5.70
   3   2 -15   32.94    5.01
   3   2 -14    3.04    4.03
   3   2 -14    3.05    3.54
   3   2 -13   10.80    4.23
   3   2 -13   12.70    4.28
  -3  -2  13   21.20    8.67
   3   2 -12   11.47    4.23
  -3  -2  12    6.78    6.42
   3   2 -12   13.84    4.06
  -3  -2  11  247.81   22.86
   3   2 -11  255.16   11.09
   3   2 -11  255.66   11.04
  -3  -2  10  224.90   20.75
   3   2 -10  253.26   10.49
   3   2 -10  244.70   10.26
  -3  -2   9   -4.37    6.71
  -3  -2   8  234.25   18.63
  -3  -2   7   23.80    7.19
  -3  -2   6  113.88   11.69
  -3  -2   6  128.02    9.08
  -3  -2   5    8.01    5.61
  -3  -2   4  557.39   20.78
   3   2  -2  426.79   17.89
   3   2  -1  403.96   15.61
   3   2   0 2814.24   36.52
   3   2   1    3.72    3.52
   3   2   2 1178.10   23.81
   3   2   3    6.38    3.95
   3   2   4    3.24    4.64
   3   2   4    1.82    3.91
   3   2   5   13.91    5.66
   3   2   5   14.84    5.58
   3   2   6   10.27    5.92
   3   2   6   16.64    6.40
  -3  -2  -7  126.61    8.76
   3   2   7  143.05   13.55
   3   2   8   74.88   11.34
   3   2   9  176.72   16.82
   3   2  10   32.04    9.03
   3   2  11  106.93   15.45
  -3  -2 -11  117.79    7.28
  -3  -2 -11  122.36    7.50
   3   2  12  687.69   38.89
  -3  -2 -12  683.93   17.82
  -3  -2 -12  717.89   18.42
   3   2  13   22.82    8.52
   3   2  13   17.75    7.96
  -3  -2 -13   19.46    4.51
  -3  -2 -13   23.01    4.48
  -3  -2 -14    4.85    3.55
  -3  -2 -14    0.08    3.30
  -3  -2 -15  143.74    9.20
  -3  -2 -15  148.78    9.51
  -3  -2 -16  113.27    8.18
  -3  -2 -17    0.77    3.21
  -3  -2 -18   91.39    6.75
  -3  -2 -18  110.41    8.09
  -3  -2 -19   55.69    4.53
   3   3 -18   40.60    3.70
   3   3 -18   36.88    3.16
   3   3 -17    7.00    3.09
   3   3 -17    0.60    2.35
   3   3 -16    2.32    3.25
   3   3 -16   -1.77    3.01
   3   3 -15    8.96    4.09
   3   3 -15    6.96    3.91
   3   3 -14   66.76    6.84
   3   3 -14   71.94    7.05
   3   3 -13   48.67    6.12
   3   3 -13   52.43    6.55
  -3  -3  12   40.50   10.20
   3   3 -12   35.60    5.14
   3   3 -12   38.12    5.77
   3   3 -11  164.99    9.12
   3   3 -11  171.63    9.63
  -3  -3  11  164.77   18.88
  -3  -3  10   49.81   10.78
   3   3 -10   71.65    6.47
   3   3 -10   60.60    5.81
  -3  -3   9    0.84    4.26
   3   3  -9    0.23    2.43
  -3  -3   8   64.78   10.85
  -3  -3   7  216.95   16.80
  -3  -3   6  768.17   23.28
  -3  -3   6  710.52   27.44
  -3  -3   5  132.99   10.38
  -3  -3   5  120.62   11.34
  -3  -3   4  256.63   14.59
  -3  -3   4  245.99   13.95
  -3  -3   3  122.39   10.79
  -3  -3   3  105.86    8.93
   3   3  -1  301.15   13.60
   3   3   0  362.99   13.72
   3   3   1 4807.52   42.91
   3   3   2  255.70   10.30
   3   3   3  543.88   15.92
   3   3   4  514.68   18.58
   3   3   4  511.65   17.20
   3   3   5    2.01    4.14
  -3  -3  -5    1.48    4.44
   3   3   5   -1.74    3.95
   3   3   6   32.07    6.85
  -3  -3  -6   34.81    6.31
   3   3   6   33.34    7.30
  -3  -3  -7   -0.32    3.00
   3   3   7    2.92    5.34
   3   3   8  138.70   14.06
   3   3   9   16.85    7.55
   3   3  10   55.72   10.92
  -3  -3 -11   12.38    3.26
   3   3  11    8.41    6.30
  -3  -3 -11   12.56    3.06
  -3  -3 -12  180.41    9.13
  -3  -3 -12  197.46   10.18
   3   3  12  179.58   20.43
   3   3  13   42.29   11.12
  -3  -3 -13   42.38    5.23
  -3  -3 -13   43.67    5.77
   3   3  13   44.45   12.10
  -3  -3 -14    1.79    4.07
  -3  -3 -14   -1.71    3.31
   3   3  14    3.48    6.00
  -3  -3 -15  184.23   10.02
  -3  -3 -15  196.11   11.31
  -3  -3 -16    4.23    3.56
  -3  -3 -16    5.38    4.14
  -3  -3 -17  474.47   14.68
  -3  -3 -18   28.79    3.98
  -3  -3 -18   36.19    5.45
  -3  -3 -19   25.10    3.16
  -3  -3 -19   27.84    4.02
   3   4 -17   14.79    2.84
   3   4 -17   11.18    2.57
   3   4 -16   32.29    4.32
   3   4 -16   33.68    4.34
   3   4 -15   70.90    6.26
   3   4 -15   79.03    6.85
   3   4 -14   40.22    5.39
   3   4 -14   38.30    6.04
   3   4 -13  155.02    9.46
   3   4 -13  160.81    9.96
   3   4 -12   32.42    5.71
   3   4 -12   30.58    5.03
   3   4 -11   75.54    6.62
   3   4 -11   77.51    7.23
   3   4 -10   62.66    5.84
   3   4 -10   67.58    6.51
   3   4  -9   75.43    6.41
   3   4  -9   75.05    5.79
  -3  -4   9   73.20   11.31
  -3  -4   8   18.30    6.09
   3   4  -8   16.41    3.66
  -3  -4   7    5.41    4.31
  -3  -4   6   62.11    8.75
  -3  -4   6   61.42    7.98
  -3  -4   5  361.51   17.86
  -3  -4   5  352.66   18.34
  -3  -4   4  207.98   14.60
  -3  -4   4  231.23   13.05
  -3  -4   3  309.39   17.61
  -3  -4   3  313.14   13.94
  -3  -4   2  394.72   19.92
  -3  -4   2  399.92   14.07
  -3  -4   1 1063.27   31.24
  -3  -4   0    4.44    6.35
  -3  -4  -1  196.54   14.37
   3   4   1  197.21    8.53
   3   4   2  408.19   11.26
  -3  -4  -2  385.90   19.31
   3   4   3  245.36    9.26
  -3  -4  -3  242.77   15.53
   3   4   4    8.36    2.98
  -3  -4  -4   13.48    6.15
   3   4   5   34.64    6.22
   3   4   5   37.07    5.28
  -3  -4  -5   35.33    7.48
   3   4   6   41.33    7.27
   3   4   6   38.20    6.06
  -3  -4  -6   31.72    6.61
  -3  -4  -7  235.46   14.65
   3   4   7  238.90   16.10
   3   4   7  248.01   15.16
  -3  -4  -8   55.55    7.33
   3   4   8   59.01    8.72
   3   4   8   55.39    9.28
   3   4   9    3.60    4.82
   3   4  10   15.89    7.17
   3   4  11    8.30    7.01
  -3  -4 -11   10.33    3.26
   3   4  12   57.24   11.02
  -3  -4 -12   47.95    5.55
   3   4  12   45.06   10.97
  -3  -4 -12   49.11    4.89
   3   4  13    3.22    5.64
  -3  -4 -13   -1.06    2.77
  -3  -4 -13   -1.97    3.59
   3   4  13    5.66    7.67
  -3  -4 -14   10.79    4.16
  -3  -4 -14   11.44    3.59
  -3  -4 -15   16.24    5.23
  -3  -4 -15   11.99    3.34
  -3  -4 -16   32.47    6.07
  -3  -4 -16   35.21    4.53
  -3  -4 -17   83.61    6.17
  -3  -4 -17   82.98    8.22
  -3  -4 -18   10.81    2.77
  -3  -4 -18   13.27    4.44
  -3  -4 -19    0.12    2.56
   3   5 -17   61.47    4.03
   3   5 -16   60.86    4.52
   3   5 -16   65.45    5.15
   3   5 -15   60.74    5.14
   3   5 -15   55.23    5.62
   3   5 -14    9.07    3.31
   3   5 -14   10.69    4.57
   3   5 -13    0.67    2.71
   3   5 -13    5.08    4.74
   3   5 -12    7.81    3.61
   3   5 -12   10.79    5.24
   3   5 -11   40.67    5.03
   3   5 -11   37.78    5.94
   3   5 -10   16.43    4.75
   3   5 -10   11.98    3.29
   3   5  -9    5.48    3.49
   3   5  -9    4.78    2.47
   3   5  -8   77.17    6.49
   3   5  -7    3.80    2.69
  -3  -5   5   36.58    7.59
  -3  -5   5   47.28    8.19
  -3  -5   4  432.27   22.85
  -3  -5   3  633.53   27.32
  -3  -5   2  244.84   17.27
  -3  -5   1   81.80   11.41
  -3  -5   0   40.81    9.11
  -3  -5  -1   33.26    9.28
  -3  -5  -2  280.10   18.61
  -3  -5  -3   93.83   12.03
  -3  -5  -4  941.06   32.37
  -3  -5  -5  189.24   14.96
  -3  -5  -6   64.37    9.35
   3   5   6   82.88    7.34
   3   5   6   78.68    8.65
  -3  -5  -7  309.35   19.02
   3   5   7  299.75   17.66
   3   5   7  327.84   15.84
  -3  -5  -8  170.57   14.12
  -3  -5  -8  162.55   13.60
   3   5   8  161.08   14.34
   3   5   8  162.99   12.52
   3   5   9   38.83    8.22
   3   5   9   46.99    7.77
  -3  -5 -10  159.25    8.64
   3   5  10  162.71   16.72
  -3  -5 -11   29.29    4.38
   3   5  11   21.90    8.09
  -3  -5 -11   28.79    3.71
  -3  -5 -12   42.83    5.52
   3   5  12   52.74   11.72
  -3  -5 -12   40.73    4.48
  -3  -5 -13   54.32    6.37
   3   5  13   49.59   11.62
  -3  -5 -14    3.02    4.24
  -3  -5 -15   29.26    6.12
  -3  -5 -16    0.03    4.92
  -3  -5 -16    2.65    4.44
  -3  -5 -17   50.23    6.95
  -3  -5 -18   -0.89    3.63
  -3  -5 -19    0.31    2.75
   3   6 -16    8.51    2.34
   3   6 -15    2.32    2.74
   3   6 -14   33.17    5.06
   3   6 -13    6.08    2.73
   3   6 -13    6.09    4.57
   3   6 -12  105.15    8.65
   3   6 -12   97.55    6.68
   3   6 -11   56.11    6.98
   3   6 -10   89.58    7.90
   3   6  -9  276.08   12.41
   3   6  -8   48.42    5.86
   3   6  -7   46.23    5.32
  -3  -6   7   62.31    6.25
   3   6  -6    3.63    2.67
  -3  -6   5    2.09    4.67
  -3  -6   5    5.73    3.99
  -3  -6   4  100.98   12.94
  -3  -6   4   96.50   12.60
  -3  -6   3   59.44   10.68
  -3  -6   3   67.73   10.89
  -3  -6   2   36.07    8.62
  -3  -6   2   30.56    8.72
  -3  -6   1   15.19    7.57
  -3  -6   0  418.39   24.96
  -3  -6  -1  290.11   21.33
  -3  -6  -2  733.11   32.20
  -3  -6  -3  280.31   20.51
  -3  -6  -4   81.63   11.79
  -3  -6  -5   -2.54    6.81
  -3  -6  -6   85.82   11.87
  -3  -6  -6   93.53   12.21
  -3  -6  -7   13.60    6.85
  -3  -6  -7    8.53    5.09
   3   6   7    9.80    3.73
  -3  -6  -8   31.87    7.06
   3   6   8   26.63    6.13
  -3  -6  -8   25.36    6.59
   3   6   9   -0.61    4.06
  -3  -6 -10   88.71    6.60
  -3  -6 -10   95.39    6.91
   3   6  10   80.81   11.61
  -3  -6 -11   75.82    6.13
  -3  -6 -11   73.23    6.69
   3   6  11   74.21   11.80
  -3  -6 -12  147.43    8.47
   3   6  12  150.86   17.51
  -3  -6 -12  140.73    9.27
  -3  -6 -13    2.53    2.48
  -3  -6 -13    0.53    3.90
  -3  -6 -14   -1.86    2.60
  -3  -6 -14   -1.76    5.01
  -3  -6 -14    1.13    4.06
  -3  -6 -15   37.57    7.52
  -3  -6 -15   44.49    6.72
  -3  -6 -16    5.10    4.91
  -3  -6 -16   -2.47    5.23
  -3  -6 -17   14.37    5.53
  -3  -6 -18   -2.99    3.86
  -3  -6 -19   25.02    4.14
   3   7 -15   63.40    4.41
   3   7 -14    2.25    2.86
   3   7 -13    3.53    3.97
   3   7 -12    5.28    4.36
   3   7 -11   25.78    5.74
   3   7 -10  106.32    8.41
   3   7  -9  134.04    9.04
   3   7  -8   20.88    4.70
   3   7  -7   -2.44    3.41
  -3  -7   7   -0.73    3.61
   3   7  -6    1.49    2.98
  -3  -7   6    2.41    2.84
  -3  -7   5   33.47    5.07
   3   7  -5   32.08    4.13
  -3  -7   4   47.19    5.71
  -3  -7   4   49.34   10.02
  -3  -7   4   37.93    8.56
  -3  -7   3   92.50   14.01
  -3  -7   3   92.86   13.16
  -3  -7   2    7.12    5.91
  -3  -7   2   14.62    7.41
  -3  -7   1  214.73   20.41
  -3  -7   1  194.73   18.64
  -3  -7   0   44.45   10.77
  -3  -7   0   42.26   10.32
  -3  -7  -1 1487.85   50.53
  -3  -7  -1 1419.94   48.68
  -3  -7  -2  107.04   14.81
  -3  -7  -2  101.58   15.10
  -3  -7  -3    9.67    8.22
  -3  -7  -3    3.46    7.04
  -3  -7  -4   -0.29    6.58
  -3  -7  -4   -3.62    7.29
  -3  -7  -5   -5.95    7.08
  -3  -7  -5   -1.21    7.13
  -3  -7  -6   59.03   11.50
  -3  -7  -6   65.70   11.63
  -3  -7  -7  153.60   16.98
  -3  -7  -7  144.79   15.91
  -3  -7  -8   -4.60    6.22
  -3  -7  -8   -1.15    2.97
  -3  -7  -8    1.38    5.01
  -3  -7  -9    4.79    2.78
  -3  -7  -9    6.48    5.08
  -3  -7  -9    1.38    4.52
  -3  -7  -9    3.66    2.79
  -3  -7 -10  224.78   13.01
  -3  -7 -10  222.31   10.48
  -3  -7 -10  239.40   11.02
  -3  -7 -11   80.08    8.47
  -3  -7 -11   69.66    6.56
  -3  -7 -11   68.45    6.35
  -3  -7 -12  382.87   17.36
  -3  -7 -12  395.38   15.00
  -3  -7 -12  417.22   14.61
  -3  -7 -13   48.55    9.20
  -3  -7 -13   43.06    5.40
  -3  -7 -13   46.73    6.22
  -3  -7 -14    1.16    3.94
  -3  -7 -14   -0.95    5.66
  -3  -7 -14   -0.45    2.93
  -3  -7 -15    4.97    4.51
  -3  -7 -15    3.94    2.48
  -3  -7 -15    7.63    6.21
  -3  -7 -16    3.59    7.87
  -3  -7 -17   -1.92    4.61
  -3  -7 -18   43.00    5.91
  -3  -7 -19   48.74    5.52
   3   8 -14   74.39    4.59
   3   8 -13   27.50    3.95
   3   8 -12   25.59    4.47
   3   8 -11   43.40    5.59
   3   8 -10   59.40    7.13
   3   8  -9    5.18    3.96
   3   8  -8  720.72   19.39
   3   8  -7    0.23    3.28
  -3  -8   7    3.24    3.39
   3   8  -6   55.46    5.69
  -3  -8   6   61.14    7.13
   3   8  -5   61.35    5.62
  -3  -8   5   55.10    6.56
  -3  -8   4    3.34    3.87
  -3  -8   4   10.39    7.10
  -3  -8   3   15.58    4.77
  -3  -8   3   16.87   10.26
  -3  -8   3   21.98    9.22
  -3  -8   2  125.07    8.92
  -3  -8   2  106.57   15.97
  -3  -8   2   96.73   15.18
  -3  -8   1  441.58   14.38
  -3  -8   1  310.44   29.86
  -3  -8   0  239.36   10.92
  -3  -8   0  253.12   12.04
  -3  -8   0  247.53   24.16
  -3  -8   0  211.97   21.50
  -3  -8  -1   17.85    6.91
  -3  -8  -1    3.64    4.21
  -3  -8  -1   10.89   13.88
  -3  -8  -1   22.52   10.85
  -3  -8  -2   18.16    4.13
  -3  -8  -2   14.92    5.67
  -3  -8  -2   13.20    8.39
  -3  -8  -2   22.84   16.75
  -3  -8  -3   37.54    4.83
  -3  -8  -3   42.04    5.79
  -3  -8  -3   28.45    9.70
  -3  -8  -3   24.61   10.38
  -3  -8  -4  200.06    9.84
  -3  -8  -4  195.11   10.16
  -3  -8  -4  190.04   20.59
  -3  -8  -4  182.69   20.11
  -3  -8  -5    8.42    3.69
  -3  -8  -5    2.77    3.15
  -3  -8  -5    0.44    6.52
  -3  -8  -5    9.92    4.69
  -3  -8  -5   -1.42    6.68
  -3  -8  -6  161.83   12.74
  -3  -8  -6  192.88   13.76
  -3  -8  -6   70.18    7.94
  -3  -8  -6   98.86    8.01
  -3  -8  -6  151.38   20.88
  -3  -8  -6   65.20   13.93
  -3  -8  -7  150.65    8.99
  -3  -8  -7  132.87    9.21
  -3  -8  -7  116.29   16.89
  -3  -8  -7  128.63   18.99
  -3  -8  -7  109.11    8.00
  -3  -8  -8  224.19   13.16
  -3  -8  -8  180.01   19.89
  -3  -8  -8  234.65   23.39
  -3  -8  -8  189.51   10.22
  -3  -8  -9  113.00    8.07
  -3  -8  -9   97.47    7.42
  -3  -8  -9   84.08    8.62
  -3  -8 -10  391.10   18.21
  -3  -8 -10  371.19   13.41
  -3  -8 -10  375.99   14.50
  -3  -8 -11   76.97    8.82
  -3  -8 -11   79.31    6.85
  -3  -8 -11   82.89    7.43
  -3  -8 -12   91.55   10.43
  -3  -8 -12   79.18    7.52
  -3  -8 -12   83.98    7.45
  -3  -8 -13   31.32    5.22
  -3  -8 -13   29.60    5.19
  -3  -8 -13   21.40    6.46
  -3  -8 -14  110.07   10.58
  -3  -8 -14  138.13    9.76
  -3  -8 -14  110.84    8.14
  -3  -8 -15   17.85    6.34
  -3  -8 -15   21.51    3.92
  -3  -8 -16   68.25    5.58
  -3  -8 -16   64.99    7.73
  -3  -8 -17   54.97    7.04
  -3  -8 -18   20.94    5.13
  -3  -8 -19   24.86    3.53
   3   9 -13   -0.04    1.51
   3   9 -12   30.78    3.87
   3   9 -11    6.13    3.06
   3   9 -10  166.18    8.48
   3   9  -9   81.21    6.77
   3   9  -8  190.99    9.98
   3   9  -7   33.45    4.76
  -3  -9   6    2.76    3.14
   3   9  -6   38.38    6.01
  -3  -9   5   43.76    6.14
  -3  -9   4  288.58   14.06
  -3  -9   3  217.82   10.58
  -3  -9   3  237.29   24.30
  -3  -9   3  212.29   12.12
  -3  -9   2  229.57   11.40
  -3  -9   2  247.27   13.54
  -3  -9   1   86.69    7.59
  -3  -9   1  109.95   10.29
  -3  -9   0   21.99   11.43
  -3  -9   0   22.96    5.20
  -3  -9  -1   78.81    9.09
  -3  -9  -1   61.07    6.90
  -3  -9  -1   53.30   14.35
  -3  -9  -2    4.39    7.35
  -3  -9  -2    3.54    3.70
  -3  -9  -2   -6.31    4.46
  -3  -9  -2    3.54    7.22
  -3  -9  -3   57.28    9.06
  -3  -9  -3   56.16    7.87
  -3  -9  -3   38.81   14.32
  -3  -9  -4  174.55   10.83
  -3  -9  -4  205.00   23.82
  -3  -9  -4  208.59   12.45
  -3  -9  -5  175.85   11.54
  -3  -9  -5  163.38   11.09
  -3  -9  -5  163.88   22.19
  -3  -9  -6  109.81   11.24
  -3  -9  -6   98.20    9.79
  -3  -9  -6  116.05   19.57
  -3  -9  -6   26.71   11.29
  -3  -9  -7  656.21   20.52
  -3  -9  -7  738.41   21.30
  -3  -9  -7  738.73   42.29
  -3  -9  -8   49.41    6.36
  -3  -9  -8   41.28    6.36
  -3  -9  -8   47.64    6.18
  -3  -9  -8   50.20   11.87
  -3  -9  -9  279.76   13.51
  -3  -9  -9  261.36   14.49
  -3  -9  -9  243.99   12.11
  -3  -9 -10    6.55    3.96
  -3  -9 -10    4.41    5.05
  -3  -9 -11    9.82    4.49
  -3  -9 -11    9.96    5.26
  -3  -9 -12    0.86    3.12
  -3  -9 -12   -0.88    3.42
  -3  -9 -12   -6.91    5.68
  -3  -9 -13   37.38    5.61
  -3  -9 -13   24.27    6.31
  -3  -9 -14   -0.34    3.14
  -3  -9 -14    3.45    6.06
  -3  -9 -15   18.61    3.85
  -3  -9 -15   28.57    6.70
  -3  -9 -16    4.08    2.81
  -3  -9 -16    1.51    4.59
  -3  -9 -17   19.11    2.74
  -3  -9 -17   20.18    4.61
  -3  -9 -18    0.24    2.66
   3  10 -11   95.77    4.69
   3  10 -10   17.22    2.81
   3  10  -9   15.71    3.02
   3  10  -8   12.79    2.90
  -3 -10   6    3.30    3.02
  -3 -10   5  395.54   15.63
  -3 -10   4   22.15    5.21
  -3 -10   3   64.44    6.18
  -3 -10   3   95.51    9.11
  -3 -10   2  -12.80    5.46
  -3 -10   2    1.25    4.17
  -3 -10   1    0.70    3.95
  -3 -10   1  -11.19    5.47
  -3 -10   1   -5.52    7.08
  -3 -10   0   16.36    8.51
  -3 -10   0   10.21    4.00
  -3 -10   0   27.75    6.35
  -3 -10  -1   10.50    8.65
  -3 -10  -1    2.93    4.41
  -3 -10  -1   15.13    5.17
  -3 -10  -2   25.78   10.26
  -3 -10  -2   29.81    5.70
  -3 -10  -2   35.35    6.32
  -3 -10  -3   40.01   12.29
  -3 -10  -3   36.60    6.46
  -3 -10  -3   42.60    7.24
  -3 -10  -4    4.03    4.58
  -3 -10  -4   16.70    6.30
  -3 -10  -4   -4.11    8.55
  -3 -10  -5   17.76    5.34
  -3 -10  -5   29.44   11.18
  -3 -10  -5   36.21    7.35
  -3 -10  -6   97.56   10.19
  -3 -10  -6   92.28    7.83
  -3 -10  -6   84.71   16.63
  -3 -10  -7   59.52    7.79
  -3 -10  -7   56.73    8.31
  -3 -10  -7   32.41    9.73
  -3 -10  -7   34.49    5.76
  -3 -10  -8   76.04    7.81
  -3 -10  -8   77.24    8.19
  -3 -10  -9    2.57    4.16
  -3 -10  -9    0.75    4.10
  -3 -10 -10   22.06    5.32
  -3 -10 -10    1.63    4.40
  -3 -10 -11    1.02    4.49
  -3 -10 -11    1.38    4.70
  -3 -10 -12   59.39    7.80
  -3 -10 -12   67.37    7.21
  -3 -10 -13   25.41    4.95
  -3 -10 -13   22.87    5.97
  -3 -10 -14   -4.14    3.51
  -3 -10 -14    2.77    5.06
  -3 -10 -15    6.55    2.89
  -3 -10 -15   16.04    5.62
  -3 -10 -16   63.48    6.49
  -3 -10 -16  105.90    6.31
  -3 -10 -17    4.96    2.98
  -3 -10 -17   11.65    2.44
  -3 -11   5    1.79    2.74
  -3 -11   4   21.72    4.68
  -3 -11   3   70.28    6.24
  -3 -11   3   83.42    7.91
  -3 -11   2   78.13    6.83
  -3 -11   2   78.96    8.06
  -3 -11   1   -8.01    4.73
  -3 -11   1    2.38    4.34
  -3 -11   0    0.34    4.47
  -3 -11   0    9.34    5.65
  -3 -11  -1    8.47    4.84
  -3 -11  -1   11.10    5.67
  -3 -11  -2  136.62    9.91
  -3 -11  -2  137.44   11.39
  -3 -11  -3   23.85    4.29
  -3 -11  -3   21.39    6.18
  -3 -11  -3   33.04    7.19
  -3 -11  -4  181.08   10.13
  -3 -11  -4  190.52   12.10
  -3 -11  -4  180.36   12.18
  -3 -11  -5   -5.88    5.78
  -3 -11  -5   -2.25    3.03
  -3 -11  -6    4.61    5.12
  -3 -11  -6   -1.17    3.10
  -3 -11  -7    3.14    4.89
  -3 -11  -7    2.48    3.18
  -3 -11  -8    5.12    5.15
  -3 -11  -8    0.84    3.77
  -3 -11  -9   20.93    4.99
  -3 -11 -10   76.12    7.66
  -3 -11 -11   13.22    4.87
  -3 -11 -11   13.68    4.81
  -3 -11 -12   25.04    5.09
  -3 -11 -12   15.85    4.85
  -3 -11 -13    3.94    4.76
  -3 -11 -13    0.96    3.86
  -3 -11 -14   11.79    3.34
  -3 -11 -14   13.25    4.33
  -3 -11 -15   18.33    3.19
  -3 -11 -16   32.76    3.58
  -3 -12   4   54.77    5.25
  -3 -12   3    1.57    2.10
  -3 -12   3    4.00    3.15
  -3 -12   2   -1.79    2.92
  -3 -12   2    7.30    3.57
  -3 -12   2    1.17    3.53
  -3 -12   1    6.36    3.20
  -3 -12   1    5.54    3.83
  -3 -12   0    2.85    4.26
  -3 -12   0   17.52    5.04
  -3 -12  -1    4.76    4.58
  -3 -12  -1   27.43    6.04
  -3 -12  -2  177.21   11.90
  -3 -12  -2  201.62   11.33
  -3 -12  -3    1.19    5.19
  -3 -12  -3   40.73    7.19
  -3 -12  -4    6.87    5.22
  -3 -12  -4    4.85    2.72
  -3 -12  -5    3.64    5.45
  -3 -12  -5   -0.69    2.52
  -3 -12  -6   25.53    6.43
  -3 -12  -6   17.71    4.05
  -3 -12  -7   91.61    7.34
  -3 -12  -7  123.01    9.82
  -3 -12  -8    0.14    3.15
  -3 -12  -9   -2.50    3.43
  -3 -12  -9    2.19    3.12
  -3 -12 -10   10.85    3.08
  -3 -12 -10   13.87    4.19
  -3 -12 -11    3.53    3.26
  -3 -12 -12   -1.25    2.99
  -3 -12 -13    4.16    2.64
  -3 -12 -14    1.96    2.19
  -3 -12 -15    6.43    1.96
  -3 -13   3    2.30    1.93
  -3 -13   2    7.27    2.34
  -3 -13   2    5.57    2.71
  -3 -13   1   36.70    4.94
  -3 -13   1   34.71    4.38
  -3 -13   0   -1.83    2.99
  -3 -13   0    0.45    3.16
  -3 -13  -1   -6.15    3.57
  -3 -13  -1    1.18    3.47
  -3 -13  -2    7.56    3.55
  -3 -13  -2   13.25    4.62
  -3 -13  -3   17.97    4.45
  -3 -13  -3   20.24    5.23
  -3 -13  -4   -6.39    4.69
  -3 -13  -4    7.65    4.58
  -3 -13  -5   50.79    6.09
  -3 -13  -5   65.46    7.25
  -3 -13  -6   29.46    3.78
  -3 -13  -6   28.28    4.90
  -3 -13  -7   11.92    3.53
  -3 -13  -7   17.65    3.39
  -3 -13  -8    0.88    2.75
  -3 -13  -8    3.67    2.38
  -3 -13  -9   31.71    4.03
  -3 -13  -9   28.70    3.92
  -3 -13 -10   -2.64    2.57
  -3 -13 -10   -1.77    1.95
  -3 -13 -11   66.47    5.02
  -3 -13 -12    8.30    2.38
  -3 -13 -13   -0.45    1.60
  -3 -14   0    1.16    1.61
  -3 -14  -1    1.61    2.02
  -3 -14  -2   -0.35    2.21
  -3 -14  -3   20.50    3.54
  -3 -14  -4   37.85    4.57
  -3 -14  -5    4.37    2.64
  -3 -14  -6   16.20    3.25
  -3 -14  -7    1.22    2.17
  -3 -14  -8    2.04    1.96
  -3 -14  -9    0.04    1.10
  -3 -14  -9   -0.91    1.41
   4 -11  -8   67.19    4.74
   4 -11  -7  117.14    6.34
   4 -11  -6   68.88    5.41
   4 -11  -5   59.54    5.50
   4 -11  -4   27.81    4.64
   4 -11  -4   20.80    3.83
   4 -11  -3   26.79    4.68
   4 -11  -3   16.39    3.86
   4 -11  -2   31.22    4.66
   4 -11  -2   10.63    3.53
   4 -11  -1   71.36    5.71
   4 -11  -1   41.35    4.65
   4 -11   0   39.10    4.43
   4 -11   0   -7.51    3.66
   4 -11   1   30.37    4.25
   4 -11   2   -5.88    3.15
   4 -11   3   -9.30    2.96
   4 -11   4   39.93    3.52
   4 -10 -13    1.97    1.34
   4 -10 -12    5.26    1.83
   4 -10 -11   10.50    2.23
   4 -10 -10   -0.01    1.49
   4 -10  -9  108.66    6.46
   4 -10  -8   30.12    4.32
   4 -10  -7  153.92    8.47
   4 -10  -6   18.54    5.03
   4 -10  -6   25.13    4.54
   4 -10  -5   62.45    6.84
   4 -10  -5   49.15    5.74
   4 -10  -4   19.23    5.45
   4 -10  -4    3.59    3.79
   4 -10  -3   23.72    4.67
   4 -10  -3   49.05    6.47
   4 -10  -2    7.61    4.28
   4 -10  -2   40.83    6.30
   4 -10  -1  -17.57    6.04
   4 -10  -1   23.93    5.49
   4 -10   0   22.80    4.86
   4 -10   1  -14.10    4.67
   4 -10   1   11.77    3.83
   4 -10   2   19.07    4.81
   4 -10   2   29.98    4.42
   4 -10   3    9.47    4.11
   4 -10   3   29.03    3.64
   4 -10   4   50.31    5.63
   4 -10   5   12.48    3.57
   4 -10   6    6.87    2.80
   4  -9 -15    7.15    2.05
   4  -9 -14    6.46    2.28
   4  -9 -13   23.46    3.38
   4  -9 -12   28.04    3.74
   4  -9 -11   40.57    4.45
   4  -9 -10    1.40    2.38
   4  -9 -10    7.29    2.97
   4  -9  -9   18.34    3.17
   4  -9  -9   33.51    4.66
   4  -9  -8    9.53    3.99
   4  -9  -8    0.74    2.29
   4  -9  -7   14.11    4.49
   4  -9  -7   36.04    5.59
   4  -9  -6    8.34    4.48
   4  -9  -6   17.88    5.22
   4  -9  -6   18.11    4.68
   4  -9  -5   32.12    6.10
   4  -9  -5   50.45    6.91
   4  -9  -5   33.29    5.78
   4  -9  -4    8.53    5.26
   4  -9  -4    6.46    4.96
   4  -9  -4   -2.39    4.69
   4  -9  -3    1.61    4.73
   4  -9  -3    8.54    5.04
   4  -9  -2   98.59    9.02
   4  -9  -2   89.88    8.31
   4  -9  -1  153.79   10.28
   4  -9  -1  141.45   10.08
   4  -9   0  238.64   12.41
   4  -9   0  256.05   12.18
   4  -9   0  245.99   12.65
   4  -9   1   39.21    5.78
   4  -9   1   39.44    6.69
   4  -9   2   70.61    6.85
   4  -9   2   67.08    7.51
   4  -9   3   14.35    5.07
   4  -9   3   28.44    4.65
   4  -9   4    2.13    4.44
   4  -9   5   12.23    4.70
   4  -9   6   -0.88    3.77
   4  -9   7   53.10    5.48
  -4   9  -7   42.88    4.16
   4  -9   8    4.28    2.72
  -4   9  -8    4.58    1.93
   4  -9   9    1.60    1.96
   4  -8 -16   72.65    4.57
   4  -8 -15    1.71    2.37
   4  -8 -14   31.00    4.38
   4  -8 -13  112.56    7.44
   4  -8 -12    5.57    3.16
   4  -8 -11   12.19    3.43
   4  -8 -10   -4.83    3.60
   4  -8  -9   -2.64    3.64
   4  -8  -9    1.98    2.92
   4  -8  -8   21.40    3.83
   4  -8  -8   18.15    4.32
   4  -8  -7   15.83    3.28
   4  -8  -7   11.23    4.05
   4  -8  -7   21.22    5.24
   4  -8  -6   57.90    6.75
   4  -8  -6   73.19    6.96
   4  -8  -6   66.07    7.60
   4  -8  -5   -6.17    4.53
   4  -8  -5   -3.50    5.00
   4  -8  -4    1.25    5.17
   4  -8  -4  -10.96    5.30
   4  -8  -3   19.70    5.23
   4  -8  -3   22.03    4.94
   4  -8  -2    9.35    4.50
   4  -8  -2   10.46    4.81
   4  -8  -1   17.95    4.84
   4  -8  -1   31.02    6.00
   4  -8  -1   34.54    6.02
   4  -8   0    4.33    4.10
   4  -8   0  -10.63    5.59
   4  -8   0   -0.33    4.28
   4  -8   1   55.02    6.57
   4  -8   1   70.88    7.53
   4  -8   2   25.51    5.10
   4  -8   2   25.81    5.81
   4  -8   3   48.15    5.83
   4  -8   3   43.47    6.62
   4  -8   4   10.81    3.71
   4  -8   4  -10.47    5.98
   4  -8   5   21.99    5.48
   4  -8   6   -8.50    5.74
   4  -8   7    2.06    4.82
   4  -8   8   -4.52    4.35
  -4   8  -9   24.22    3.83
   4  -8   9   20.46    4.22
  -4   8 -10    8.46    2.56
   4  -8  10   10.18    2.91
   4  -8  11   21.17    2.77
  -4   8 -11   21.86    2.69
   4  -7 -17   10.29    2.34
   4  -7 -16   88.23    5.92
   4  -7 -15    4.69    3.14
   4  -7 -14    3.03    3.36
   4  -7 -13   -1.58    3.86
   4  -7 -12   10.69    3.86
   4  -7 -11    1.93    3.55
   4  -7 -10   36.49    5.27
   4  -7  -9    2.83    3.36
   4  -7  -9   -7.56    3.55
   4  -7  -8  129.18    8.36
   4  -7  -8  137.73    9.05
   4  -7  -8  114.31    8.30
   4  -7  -7  174.76   10.27
   4  -7  -7  157.26   21.25
   4  -7  -7  168.01    9.15
   4  -7  -7  153.09    9.49
   4  -7  -6   38.19   11.37
   4  -7  -6   53.09    6.51
   4  -7  -6   30.93    5.39
   4  -7  -6   54.14    5.15
   4  -7  -6   48.59    5.63
   4  -7  -5   27.61    5.33
   4  -7  -5   11.06    4.18
   4  -7  -5   17.18   11.04
   4  -7  -5   13.22    3.48
   4  -7  -4  312.58   13.59
   4  -7  -4  291.82   13.39
   4  -7  -4  292.70   12.94
   4  -7  -3    2.60    3.76
   4  -7  -3    7.69    4.40
   4  -7  -3    6.36    4.17
   4  -7  -2   19.69    5.15
   4  -7  -2   13.61    4.50
   4  -7  -2    6.27    7.35
   4  -7  -2   15.95    4.47
   4  -7  -1   13.93    4.80
   4  -7  -1    7.52    3.92
   4  -7  -1    2.84    7.05
   4  -7  -1    7.15    4.21
   4  -7   0  154.69   22.04
   4  -7   0  162.19   10.24
   4  -7   0  152.62    9.96
   4  -7   0  173.07   10.46
   4  -7   1   -6.20    5.17
   4  -7   1   16.15    4.79
   4  -7   1    3.15    7.17
   4  -7   1    7.33    4.31
   4  -7   2  333.16   30.50
   4  -7   2  353.55   14.55
   4  -7   2  365.02   14.93
   4  -7   3    6.95    3.35
   4  -7   3    7.37    4.84
   4  -7   4   16.35    4.00
   4  -7   4   25.08    6.28
   4  -7   5    5.01    4.77
   4  -7   6   19.55    6.14
   4  -7   7   42.07    7.12
   4  -7   8   93.14    8.62
   4  -7   9   92.66    8.23
  -4   7 -10    3.23    3.41
   4  -7  10    1.57    3.70
  -4   7 -11    2.65    2.85
   4  -7  11    3.49    3.10
  -4   7 -12    7.32    2.47
   4  -7  12    2.06    2.25
   4  -6 -18    8.94    1.88
   4  -6 -17   13.81    2.97
   4  -6 -16   20.67    3.91
   4  -6 -15    4.55    3.46
   4  -6 -14   47.83    6.09
   4  -6 -13   -2.37    4.17
   4  -6 -12    4.46    3.84
   4  -6 -11   -1.41    4.04
   4  -6 -10   47.44    6.07
   4  -6  -9   30.68    4.85
   4  -6  -8   16.80    4.26
   4  -6  -8   17.88    4.15
   4  -6  -8    6.12    3.54
   4  -6  -7   56.89   13.72
   4  -6  -7   67.18    5.98
   4  -6  -7   75.65    7.26
   4  -6  -7   69.64    6.71
   4  -6  -6  127.27   19.38
   4  -6  -6  149.12    9.24
   4  -6  -6  142.78    8.11
   4  -6  -6  157.92    9.92
   4  -6  -5   31.37    3.93
   4  -6  -5   49.80    5.97
   4  -6  -5   49.61   14.53
   4  -6  -5   39.88    4.32
   4  -6  -5   41.86    6.45
   4  -6  -4   83.10    7.25
   4  -6  -4   86.78    6.83
   4  -6  -4   84.34    7.18
   4  -6  -3   48.35    6.11
   4  -6  -3   41.71    5.09
   4  -6  -3   43.91    6.02
   4  -6  -2   55.43    5.89
   4  -6  -2   50.93    5.87
   4  -6  -2   48.59    5.64
   4  -6  -1   10.44    3.49
   4  -6  -1    7.37    3.64
   4  -6  -1    7.07    3.03
   4  -6   0   58.13    6.55
   4  -6   0   42.24    5.56
   4  -6   0   55.46    5.95
   4  -6   1  161.88   10.20
   4  -6   1  151.13    9.95
   4  -6   1  164.62   10.02
   4  -6   2   70.68   14.80
   4  -6   2   98.64    8.09
   4  -6   2   93.24    8.11
   4  -6   2   96.58    7.76
   4  -6   3  147.35   20.55
   4  -6   3  173.44    9.75
   4  -6   3  176.54   10.22
   4  -6   3  166.24   10.48
   4  -6   4   -7.09    4.17
   4  -6   4    9.40    4.49
   4  -6   4   -5.75    7.20
   4  -6   5   94.14    8.94
   4  -6   6   70.79    8.16
   4  -6   7   14.53    5.63
   4  -6   8    1.81    5.01
   4  -6   9   48.37    7.23
   4  -6  10   42.35    6.57
  -4   6 -11  262.10   11.34
   4  -6  11  284.84   12.61
  -4   6 -12   -0.30    3.20
   4  -6  12    3.89    3.42
  -4   6 -13    4.82    2.51
   4  -6  13   -2.77    2.62
  -4   6 -14    3.23    1.76
   4  -5 -18    7.16    1.95
   4  -5 -17   14.04    3.14
   4  -5 -16   44.61    5.06
   4  -5 -15   60.35    6.26
   4  -5 -14   69.93    7.18
   4  -5 -13  209.19   11.38
   4  -5 -12   15.54    5.53
   4  -5 -11   81.70    7.26
   4  -5 -10   13.07    4.96
  -4   5  10    7.69    5.26
   4  -5  -9   65.49    6.58
  -4   5   9   64.29   11.41
  -4   5   8    4.91    4.78
   4  -5  -8    4.79    2.80
   4  -5  -8    4.63    3.09
   4  -5  -7  128.98    8.06
   4  -5  -7  124.13    8.14
   4  -5  -7  130.92    7.71
  -4   5   7  142.08   15.19
  -4   5   6   95.85   12.08
   4  -5  -6  100.81   14.84
   4  -5  -6   90.54    6.82
   4  -5  -6   84.48    6.73
   4  -5  -6   92.63    6.30
   4  -5  -5   23.10    9.07
   4  -5  -5   23.12    4.06
   4  -5  -5   20.79    4.02
   4  -5  -4   39.27   12.79
   4  -5  -4   40.58    5.22
   4  -5  -4   44.98    4.97
   4  -5  -3    4.43    5.85
   4  -5  -3    4.73    2.79
   4  -5  -3    2.86    2.61
   4  -5  -2   17.06    8.15
   4  -5  -2   13.44    5.10
   4  -5  -1   91.90   11.67
   4  -5  -1   95.75    6.87
   4  -5  -1   90.19   13.86
   4  -5   0  107.27   12.53
   4  -5   0  103.41   14.95
   4  -5   0  107.67    7.58
   4  -5   0  112.49    7.41
   4  -5   1  123.44   13.70
   4  -5   1  122.88    7.81
   4  -5   1  117.70    8.03
   4  -5   1  112.65   15.48
   4  -5   1  112.27    7.71
   4  -5   2  152.29   15.10
   4  -5   2  141.09    8.36
   4  -5   2  140.69    8.78
   4  -5   2  129.25   16.47
   4  -5   2  134.42    8.94
   4  -5   3  171.75   16.76
   4  -5   3  169.87    9.13
   4  -5   3  155.33    9.25
   4  -5   3  159.90   18.20
   4  -5   3  161.36    9.80
   4  -5   4  122.05   17.17
   4  -5   4  115.83    7.55
   4  -5   4  113.89   14.25
   4  -5   4  116.66    8.84
   4  -5   4  116.35    7.98
   4  -5   5   13.23    4.59
   4  -5   6   10.02    4.73
   4  -5   7    7.68    4.75
  -4   5  -7   10.81    3.09
   4  -5   8    1.31    4.63
  -4   5  -8    5.61    3.05
   4  -5   9    1.94    5.04
  -4   5  -9    1.72    2.69
   4  -5  10   54.06    7.65
  -4   5 -10   48.35    5.22
   4  -5  11   98.15    8.89
  -4   5 -11  102.60    6.91
  -4   5 -12    5.88    4.08
  -4   5 -12    6.80    2.62
   4  -5  12    2.85    4.16
  -4   5 -13    1.09    3.15
  -4   5 -13    3.34    2.16
   4  -5  13   -0.42    3.40
  -4   5 -14   81.44    4.47
   4  -5  14   89.08    6.08
  -4   5 -14   90.20    5.72
  -4   5 -15   37.89    3.14
   4  -4 -18   16.52    2.56
   4  -4 -17   97.85    6.32
   4  -4 -16  121.74    7.76
   4  -4 -16  107.70    6.42
   4  -4 -15  153.35    8.18
   4  -4 -15  178.37    9.71
   4  -4 -14   17.37    3.51
   4  -4 -14   16.71    4.32
   4  -4 -13    6.50    2.98
   4  -4 -13    2.90    3.89
   4  -4 -12  141.19    8.21
   4  -4 -12  142.02    9.34
  -4   4  11  150.15   18.55
   4  -4 -11  129.65    8.63
   4  -4 -11  144.04    8.20
   4  -4 -11  149.83    9.66
   4  -4 -10   11.14    3.78
   4  -4 -10   10.12    3.83
  -4   4  10   12.54    7.33
  -4   4   9   46.88   10.42
   4  -4  -9   39.09    4.85
  -4   4   8   42.95    9.56
   4  -4  -8   50.19    5.16
   4  -4  -8   56.56   10.13
  -4   4   7    5.51    5.42
   4  -4  -7    6.13    2.50
   4  -4  -7    6.92    5.90
   4  -4  -6    4.07    5.16
   4  -4  -6   -0.25    6.13
  -4   4   6    1.85    4.03
  -4   4   5   55.54    9.37
   4  -4  -5   64.36   11.65
   4  -4  -5   68.66   11.76
   4  -4  -5   59.46   10.19
   4  -4  -4  125.60   16.00
   4  -4  -4  144.43   16.10
   4  -4  -4  126.80   14.44
   4  -4  -3   17.11    8.43
   4  -4  -3   16.69    8.06
   4  -4  -3   20.68    6.73
   4  -4  -2   45.45   10.94
   4  -4  -2   29.33   10.08
   4  -4  -2   47.34    8.59
   4  -4  -1   -3.67    8.70
   4  -4  -1    8.39    6.56
   4  -4  -1    6.13    4.77
   4  -4   0    0.53    8.06
   4  -4   0   -1.18    6.38
   4  -4   0   -2.47    4.12
   4  -4   1   26.54    9.98
   4  -4   1   28.47    9.07
   4  -4   1   34.55    7.80
   4  -4   2   27.96    9.72
   4  -4   2   39.05   10.18
   4  -4   2   44.62    8.55
   4  -4   3   38.21    9.26
   4  -4   3   41.82   10.62
   4  -4   3   38.23    8.47
   4  -4   4    2.69    2.57
   4  -4   4    2.44    4.34
   4  -4   4    1.64    5.02
   4  -4   5  116.66   14.40
   4  -4   5  121.28   14.74
   4  -4   6   60.77   11.48
   4  -4   7   -2.54    5.74
  -4   4  -7    3.95    2.64
   4  -4   8   22.77    8.06
  -4   4  -8   38.93    5.64
   4  -4   9  193.20   21.58
  -4   4  -9  206.77   10.19
  -4   4 -10  310.91   12.43
   4  -4  11   -0.95    5.38
  -4   4 -11    1.10    3.01
   4  -4  12  170.18   11.11
  -4   4 -12  167.86    9.01
   4  -4  13   16.50    4.95
  -4   4 -13   13.51    4.14
  -4   4 -13   19.37    3.89
  -4   4 -14  125.09    7.38
   4  -4  14  124.56    8.21
  -4   4 -14  130.05    7.02
  -4   4 -15    5.91    2.56
  -4   4 -15    1.07    1.95
   4  -4  15    2.54    2.64
  -4   4 -16   41.08    3.06
   4  -3 -18   66.70    4.63
   4  -3 -17   13.90    3.07
   4  -3 -17   13.21    2.95
   4  -3 -16   72.97    5.95
   4  -3 -16   85.86    6.57
   4  -3 -15    4.11    3.12
   4  -3 -15    3.82    2.97
   4  -3 -14    1.35    3.40
   4  -3 -14    2.52    3.15
   4  -3 -13    8.95    3.86
   4  -3 -13    6.86    3.18
   4  -3 -12  209.68   10.20
  -4   3  12  226.17   23.18
   4  -3 -12  217.46   11.09
  -4   3  11   24.83    8.90
   4  -3 -11   24.01    4.15
   4  -3 -11   17.78    3.59
   4  -3 -10   37.40    4.68
   4  -3 -10   44.13    4.70
  -4   3  10   43.88   10.42
   4  -3  -9    1.64    2.31
  -4   3   9   -0.52    6.58
   4  -3  -9    2.47    2.01
   4  -3  -8  140.58    7.73
  -4   3   8  123.55   15.23
   4  -3  -8  139.97   14.31
  -4   3   7    4.13    5.29
   4  -3  -7    7.17    5.84
   4  -3  -7   11.50    5.65
  -4   3   6    9.80    6.14
   4  -3  -6   11.01    6.93
   4  -3  -6    6.45    5.18
  -4   3   5  168.64   14.84
   4  -3  -5  169.29   16.73
   4  -3  -5  177.27   16.29
   4  -3  -5  163.13   15.61
   4  -3  -5  159.70   16.46
   4  -3  -4   34.71    8.53
   4  -3  -4   41.82    9.39
   4  -3  -4   37.54    9.36
   4  -3  -4   35.03    9.94
   4  -3  -3  463.33   25.51
   4  -3  -3  498.88   27.03
   4  -3  -3  476.96   27.48
   4  -3  -3  446.52   24.59
   4  -3  -2  109.67   14.02
   4  -3  -2  109.34   14.29
   4  -3  -2  106.18   12.03
   4  -3  -1   34.15    7.25
   4  -3  -1   36.43   10.33
   4  -3  -1   28.72   10.34
   4  -3   0   72.33   11.89
   4  -3   0   69.15   12.34
   4  -3   0   69.69    9.69
   4  -3   1  120.19   14.15
   4  -3   1  129.68   14.52
   4  -3   1  109.39   15.16
   4  -3   1  128.29   12.85
   4  -3   2    7.01    5.45
   4  -3   2    9.31    6.82
   4  -3   2    2.39    5.89
   4  -3   2    4.02    7.32
   4  -3   3   22.27    6.93
   4  -3   3   20.15    7.67
   4  -3   3   22.92    8.83
   4  -3   3   20.19    7.54
   4  -3   4    1.84    4.54
   4  -3   4    5.29    4.84
   4  -3   4    3.50    5.57
   4  -3   5   82.79   12.37
   4  -3   5   89.94   11.72
   4  -3   5   74.93   11.83
   4  -3   6    7.59    5.68
  -4   3  -7    4.21    2.24
   4  -3   7    0.20    5.93
   4  -3   8   73.87   12.98
  -4   3  -8   90.11    6.71
  -4   3  -9   16.56    3.99
   4  -3   9   14.82    6.38
   4  -3  10   40.53   10.15
  -4   3 -10   35.60    5.24
  -4   3 -11  245.17   11.62
  -4   3 -12   -0.99    3.58
  -4   3 -13    5.88    3.66
  -4   3 -14   -0.17    3.31
   4  -3  14    2.34    3.99
  -4   3 -14    2.67    3.25
  -4   3 -15   10.71    3.06
   4  -3  15   10.23    3.84
  -4   3 -15   14.39    3.64
  -4   3 -16   35.91    3.80
   4  -3  16   34.30    4.10
  -4   3 -16   33.89    3.41
  -4   3 -17   47.82    3.28
   4  -2 -19   35.17    3.12
   4  -2 -18    6.90    2.51
   4  -2 -17   11.11    3.35
   4  -2 -16    6.49    3.41
   4  -2 -16    6.94    2.69
   4  -2 -15   14.15    3.87
   4  -2 -15    7.48    3.58
   4  -2 -14    5.63    3.47
   4  -2 -14   -0.73    3.39
   4  -2 -13   16.46    4.22
   4  -2 -13   12.49    3.89
   4  -2 -12   79.50    6.59
  -4   2  12   73.70   13.75
   4  -2 -12   75.59    6.66
   4  -2 -11   -1.01    2.76
  -4   2  11    0.07    6.06
   4  -2 -11   -0.49    2.89
   4  -2 -10   13.32    3.19
  -4   2  10   12.60    7.70
   4  -2 -10   12.34    3.01
   4  -2  -9  107.47    6.93
  -4   2   9   99.13   13.86
  -4   2   8  233.56   19.97
   4  -2  -7  167.97   14.41
  -4   2   7  152.30   16.03
   4  -2  -7  181.38   15.02
   4  -2  -7  153.56   14.13
   4  -2  -6    0.42    4.53
   4  -2  -6   -2.53    5.30
  -4   2   6    1.68    5.62
   4  -2  -5   88.66   11.68
   4  -2  -5   98.36   11.39
   4  -2  -5   95.43   13.10
   4  -2  -4   90.94   12.20
   4  -2  -4   96.09   11.69
   4  -2  -4   84.86   11.83
   4  -2  -3  524.03   24.86
   4  -2  -3  551.61   25.94
   4  -2  -2  350.34   20.63
   4  -2  -2  364.81   20.21
   4  -2  -1  335.77   20.56
   4  -2  -1  353.98   19.21
   4  -2   0  298.39   19.17
   4  -2   0  297.20   17.62
   4  -2   1  414.48   22.46
   4  -2   1  422.47   20.96
   4  -2   2    7.62    7.95
   4  -2   2    6.80    6.10
   4  -2   2    6.72    5.83
   4  -2   3  318.50   20.22
   4  -2   3  328.22   20.11
   4  -2   3  300.21   21.64
   4  -2   4  269.35   18.73
   4  -2   4  268.07   19.35
   4  -2   4  244.83   18.98
   4  -2   5  213.62   16.09
   4  -2   5  193.17   17.38
   4  -2   5  221.79   16.91
   4  -2   5  218.22   17.13
   4  -2   6  216.03   19.22
   4  -2   6  229.30   17.05
   4  -2   6  222.83   17.26
   4  -2   7    2.03    5.60
   4  -2   8    3.81    5.86
  -4   2  -8    5.82    2.72
  -4   2  -9   48.76    5.24
   4  -2   9   49.31   11.54
   4  -2  10   -2.57    7.49
  -4   2 -10   -0.73    3.16
   4  -2  11   11.62    6.84
  -4   2 -11   18.48    4.71
  -4   2 -12    0.56    3.86
  -4   2 -13   76.14    7.31
  -4   2 -14   56.68    6.33
  -4   2 -14   43.79    5.22
  -4   2 -15    5.66    3.59
  -4   2 -15    7.29    2.96
   4  -2  16   17.20    3.85
  -4   2 -16   24.47    4.11
  -4   2 -16   18.69    3.02
  -4   2 -17   -1.79    2.34
   4  -2  17   -2.09    2.26
   4  -1 -19    3.75    1.92
   4  -1 -18   14.15    3.18
   4  -1 -17   80.42    6.29
   4  -1 -16    5.75    3.81
   4  -1 -15   16.34    3.69
   4  -1 -15   10.72    4.03
   4  -1 -14   94.47    6.64
   4  -1 -14   94.01    7.39
   4  -1 -14  101.15    7.86
   4  -1 -13  132.28    8.72
   4  -1 -13  137.75    7.94
  -4   1  13  157.00   20.10
   4  -1 -13  139.20    8.88
   4  -1 -12   35.85    5.16
  -4   1  12   30.79    9.75
   4  -1 -12   36.19    4.40
   4  -1 -12   39.73    5.12
   4  -1 -11   44.71    5.20
  -4   1  11   46.12   11.35
   4  -1 -11   46.41    4.85
   4  -1 -11   46.38    5.16
  -4   1  10    3.74    6.27
   4  -1 -10    0.00    2.17
   4  -1 -10    2.07    2.40
   4  -1 -10   -0.55    2.53
  -4   1   9  146.98   16.96
  -4   1   8   54.23   10.55
  -4   1   7   98.16   13.38
   4  -1  -7   94.12    9.97
   4  -1  -7   89.25   10.30
   4  -1  -6  201.76   14.58
  -4   1   6  211.80   17.33
   4  -1  -5   48.81   10.07
   4  -1  -5   55.74    8.73
   4  -1  -4   28.62    8.37
   4  -1  -3  334.23   20.25
   4  -1  -2   21.93    7.26
   4  -1  -1  814.22   27.09
   4  -1   0   31.43    7.19
   4  -1   1  788.32   26.96
   4  -1   2  252.39   16.33
   4  -1   3  303.18   18.64
   4  -1   4  217.72   15.69
   4  -1   4  230.42   17.19
   4  -1   5  108.07   11.04
   4  -1   5  111.61   13.11
   4  -1   6   21.25    6.54
   4  -1   6   15.81    5.10
   4  -1   6   19.16    7.61
   4  -1   7   77.46   12.56
   4  -1   8    5.38    6.13
   4  -1   9  122.77   16.64
  -4   1  -9  134.22    7.77
  -4   1 -10   41.20    4.97
   4  -1  10   36.75   10.20
   4  -1  11  188.13   22.49
  -4   1 -11  190.92   10.08
  -4   1 -12   36.26    5.72
  -4   1 -13   18.32    5.10
  -4   1 -14    4.26    2.94
  -4   1 -14    3.55    4.33
  -4   1 -15   10.49    3.30
  -4   1 -15    7.06    4.22
  -4   1 -16   11.23    4.14
  -4   1 -17    1.24    2.75
  -4   1 -18   50.05    3.98
   4  -1  18   35.94    3.41
   4   0 -19   15.79    2.60
   4   0 -18   35.09    4.15
   4   0 -17    7.80    3.47
   4   0 -16   32.80    5.52
   4   0 -16   34.93    4.12
   4   0 -15   13.22    3.41
   4   0 -15    6.73    4.38
   4   0 -14  311.43   12.11
   4   0 -14  323.07   12.20
   4   0 -14  319.77   13.46
   4   0 -13   32.57    5.27
   4   0 -13   31.98    4.62
   4   0 -13   23.33    4.00
  -4   0  13   26.38    8.97
   4   0 -12  190.47    9.28
   4   0 -12  189.07   10.28
   4   0 -12  184.71    9.66
  -4   0  12  203.42   22.19
   4   0 -11   -1.81    3.18
   4   0 -11    0.29    2.42
  -4   0  11   -2.15    6.58
   4   0 -11    0.55    2.40
  -4   0  10   12.33    7.45
   4   0 -10   14.34    3.15
   4   0 -10   26.06    4.04
   4   0 -10   17.10    3.38
  -4   0   9  378.48   25.63
  -4   0   8   73.90   12.27
  -4   0   7   73.74   11.79
   4   0  -7   81.07    8.52
  -4   0   6    6.27    6.71
   4   0  -5  284.75   20.72
   4   0  -4   43.45    9.84
   4   0  -3  802.52   29.48
   4   0  -2  208.57   14.95
   4   0  -1 2687.97   46.88
   4   0   0  998.84   28.15
   4   0   1   12.74    5.75
   4   0   2   14.13    6.44
   4   0   3  168.75   14.00
   4   0   4   55.50    9.60
   4   0   5    1.01    6.60
   4   0   6  384.93   23.08
   4   0   7   35.07    9.27
   4   0   8   15.59    8.34
   4   0   9  213.71   20.89
  -4   0  -9  229.94    9.81
   4   0  10   57.46   13.22
  -4   0 -10   61.52    5.73
  -4   0 -11  169.26    9.33
   4   0  11  157.08   19.95
  -4   0 -12   -0.20    3.55
   4   0  12    2.83    6.05
  -4   0 -13   37.85    5.81
  -4   0 -14   -3.06    4.39
  -4   0 -15   14.23    5.00
  -4   0 -16   21.16    5.02
  -4   0 -17    7.10    3.57
  -4   0 -18   -0.23    2.39
  -4   0 -19   16.21    2.30
   4   1 -19   15.47    2.44
   4   1 -18    9.55    3.14
   4   1 -17   42.05    4.01
   4   1 -17   43.96    5.24
   4   1 -16   46.49    4.82
   4   1 -16   47.85    6.07
   4   1 -15   -2.17    2.99
   4   1 -15   -1.66    4.12
   4   1 -14  496.41   15.38
   4   1 -14  527.86   17.12
   4   1 -13   13.55    4.47
   4   1 -13   12.82    3.95
  -4  -1  12   69.74   14.00
   4   1 -12   71.68    6.64
   4   1 -12   65.81    6.00
   4   1 -12   72.64    6.26
  -4  -1  11   31.44    9.74
   4   1 -11   36.07    4.88
   4   1 -11   34.81    4.64
   4   1 -11   35.39    4.71
   4   1 -10    3.30    2.58
  -4  -1  10    1.44    5.75
   4   1 -10    7.15    2.88
   4   1 -10    6.94    2.95
  -4  -1   9  548.06   30.54
  -4  -1   8  118.82   14.46
  -4  -1   7  668.44   30.38
  -4  -1   6   63.26   10.61
  -4  -1   5  577.49   25.35
   4   1  -4  233.02   17.63
   4   1  -3  517.91   23.43
   4   1  -2   23.58    7.19
   4   1  -1  424.40   18.47
   4   1   0 1594.80   33.72
   4   1   1  166.30   11.72
   4   1   2  961.87   27.37
   4   1   3    2.47    4.93
   4   1   4  317.11   18.06
   4   1   5  543.72   24.46
   4   1   6   60.99   10.18
   4   1   7  427.53   24.51
   4   1   8  331.53   23.03
   4   1   9   23.45    8.16
   4   1   9   25.12    8.45
  -4  -1 -10   13.81    2.83
   4   1  10   11.24    7.03
   4   1  10    4.49    6.20
  -4  -1 -10   18.17    3.56
   4   1  11    0.31    6.03
  -4  -1 -11   10.30    3.21
  -4  -1 -11    6.16    3.22
  -4  -1 -12  259.37   11.12
  -4  -1 -12  262.57   11.74
   4   1  12  271.71   26.01
   4   1  13   47.27   12.18
  -4  -1 -13   51.97    6.00
  -4  -1 -13   72.78    7.15
  -4  -1 -14  147.47    8.72
  -4  -1 -14  135.58    9.22
  -4  -1 -15   22.75    4.08
  -4  -1 -15   19.62    4.87
  -4  -1 -16   10.93    4.42
  -4  -1 -17   11.59    3.88
  -4  -1 -18  109.65    6.50
  -4  -1 -19   12.70    2.44
   4   2 -19   82.60    4.20
   4   2 -18   16.43    3.06
   4   2 -18   12.68    2.12
   4   2 -17    8.72    2.57
   4   2 -17   11.94    3.66
   4   2 -16    6.88    2.97
   4   2 -16    8.70    4.01
   4   2 -15    6.49    3.21
   4   2 -15    9.26    4.50
   4   2 -14   59.14    6.24
   4   2 -14   60.24    6.65
   4   2 -13    0.32    3.47
   4   2 -13   -0.89    3.86
   4   2 -12  431.29   14.60
   4   2 -12  436.06   15.01
  -4  -2  12  399.46   30.90
   4   2 -11    1.64    3.03
   4   2 -11    1.95    3.10
   4   2 -10    2.82    2.97
   4   2 -10    2.60    2.74
   4   2  -9   39.67    4.40
  -4  -2   9   35.91    8.81
   4   2  -9   45.34    4.74
  -4  -2   8   13.05    6.65
  -4  -2   7   22.10    7.63
  -4  -2   6  200.16   16.49
  -4  -2   5    4.44    5.36
   4   2  -3    1.52    5.65
   4   2  -2   79.82    9.93
   4   2  -1  390.07   17.66
   4   2   0  130.16   10.14
   4   2   1 1583.15   31.74
   4   2   2 1097.70   27.62
   4   2   3    6.76    4.54
   4   2   4  360.88   17.70
   4   2   5   30.30    7.43
   4   2   6  808.22   29.87
   4   2   7   83.82   11.20
   4   2   7   78.80   11.20
   4   2   8   13.34    5.74
   4   2   8   11.63    6.39
   4   2   9   40.07    9.93
   4   2   9   37.41    9.52
  -4  -2 -10  439.82   13.14
  -4  -2 -10  428.81   13.20
   4   2  10  421.19   28.09
   4   2  10  415.71   27.71
  -4  -2 -11    4.87    2.85
   4   2  11   10.46    6.30
   4   2  11    6.49    6.07
  -4  -2 -11    4.11    2.93
  -4  -2 -12   93.13    7.23
  -4  -2 -12   98.41    7.38
   4   2  12   91.66   15.35
   4   2  12   98.01   15.86
   4   2  13   40.66   11.75
  -4  -2 -13   27.48    4.82
  -4  -2 -13   28.82    5.02
  -4  -2 -14   92.52    7.50
  -4  -2 -14  144.34    9.43
  -4  -2 -15  184.04   10.16
  -4  -2 -15  180.59   10.33
  -4  -2 -16    2.18    3.47
  -4  -2 -16    3.54    3.18
  -4  -2 -17   -3.68    3.21
  -4  -2 -18   49.29    4.84
  -4  -2 -19   -1.24    1.89
  -4  -2 -19    1.71    1.86
   4   3 -18    0.14    1.65
   4   3 -18   -0.14    1.25
   4   3 -17   16.55    3.45
   4   3 -17   17.85    2.98
   4   3 -16   43.36    5.19
   4   3 -16   47.53    4.99
   4   3 -15   10.91    4.17
   4   3 -15   11.05    3.99
   4   3 -14   67.02    6.82
   4   3 -14   76.81    6.85
   4   3 -13   24.92    4.96
   4   3 -13   28.19    5.16
  -4  -3  12   61.71   12.46
   4   3 -12   57.68    6.35
   4   3 -12   62.96    6.64
  -4  -3  11    0.43    5.72
   4   3 -11    3.22    3.38
   4   3 -11    6.57    3.77
   4   3 -10   46.86    5.31
  -4  -3  10   29.59    9.06
   4   3 -10   44.56    5.31
  -4  -3   9  213.04   19.79
   4   3  -9  213.98    9.68
   4   3  -9  221.65    9.53
  -4  -3   8    2.61    4.44
  -4  -3   7   -0.11    4.59
  -4  -3   6   54.27    7.74
  -4  -3   6   46.77    8.93
  -4  -3   5    0.71    4.64
  -4  -3   4  606.57   23.89
   4   3  -2    8.94    5.39
   4   3  -1   20.88    5.82
   4   3   0  120.80    9.77
   4   3   1  584.76   18.81
   4   3   2  627.24   19.38
   4   3   3 1871.50   34.53
   4   3   4   30.93    6.04
   4   3   5  278.36   15.96
   4   3   6   10.06    5.50
   4   3   7    4.02    4.85
  -4  -3  -7    7.49    4.27
   4   3   7   -1.04    6.31
   4   3   8    2.46    5.61
   4   3   8    0.06    4.96
   4   3   9  424.63   26.06
   4   3   9  435.19   25.60
   4   3  10    5.00    5.42
   4   3  10   12.47    5.61
  -4  -3 -10    8.36    2.87
   4   3  11    3.12    4.95
  -4  -3 -11    3.72    2.97
   4   3  11   -0.57    5.57
  -4  -3 -11    5.14    2.67
   4   3  12   21.84    8.77
   4   3  12   14.98    7.20
  -4  -3 -12   13.58    3.48
  -4  -3 -12   14.00    3.97
  -4  -3 -13  106.55    7.73
   4   3  13  128.40   18.39
   4   3  13  112.05   17.03
  -4  -3 -13  125.83    8.58
  -4  -3 -14  103.49    7.87
  -4  -3 -14  102.97    8.21
  -4  -3 -15  285.40   12.20
  -4  -3 -15  300.25   13.24
  -4  -3 -16   16.85    4.68
  -4  -3 -16   18.40    4.07
  -4  -3 -17    3.93    2.95
  -4  -3 -18   35.09    4.11
  -4  -3 -18   42.80    5.61
  -4  -3 -19   72.42    4.58
  -4  -3 -19   80.95    5.81
   4   4 -17   10.66    2.47
   4   4 -17   13.00    2.60
   4   4 -16   19.29    3.59
   4   4 -16   24.36    3.76
   4   4 -15   19.33    4.38
   4   4 -15   22.22    4.18
   4   4 -14    6.38    4.24
   4   4 -14    6.24    3.61
   4   4 -13   57.46    6.46
   4   4 -13   62.91    6.89
   4   4 -12   55.18    6.15
   4   4 -12   61.34    6.99
   4   4 -11   64.63    6.31
   4   4 -11   72.32    7.03
   4   4 -10   48.38    5.30
   4   4 -10   71.91    7.46
  -4  -4  10   48.09   10.00
   4   4  -9    1.07    2.32
   4   4  -9    6.03    3.75
  -4  -4   8   64.16   10.64
   4   4  -8   59.65    5.43
  -4  -4   7   13.58    5.26
  -4  -4   6    3.03    3.85
  -4  -4   6    2.52    4.59
  -4  -4   5   25.13    6.79
  -4  -4   5   21.61    5.96
  -4  -4   4  127.98   11.08
  -4  -4   4  122.76   12.87
  -4  -4   3   21.29    5.41
  -4  -4   3   26.05    8.22
  -4  -4   2   71.21   11.19
   4   4  -1 1067.81   28.80
   4   4   0   71.95    7.72
   4   4   1  728.33   20.69
   4   4   2  834.96   20.93
   4   4   3   42.33    5.51
   4   4   4   20.53    4.69
  -4  -4  -4   46.95    9.66
   4   4   5  192.90   12.44
  -4  -4  -5  178.28   14.48
   4   4   6    1.65    3.61
  -4  -4  -6    6.36    5.65
   4   4   7   -0.52    4.16
  -4  -4  -7    3.44    4.64
  -4  -4  -8  174.89   13.38
   4   4   8  197.98   17.08
   4   4   8  205.83   16.18
   4   4   9  173.10   16.76
   4   4   9  193.19   16.84
   4   4  10    3.22    4.86
   4   4  10   -2.85    6.49
  -4  -4 -10    2.44    2.53
  -4  -4 -11   67.30    5.26
  -4  -4 -11   74.26    6.48
   4   4  11   59.33   11.65
   4   4  11   75.42   12.35
   4   4  12   17.09    7.38
  -4  -4 -12   13.09    3.84
  -4  -4 -12   11.33    3.04
   4   4  12   14.22    7.40
   4   4  13   60.55   12.79
  -4  -4 -13   51.34    5.31
   4   4  13   64.32   13.30
  -4  -4 -13   59.03    6.78
  -4  -4 -14   36.39    5.93
  -4  -4 -14   34.28    4.84
  -4  -4 -15   11.21    3.53
  -4  -4 -15   12.18    4.79
  -4  -4 -16    2.82    2.79
  -4  -4 -16    0.20    4.11
  -4  -4 -17    4.22    2.65
  -4  -4 -17    0.53    3.50
  -4  -4 -18   18.09    2.91
  -4  -4 -18   16.86    4.55
  -4  -4 -19    5.12    2.92
   4   5 -17   16.97    2.37
   4   5 -16   -0.30    2.54
   4   5 -16    1.29    1.90
   4   5 -15   27.20    4.45
   4   5 -15   28.36    3.83
   4   5 -14    1.86    2.84
   4   5 -14    3.03    3.94
   4   5 -13  202.87    9.85
   4   5 -13  205.45   10.84
   4   5 -12    4.22    4.32
   4   5 -12    4.72    4.66
   4   5 -11   15.20    3.87
   4   5 -11   19.62    5.26
   4   5 -10  136.73    8.25
   4   5 -10  143.28    9.27
   4   5  -9   64.83    5.57
   4   5  -9   74.86    6.85
   4   5  -8   72.73    5.87
   4   5  -8   50.09    5.48
   4   5  -7  115.79    7.12
  -4  -5   5   59.63    9.41
  -4  -5   4   39.60    8.51
  -4  -5   3  339.25   15.54
  -4  -5   3  345.79   21.70
  -4  -5   2  453.77   16.77
  -4  -5   2  481.16   25.42
  -4  -5   1   56.13    5.80
  -4  -5   1   58.76   10.82
  -4  -5   0  309.91   20.99
   4   5   1   62.64    5.80
  -4  -5  -1   70.57   12.19
  -4  -5  -2  409.56   23.62
   4   5   2  387.50   13.84
   4   5   3  143.57    8.14
  -4  -5  -3  138.16   14.63
   4   5   4   59.33    5.63
  -4  -5  -4   57.59   10.50
   4   5   5   93.40    7.76
  -4  -5  -5   91.64   11.95
   4   5   6  163.92   11.22
  -4  -5  -6  135.84   13.56
   4   5   7    2.88    3.12
  -4  -5  -7    4.27    3.89
   4   5   8   92.50   10.29
  -4  -5  -8   86.25   10.80
   4   5   9   47.11    9.34
   4   5   9   50.27    8.68
  -4  -5 -10    5.45    2.95
   4   5  10    0.27    5.93
  -4  -5 -11   57.79    6.17
   4   5  11   53.46   11.04
  -4  -5 -12    1.10    3.76
   4   5  12    2.20    5.02
  -4  -5 -13   68.42    7.09
  -4  -5 -14   22.56    5.30
  -4  -5 -15   77.18    7.98
  -4  -5 -16   22.21    5.51
  -4  -5 -17   15.38    5.21
  -4  -5 -17   16.12    4.93
  -4  -5 -18    5.39    3.98
  -4  -5 -19   17.79    3.69
   4   6 -16    2.29    1.78
   4   6 -15   10.68    3.06
   4   6 -14    2.53    3.41
   4   6 -14    6.15    2.29
   4   6 -13   24.96    5.29
   4   6 -13   27.15    3.80
   4   6 -12    0.03    4.43
   4   6 -12   -0.26    2.31
   4   6 -11  175.54    8.86
   4   6 -11  177.81   10.62
   4   6 -10  241.77   11.78
  -4  -6   9   51.71    6.30
   4   6  -9   49.66    6.31
  -4  -6   8  377.52   15.47
   4   6  -8  396.80   14.07
   4   6  -7   57.00    5.63
   4   6  -6    2.34    2.66
  -4  -6   5    5.18    4.85
  -4  -6   5    4.66    4.34
  -4  -6   4   42.80    9.22
  -4  -6   3   75.48   12.16
  -4  -6   2    6.46    6.44
  -4  -6   1   20.34    8.09
  -4  -6   0   -6.36    8.64
  -4  -6  -1   79.79   12.91
  -4  -6  -2   53.33   11.25
  -4  -6  -3  252.25   20.10
  -4  -6  -4   13.18    7.42
  -4  -6  -5  314.31   22.14
  -4  -6  -6   54.40   10.06
  -4  -6  -7   52.78    9.86
  -4  -6  -8   70.12   11.07
  -4  -6  -8   62.25   10.06
  -4  -6  -9   27.51    3.94
  -4  -6 -10   31.65    4.23
  -4  -6 -10   34.77    4.86
  -4  -6 -11  121.89    7.81
  -4  -6 -11  126.72    8.60
  -4  -6 -12   17.30    4.52
  -4  -6 -12   19.30    3.65
  -4  -6 -13  203.94   11.40
  -4  -6 -14    0.95    4.31
  -4  -6 -15   -1.01    4.38
  -4  -6 -15   -2.96    5.86
  -4  -6 -16   23.14    5.84
  -4  -6 -16   29.88    7.23
  -4  -6 -17  112.03    9.43
  -4  -6 -18    3.52    3.69
  -4  -6 -19   57.01    5.33
   4   7 -15   24.01    3.04
   4   7 -14    0.05    2.73
   4   7 -13  160.23    8.57
   4   7 -12   15.18    4.54
   4   7 -11   10.33    4.55
   4   7 -10   19.00    5.26
   4   7  -9    9.50    4.68
  -4  -7   9    6.46    3.58
   4   7  -8   33.40    5.41
  -4  -7   8   21.06    4.76
   4   7  -7   13.75    4.06
  -4  -7   7   17.40    5.04
   4   7  -6    2.38    2.81
  -4  -7   6    2.95    3.79
  -4  -7   5  133.77    9.72
   4   7  -5  148.87    8.03
  -4  -7   4   52.75   11.04
  -4  -7   4   56.86    6.46
  -4  -7   4   49.32   10.49
  -4  -7   3   27.67    9.11
  -4  -7   3   34.27    4.99
  -4  -7   3   39.36    9.37
  -4  -7   2   36.20    9.79
  -4  -7   2   34.64    9.68
  -4  -7   1  208.97   20.72
  -4  -7   0   12.94    7.89
  -4  -7  -1   -1.35    7.30
  -4  -7  -2    1.13    7.29
  -4  -7  -3   34.08    9.48
  -4  -7  -4    1.52    7.18
  -4  -7  -5   74.44   12.80
  -4  -7  -6   48.09   11.09
  -4  -7  -6   45.04   10.03
  -4  -7  -7    4.54    5.81
  -4  -7  -7    5.49    4.96
  -4  -7  -8   13.27    5.81
  -4  -7  -8   11.32    6.82
  -4  -7  -8    8.02    2.66
  -4  -7  -9   41.21    5.86
  -4  -7  -9   30.75    4.36
  -4  -7 -10   60.14    6.05
  -4  -7 -10   62.15    6.02
  -4  -7 -10   58.40    7.04
  -4  -7 -11   40.08    4.95
  -4  -7 -11   40.46    5.54
  -4  -7 -11   35.14    6.78
  -4  -7 -12  419.47   15.85
  -4  -7 -12  441.43   14.82
  -4  -7 -12  416.47   18.26
  -4  -7 -13   40.93    4.93
  -4  -7 -13   38.92    6.24
  -4  -7 -13   37.38    7.41
  -4  -7 -14   78.83    7.71
  -4  -7 -14   87.17    6.71
  -4  -7 -14   91.52   10.05
  -4  -7 -15   21.41    6.79
  -4  -7 -15   24.09    5.54
  -4  -7 -16   57.62    7.97
  -4  -7 -16   60.06    6.92
  -4  -7 -17   44.37    6.79
  -4  -7 -18   88.60    7.24
  -4  -7 -19    4.44    2.89
   4   8 -14  113.01    5.40
   4   8 -13   -1.19    2.61
   4   8 -12    5.27    3.26
   4   8 -11   11.42    4.02
   4   8 -10  132.94    8.50
   4   8  -9   14.85    4.21
  -4  -8   8   63.80    7.38
   4   8  -8   45.16    5.64
   4   8  -7   15.01    4.23
  -4  -8   7    6.77    3.92
   4   8  -6   10.72    3.62
  -4  -8   6    4.62    3.82
   4   8  -5   52.95    5.23
  -4  -8   5   48.74    6.71
  -4  -8   4    1.03    4.11
  -4  -8   4    5.62    5.93
  -4  -8   3   15.50    4.47
  -4  -8   3   19.37    8.22
  -4  -8   3   21.12    3.92
  -4  -8   3   15.15    8.23
  -4  -8   2  328.81   14.33
  -4  -8   2  307.96   25.68
  -4  -8   2  325.34   12.74
  -4  -8   2  345.59   28.47
  -4  -8   1    3.67    3.17
  -4  -8   1   -3.04    7.93
  -4  -8   1    3.27    2.64
  -4  -8   1   -1.59    7.43
  -4  -8   0   13.46    3.92
  -4  -8   0   16.62   11.68
  -4  -8   0    8.97    3.07
  -4  -8   0   23.18    9.75
  -4  -8  -1   10.14    3.32
  -4  -8  -1    3.02    7.30
  -4  -8  -1    8.16    2.65
  -4  -8  -1    9.59    8.01
  -4  -8  -2  111.04    8.01
  -4  -8  -2  124.88   17.52
  -4  -8  -2  109.57    7.73
  -4  -8  -2  111.79   16.79
  -4  -8  -3   53.12    5.81
  -4  -8  -3   55.90   12.71
  -4  -8  -3   53.67    5.62
  -4  -8  -3   57.44   12.57
  -4  -8  -4    0.98    2.72
  -4  -8  -4    4.13   10.35
  -4  -8  -4    2.70    3.00
  -4  -8  -4    1.72    8.59
  -4  -8  -5   25.88    4.22
  -4  -8  -5   25.30    9.68
  -4  -8  -5   22.19    4.07
  -4  -8  -5   21.84    8.76
  -4  -8  -6  168.87    9.31
  -4  -8  -6  176.42   20.22
  -4  -8  -6  154.65   18.73
  -4  -8  -6  164.65    9.37
  -4  -8  -7    0.46    6.98
  -4  -8  -7    9.78    4.35
  -4  -8  -7    7.40    3.60
  -4  -8  -7   -0.02    5.29
  -4  -8  -7    4.71    3.13
  -4  -8  -8  371.79   13.61
  -4  -8  -8  398.06   13.80
  -4  -8  -8  382.84   15.53
  -4  -8  -8  385.18   28.66
  -4  -8  -8  388.65   28.64
  -4  -8  -9   23.21    5.75
  -4  -8  -9   26.58    9.62
  -4  -8  -9   18.10    3.80
  -4  -8 -10   -1.23    3.14
  -4  -8 -10   -0.94    3.28
  -4  -8 -11    4.75    3.55
  -4  -8 -11    7.18    3.74
  -4  -8 -12  106.32    8.22
  -4  -8 -12  103.66    8.00
  -4  -8 -12  110.88   10.97
  -4  -8 -13   74.33    7.43
  -4  -8 -13   71.68    6.79
  -4  -8 -13   71.07    8.64
  -4  -8 -14  260.28   12.37
  -4  -8 -14  267.90   11.77
  -4  -8 -14  292.49   16.02
  -4  -8 -15   15.44    6.28
  -4  -8 -15   12.72    3.12
  -4  -8 -15   12.79    4.51
  -4  -8 -16   81.99    8.85
  -4  -8 -17   19.00    5.33
  -4  -8 -18    7.11    3.48
  -4  -8 -19   78.03    5.29
   4   9 -13    6.14    1.76
   4   9 -12  107.90    5.73
   4   9 -11    2.86    2.58
   4   9 -10    8.11    3.15
   4   9  -9   53.67    5.50
  -4  -9   8  178.55   10.80
   4   9  -8  165.59    8.91
  -4  -9   7   14.40    4.83
   4   9  -7    7.14    3.42
   4   9  -6  550.66   15.41
  -4  -9   6  500.79   18.37
  -4  -9   5   38.08    7.33
  -4  -9   4  293.49   15.00
  -4  -9   3   35.60   11.69
  -4  -9   3   39.56   12.13
  -4  -9   2  260.86   26.97
  -4  -9   2  242.05   13.97
  -4  -9   2  219.35   23.59
  -4  -9   1  301.99   28.60
  -4  -9   1  299.18   14.57
  -4  -9   1  268.87   12.56
  -4  -9   1  251.86   25.04
  -4  -9   0   33.48    4.71
  -4  -9   0   49.10   13.13
  -4  -9   0   43.18    6.36
  -4  -9   0   43.11    5.81
  -4  -9   0   32.95   10.03
  -4  -9  -1   23.67    5.14
  -4  -9  -1   19.15   10.74
  -4  -9  -1   29.22    5.58
  -4  -9  -1   33.80    6.17
  -4  -9  -1   17.58    8.18
  -4  -9  -2   68.14    6.56
  -4  -9  -2   69.20   14.20
  -4  -9  -2   63.98    7.00
  -4  -9  -2   64.45    6.42
  -4  -9  -2   54.53   12.87
  -4  -9  -3    7.01    4.33
  -4  -9  -3    4.17    7.14
  -4  -9  -3    1.27    3.67
  -4  -9  -3    2.10    3.53
  -4  -9  -3   -0.04    6.67
  -4  -9  -4  101.90    9.04
  -4  -9  -4   74.73   16.73
  -4  -9  -4   89.16   17.21
  -4  -9  -4  110.98    8.94
  -4  -9  -4   88.75    8.68
  -4  -9  -5  235.26   25.18
  -4  -9  -5  254.55   12.28
  -4  -9  -5  237.69   12.46
  -4  -9  -5  235.23   25.35
  -4  -9  -6   98.20   16.17
  -4  -9  -6   95.89   16.71
  -4  -9  -6  120.25    8.93
  -4  -9  -6  110.53    8.27
  -4  -9  -7  489.35   35.14
  -4  -9  -7  576.61   18.94
  -4  -9  -7  511.09   17.67
  -4  -9  -7  535.99   18.36
  -4  -9  -8   19.54    5.12
  -4  -9  -8   22.77    9.24
  -4  -9  -8   31.02    5.83
  -4  -9  -8    5.39    6.83
  -4  -9  -9    2.08    3.46
  -4  -9  -9   20.02    5.95
  -4  -9 -10   -0.51    3.66
  -4  -9 -10    5.16    4.57
  -4  -9 -11   14.95    3.49
  -4  -9 -11   17.25    4.46
  -4  -9 -11   25.59    6.25
  -4  -9 -12   -0.35    2.64
  -4  -9 -12   -0.52    3.58
  -4  -9 -12   -0.70    5.13
  -4  -9 -13   -0.28    2.81
  -4  -9 -13    0.92    3.19
  -4  -9 -14   13.30    3.96
  -4  -9 -14   10.97    3.52
  -4  -9 -14    5.45    5.10
  -4  -9 -15    2.89    2.59
  -4  -9 -15    7.85    5.32
  -4  -9 -16   45.38    6.40
  -4  -9 -16   53.80    4.54
  -4  -9 -17  108.38    7.92
  -4  -9 -18   51.71    4.98
   4  10 -11    2.46    1.45
   4  10 -10    1.02    1.83
   4  10  -9   42.53    4.05
   4  10  -8    0.67    2.31
  -4 -10   7  189.66   10.44
  -4 -10   6   -0.20    3.20
  -4 -10   5  280.28   15.35
  -4 -10   4   17.85    5.49
  -4 -10   3  174.02   11.61
  -4 -10   2   13.77    5.24
  -4 -10   1   50.08   14.25
  -4 -10   1   26.30    5.97
  -4 -10   0  175.65   24.29
  -4 -10   0  205.47   24.80
  -4 -10   0  192.57   10.53
  -4 -10   0  201.32   12.80
  -4 -10  -1   99.77   17.89
  -4 -10  -1  110.13   18.89
  -4 -10  -1   92.23    7.97
  -4 -10  -1   99.08    9.18
  -4 -10  -2   18.13   11.37
  -4 -10  -2   38.84   13.46
  -4 -10  -2   27.94    6.06
  -4 -10  -2   20.54    7.06
  -4 -10  -3   35.03   11.49
  -4 -10  -3   22.74   10.20
  -4 -10  -3   36.70    6.75
  -4 -10  -3   35.57    6.45
  -4 -10  -4  251.72   28.40
  -4 -10  -4  304.92   30.34
  -4 -10  -4  285.44   13.72
  -4 -10  -4  290.23   14.44
  -4 -10  -5   73.41   15.79
  -4 -10  -5   75.38   15.89
  -4 -10  -5   82.99    8.44
  -4 -10  -6   52.69   14.89
  -4 -10  -6   48.40    7.13
  -4 -10  -7  108.03   18.80
  -4 -10  -7  123.05    9.44
  -4 -10  -7  114.38   18.71
  -4 -10  -8   24.96    5.65
  -4 -10  -8   32.90    5.71
  -4 -10  -9    5.73    4.10
  -4 -10  -9    5.86    3.92
  -4 -10  -9    2.53    3.81
  -4 -10 -10   33.46    5.96
  -4 -10 -10   38.32    5.97
  -4 -10 -11    4.83    4.31
  -4 -10 -11   12.72    4.51
  -4 -10 -12   19.28    6.19
  -4 -10 -12    2.97    3.80
  -4 -10 -13   24.70    6.18
  -4 -10 -13   22.19    4.84
  -4 -10 -14   14.94    4.88
  -4 -10 -14    2.69    4.20
  -4 -10 -15    0.42    4.03
  -4 -10 -15   -1.79    2.55
  -4 -10 -16  146.92    9.08
  -4 -10 -16  122.88    6.43
  -4 -10 -17   44.70    4.76
  -4 -10 -18    3.43    2.21
  -4 -11   6    7.14    3.56
  -4 -11   5   18.70    4.27
  -4 -11   4   60.06    6.98
  -4 -11   3   66.27    7.57
  -4 -11   2   82.64    8.92
  -4 -11   1   25.12    5.03
  -4 -11   1   15.01    5.65
  -4 -11   0   21.32    5.44
  -4 -11   0   11.09    5.40
  -4 -11  -1   57.17    6.80
  -4 -11  -1   37.51    7.08
  -4 -11  -2   94.01    8.58
  -4 -11  -2   76.90   10.46
  -4 -11  -3   32.51    7.19
  -4 -11  -3   16.61    5.81
  -4 -11  -4  175.66   11.35
  -4 -11  -4  156.80   13.63
  -4 -11  -5   11.53    5.26
  -4 -11  -6    0.54    3.36
  -4 -11  -6   -0.98    4.70
  -4 -11  -7   83.02    7.83
  -4 -11  -7   84.87    8.38
  -4 -11  -8   10.64    4.86
  -4 -11  -8    6.63    4.37
  -4 -11  -9    1.36    3.21
  -4 -11  -9    3.95    5.73
  -4 -11 -10   21.34    4.91
  -4 -11 -10   13.95    4.53
  -4 -11 -11    5.27    3.95
  -4 -11 -11    6.86    5.96
  -4 -11 -12    3.45    3.79
  -4 -11 -12    0.10    3.56
  -4 -11 -13   69.99    6.57
  -4 -11 -13   56.06    6.52
  -4 -11 -14    5.22    3.77
  -4 -11 -14    1.47    2.86
  -4 -11 -15   13.28    3.68
  -4 -11 -15   11.82    2.74
  -4 -11 -16   32.27    3.23
  -4 -12   5   27.06    3.95
  -4 -12   4   31.45    4.69
  -4 -12   3   -3.53    3.80
  -4 -12   3    0.55    2.16
  -4 -12   2    1.64    3.70
  -4 -12   1   54.77    7.16
  -4 -12   0   20.99    5.74
  -4 -12   0   38.59    5.54
  -4 -12  -1   87.01    8.74
  -4 -12  -1  105.45    8.14
  -4 -12  -2   33.39    6.78
  -4 -12  -2   78.48    7.63
  -4 -12  -3   66.10    8.34
  -4 -12  -3   64.86    6.03
  -4 -12  -4  106.54    9.42
  -4 -12  -4   94.05    7.40
  -4 -12  -5   13.56    5.38
  -4 -12  -5   15.98    3.94
  -4 -12  -6    2.01    4.73
  -4 -12  -6    0.05    2.74
  -4 -12  -7    4.00    4.98
  -4 -12  -7    4.33    3.24
  -4 -12  -8   27.79    4.86
  -4 -12  -9   -2.88    3.42
  -4 -12 -10   -3.62    2.74
  -4 -12 -10   -1.05    3.36
  -4 -12 -11    6.05    3.52
  -4 -12 -12   35.46    4.72
  -4 -12 -13   23.23    3.72
  -4 -12 -14   -2.12    2.23
  -4 -12 -15    4.75    1.85
  -4 -13   4    3.09    1.90
  -4 -13   3   61.62    5.15
  -4 -13   2   13.15    3.51
  -4 -13   2   12.36    2.78
  -4 -13   1   26.31    4.68
  -4 -13   1   20.06    3.57
  -4 -13   0    1.23    3.49
  -4 -13   0   -0.89    2.88
  -4 -13  -1    1.46    3.80
  -4 -13  -2    0.39    4.19
  -4 -13  -3    4.88    4.45
  -4 -13  -4   -0.32    1.81
  -4 -13  -4   -1.82    4.56
  -4 -13  -5    4.35    2.29
  -4 -13  -5    5.66    4.44
  -4 -13  -6    2.91    2.39
  -4 -13  -6   11.37    4.66
  -4 -13  -7   38.44    4.65
  -4 -13  -8   40.36    4.73
  -4 -13  -8   38.48    4.94
  -4 -13  -9  203.41    9.35
  -4 -13  -9  215.26    9.77
  -4 -13 -10   63.69    5.53
  -4 -13 -10   59.89    4.90
  -4 -13 -11   20.39    3.53
  -4 -13 -12   -1.36    2.00
  -4 -13 -13   -1.23    1.76
  -4 -13 -14    0.77    1.24
  -4 -14   1    7.49    2.22
  -4 -14   1    5.27    1.75
  -4 -14   0   20.82    2.99
  -4 -14   0   29.05    3.83
  -4 -14  -1    2.31    2.21
  -4 -14  -1    2.94    2.70
  -4 -14  -2    4.84    2.60
  -4 -14  -2    7.83    3.27
  -4 -14  -3   -3.04    2.76
  -4 -14  -3   -0.52    2.88
  -4 -14  -4   -1.03    2.83
  -4 -14  -5   -1.51    2.75
  -4 -14  -6   92.60    6.50
  -4 -14  -7    1.11    2.12
  -4 -14  -7    2.66    1.53
  -4 -14  -8   24.32    2.90
  -4 -14  -8   25.54    3.38
  -4 -14  -9   -0.82    1.50
  -4 -14  -9   -0.75    1.45
  -4 -14 -10    0.30    1.43
  -4 -14 -11    0.92    1.20
   5 -11  -7   30.85    2.95
   5 -11  -6   52.97    4.07
   5 -11  -5   30.49    3.66
   5 -11  -4   24.64    3.41
   5 -11  -3   75.73    4.87
   5 -11  -2   12.75    2.51
   5 -11  -2   33.74    3.66
   5 -11  -1   18.44    2.69
   5 -11  -1   43.28    3.85
   5 -10  -9   56.52    4.05
   5 -10  -8    8.94    2.90
   5 -10  -7    6.33    2.94
   5 -10  -6   46.85    5.03
   5 -10  -5   20.98    4.55
   5 -10  -5   22.77    3.46
   5 -10  -4   23.51    4.00
   5 -10  -4   28.18    4.89
   5 -10  -3   20.30    4.61
   5 -10  -3   -0.20    2.73
   5 -10  -2   19.91    4.74
   5 -10  -2   -1.72    3.09
   5 -10  -1   40.79    5.12
   5 -10  -1    6.88    3.27
   5 -10   0   81.34    5.96
   5 -10   0   64.63    5.53
   5 -10   1   16.24    3.41
   5 -10   1   -7.86    3.85
   5 -10   2   99.64    5.39
   5 -10   2   76.02    5.53
   5 -10   3   -9.70    3.62
   5  -9 -13    7.41    1.92
   5  -9 -12   29.98    3.26
   5  -9 -11    1.53    1.92
   5  -9 -10   33.86    3.57
   5  -9  -9   98.32    6.24
   5  -9  -8   11.41    3.85
   5  -9  -7   39.02    5.20
   5  -9  -6   39.07    5.66
   5  -9  -5   14.82    4.04
   5  -9  -5    1.50    4.16
   5  -9  -4    7.23    3.51
   5  -9  -4    3.87    4.54
   5  -9  -3   40.68    5.14
   5  -9  -3   50.56    6.64
   5  -9  -2    5.50    4.65
   5  -9  -2   -9.51    5.06
   5  -9  -1    4.07    4.26
   5  -9  -1  -16.31    5.91
   5  -9   0    2.51    4.04
   5  -9   0    5.73    4.14
   5  -9   1   24.98    4.85
   5  -9   1   23.51    5.25
   5  -9   2   10.31    3.76
   5  -9   2    4.25    4.07
   5  -9   3   16.17    3.44
   5  -9   3   17.35    4.53
   5  -9   4    7.38    3.86
   5  -9   5  112.43    7.37
  -5   9  -6    6.30    1.99
   5  -9   6   10.32    3.45
   5  -9   7   38.57    4.09
   5  -8 -15  101.63    5.18
   5  -8 -14   20.57    3.27
   5  -8 -13   18.07    3.39
   5  -8 -12   21.44    3.62
   5  -8 -11   41.55    4.60
   5  -8 -10    6.52    2.79
   5  -8  -9  253.98   10.31
   5  -8  -9  242.09   10.50
   5  -8  -8   34.80    4.04
   5  -8  -8   48.77    6.02
   5  -8  -7   39.91    5.46
   5  -8  -6   47.63    7.42
   5  -8  -5   -0.41    3.18
   5  -8  -5   -7.97    5.30
   5  -8  -4  100.02    8.36
   5  -8  -4  105.58    7.60
   5  -8  -3  149.96   11.02
   5  -8  -3  120.32    8.58
   5  -8  -2   46.82    6.33
   5  -8  -2   17.73    5.43
   5  -8  -1  103.69    8.59
   5  -8  -1   89.31    8.24
   5  -8   0  -18.15    5.44
   5  -8   0   -2.02    4.15
   5  -8   1   -2.87    4.56
   5  -8   1    6.16    4.34
   5  -8   2   -4.81    4.23
   5  -8   2   -3.69    4.54
   5  -8   3   14.84    4.16
   5  -8   3    9.91    4.70
   5  -8   4   19.61    3.82
   5  -8   4    6.62    4.43
   5  -8   5   -3.90    4.44
   5  -8   6   59.68    6.42
   5  -8   7   46.79    5.72
   5  -8   8   25.96    4.21
  -5   8  -8   23.75    3.44
   5  -8   9    0.13    2.39
  -5   8  -9   -2.19    2.23
   5  -8  10   18.64    2.73
   5  -7 -16   16.16    2.83
   5  -7 -15   64.62    5.08
   5  -7 -14  101.94    6.81
   5  -7 -13   25.73    4.69
   5  -7 -12  183.82    9.47
   5  -7 -11   -2.50    3.41
   5  -7 -10  153.14    8.84
   5  -7  -9    9.45    3.01
   5  -7  -9   12.38    3.73
   5  -7  -8   29.86    4.22
   5  -7  -8   29.13    5.20
   5  -7  -7   21.12    3.46
   5  -7  -7   10.02    3.73
   5  -7  -6  172.26   10.69
   5  -7  -5  117.02   10.09
   5  -7  -4  217.47   10.84
   5  -7  -4  227.92   12.77
   5  -7  -4  225.34   12.68
   5  -7  -3   77.12    7.75
   5  -7  -3   70.51    8.87
   5  -7  -2   18.73    4.63
   5  -7  -2   12.30    5.55
   5  -7  -2   22.06    6.48
   5  -7  -1   58.57    6.56
   5  -7  -1   64.82    7.66
   5  -7  -1   63.54    7.49
   5  -7   0   47.99    7.81
   5  -7   0   97.55    8.54
   5  -7   1   58.50    7.40
   5  -7   1   15.95    5.68
   5  -7   2   69.37    8.69
   5  -7   2   15.71    5.84
   5  -7   3   12.63    4.33
   5  -7   3   33.13    6.61
   5  -7   4   12.48    3.86
   5  -7   4   17.88    5.58
   5  -7   5  -11.89    6.08
   5  -7   6  117.20    9.47
   5  -7   7    0.59    5.25
   5  -7   8   20.33    4.93
   5  -7   9   68.22    6.53
   5  -7  10    6.75    3.25
  -5   7 -10    6.21    2.86
   5  -7  11   -3.21    2.50
  -5   7 -11   -1.12    2.14
   5  -6 -17    9.11    2.16
   5  -6 -16   20.14    3.72
   5  -6 -15   74.21    6.13
   5  -6 -14   88.09    7.14
   5  -6 -13   76.25    7.04
   5  -6 -12   -2.34    3.57
   5  -6 -11   46.84    5.79
   5  -6 -10    3.00    3.89
   5  -6  -9   -1.92    3.32
   5  -6  -9   -2.33    3.74
   5  -6  -8   53.17    5.95
   5  -6  -8   57.63    6.26
   5  -6  -7    7.76    7.20
   5  -6  -7    7.23    3.46
   5  -6  -6   59.10   16.65
   5  -6  -6   25.77    3.67
   5  -6  -5   41.93    6.92
   5  -6  -5   38.33    6.55
   5  -6  -4   13.97    5.26
   5  -6  -4    8.96    4.79
   5  -6  -3   61.90    6.21
   5  -6  -3   58.85   13.45
   5  -6  -3   53.69    6.42
   5  -6  -3   56.56    6.70
   5  -6  -2   44.04    5.69
   5  -6  -2   57.75   13.03
   5  -6  -2   45.81    6.33
   5  -6  -2   53.82    6.66
   5  -6  -1  329.93   14.57
   5  -6  -1  330.04   29.99
   5  -6  -1  336.46   15.16
   5  -6  -1  315.85   14.16
   5  -6   0  212.07   12.18
   5  -6   0  206.33   11.58
   5  -6   0  223.01   11.86
   5  -6   1  203.27   24.62
   5  -6   1  211.63   11.94
   5  -6   1  203.58   11.21
   5  -6   2   39.26    6.67
   5  -6   2   29.98    5.82
   5  -6   3  154.45   10.74
   5  -6   3  145.15   10.04
   5  -6   4   16.00    4.05
   5  -6   4   36.62    6.59
   5  -6   5    9.07    5.55
   5  -6   6   38.27    7.03
   5  -6   7   96.13    9.78
   5  -6   8   39.21    7.25
   5  -6   9   29.94    6.23
   5  -6  10   32.29    5.94
   5  -6  11    6.33    3.81
  -5   6 -11   -5.17    3.76
   5  -6  12   -4.93    2.96
  -5   6 -12   -4.57    2.79
   5  -6  13   -2.97    1.98
  -5   6 -13    0.82    1.65
   5  -5 -17   61.62    4.55
   5  -5 -16   11.35    3.51
   5  -5 -15   91.92    7.04
   5  -5 -14    3.91    4.77
   5  -5 -13   -0.19    4.06
   5  -5 -12    5.87    3.90
   5  -5 -11   24.03    4.95
   5  -5 -10   85.56    7.60
   5  -5  -9   38.61    5.46
   5  -5  -8   15.26    7.59
   5  -5  -8   15.80    3.93
   5  -5  -8   24.74    4.66
   5  -5  -7   21.73    4.80
   5  -5  -7   18.37    4.11
   5  -5  -6   65.69    6.42
   5  -5  -6   54.53    6.03
   5  -5  -6   61.43   12.93
   5  -5  -5   92.22    6.30
   5  -5  -5   90.01    7.52
   5  -5  -5  100.85    7.88
   5  -5  -5   96.67   15.53
   5  -5  -4   14.36    3.69
   5  -5  -4   17.19    4.32
   5  -5  -4   14.05    9.11
   5  -5  -3   56.04    6.39
   5  -5  -3   54.49    6.25
   5  -5  -3   62.82   13.40
   5  -5  -2   63.99    7.05
   5  -5  -2   45.75    5.88
   5  -5  -2   58.14    6.48
   5  -5  -2   54.74   13.11
   5  -5  -1   37.88    4.87
   5  -5  -1   51.46   13.32
   5  -5  -1   67.33    7.12
   5  -5  -1   65.87    7.48
   5  -5   0    8.08    3.50
   5  -5   0   13.14    4.06
   5  -5   0   14.07    4.17
   5  -5   1  515.74   34.12
   5  -5   1  525.11   17.63
   5  -5   1  497.21   16.40
   5  -5   1  517.22   16.81
   5  -5   2   85.74    7.67
   5  -5   2   82.87    7.48
   5  -5   2   90.66   15.19
   5  -5   3   44.85    7.27
   5  -5   3   35.54    6.54
   5  -5   3   33.47   10.45
   5  -5   4    4.72    3.39
   5  -5   4    6.95    8.19
   5  -5   4    4.16    4.91
   5  -5   5   73.45    8.54
   5  -5   6  101.06    9.49
  -5   5  -6  101.47    7.06
   5  -5   7   89.38    9.13
  -5   5  -7   90.63    6.74
   5  -5   8  411.05   17.80
  -5   5  -8  315.87   12.11
   5  -5   9   35.35    7.73
  -5   5  -9   21.01    3.98
  -5   5 -10  106.35    6.81
   5  -5  10  114.43    9.88
  -5   5 -11   32.41    4.04
   5  -5  11   34.31    6.29
  -5   5 -12   44.25    4.00
   5  -5  12   47.38    6.05
  -5   5 -12   33.72    4.55
  -5   5 -13    3.07    2.56
   5  -5  13    6.30    3.08
  -5   5 -14    6.70    2.15
   5  -5  14    6.60    2.35
   5  -4 -18   29.53    2.90
   5  -4 -17   59.75    4.76
   5  -4 -16    6.86    3.23
   5  -4 -15    2.25    3.51
   5  -4 -14    4.18    4.17
   5  -4 -13  230.77   11.62
   5  -4 -12   15.14    4.52
   5  -4 -11   34.20    5.37
  -5   4  10   68.53   12.84
   5  -4 -10   60.58    6.18
  -5   4   9    5.71    5.00
   5  -4  -9    7.27    3.26
   5  -4  -8  159.06   17.43
   5  -4  -8  136.37    8.25
  -5   4   8  134.13   16.57
   5  -4  -7   30.58    4.37
  -5   4   7   33.66    8.21
   5  -4  -7   38.79    9.65
   5  -4  -7   32.00    4.22
   5  -4  -6    4.70    2.76
  -5   4   6    5.75    5.52
   5  -4  -6    0.66    2.13
   5  -4  -6    4.65    6.87
   5  -4  -6   -0.81    5.71
   5  -4  -5   44.57   11.04
   5  -4  -5   46.01   11.19
   5  -4  -5   42.42    5.11
   5  -4  -5   41.76    5.30
   5  -4  -5   34.33    9.48
   5  -4  -5   42.46    4.18
  -5   4   5   42.86    8.90
   5  -4  -4  441.48   15.37
   5  -4  -4  424.86   28.57
   5  -4  -4  453.95   14.42
   5  -4  -4  436.66   15.10
   5  -4  -4  488.82   31.25
   5  -4  -4  428.61   30.73
   5  -4  -3    1.53    3.05
   5  -4  -3    0.01    4.85
   5  -4  -3    1.09    2.58
   5  -4  -3    4.89    3.02
   5  -4  -3    3.20    7.35
   5  -4  -3    5.53    6.54
   5  -4  -2  312.27   23.23
   5  -4  -2  295.78   12.70
   5  -4  -2  279.68   11.47
   5  -4  -2  308.98   25.42
   5  -4  -2  308.86   26.29
   5  -4  -1    2.77    4.43
   5  -4  -1    4.16    3.39
   5  -4  -1    4.96    2.67
   5  -4  -1   -0.42    7.54
   5  -4  -1    7.54    7.57
   5  -4   0   93.97   12.93
   5  -4   0   92.46   14.65
   5  -4   0   82.91   15.76
   5  -4   0  112.28    8.24
   5  -4   0  103.61    7.18
   5  -4   0  101.82    7.64
   5  -4   1   -2.15    6.07
   5  -4   1    4.55    7.96
   5  -4   1   -1.06    3.34
   5  -4   1   -0.47    4.35
   5  -4   1   -0.83    2.72
   5  -4   1    6.38    2.98
   5  -4   2   64.68   10.94
   5  -4   2   50.35    5.74
   5  -4   2   42.44   11.27
   5  -4   2   59.06   12.25
   5  -4   2   56.58    6.23
   5  -4   2   54.90    5.75
   5  -4   3    9.81    6.83
   5  -4   3   12.07    7.79
   5  -4   3   12.38    3.31
   5  -4   3   14.66    6.09
   5  -4   3   14.16    4.00
   5  -4   4   36.54    9.32
   5  -4   4   35.96    9.12
   5  -4   4   39.21    5.68
   5  -4   4   42.68    5.17
   5  -4   5   48.07    6.12
   5  -4   5   58.54   11.44
   5  -4   5   50.25   10.38
   5  -4   6  158.26   18.81
   5  -4   6  171.35   10.97
   5  -4   7   88.00   14.55
   5  -4   7  104.35    9.60
  -5   4  -7  108.43    7.49
  -5   4  -8   14.34    3.95
   5  -4   8   11.77    5.01
  -5   4  -9   13.94    3.92
   5  -4   9   21.27    6.97
   5  -4  10   94.31    9.31
  -5   4 -10   89.64    7.18
   5  -4  11   23.31    5.96
  -5   4 -11   26.51    4.38
   5  -4  12   24.56    5.65
  -5   4 -12   29.79    4.36
   5  -4  13   -1.52    3.77
  -5   4 -13   -7.78    3.74
  -5   4 -13   -1.00    2.53
   5  -4  14    7.65    3.42
  -5   4 -14    4.44    2.65
  -5   4 -14    4.47    2.16
  -5   4 -15    1.38    1.43
  -5   4 -15    2.03    1.86
   5  -3 -18    4.42    1.63
   5  -3 -17   13.77    3.02
   5  -3 -16   33.12    4.45
   5  -3 -16   30.32    3.99
   5  -3 -15   -0.91    2.66
   5  -3 -15    0.23    3.47
   5  -3 -14  160.43    9.09
   5  -3 -14  174.11   10.26
   5  -3 -13   35.01    5.04
   5  -3 -13   39.01    5.78
   5  -3 -12   62.13    6.06
   5  -3 -12   68.05    7.04
   5  -3 -11  276.31   11.61
   5  -3 -11  291.79   12.94
  -5   3  11  285.42   25.79
   5  -3 -10   15.82    3.78
   5  -3 -10   21.85    4.22
  -5   3  10   21.72    8.94
   5  -3  -9  336.33   12.26
   5  -3  -9  358.08   13.46
  -5   3   9  371.71   27.92
   5  -3  -8   28.58    7.84
   5  -3  -8   28.02    8.31
   5  -3  -8   32.53    4.40
   5  -3  -8   25.42    3.86
  -5   3   8   27.77    8.65
  -5   3   7   83.12   12.55
   5  -3  -7   80.79    6.03
   5  -3  -7  104.44   13.82
   5  -3  -7   77.89   12.76
   5  -3  -6   59.01   10.79
  -5   3   6   49.18   10.23
   5  -3  -6   57.61   11.59
   5  -3  -6   52.90   10.56
   5  -3  -5  137.06   16.22
   5  -3  -5  115.99   15.37
   5  -3  -5  139.58   15.98
   5  -3  -5  110.69   15.16
   5  -3  -4  455.52   27.81
   5  -3  -4  443.86   28.20
   5  -3  -4  465.37   28.57
   5  -3  -4  431.42   28.57
   5  -3  -3  338.10   24.33
   5  -3  -3  339.92   23.98
   5  -3  -3  340.72   25.73
   5  -3  -2  372.37   25.55
   5  -3  -2  360.65   24.14
   5  -3  -2  342.95   25.94
   5  -3  -1  248.59   21.41
   5  -3  -1  245.82   19.50
   5  -3  -1  234.17   22.11
   5  -3   0  177.42   18.59
   5  -3   0  174.38   16.42
   5  -3   0  184.42   19.48
   5  -3   1  318.97   23.85
   5  -3   1  303.77   21.40
   5  -3   1  331.73   24.79
   5  -3   1  330.85   25.23
   5  -3   2  100.48   14.76
   5  -3   2  105.95   13.36
   5  -3   2  116.07   15.54
   5  -3   2  105.06   15.42
   5  -3   3  128.23   15.48
   5  -3   3  132.75   16.40
   5  -3   3  116.93   16.14
   5  -3   3  124.94   14.81
   5  -3   4   -2.16    6.42
   5  -3   4    1.39    5.30
   5  -3   4   -3.99    5.38
   5  -3   5   -1.96    5.44
   5  -3   5    6.14    6.02
   5  -3   5   -2.14    5.63
   5  -3   6  249.15   22.57
   5  -3   7    0.79    5.05
   5  -3   8   21.15    8.27
  -5   3  -8   29.23    4.55
   5  -3   9  120.16   17.15
  -5   3  -9  120.02    8.33
  -5   3 -10    2.21    3.71
  -5   3 -11  100.40    7.85
  -5   3 -12  102.46    7.64
   5  -3  13   84.85    8.45
  -5   3 -13   72.07    6.49
  -5   3 -14    0.17    2.61
   5  -3  14   -3.11    4.14
  -5   3 -14   -0.34    2.70
  -5   3 -15   67.40    5.03
   5  -3  15   65.46    5.73
  -5   3 -15   61.53    4.61
  -5   3 -16    5.30    1.84
   5  -3  16    5.88    2.32
   5  -2 -17   23.99    3.75
   5  -2 -17   26.79    3.51
   5  -2 -16    5.32    2.95
   5  -2 -16    2.17    2.96
   5  -2 -15   -0.08    3.04
   5  -2 -15   -2.20    3.07
   5  -2 -14   29.16    5.31
   5  -2 -14   25.34    4.79
   5  -2 -13   33.91    5.31
   5  -2 -13   31.63    5.04
   5  -2 -12    9.55    4.09
   5  -2 -12   10.62    3.82
  -5   2  11  173.46   20.49
   5  -2 -11  143.00    8.01
   5  -2 -11  157.43    9.51
   5  -2 -11  164.07    9.15
  -5   2  10    8.44    7.38
   5  -2 -10    4.38    2.83
   5  -2 -10    5.40    2.90
   5  -2 -10    6.21    2.72
  -5   2   9   11.70    6.32
   5  -2  -9    8.02    2.73
   5  -2  -9   16.90    3.64
   5  -2  -9    8.02    2.56
  -5   2   8   -4.09    6.63
   5  -2  -8   -0.96    2.67
   5  -2  -8    9.53    3.07
  -5   2   7   30.27    8.37
   5  -2  -7   40.14    8.49
   5  -2  -7   36.39    8.23
   5  -2  -7   36.11    8.97
  -5   2   6    2.55    6.40
   5  -2  -6    0.71    5.94
   5  -2  -6   -0.03    4.82
   5  -2  -5   57.25   11.17
   5  -2  -5   54.45   11.38
   5  -2  -5   62.89   10.51
   5  -2  -4   -4.58    8.07
   5  -2  -4    4.78    6.76
   5  -2  -4    3.24    6.29
   5  -2  -3   20.67    7.58
   5  -2  -3   15.06    7.45
   5  -2  -2  222.09   19.05
   5  -2  -2  228.85   18.54
   5  -2  -1   81.42   12.63
   5  -2  -1   76.78   11.30
   5  -2   0   27.30    7.68
   5  -2   0   26.16    8.61
   5  -2   1  129.92   14.02
   5  -2   1  109.47   14.22
   5  -2   2   88.57   11.90
   5  -2   2   82.75   13.47
   5  -2   2   84.35   12.50
   5  -2   3   15.23    8.36
   5  -2   3   11.05    6.36
   5  -2   3   14.46    6.85
   5  -2   4    3.46    6.92
   5  -2   4   -4.73    5.55
   5  -2   4   -0.37    5.64
   5  -2   5  395.31   26.18
   5  -2   5  404.45   24.70
   5  -2   5  434.71   26.24
   5  -2   5  418.80   26.61
   5  -2   6   32.54    7.71
   5  -2   6   28.57    7.85
   5  -2   6   22.46    6.28
   5  -2   6   27.66    9.06
   5  -2   7   40.71    9.93
   5  -2   8   37.74   10.64
  -5   2  -9   25.35    4.72
   5  -2   9   22.83    8.97
  -5   2 -10   50.69    6.06
   5  -2  10   44.73   11.64
  -5   2 -11  197.96   10.63
  -5   2 -12   45.64    6.00
  -5   2 -13  111.73    8.34
  -5   2 -14   32.02    5.18
  -5   2 -14   29.06    4.27
  -5   2 -15    5.69    3.28
   5  -2  15    4.01    3.75
  -5   2 -15    7.99    2.70
  -5   2 -16    0.76    2.37
   5  -2  16   -3.92    2.92
  -5   2 -16    1.60    1.54
  -5   2 -17   27.80    2.86
   5  -2  17   19.59    2.76
   5  -1 -18    9.64    2.58
   5  -1 -17   15.51    3.41
   5  -1 -16    7.46    2.87
   5  -1 -16    8.35    3.81
   5  -1 -15    5.84    3.05
   5  -1 -15    7.38    3.69
   5  -1 -14   35.62    4.46
   5  -1 -14   35.25    5.24
   5  -1 -14   31.10    4.77
   5  -1 -13   35.43    5.30
   5  -1 -13   30.56    5.24
   5  -1 -13   40.84    4.86
  -5   1  12    4.33    5.74
   5  -1 -12    6.37    3.79
   5  -1 -12    7.42    3.26
   5  -1 -12   10.89    4.09
  -5   1  11   10.64    6.74
   5  -1 -11   13.07    4.34
   5  -1 -11   11.44    3.37
   5  -1 -11    9.73    3.52
  -5   1  10   12.54    8.47
   5  -1 -10    9.27    3.35
   5  -1 -10   13.98    3.74
   5  -1 -10   11.03    3.09
  -5   1   9  146.73   17.79
   5  -1  -9  159.05    8.36
   5  -1  -9  146.80    7.84
   5  -1  -9  158.93    8.73
   5  -1  -8  479.03   14.33
  -5   1   8  447.04   28.73
  -5   1   7   54.71   11.40
   5  -1  -7   47.89    8.44
   5  -1  -7   50.22    9.16
  -5   1   6   78.28   12.10
   5  -1  -6   76.72   10.53
   5  -1  -5    9.91    7.42
   5  -1  -5   10.81    5.95
   5  -1  -4    5.29    7.28
   5  -1  -3  272.97   20.61
   5  -1  -2    1.59    6.31
   5  -1  -1   -0.04    5.99
   5  -1   0    0.08    5.76
   5  -1   1  615.97   27.50
   5  -1   2    0.95    5.91
   5  -1   3    3.45    5.98
   5  -1   4    2.88    5.10
   5  -1   4    8.43    6.61
   5  -1   5   44.52    8.73
   5  -1   5   50.38   10.57
   5  -1   6  106.16   12.26
   5  -1   6  112.91   13.47
   5  -1   6  107.11   14.29
   5  -1   7  110.69   15.29
   5  -1   8  251.80   23.14
  -5   1  -9   24.05    4.35
   5  -1   9   16.39    7.93
  -5   1 -10  167.41    9.56
   5  -1  10  141.18   18.56
   5  -1  11  -10.07    8.75
  -5   1 -11   -2.31    4.03
  -5   1 -12   21.36    5.07
  -5   1 -13    2.54    4.35
  -5   1 -14   19.56    5.06
  -5   1 -14   15.84    3.62
  -5   1 -15    5.23    3.83
  -5   1 -15    6.12    2.55
  -5   1 -16  101.53    6.74
  -5   1 -17    2.61    2.28
   5  -1  17    2.65    2.50
  -5   1 -18   17.57    2.26
   5   0 -19    0.30    1.36
   5   0 -18   -1.83    2.36
   5   0 -17    7.87    3.39
   5   0 -16    0.93    2.03
   5   0 -16    1.26    3.43
   5   0 -15   -0.79    4.14
   5   0 -15    1.64    2.58
   5   0 -15    2.92    2.51
   5   0 -14    0.29    4.24
   5   0 -14    3.87    2.97
   5   0 -14    1.72    2.66
   5   0 -13   -3.39    4.08
   5   0 -13   -0.37    2.86
   5   0 -13    1.17    3.27
   5   0 -12   33.73    4.73
   5   0 -12   39.65    5.65
   5   0 -12   31.32    5.10
  -5   0  12   31.56    9.68
   5   0 -11    4.42    3.17
   5   0 -11    2.35    3.16
  -5   0  11    2.34    5.61
   5   0 -10    1.70    3.01
   5   0 -10    6.37    3.11
   5   0 -10    4.22    2.91
  -5   0  10    3.68    6.11
   5   0  -9    4.84    2.30
   5   0  -9   11.75    3.17
   5   0  -9    5.85    2.89
  -5   0   9    9.59    7.18
  -5   0   8   53.22   11.30
  -5   0   7  124.88   15.10
   5   0  -7  131.79   12.51
  -5   0   6    1.05    6.53
   5   0  -5  360.34   24.56
   5   0  -4   14.24    7.99
   5   0  -3   -3.07    7.12
   5   0  -2  836.76   31.92
   5   0  -1  337.10   20.03
   5   0   0  100.87   11.73
   5   0   1  353.61   20.54
   5   0   2   16.25    7.50
   5   0   3   -2.57    6.50
   5   0   4  141.83   14.58
   5   0   5  119.50   14.53
   5   0   6   60.15   10.85
   5   0   7  571.86   31.29
   5   0   8   -1.60    6.60
   5   0   9  155.58   18.75
  -5   0 -10   14.13    3.78
   5   0  10    9.38    6.44
   5   0  11   42.23   10.40
  -5   0 -11   46.15    5.79
  -5   0 -12    2.42    4.00
  -5   0 -13  246.73   12.27
  -5   0 -14   33.60    5.92
  -5   0 -15    9.12    4.52
  -5   0 -16   74.23    6.53
  -5   0 -17    3.73    2.86
  -5   0 -18    6.67    2.22
   5   0  18    2.67    2.06
   5   1 -19    8.84    1.82
   5   1 -18    3.45    2.15
   5   1 -17   66.15    5.78
   5   1 -17   64.13    4.52
   5   1 -16   36.44    5.38
   5   1 -16   34.06    4.08
   5   1 -15   18.64    3.77
   5   1 -15   24.12    5.30
   5   1 -14    4.92    3.42
   5   1 -14    7.15    3.48
   5   1 -14    1.82    4.17
   5   1 -13    4.30    3.60
   5   1 -13    3.23    3.85
   5   1 -13    3.66    3.03
   5   1 -12   23.30    4.31
   5   1 -12   29.14    4.99
   5   1 -12   24.76    4.46
  -5  -1  12   25.19    8.84
   5   1 -11    2.93    3.29
   5   1 -11   10.23    3.87
   5   1 -11    8.72    3.30
   5   1 -10   -1.08    3.07
  -5  -1  10    5.74    5.66
   5   1 -10   -1.51    3.10
   5   1 -10    2.00    3.06
  -5  -1   9  228.49   21.73
   5   1  -9  217.88    9.50
   5   1  -9  216.57    9.68
   5   1  -9  222.10   10.20
  -5  -1   8   81.61   12.53
  -5  -1   7  189.41   18.10
  -5  -1   6   -1.97    7.30
   5   1  -5   18.24    8.98
   5   1  -4  111.29   14.29
   5   1  -3    4.69    7.26
   5   1  -2 1992.54   47.77
   5   1  -1   43.94    8.69
   5   1   0 1289.96   35.76
   5   1   1    1.36    5.77
   5   1   2    6.84    5.98
   5   1   3   52.44    9.51
   5   1   4  660.17   28.20
   5   1   5   85.33   11.89
   5   1   6   29.75    8.65
   5   1   7  217.53   19.39
   5   1   8  486.47   29.30
  -5  -1  -9   59.25    5.04
   5   1   9   52.25   11.37
  -5  -1 -10   12.97    3.47
  -5  -1 -10   14.06    3.12
   5   1  10   12.24    7.67
  -5  -1 -11    2.55    3.56
   5   1  11   -3.99    6.88
  -5  -1 -11    1.34    2.33
   5   1  12   76.02   14.66
  -5  -1 -12   84.79    7.31
  -5  -1 -12   81.53    6.59
  -5  -1 -13   28.90    5.34
  -5  -1 -13   28.37    4.31
  -5  -1 -14  141.23    9.37
  -5  -1 -14  135.49    8.39
  -5  -1 -15   13.88    4.54
  -5  -1 -15   14.83    3.31
  -5  -1 -16  155.72    8.90
  -5  -1 -17    8.39    3.39
  -5  -1 -18   31.83    3.65
  -5  -1 -19   13.21    2.01
   5   2 -18    5.64    2.08
   5   2 -17    4.96    2.19
   5   2 -17    6.63    2.94
   5   2 -16    2.85    2.61
   5   2 -16    0.22    3.34
   5   2 -15  107.88    7.42
   5   2 -15  103.28    7.87
   5   2 -14    4.02    3.42
   5   2 -14    3.20    4.09
   5   2 -13   21.07    4.43
   5   2 -13   23.73    5.09
  -5  -2  12   12.25    6.75
   5   2 -12   13.36    4.39
   5   2 -12   11.83    4.21
   5   2 -12   16.50    3.79
  -5  -2  11   -3.89    5.64
   5   2 -11    9.15    4.35
   5   2 -11   -0.30    3.46
   5   2 -11    1.12    2.63
   5   2 -10   68.58    6.02
   5   2 -10   67.99    6.08
   5   2 -10   64.35    6.10
  -5  -2  10   69.34   12.66
   5   2  -9   71.14    5.84
  -5  -2   9   57.80   11.72
   5   2  -9   67.70    5.78
   5   2  -9   63.86    5.77
  -5  -2   8  129.89   15.84
  -5  -2   7  448.70   26.98
  -5  -2   6    6.19    6.54
  -5  -2   5    4.01    5.66
   5   2  -4  283.72   21.22
   5   2  -3  309.52   20.38
   5   2  -2 1140.77   36.39
   5   2  -1  475.45   22.47
   5   2   0   13.36    5.92
   5   2   1  139.63   12.07
   5   2   2  483.85   21.56
   5   2   3 1936.99   43.14
   5   2   4  527.46   23.66
   5   2   5   33.81    8.17
   5   2   6   73.98   11.12
   5   2   7   76.54   11.52
   5   2   8  173.56   17.72
   5   2   9   50.48   10.71
   5   2  10  252.59   23.07
  -5  -2 -10  254.41   10.74
  -5  -2 -10  251.18   10.61
  -5  -2 -11   11.20    3.68
   5   2  11    2.21    6.08
  -5  -2 -12    4.46    3.24
   5   2  12   -1.83    6.41
  -5  -2 -12    8.85    5.02
  -5  -2 -13   33.23    5.40
  -5  -2 -13   32.34    4.90
  -5  -2 -14   23.12    4.95
  -5  -2 -14   21.19    4.45
  -5  -2 -15   57.30    6.23
  -5  -2 -15   64.98    6.28
  -5  -2 -16    3.13    3.71
  -5  -2 -16    5.11    2.93
  -5  -2 -17   41.35    4.77
  -5  -2 -18   24.80    3.45
  -5  -2 -19   36.45    3.07
   5   3 -18   19.72    2.47
   5   3 -17   -0.52    2.15
   5   3 -17    1.89    1.90
   5   3 -16   21.81    4.01
   5   3 -16   26.94    3.85
   5   3 -15   19.95    4.54
   5   3 -15   21.34    4.36
   5   3 -14   -0.20    3.57
   5   3 -14   -3.80    3.90
   5   3 -13   -0.82    3.71
   5   3 -13   -7.22    4.55
   5   3 -12  106.78    8.12
   5   3 -12   99.99    7.92
   5   3 -11  163.48    9.58
  -5  -3  11  148.51   18.58
   5   3 -11  169.94    9.62
  -5  -3  10   67.04   12.84
   5   3 -10   66.96    6.15
   5   3 -10   66.45    6.13
   5   3 -10   65.80    6.33
   5   3  -9   12.71    3.15
   5   3  -9   14.54    3.54
   5   3  -9   16.40    3.84
  -5  -3   9   10.82    6.57
   5   3  -8   10.99    3.38
  -5  -3   8    6.14    5.45
   5   3  -8    8.08    2.69
  -5  -3   7  544.17   29.44
  -5  -3   6  101.20   12.86
  -5  -3   5   15.91    6.47
  -5  -3   4    2.46    4.95
   5   3  -3  231.52   17.46
   5   3  -2    5.79    5.74
   5   3  -1   77.60   10.08
   5   3   0   -1.16    4.60
   5   3   1  782.55   26.03
   5   3   2  534.97   21.17
   5   3   3   70.88    8.89
   5   3   4  272.44   16.98
   5   3   5    3.77    5.17
   5   3   6   62.78    9.60
   5   3   7  284.68   19.85
   5   3   8  292.30   21.42
   5   3   9   23.21    7.65
  -5  -3  -9   29.66    4.18
   5   3  10    2.08    5.15
  -5  -3 -10    3.32    2.63
  -5  -3 -10    1.83    2.31
   5   3  11    0.31    5.23
  -5  -3 -11   -2.62    3.14
  -5  -3 -11   -0.82    2.59
   5   3  12   -3.42    5.07
  -5  -3 -12   -1.32    3.05
  -5  -3 -12    0.88    3.25
  -5  -3 -13    2.43    3.43
  -5  -3 -13   -0.25    3.45
  -5  -3 -14   -2.72    3.74
  -5  -3 -14   -0.95    3.60
  -5  -3 -15   31.59    5.09
  -5  -3 -15   40.32    5.45
  -5  -3 -16   -1.10    3.03
  -5  -3 -16    3.26    3.42
  -5  -3 -17  101.42    6.73
  -5  -3 -18   -2.57    2.39
  -5  -3 -19   21.13    2.44
  -5  -3 -19   20.39    3.22
   5   4 -17   10.76    2.17
   5   4 -17   13.34    2.35
   5   4 -16    6.13    2.63
   5   4 -16    6.80    2.75
   5   4 -15   32.73    4.59
   5   4 -15   32.28    4.77
   5   4 -14   30.12    4.87
   5   4 -14   28.76    4.90
   5   4 -13  224.14   11.03
   5   4 -13  210.87   10.80
   5   4 -12    3.02    3.76
   5   4 -12    3.37    4.26
   5   4 -11   54.76    6.35
   5   4 -11   49.76    5.98
   5   4 -10   71.05    6.68
   5   4 -10   66.63    6.21
   5   4  -9   57.25    6.03
   5   4  -9   51.88    5.27
  -5  -4   9   47.76   10.72
   5   4  -8   65.69    5.55
  -5  -4   8   64.01   10.93
   5   4  -8   68.30    5.99
  -5  -4   7  145.58   15.22
   5   4  -7  151.36    7.93
  -5  -4   6  364.37   22.48
  -5  -4   6  386.75   22.23
  -5  -4   5  103.36   11.96
  -5  -4   5  102.81   12.53
  -5  -4   4  885.38   31.45
  -5  -4   4  834.51   33.61
   5   4  -2    6.65    5.67
   5   4  -1  273.99   17.11
   5   4   0  357.70   18.46
   5   4   1   91.69    9.44
   5   4   2  297.91   15.73
   5   4   3  134.38   10.99
   5   4   4   82.35    9.00
   5   4   5  170.15   13.04
  -5  -4  -6  226.29   17.69
   5   4   6  244.52   16.75
  -5  -4  -7  117.72   13.08
   5   4   7  133.47   13.27
  -5  -4  -8   15.44    5.50
   5   4   8   16.40    6.02
   5   4   9   -1.83    4.60
  -5  -4  -9    1.56    2.42
  -5  -4 -10  251.88   10.07
  -5  -4 -10  289.30   11.80
   5   4  10  293.52   23.03
   5   4  11    4.42    4.73
  -5  -4 -11    6.89    2.52
  -5  -4 -11    9.40    3.83
   5   4  12    9.34    5.29
  -5  -4 -12    7.55    3.78
  -5  -4 -12   10.27    3.47
  -5  -4 -13    4.59    3.76
  -5  -4 -13    6.56    3.11
  -5  -4 -14    0.14    4.34
  -5  -4 -14    0.15    2.92
  -5  -4 -15    0.00    4.17
  -5  -4 -15    2.85    3.07
  -5  -4 -16    1.81    3.56
  -5  -4 -16    0.14    2.50
  -5  -4 -17   26.28    4.54
  -5  -4 -17   23.63    3.47
  -5  -4 -18    5.28    2.03
  -5  -4 -18    9.24    4.14
  -5  -4 -19    2.01    2.31
   5   5 -17    7.56    1.72
   5   5 -16   44.32    3.65
   5   5 -16   50.69    4.30
   5   5 -15   55.22    4.70
   5   5 -15   47.26    4.94
   5   5 -14    5.37    3.76
   5   5 -14    5.02    2.96
   5   5 -13   25.79    5.18
   5   5 -13   28.57    4.43
   5   5 -12   75.51    6.64
   5   5 -12   65.23    6.93
   5   5 -11   17.91    5.10
   5   5 -11   16.12    3.82
   5   5 -10  129.94    8.12
   5   5 -10  134.68    9.02
   5   5  -9    0.75    3.31
   5   5  -9   -0.68    2.40
   5   5  -8  122.12    7.28
   5   5  -8  125.00    8.00
   5   5  -7    5.64    3.03
   5   5  -6   31.63    4.08
  -5  -5   5  367.95   20.73
  -5  -5   5  376.32   23.84
  -5  -5   4  377.58   19.93
  -5  -5   4  366.70   23.72
  -5  -5   3    5.54    3.89
  -5  -5   3   12.01    7.64
  -5  -5   2    0.76    3.32
  -5  -5   2    9.96    7.72
  -5  -5   1  212.73   19.30
  -5  -5   0   30.34   11.67
   5   5   0   22.53    5.06
   5   5   1   61.23    7.63
  -5  -5  -1   69.87   13.37
   5   5   2   96.29    8.82
  -5  -5  -2   97.96   14.64
   5   5   3  385.11   16.77
  -5  -5  -3  374.74   24.08
   5   5   4    8.14    4.01
  -5  -5  -4   10.51    7.90
   5   5   5  394.79   18.12
  -5  -5  -5  338.78   22.39
   5   5   6    5.77    3.87
  -5  -5  -6    7.98    6.01
   5   5   7    5.14    3.85
  -5  -5  -7    6.21    5.10
  -5  -5  -8  132.68   14.03
   5   5   8  145.59   13.73
   5   5   9  117.05   13.19
  -5  -5  -9  110.62    7.41
  -5  -5 -10   45.76    5.50
  -5  -5 -11   22.95    4.54
  -5  -5 -12   89.19    7.65
  -5  -5 -13   15.84    4.66
  -5  -5 -14   37.22    6.23
  -5  -5 -15  155.88   10.13
  -5  -5 -16    2.30    4.23
  -5  -5 -17   54.86    7.23
  -5  -5 -17   57.86    6.23
  -5  -5 -18   35.88    5.40
  -5  -5 -19   31.90    4.18
   5   6 -16    0.70    1.66
   5   6 -15    6.41    2.76
   5   6 -14   92.37    6.68
   5   6 -14  101.40    5.77
   5   6 -13   69.71    6.71
   5   6 -13   69.33    5.44
   5   6 -12  215.22   10.92
   5   6 -12  196.22    9.16
  -5  -6  11    1.61    3.38
   5   6 -11    0.23    2.41
   5   6 -11    8.86    4.69
  -5  -6  10  219.80   12.11
   5   6 -10  223.99   11.23
   5   6  -9   24.38    5.05
   5   6  -8  145.77    8.89
   5   6  -7    9.56    3.60
   5   6  -6  221.94    9.72
  -5  -6   5   -1.20    5.18
   5   6  -5    4.44    2.56
  -5  -6   4  233.50   20.63
  -5  -6   3   81.14   12.90
  -5  -6   2   20.22    8.39
  -5  -6   1   98.28   14.23
  -5  -6   0    6.68    7.83
  -5  -6  -1   93.16   14.23
  -5  -6  -2    7.60    8.45
  -5  -6  -3  341.49   24.41
  -5  -6  -4  693.44   33.80
  -5  -6  -5  102.13   13.90
  -5  -6  -6  111.92   14.61
  -5  -6  -7   10.82    5.86
  -5  -6  -8   31.70    4.23
  -5  -6  -8   26.35    7.73
  -5  -6  -9   23.19    4.02
  -5  -6 -10  186.27    9.93
  -5  -6 -11   69.22    7.06
  -5  -6 -11   67.83    5.85
  -5  -6 -12  118.25    8.92
  -5  -6 -13   11.54    4.74
  -5  -6 -14    2.09    4.30
  -5  -6 -15   -0.18    4.73
  -5  -6 -16   12.52    6.04
  -5  -6 -16   10.80    5.21
  -5  -6 -17   34.67    6.30
  -5  -6 -17   37.77    5.50
  -5  -6 -18   25.33    4.86
  -5  -6 -19    4.23    2.65
   5   7 -15   49.80    3.79
   5   7 -14   -3.00    2.92
   5   7 -13   41.79    4.97
   5   7 -12   19.44    4.66
   5   7 -11   32.08    5.25
  -5  -7  10   34.01    5.27
   5   7 -10   32.11    5.45
  -5  -7   9   83.93    8.07
   5   7  -9  100.56    7.90
  -5  -7   8   34.70    6.41
   5   7  -8   28.73    5.02
  -5  -7   7  201.52   12.06
   5   7  -7  224.83   10.61
  -5  -7   6  257.38   13.21
   5   7  -6  261.44   10.90
   5   7  -5   15.14    3.36
  -5  -7   5   19.50    5.27
  -5  -7   4   84.50    7.63
  -5  -7   4   78.06   13.28
  -5  -7   4   65.96   12.60
  -5  -7   3   10.81    4.23
  -5  -7   3    7.07    6.17
  -5  -7   2   99.62    7.76
  -5  -7   2   90.86   14.20
  -5  -7   1    9.20    7.01
  -5  -7   0    0.12    7.57
  -5  -7  -1    5.56    7.29
  -5  -7  -2   70.57   13.09
  -5  -7  -3   -4.14    8.79
  -5  -7  -4  652.82   35.69
  -5  -7  -5  212.46   21.07
  -5  -7  -6   56.67   11.63
  -5  -7  -7   66.94    5.44
  -5  -7  -7   59.48   11.79
  -5  -7  -8  175.83   18.74
  -5  -7  -8  160.93   17.99
  -5  -7  -8  159.93    8.62
  -5  -7  -9    2.66    2.86
  -5  -7 -10   36.00    5.24
  -5  -7 -11   21.22    4.66
  -5  -7 -11   22.96    4.25
  -5  -7 -12    0.25    3.79
  -5  -7 -12   -0.25    2.59
  -5  -7 -13  134.98    9.57
  -5  -7 -13  133.37    8.08
  -5  -7 -14    2.24    5.59
  -5  -7 -14    0.10    4.24
  -5  -7 -15   22.65    6.54
  -5  -7 -15   24.86    5.59
  -5  -7 -16   17.46    5.96
  -5  -7 -16   12.77    4.65
  -5  -7 -17    2.25    4.36
  -5  -7 -17    4.09    3.69
  -5  -7 -18    6.26    3.56
  -5  -7 -19   -0.77    2.29
   5   8 -14    2.42    1.79
   5   8 -13    9.47    2.65
   5   8 -12   64.82    5.42
   5   8 -11   65.84    5.98
  -5  -8  10  143.73    8.88
   5   8 -10  154.49    8.83
  -5  -8   9  132.01    9.45
   5   8  -9  135.97    8.66
  -5  -8   8    5.17    4.88
   5   8  -8    6.32    3.56
  -5  -8   7  153.43   10.88
   5   8  -7  161.15    9.00
  -5  -8   6  106.04    9.44
   5   8  -6  107.71    7.27
   5   8  -5   15.00    3.23
  -5  -8   5   13.72    5.04
  -5  -8   4  139.19   10.30
  -5  -8   4  138.18   18.50
  -5  -8   4  129.66    8.19
  -5  -8   4  117.74   17.54
  -5  -8   3    2.07    3.67
  -5  -8   3    5.25    7.04
  -5  -8   3   -3.11    3.04
  -5  -8   3    2.43    5.26
  -5  -8   2   95.97    8.53
  -5  -8   2   94.97   16.06
  -5  -8   2   84.00    7.16
  -5  -8   2   90.30   15.14
  -5  -8   1  254.80   12.71
  -5  -8   1  280.05   25.66
  -5  -8   1  265.19   11.98
  -5  -8   1  231.60   23.77
  -5  -8   0  570.96   17.83
  -5  -8   0  625.57   38.29
  -5  -8   0  590.72   18.62
  -5  -8  -1    0.18    3.14
  -5  -8  -1   -2.44    9.22
  -5  -8  -1   -2.05    3.06
  -5  -8  -2   50.16    5.86
  -5  -8  -2   46.46   11.42
  -5  -8  -2   52.95    5.93
  -5  -8  -3    9.98    3.57
  -5  -8  -3    5.27    7.13
  -5  -8  -3   13.37    3.89
  -5  -8  -4   11.85    3.40
  -5  -8  -4   15.73    7.67
  -5  -8  -4   13.44    3.49
  -5  -8  -5    3.11    3.00
  -5  -8  -5    7.05    8.12
  -5  -8  -5   -0.33    2.77
  -5  -8  -6   13.40    3.33
  -5  -8  -6   14.84    8.16
  -5  -8  -6   23.90    9.81
  -5  -8  -6   17.22    4.11
  -5  -8  -7   -1.88    2.86
  -5  -8  -7   -3.97    5.79
  -5  -8  -7    0.95    2.31
  -5  -8  -7   -3.75    6.77
  -5  -8  -7    1.54    2.71
  -5  -8  -8   28.03    4.18
  -5  -8  -8   32.50    4.86
  -5  -8  -8   31.14    5.50
  -5  -8  -8   30.68    9.12
  -5  -8  -8   34.04   10.02
  -5  -8  -9    8.60    4.02
  -5  -8  -9   11.62    3.55
  -5  -8 -10    6.34    4.18
  -5  -8 -10    7.21    3.22
  -5  -8 -11  180.05   11.42
  -5  -8 -11  193.97   10.51
  -5  -8 -11  176.71   10.25
  -5  -8 -12   33.82    5.04
  -5  -8 -12   36.57    6.88
  -5  -8 -12   33.80    5.45
  -5  -8 -13    6.40    5.70
  -5  -8 -13    5.22    4.04
  -5  -8 -13    4.60    3.00
  -5  -8 -14   15.97    6.04
  -5  -8 -14   10.31    4.23
  -5  -8 -14   13.89    3.22
  -5  -8 -15   21.61    4.81
  -5  -8 -15   16.54    5.90
  -5  -8 -16   13.26    4.02
  -5  -8 -16   12.24    4.88
  -5  -8 -17   63.03    6.69
  -5  -8 -18   29.86    4.39
  -5  -8 -19   18.55    2.95
   5   9 -13   37.38    2.95
   5   9 -12   19.72    2.81
   5   9 -11   -2.22    2.42
   5   9 -10   -2.99    2.93
  -5  -9   9    1.42    2.70
   5   9  -9    0.09    2.70
  -5  -9   8   10.80    4.19
   5   9  -8   12.08    3.54
  -5  -9   7    2.22    3.91
   5   9  -7    2.30    2.87
  -5  -9   6   88.64    9.29
   5   9  -6   90.00    6.68
  -5  -9   5   21.12    5.38
  -5  -9   4   59.35    7.65
  -5  -9   3   46.05   12.13
  -5  -9   3   46.18    6.93
  -5  -9   3   34.27   10.07
  -5  -9   3   42.56    5.60
  -5  -9   2   12.11    7.33
  -5  -9   2   12.44    5.20
  -5  -9   2   12.11    7.59
  -5  -9   2   14.15    4.31
  -5  -9   1  291.83   28.61
  -5  -9   1  263.82   14.01
  -5  -9   1  249.79   25.57
  -5  -9   1  259.21   12.64
  -5  -9   0  187.74   23.01
  -5  -9   0  170.50   11.00
  -5  -9   0  165.31   20.95
  -5  -9   0  177.30   10.52
  -5  -9  -1   -4.01    8.06
  -5  -9  -1    4.36    3.78
  -5  -9  -1    1.99    6.27
  -5  -9  -1   -1.06    4.41
  -5  -9  -2   88.54   15.96
  -5  -9  -2  113.88   18.39
  -5  -9  -2  107.63    7.57
  -5  -9  -2   98.88    8.24
  -5  -9  -2   92.21    7.66
  -5  -9  -3   69.19   14.24
  -5  -9  -3   64.92    6.92
  -5  -9  -3   71.36   14.91
  -5  -9  -3   67.91    6.78
  -5  -9  -4   -2.15    7.20
  -5  -9  -4    6.17    4.47
  -5  -9  -4    0.93    6.87
  -5  -9  -4   -0.44    4.10
  -5  -9  -5  102.91   17.16
  -5  -9  -5   98.79    8.20
  -5  -9  -5   97.46    8.09
  -5  -9  -5   99.39   17.07
  -5  -9  -6   71.14   14.81
  -5  -9  -6   79.88    7.46
  -5  -9  -6   80.68    7.30
  -5  -9  -6   80.47   14.77
  -5  -9  -7    3.15    3.21
  -5  -9  -7    2.34    3.40
  -5  -9  -7    1.47    6.12
  -5  -9  -8    2.57    5.77
  -5  -9  -8    1.82    2.87
  -5  -9  -8   -1.06    3.50
  -5  -9  -8    0.85    4.95
  -5  -9  -8    3.92    3.22
  -5  -9  -9   43.78    5.35
  -5  -9  -9   51.53    6.44
  -5  -9 -10    6.37    3.08
  -5  -9 -10    8.99    4.21
  -5  -9 -10    7.97    4.32
  -5  -9 -11   -0.34    2.71
  -5  -9 -11    1.35    3.23
  -5  -9 -11    2.09    4.06
  -5  -9 -12   14.82    3.89
  -5  -9 -12   15.00    4.04
  -5  -9 -12   13.07    5.07
  -5  -9 -13   48.95    5.88
  -5  -9 -13   43.94    6.79
  -5  -9 -13   44.05    5.39
  -5  -9 -14    4.12    4.72
  -5  -9 -14    7.09    3.36
  -5  -9 -14    5.87    2.91
  -5  -9 -15  130.61    8.18
  -5  -9 -15  145.49    7.59
  -5  -9 -15  125.99    9.53
  -5  -9 -16   26.09    5.16
  -5  -9 -17   63.35    6.10
  -5  -9 -18   -0.32    2.33
   5  10 -11   32.46    2.77
   5  10 -10    4.91    1.91
   5  10  -9   70.16    4.84
  -5 -10   8   -1.18    2.52
  -5 -10   7   79.33    7.39
  -5 -10   6   32.40    5.76
  -5 -10   5  109.58    9.69
  -5 -10   4    1.53    4.53
  -5 -10   3   58.73    8.28
  -5 -10   2   28.18    6.08
  -5 -10   1  114.32   18.18
  -5 -10   1  124.65   10.48
  -5 -10   0  250.43   27.11
  -5 -10   0  226.98   13.54
  -5 -10   0  223.56   12.65
  -5 -10   0  243.90   27.35
  -5 -10  -1   11.49    8.58
  -5 -10  -1   19.77    5.80
  -5 -10  -1   23.33    6.05
  -5 -10  -1   31.32   11.36
  -5 -10  -2  147.53   22.06
  -5 -10  -2  135.38   20.52
  -5 -10  -2  125.78   10.32
  -5 -10  -2  118.09    9.52
  -5 -10  -2  155.81    9.33
  -5 -10  -3    4.47    7.99
  -5 -10  -3    0.14    4.20
  -5 -10  -3    2.35    4.28
  -5 -10  -3    1.92    6.96
  -5 -10  -4   20.37   11.11
  -5 -10  -4   11.42    8.82
  -5 -10  -4   21.21    5.62
  -5 -10  -4   16.82    6.01
  -5 -10  -5   45.34   12.82
  -5 -10  -5   59.03    7.27
  -5 -10  -5   65.46   14.96
  -5 -10  -5   68.70    7.80
  -5 -10  -6  218.37   25.83
  -5 -10  -6  211.10   11.83
  -5 -10  -6  203.41   24.56
  -5 -10  -6  209.98   12.18
  -5 -10  -7   61.93   14.77
  -5 -10  -7   62.47    7.03
  -5 -10  -7   72.41    7.57
  -5 -10  -8  128.23    9.17
  -5 -10  -9   64.33    6.72
  -5 -10  -9   61.05    7.14
  -5 -10  -9   60.12    6.77
  -5 -10 -10    6.12    4.07
  -5 -10 -10    4.67    4.16
  -5 -10 -11    0.26    3.61
  -5 -10 -11   -0.75    3.97
  -5 -10 -12   80.40    7.90
  -5 -10 -12   92.54    7.65
  -5 -10 -13   11.19    3.71
  -5 -10 -13    7.22    4.51
  -5 -10 -13   11.92    3.17
  -5 -10 -14  248.54   10.66
  -5 -10 -14  227.21   11.80
  -5 -10 -15   47.17    4.47
  -5 -10 -15   41.24    5.63
  -5 -10 -16   70.22    4.60
  -5 -10 -16   70.73    6.32
  -5 -10 -17    1.03    2.39
  -5 -11   7    3.97    2.58
  -5 -11   6    1.68    3.03
  -5 -11   5    7.68    4.02
  -5 -11   4    5.32    4.60
  -5 -11   3    4.03    4.94
  -5 -11   2   24.91    6.56
  -5 -11   1   15.04    5.55
  -5 -11   0  144.08   11.59
  -5 -11  -1   56.56    8.06
  -5 -11  -2   26.76    6.76
  -5 -11  -3    4.28    4.96
  -5 -11  -4   43.78    7.30
  -5 -11  -5  228.15   12.98
  -5 -11  -6   34.75    6.10
  -5 -11  -7   37.56    6.15
  -5 -11  -8   22.00    5.31
  -5 -11  -8   22.58    5.03
  -5 -11  -9  236.97   12.50
  -5 -11  -9  223.41   11.45
  -5 -11 -10    6.37    3.44
  -5 -11 -10    1.93    3.79
  -5 -11 -11  131.08    9.02
  -5 -11 -11  138.61    9.27
  -5 -11 -12    8.36    3.86
  -5 -11 -12    3.04    3.33
  -5 -11 -13   75.78    6.89
  -5 -11 -13   92.12    6.94
  -5 -11 -14   27.29    4.45
  -5 -11 -14   32.95    4.22
  -5 -11 -15    2.64    2.71
  -5 -11 -15   -0.51    2.01
  -5 -11 -16   77.32    4.31
  -5 -11 -16   73.14    5.23
  -5 -12   6    0.97    2.12
  -5 -12   5   11.99    3.43
  -5 -12   4   29.66    4.90
  -5 -12   3   71.40    7.32
  -5 -12   2   21.29    5.31
  -5 -12   1    0.09    4.77
  -5 -12   0    7.29    5.47
  -5 -12  -1    6.57    5.77
  -5 -12  -2   -1.99    5.37
  -5 -12  -3   54.34    7.75
  -5 -12  -4    1.83    4.85
  -5 -12  -5   47.54    7.01
  -5 -12  -5   47.05    5.86
  -5 -12  -6   18.33    5.33
  -5 -12  -6   25.89    4.85
  -5 -12  -7   22.94    5.24
  -5 -12  -7   26.66    5.17
  -5 -12  -8    1.31    3.82
  -5 -12  -8    1.21    3.47
  -5 -12  -9   76.23    7.13
  -5 -12 -10  106.64    7.83
  -5 -12 -11   53.36    5.84
  -5 -12 -12   23.25    4.12
  -5 -12 -13    4.07    2.58
  -5 -12 -14    1.85    1.99
  -5 -12 -15   51.93    3.74
  -5 -13   4    2.21    2.07
  -5 -13   3   20.30    3.82
  -5 -13   2    0.67    3.07
  -5 -13   2   -2.09    2.27
  -5 -13   1    9.44    3.84
  -5 -13   0   44.63    6.00
  -5 -13  -1   18.02    5.51
  -5 -13  -2    0.12    4.46
  -5 -13  -3   17.63    5.24
  -5 -13  -3   17.85    3.20
  -5 -13  -4    0.22    4.37
  -5 -13  -4    3.54    2.31
  -5 -13  -5   -3.76    4.27
  -5 -13  -5   -0.56    2.35
  -5 -13  -6    2.79    3.80
  -5 -13  -6    0.63    2.43
  -5 -13  -7   26.43    5.00
  -5 -13  -7   20.23    3.89
  -5 -13  -8   -1.01    2.70
  -5 -13  -9   -0.99    2.77
  -5 -13 -10   -1.07    2.03
  -5 -13 -10    0.46    2.48
  -5 -13 -11   33.33    4.12
  -5 -13 -12   61.96    4.89
  -5 -13 -13    6.57    2.05
  -5 -14   2   50.07    3.92
  -5 -14   1   -1.51    1.37
  -5 -14   1    1.95    2.24
  -5 -14   0   45.55    4.20
  -5 -14   0   67.70    5.40
  -5 -14  -1   13.84    3.52
  -5 -14  -1    9.33    2.74
  -5 -14  -2   13.23    3.61
  -5 -14  -2   11.52    3.11
  -5 -14  -3    7.61    3.47
  -5 -14  -3    0.66    2.54
  -5 -14  -4   47.30    5.21
  -5 -14  -4   49.36    5.40
  -5 -14  -5    7.59    1.93
  -5 -14  -5    3.12    2.73
  -5 -14  -6   11.42    2.29
  -5 -14  -6   14.87    3.40
  -5 -14  -7   -1.36    1.69
  -5 -14  -7   -1.71    2.55
  -5 -14  -8    0.12    1.63
  -5 -14  -8   -0.60    1.98
  -5 -14  -9    1.41    1.66
  -5 -14  -9   -1.12    1.63
  -5 -14 -10    5.14    1.78
  -5 -14 -11   15.05    2.20
  -5 -15  -4    6.97    1.92
  -5 -15  -5    4.94    1.73
   6 -10  -7   17.01    2.68
   6 -10  -6    7.94    2.49
   6 -10  -5   12.62    3.11
   6 -10  -4   13.47    3.13
   6 -10  -3   22.18    3.57
   6 -10  -2   48.33    4.55
   6 -10  -1    7.97    2.63
   6 -10  -1    4.95    2.02
   6 -10   0   56.13    4.16
   6 -10   0   42.22    3.57
   6  -9  -9   10.29    2.30
   6  -9  -8   63.30    5.06
   6  -9  -7    8.81    3.32
   6  -9  -6    6.04    3.45
   6  -9  -5   12.09    4.05
   6  -9  -4   14.46    4.19
   6  -9  -3   12.26    4.40
   6  -9  -2   -7.13    3.24
   6  -9  -2    2.66    3.65
   6  -9  -1   13.37    3.27
   6  -9  -1   24.66    4.68
   6  -9   0   -9.43    4.01
   6  -9   0    8.31    3.79
   6  -9   1   13.38    3.51
   6  -9   2   24.39    3.94
   6  -9   2   51.61    4.55
   6  -9   3   32.15    3.32
   6  -9   3   39.32    4.56
   6  -9   4   12.88    3.05
   6  -9   5    4.63    2.33
   6  -8 -13   39.63    3.39
   6  -8 -12    6.35    2.19
   6  -8 -11   44.16    4.11
   6  -8 -10    9.41    2.46
   6  -8  -9    7.23    2.49
   6  -8  -9   12.73    3.27
   6  -8  -8   48.95    6.11
   6  -8  -7  119.12    8.04
   6  -8  -6   92.05    7.51
   6  -8  -5   99.69    8.17
   6  -8  -4    1.17    5.01
   6  -8  -3   62.25    5.75
   6  -8  -3   47.39    6.84
   6  -8  -2   23.11    3.83
   6  -8  -2   28.93    5.55
   6  -8  -1   31.84    4.58
   6  -8  -1    9.31    4.49
   6  -8   0   90.13    7.78
   6  -8   0  115.39    8.19
   6  -8   1   17.16    4.51
   6  -8   1    5.32    3.67
   6  -8   2   13.35    4.14
   6  -8   2   12.03    3.92
   6  -8   3    4.16    3.70
   6  -8   3    6.30    3.06
   6  -8   4    4.90    3.64
   6  -8   5   34.44    4.81
   6  -8   6   34.74    4.62
   6  -8   7   90.67    5.99
   6  -8   8   37.17    3.80
  -6   8  -8   24.58    2.69
   6  -7 -15    7.32    2.66
   6  -7 -14    3.55    2.59
   6  -7 -13   15.70    3.77
   6  -7 -12    5.75    2.88
   6  -7 -11    2.61    3.15
   6  -7 -10   28.60    4.18
   6  -7  -9   33.51    4.61
   6  -7  -9   20.74    3.91
   6  -7  -8  102.88    6.69
   6  -7  -8  107.01    8.01
   6  -7  -7    2.04    4.71
   6  -7  -6  178.00   10.79
   6  -7  -5   13.42    5.83
   6  -7  -4   52.89    7.97
   6  -7  -3   94.73    8.76
   6  -7  -2   68.60    7.76
   6  -7  -2   64.66    6.35
   6  -7  -1  118.86   11.35
   6  -7  -1   54.66    9.44
   6  -7   0    8.86    4.21
   6  -7   0  -16.01    6.23
   6  -7   1   31.13    7.61
   6  -7   1   60.32    8.01
   6  -7   2   23.42    4.94
   6  -7   2    8.62    4.17
   6  -7   3   17.66    4.65
   6  -7   3   16.37    4.20
   6  -7   4   86.28    7.96
   6  -7   4   89.13    7.06
   6  -7   5  149.67    9.59
   6  -7   6   14.13    4.93
   6  -7   7   11.77    4.57
   6  -7   8    0.35    3.41
   6  -7   9   48.76    4.78
   6  -7  10   29.39    3.45
  -6   7 -10   23.47    2.91
   6  -6 -16   28.06    3.12
   6  -6 -15   48.73    4.54
   6  -6 -14   20.96    4.20
   6  -6 -13   25.48    4.52
   6  -6 -12   96.88    8.09
   6  -6 -11   57.25    5.99
   6  -6 -10   74.40    7.87
   6  -6  -9   22.00    3.82
   6  -6  -9   32.55    5.01
   6  -6  -8    8.54    3.20
   6  -6  -8   27.31    4.77
   6  -6  -7    6.32    4.19
   6  -6  -7    4.21    2.90
   6  -6  -6   15.85    5.38
   6  -6  -6   18.03    3.99
   6  -6  -5  111.05    9.27
   6  -6  -4   68.35   10.15
   6  -6  -3  101.72    8.90
   6  -6  -2   36.12    5.33
   6  -6  -2   40.60    7.06
   6  -6  -1   40.44    5.64
   6  -6  -1  102.89    9.92
   6  -6   0  158.08    9.93
   6  -6   0  151.25   11.31
   6  -6   1  143.20    9.47
   6  -6   1  164.23   10.85
   6  -6   2  379.68   15.50
   6  -6   2  361.17   15.55
   6  -6   3  179.31   11.20
   6  -6   3  192.33   11.24
   6  -6   4   87.73    9.82
   6  -6   4   97.45    8.06
   6  -6   5    1.98    4.59
   6  -6   6    6.49    4.74
   6  -6   7   27.96    5.85
   6  -6   8   65.44    7.25
   6  -6   9   52.06    6.38
   6  -6  10   62.19    5.90
  -6   6 -11   -2.83    2.62
   6  -6  11    5.74    2.70
  -6   6 -12    0.49    1.56
   6  -6  12    0.42    1.81
   6  -5 -17   33.14    3.06
   6  -5 -16    4.82    2.44
   6  -5 -15    9.07    3.35
   6  -5 -14   10.51    3.84
   6  -5 -13   45.07    5.97
   6  -5 -12    2.16    3.84
   6  -5 -11   12.11    4.79
   6  -5 -10   14.75    4.16
   6  -5  -9    5.71    3.39
   6  -5  -8   22.00    4.46
   6  -5  -8   30.29    5.26
   6  -5  -7   64.63    6.99
   6  -5  -7   66.33    6.16
   6  -5  -7   76.31   14.57
   6  -5  -6  354.58   14.94
   6  -5  -6  362.63   12.73
   6  -5  -6  373.41   30.59
   6  -5  -5   64.81    7.06
   6  -5  -5   74.47   14.99
   6  -5  -5   65.19    5.43
   6  -5  -4   23.93    5.36
   6  -5  -4   23.39   10.10
   6  -5  -3   -0.33    3.80
   6  -5  -3   12.41    8.87
   6  -5  -2   -0.30    3.88
   6  -5  -2    7.63    7.11
   6  -5  -1  171.46   21.15
   6  -5  -1  169.47   10.71
   6  -5  -1  168.08    9.37
   6  -5   0   72.77   14.68
   6  -5   0   67.84    6.44
   6  -5   0   71.33    7.55
   6  -5   1    6.79    3.70
   6  -5   1    5.18    4.47
   6  -5   1   11.93    8.94
   6  -5   2   26.57    5.17
   6  -5   2   30.58    5.66
   6  -5   2   29.45    9.14
   6  -5   3   34.12    5.65
   6  -5   3   36.18    6.20
   6  -5   3   31.77    9.87
   6  -5   4   18.83    5.41
   6  -5   4   20.82    4.87
   6  -5   5   22.27    5.96
  -6   5  -5   20.83    3.93
   6  -5   5   21.95    4.36
  -6   5  -6   34.26    4.60
   6  -5   6   39.66    7.32
   6  -5   7   73.22    8.17
  -6   5  -7   81.66    6.49
   6  -5   8   42.60    7.52
  -6   5  -8   26.76    3.91
   6  -5   9   75.33    8.62
  -6   5  -9   60.65    5.23
   6  -5  10  112.53    9.10
  -6   5 -10   87.50    5.69
  -6   5 -11    0.08    1.76
   6  -5  11    5.68    4.22
  -6   5 -12    8.33    2.79
   6  -5  12   20.72    4.10
  -6   5 -13    3.27    1.84
   6  -5  13    6.97    2.42
   6  -4 -17    3.55    2.01
   6  -4 -16   39.21    4.42
   6  -4 -15    2.42    3.13
   6  -4 -14    5.37    4.33
   6  -4 -13    8.03    4.55
   6  -4 -12    7.51    4.55
   6  -4 -11   -0.13    3.89
   6  -4 -10  117.65    8.54
   6  -4  -9   75.96    6.78
  -6   4   9   58.90   11.92
  -6   4   8  149.48   18.01
   6  -4  -8  152.80    9.04
   6  -4  -8  154.21    9.56
   6  -4  -7   44.10    5.09
   6  -4  -7   47.09    4.96
   6  -4  -7   44.95    5.66
   6  -4  -7   57.64   12.21
  -6   4   7   47.70   10.33
   6  -4  -6    0.79    2.62
   6  -4  -6    4.26    2.48
   6  -4  -6    5.66    7.23
   6  -4  -6    4.40    6.70
   6  -4  -6    2.41    3.08
  -6   4   6    3.95    5.14
   6  -4  -5   17.66    3.70
   6  -4  -5   10.64    3.65
  -6   4   5   23.21    7.72
   6  -4  -5   11.99    8.09
   6  -4  -5   18.16    8.77
   6  -4  -5   13.91    4.46
   6  -4  -5   26.99    8.57
   6  -4  -4    5.07    3.41
   6  -4  -4    8.83    8.55
   6  -4  -4   10.22    8.45
   6  -4  -4    8.17    6.75
   6  -4  -4    8.49    4.42
   6  -4  -3  100.28    8.06
   6  -4  -3   94.73   15.79
   6  -4  -3  108.32   16.66
   6  -4  -3   82.28   14.18
   6  -4  -3   82.96    8.10
   6  -4  -2   12.71    3.92
   6  -4  -2   13.99    9.13
   6  -4  -2   12.51    7.20
   6  -4  -2   15.14    5.05
   6  -4  -2    7.36    5.24
   6  -4  -1   88.68    7.87
   6  -4  -1   87.92    8.55
   6  -4  -1   87.97   13.96
   6  -4  -1   77.05   14.97
   6  -4  -1   95.96   16.09
   6  -4   0   -2.61    2.40
   6  -4   0   -2.05    3.70
   6  -4   0   -3.18    7.56
   6  -4   0   -5.77    7.76
   6  -4   0    2.38    4.04
   6  -4   0   -0.82    4.84
   6  -4   1    8.76    3.12
   6  -4   1    5.50    3.53
   6  -4   1    6.44    8.99
   6  -4   1    5.93    6.35
   6  -4   1   11.60    6.39
   6  -4   1   12.67    4.95
   6  -4   2   18.90    4.13
   6  -4   2   14.82    8.83
   6  -4   2   29.83    9.95
   6  -4   2   14.39    4.19
   6  -4   2   14.89    7.31
   6  -4   3  168.97   10.40
   6  -4   3  172.16   10.38
   6  -4   3  152.52   21.11
   6  -4   3  178.21   20.81
   6  -4   3  172.99   19.74
   6  -4   4   60.77    6.82
   6  -4   4   56.74   12.17
   6  -4   4   56.14   11.86
   6  -4   4   59.85    6.59
   6  -4   5   78.40    6.99
   6  -4   5   71.95   13.18
   6  -4   5   80.65    7.95
   6  -4   6   13.63    4.77
   6  -4   7   -2.88    4.95
  -6   4  -7    4.23    3.20
  -6   4  -8  234.24   11.62
   6  -4   8  199.62   12.50
  -6   4  -9   77.53    6.73
   6  -4   9   85.88    8.88
  -6   4 -10   43.80    5.44
   6  -4  10   29.04    6.47
   6  -4  11   56.72    7.21
  -6   4 -11   54.27    5.44
   6  -4  12    8.23    4.08
  -6   4 -12    9.64    2.85
  -6   4 -13   -2.76    2.75
   6  -4  13   -1.37    3.13
  -6   4 -13   -2.35    2.06
  -6   4 -14    3.65    1.88
   6  -4  14    2.91    2.42
  -6   4 -14    4.70    1.65
   6  -3 -17    1.45    2.19
   6  -3 -16   26.06    3.92
   6  -3 -15   58.09    5.94
   6  -3 -14    2.14    4.09
   6  -3 -13   40.74    6.25
   6  -3 -12   39.96    6.17
   6  -3 -11  259.48   12.36
  -6   3  10   60.91   12.37
   6  -3 -10   76.97    7.19
   6  -3  -9  216.89   10.89
  -6   3   9  213.08   22.28
   6  -3  -9  190.21    9.44
  -6   3   8   20.34    8.02
   6  -3  -8   25.12    4.35
   6  -3  -8   23.53    4.08
   6  -3  -7   -2.74    3.01
   6  -3  -7   -5.83    7.72
   6  -3  -7    6.38    4.84
   6  -3  -7   -1.05    2.70
   6  -3  -7    1.26    2.28
   6  -3  -7    0.42    2.94
  -6   3   7    2.95    6.99
   6  -3  -6   56.40   12.83
   6  -3  -6   71.51   12.48
  -6   3   6   70.25   12.32
   6  -3  -6   68.42    6.76
   6  -3  -6   71.50    5.80
   6  -3  -6   83.29   13.47
   6  -3  -6   70.67    5.84
   6  -3  -5  404.02   29.14
   6  -3  -5  395.97   29.61
  -6   3   5  384.22   27.12
   6  -3  -5  375.74   12.79
   6  -3  -5  392.89   28.71
   6  -3  -5  401.07   12.79
   6  -3  -5  381.73   29.64
   6  -3  -5  391.52   15.08
   6  -3  -4   30.17   10.71
   6  -3  -4   35.85    5.46
   6  -3  -4   39.50   11.54
   6  -3  -4   33.91    4.32
   6  -3  -4   36.50   10.46
   6  -3  -4   39.58   11.98
   6  -3  -3   15.85    7.97
   6  -3  -3   19.54    4.58
   6  -3  -3   18.84    8.61
   6  -3  -3   20.24    3.62
   6  -3  -3   22.26    9.96
   6  -3  -3   19.15    8.49
   6  -3  -2  597.96   37.05
   6  -3  -2  638.82   35.67
   6  -3  -2  607.43   35.39
   6  -3  -2  628.77   18.86
   6  -3  -1  350.56   28.73
   6  -3  -1  390.78   27.57
   6  -3  -1  373.92   27.99
   6  -3  -1  392.18   15.13
   6  -3   0  207.35   21.85
   6  -3   0  198.81   21.88
   6  -3   0  222.96   20.54
   6  -3   0  192.30   20.60
   6  -3   0  214.32   11.31
   6  -3   1   98.89   15.63
   6  -3   1   95.12   16.12
   6  -3   1  110.14   14.95
   6  -3   1   99.44   15.73
   6  -3   1  104.03    8.18
   6  -3   2   39.65    4.88
   6  -3   2   48.82    6.29
   6  -3   2   38.68    9.77
   6  -3   2   36.51   10.34
   6  -3   2   43.90   11.08
   6  -3   2   36.91   11.15
   6  -3   3   17.25    7.71
   6  -3   3   17.85    4.46
   6  -3   3   18.14    3.87
   6  -3   3   13.26    7.64
   6  -3   3   14.56    7.35
   6  -3   3   19.49    9.22
   6  -3   4    0.85    6.48
   6  -3   4   -1.11    4.95
   6  -3   4    0.82    3.24
   6  -3   4    3.20    5.75
   6  -3   4   -1.34    2.82
   6  -3   4   -1.66    3.52
   6  -3   5   61.09   12.93
   6  -3   5   67.47   12.52
   6  -3   5   58.18   12.49
   6  -3   5   59.98    6.19
   6  -3   6   89.18   14.85
   6  -3   7  142.77   19.04
  -6   3  -8    2.49    3.31
  -6   3  -9  310.71   12.77
  -6   3 -10   13.00    4.26
  -6   3 -11    7.87    4.16
   6  -3  11    4.21    5.35
  -6   3 -12   -0.26    3.19
   6  -3  12   -3.39    5.32
  -6   3 -13   57.44    5.28
   6  -3  13   64.19    6.96
  -6   3 -14   -2.88    2.37
  -6   3 -14    5.27    2.52
   6  -3  14    1.76    3.34
  -6   3 -15   14.92    2.21
  -6   3 -15   15.05    2.34
   6  -3  15   13.99    3.08
   6  -2 -17    5.38    2.14
   6  -2 -16   95.04    6.42
   6  -2 -15   83.75    6.54
   6  -2 -15   83.62    6.84
   6  -2 -14    8.64    4.08
   6  -2 -14    9.19    3.61
   6  -2 -13  294.35   12.31
   6  -2 -13  318.40   13.61
   6  -2 -12    4.12    3.47
   6  -2 -12    9.55    4.57
   6  -2 -12   -0.46    2.48
   6  -2 -11    1.32    3.25
   6  -2 -11   -1.60    2.65
   6  -2 -11    3.58    3.92
   6  -2 -10    3.90    3.18
   6  -2 -10    4.57    2.72
   6  -2 -10    4.21    3.66
  -6   2  10   -2.09    7.29
   6  -2  -9   25.48    4.59
   6  -2  -9   20.29    4.26
   6  -2  -9   27.82    4.97
  -6   2   9   24.44    9.50
   6  -2  -8    7.36    2.99
   6  -2  -8    4.60    2.72
   6  -2  -8    7.51    2.91
  -6   2   8    1.22    5.74
  -6   2   7   20.27    8.32
   6  -2  -7   15.23    7.11
   6  -2  -7   18.28    3.84
   6  -2  -7   11.93    3.12
   6  -2  -7   20.12    6.53
   6  -2  -7   23.85    8.87
   6  -2  -6    5.60    6.17
  -6   2   6    9.32    7.00
   6  -2  -6    8.92    2.97
   6  -2  -6    5.14    5.97
   6  -2  -6   12.30    7.63
   6  -2  -6    5.31    2.61
   6  -2  -5  225.37   20.38
   6  -2  -5  185.52   20.37
   6  -2  -5  214.96   21.90
   6  -2  -4   -3.06    5.88
   6  -2  -4    0.69    7.47
   6  -2  -4    6.81    7.03
   6  -2  -3   56.80   11.22
   6  -2  -3   44.57   11.85
   6  -2  -3   54.67   11.85
   6  -2  -2    8.22    6.00
   6  -2  -2    7.65    7.43
   6  -2  -1  625.41   33.77
   6  -2  -1  616.88   32.67
   6  -2   0  150.49   17.70
   6  -2   0  148.06   16.17
   6  -2   1   -0.23    6.44
   6  -2   1    4.26    8.26
   6  -2   1    3.93    5.43
   6  -2   2   28.06    9.19
   6  -2   2   29.48    8.85
   6  -2   2   29.03   10.48
   6  -2   3  131.55   16.31
   6  -2   3  143.04   16.57
   6  -2   3  126.10   17.30
   6  -2   4  406.68   27.70
   6  -2   4  422.89   28.43
   6  -2   4  421.77   30.00
   6  -2   5    1.69    4.65
   6  -2   5   -2.27    7.15
   6  -2   5    5.73    4.92
   6  -2   5    0.91    5.48
   6  -2   6  141.89   17.89
   6  -2   7   13.49    7.59
   6  -2   8   -2.19    6.41
  -6   2  -9   -0.05    3.89
  -6   2 -10   -0.56    3.77
  -6   2 -11    4.05    4.15
  -6   2 -12    3.25    4.47
  -6   2 -13    5.15    3.82
  -6   2 -14   -0.87    3.12
   6  -2  14    0.53    4.05
  -6   2 -14   -1.26    2.60
  -6   2 -15   -2.28    2.57
   6  -2  15    1.74    3.26
  -6   2 -15   -0.84    1.76
  -6   2 -16   16.39    2.58
   6  -2  16   15.70    2.95
   6  -1 -17   18.07    2.59
   6  -1 -16  162.41    8.25
   6  -1 -16  159.60    7.95
   6  -1 -15    4.51    3.12
   6  -1 -15    3.14    3.26
   6  -1 -14  128.49    8.64
   6  -1 -14  117.48    8.19
   6  -1 -14  121.14    7.32
   6  -1 -13   -0.55    3.72
   6  -1 -13   -0.57    2.90
   6  -1 -13    0.72    3.70
   6  -1 -12    8.12    3.98
   6  -1 -12   15.36    5.10
   6  -1 -12   10.59    3.28
   6  -1 -11    0.03    3.32
  -6   1  11    1.71    5.99
   6  -1 -11    2.47    2.88
   6  -1 -11    3.61    3.87
   6  -1 -10  574.87   16.55
   6  -1 -10  616.25   18.25
  -6   1  10  617.97   38.34
   6  -1 -10  592.90   17.15
   6  -1  -9  173.27    8.98
   6  -1  -9  175.31    9.29
  -6   1   9  180.25   20.45
   6  -1  -9  182.76   10.24
   6  -1  -8  235.57   10.24
   6  -1  -8  263.66   10.87
   6  -1  -8  248.71   11.19
  -6   1   8  244.75   22.84
   6  -1  -7  337.82   12.41
   6  -1  -7  329.23   24.68
  -6   1   7  330.06   25.90
   6  -1  -7  326.53   11.58
   6  -1  -7  337.46   11.91
   6  -1  -7  350.67   23.70
   6  -1  -6   65.09   11.41
   6  -1  -6   61.52   12.96
  -6   1   6   50.27   11.08
   6  -1  -5   93.84   14.92
   6  -1  -5   95.79   13.42
   6  -1  -4   47.99   11.39
   6  -1  -4   50.42   10.25
   6  -1  -3  149.26   17.37
   6  -1  -2   -0.29    6.43
   6  -1  -1  279.25   21.70
   6  -1   0    2.67    5.51
   6  -1   1    0.71    6.39
   6  -1   2  206.02   18.61
   6  -1   3   -4.89    6.68
   6  -1   3   -1.80    6.05
   6  -1   4  584.84   31.85
   6  -1   4  616.98   32.93
   6  -1   5   11.37    6.87
   6  -1   5   16.24    6.38
   6  -1   5    7.85    6.57
   6  -1   6   15.28    7.79
   6  -1   6   15.58    5.53
   6  -1   6   14.53    6.41
   6  -1   7   22.36    8.98
   6  -1   8   80.28   14.47
  -6   1  -9    0.25    3.59
   6  -1   9    0.23    5.73
  -6   1 -10    0.40    3.73
  -6   1 -11    1.07    3.96
  -6   1 -12    4.96    4.47
  -6   1 -13   22.09    5.30
  -6   1 -14    0.18    2.30
  -6   1 -14   -9.96    4.16
  -6   1 -15    9.13    3.52
   6  -1  16   24.99    4.18
  -6   1 -16   30.62    3.88
  -6   1 -17   -1.28    1.76
   6  -1  17   -1.53    1.96
   6   0 -17    4.16    2.61
   6   0 -16   62.73    5.85
   6   0 -16   59.24    4.71
   6   0 -16   66.12    5.03
   6   0 -15   18.68    4.40
   6   0 -15   24.03    4.11
   6   0 -15   20.02    3.49
   6   0 -14   26.54    5.06
   6   0 -14   31.89    5.07
   6   0 -14   28.00    4.20
   6   0 -13   22.55    5.04
   6   0 -13   25.36    4.97
   6   0 -13   24.51    4.36
   6   0 -12   74.67    7.25
   6   0 -12   82.58    7.38
   6   0 -12   72.26    6.46
   6   0 -11   29.09    4.68
   6   0 -11   28.62    4.99
   6   0 -11   35.06    5.68
  -6   0  11   29.02    9.84
   6   0 -10    3.82    3.10
   6   0 -10    9.03    5.37
   6   0 -10   12.14    4.35
  -6   0  10    8.02    6.78
   6   0  -9   23.79    4.31
  -6   0   9   25.34   10.10
   6   0  -9   18.07    3.88
   6   0  -9   22.91    4.60
  -6   0   8   93.24   14.98
   6   0  -8   86.24    6.44
   6   0  -8   86.74    7.04
   6   0  -8   91.83    6.55
   6   0  -7  504.51   13.98
   6   0  -7  488.58   13.86
  -6   0   7  486.41   30.25
   6   0  -7  498.21   27.00
   6   0  -7  474.97   14.58
  -6   0   6   10.44    7.10
   6   0  -5  346.43   26.42
   6   0  -4   24.99    9.22
   6   0  -3   57.15   11.88
   6   0  -2  157.98   16.82
   6   0  -1  137.30   15.43
   6   0   0   22.32    7.99
   6   0   1   66.42   11.22
   6   0   2   83.60   11.96
   6   0   3    5.30    6.91
   6   0   4  119.81   14.43
   6   0   5  261.15   21.78
   6   0   6   52.79    9.56
   6   0   6   51.60   10.89
   6   0   7   68.28   12.55
   6   0   8    1.37    5.73
   6   0   9   -0.48    5.74
  -6   0 -10    4.11    3.47
   6   0  10    5.04    6.48
  -6   0 -11   58.79    6.54
  -6   0 -12    2.23    4.14
  -6   0 -13   41.30    6.51
  -6   0 -14    4.35    4.28
  -6   0 -15  116.55    7.89
  -6   0 -16   85.88    6.26
  -6   0 -17   45.97    4.06
   6   1 -17    3.85    1.65
   6   1 -17    4.49    2.71
   6   1 -16   37.48    3.98
   6   1 -16   39.27    5.19
   6   1 -15   76.91    5.82
   6   1 -15   78.82    6.07
   6   1 -15   80.90    7.21
   6   1 -14   56.67    5.85
   6   1 -14   52.77    5.58
   6   1 -14   49.43    6.41
   6   1 -13   30.41    5.05
   6   1 -13   31.74    5.64
   6   1 -13   25.42    4.61
   6   1 -12    3.22    3.59
   6   1 -12   -1.71    3.92
   6   1 -12    0.10    3.38
   6   1 -11   16.49    4.16
  -6  -1  11    5.15    5.59
   6   1 -11   13.27    4.20
   6   1 -11   14.52    4.23
  -6  -1  10   73.73   14.51
   6   1 -10   69.08    6.86
   6   1 -10   78.01    6.77
   6   1 -10   93.31    7.90
  -6  -1   9   69.23   13.51
   6   1  -9   63.57    6.31
   6   1  -9   69.50    6.10
   6   1  -9   68.64    6.16
  -6  -1   8  104.02   15.29
   6   1  -8   97.66    6.80
   6   1  -8  104.59    6.92
   6   1  -8  103.54    7.45
  -6  -1   7   62.51   11.77
   6   1  -7   75.08    5.76
   6   1  -7   67.16    5.92
   6   1  -7   73.90    5.70
  -6  -1   6    4.89    7.03
   6   1  -5    9.32    7.23
   6   1  -4   99.25   14.75
   6   1  -3   66.55   12.07
   6   1  -2  132.69   15.21
   6   1  -1   15.78    8.52
   6   1   0    5.09    6.07
   6   1   1  211.26   17.46
   6   1   2  568.97   27.44
   6   1   3  139.33   15.02
   6   1   4  150.37   15.62
   6   1   5  117.21   14.58
   6   1   6  100.61   13.98
   6   1   7    4.35    5.45
  -6  -1  -8   28.52    3.77
   6   1   8   30.36    9.29
   6   1   9    3.39    6.55
  -6  -1  -9    0.66    2.19
  -6  -1 -10   85.27    7.13
  -6  -1 -10   84.68    6.44
  -6  -1 -11  118.89    8.27
   6   1  11  127.07   18.32
  -6  -1 -11  120.39    7.74
  -6  -1 -12   79.36    6.42
  -6  -1 -12   75.18    7.28
  -6  -1 -13   36.75    4.70
  -6  -1 -13   31.97    5.55
  -6  -1 -14   78.76    7.59
  -6  -1 -15   21.40    4.83
  -6  -1 -16   84.97    6.41
  -6  -1 -17    5.75    2.69
  -6  -1 -18    7.52    2.04
   6   2 -17   -2.04    1.78
   6   2 -17   -2.01    2.27
   6   2 -16   24.03    3.55
   6   2 -16   23.64    4.21
   6   2 -15    1.31    2.87
   6   2 -15   -0.34    3.53
   6   2 -14    3.21    3.39
   6   2 -14    2.98    4.02
   6   2 -13   48.55    5.62
   6   2 -13   45.76    6.19
   6   2 -13   54.05    6.39
   6   2 -12    7.69    4.43
   6   2 -12    1.06    3.80
   6   2 -12    7.14    3.67
   6   2 -11  106.77    7.97
   6   2 -11  107.93    8.47
  -6  -2  11  101.51   16.59
   6   2 -11  103.50    8.01
  -6  -2  10   48.08   12.27
   6   2 -10   52.22    5.53
   6   2 -10   51.75    5.66
   6   2 -10   52.59    6.05
   6   2  -9   67.38    6.14
  -6  -2   9   80.56   14.41
   6   2  -9   69.42    6.39
   6   2  -9   69.38    6.53
   6   2  -8  159.65    8.47
   6   2  -8  159.91    9.19
  -6  -2   8  151.27   18.05
   6   2  -8  161.86    8.48
  -6  -2   7    1.43    6.10
   6   2  -7    5.59    2.51
   6   2  -7    2.61    2.47
   6   2  -7    3.45    2.25
  -6  -2   6  470.89   28.47
   6   2  -4  110.75   14.81
   6   2  -3   -0.26    6.29
   6   2  -2    3.57    6.29
   6   2  -1  243.51   18.85
   6   2   0 1477.25   42.18
   6   2   1 2161.80   49.91
   6   2   2  547.58   25.80
   6   2   3    4.80    5.26
   6   2   4    9.29    6.18
   6   2   5    3.66    6.04
   6   2   6  177.33   16.94
   6   2   7   38.35    9.40
   6   2   8  162.05   17.89
  -6  -2  -8  158.37    8.35
   6   2   9    6.08    6.69
  -6  -2  -9    1.95    2.56
   6   2  10   42.87   11.03
  -6  -2 -10   38.30    5.05
  -6  -2 -10   37.07    5.13
  -6  -2 -11  202.01   10.38
   6   2  11  210.40   22.89
  -6  -2 -11  208.56   10.48
  -6  -2 -12    5.80    3.85
  -6  -2 -12    9.88    3.71
  -6  -2 -13  184.08   10.06
  -6  -2 -13  187.30   10.52
  -6  -2 -14    9.22    4.02
  -6  -2 -14    8.12    3.52
  -6  -2 -15    1.38    3.41
  -6  -2 -15    0.18    2.42
  -6  -2 -16    1.29    3.11
  -6  -2 -16   -2.74    2.38
  -6  -2 -17   57.13    5.00
  -6  -2 -18    0.64    1.85
   6   3 -17    1.53    1.89
   6   3 -17    5.12    1.88
   6   3 -16    1.75    2.55
   6   3 -16    1.68    2.24
   6   3 -15    9.82    3.65
   6   3 -15   12.19    3.69
   6   3 -14    9.56    3.93
   6   3 -14    9.21    3.97
   6   3 -13   42.96    5.80
   6   3 -13   47.22    6.14
   6   3 -12   -0.86    3.87
   6   3 -12   -4.55    4.30
   6   3 -11   58.68    6.14
   6   3 -11   52.21    6.14
   6   3 -11   54.77    6.17
  -6  -3  10  288.89   25.98
   6   3 -10  336.13   13.66
   6   3 -10  329.61   12.88
   6   3 -10  327.68   12.81
  -6  -3   9  117.97   16.65
   6   3  -9  131.74    8.65
   6   3  -9  132.27    8.18
   6   3  -9  136.14    8.94
  -6  -3   8   65.62   12.62
   6   3  -8   59.17    5.71
   6   3  -8   66.53    6.44
   6   3  -8   74.11    6.58
   6   3  -7   15.45    3.38
   6   3  -7   23.29    3.87
  -6  -3   7   13.03    6.80
   6   3  -7   18.64    3.90
  -6  -3   6  105.31   13.95
  -6  -3   5  113.53   13.92
   6   3  -3  172.32   16.96
   6   3  -2   26.93    7.89
   6   3  -1  969.54   35.31
   6   3   0   59.27    9.91
   6   3   1  113.11   11.98
   6   3   2    3.89    5.49
   6   3   3   32.67    7.62
   6   3   4   21.93    6.82
   6   3   5  328.79   20.89
   6   3   6    6.43    5.09
   6   3   7   -0.82    4.75
  -6  -3  -8   45.37    4.91
   6   3   8   54.24   11.17
  -6  -3  -9  128.80    8.08
   6   3   9  128.37   16.50
  -6  -3 -10  312.68   12.54
  -6  -3 -10  293.13   11.80
   6   3  10  328.58   26.62
  -6  -3 -11  118.37    8.15
   6   3  11  116.64   16.84
  -6  -3 -11  123.65    8.17
  -6  -3 -12   13.57    4.26
  -6  -3 -12    8.45    3.77
   6   3  12   14.24    7.22
  -6  -3 -13   69.29    6.85
  -6  -3 -13   63.95    6.66
  -6  -3 -14   33.68    4.99
  -6  -3 -14   31.85    4.98
  -6  -3 -15   12.20    3.77
  -6  -3 -15   10.78    3.73
  -6  -3 -16   18.14    3.96
  -6  -3 -16   13.08    3.46
  -6  -3 -17   38.94    4.12
  -6  -3 -17   37.36    4.24
  -6  -3 -18    0.25    1.73
   6   4 -17   19.76    2.36
   6   4 -16    1.54    2.03
   6   4 -16    1.34    2.16
   6   4 -15   41.29    4.55
   6   4 -15   48.38    5.12
   6   4 -14   12.19    3.68
   6   4 -14   14.48    4.42
   6   4 -13   49.57    5.67
   6   4 -13   51.29    6.27
   6   4 -12   18.46    4.26
   6   4 -12   16.42    4.43
   6   4 -11   15.24    4.09
   6   4 -11   14.92    4.54
   6   4 -10    1.76    3.22
   6   4 -10    4.22    3.79
  -6  -4   9  163.35   18.70
   6   4  -9  188.24    9.81
   6   4  -9  181.52    9.56
   6   4  -8    6.50    2.95
  -6  -4   8   11.75    7.06
   6   4  -8    6.85    3.04
   6   4  -7   22.71    3.79
   6   4  -7   18.48    3.92
  -6  -4   7   32.03    8.78
   6   4  -7   23.86    3.72
   6   4  -6    2.74    2.38
  -6  -4   6    4.45    4.35
   6   4  -6    8.25    2.83
  -6  -4   6    5.31    5.08
  -6  -4   5  141.06   14.78
  -6  -4   4  284.88   20.16
   6   4  -2   81.90   11.78
   6   4  -1   43.61    9.03
   6   4   0  105.89   12.33
   6   4   1    5.21    4.26
   6   4   2  157.01   13.51
   6   4   3   17.09    5.32
   6   4   4  161.44   13.78
   6   4   5   52.38    8.64
   6   4   6   54.13    9.32
   6   4   7   -1.48    4.51
  -6  -4  -7    4.00    5.69
   6   4   8  645.27   32.10
  -6  -4  -8  626.74   16.71
  -6  -4  -9    3.35    2.26
   6   4   9   -0.03    4.43
  -6  -4  -9    1.97    2.72
  -6  -4 -10   91.36    7.45
  -6  -4 -10   85.72    6.34
   6   4  10   89.19   13.80
  -6  -4 -11    5.18    2.96
   6   4  11    3.28    5.16
  -6  -4 -11    4.41    3.47
  -6  -4 -12   12.38    3.46
   6   4  12   13.41    6.70
  -6  -4 -12   12.48    4.31
  -6  -4 -13   19.27    3.96
  -6  -4 -13   18.97    4.87
  -6  -4 -14    5.55    3.31
  -6  -4 -14   -0.92    3.96
  -6  -4 -15   62.11    6.61
  -6  -4 -15   64.76    5.79
  -6  -4 -16   22.78    3.76
  -6  -4 -16   19.48    4.24
  -6  -4 -17   26.13    3.39
  -6  -4 -17   29.13    4.21
  -6  -4 -18    7.56    1.84
  -6  -4 -18   12.05    3.87
  -6  -4 -19    3.26    2.16
   6   5 -16    0.03    1.91
   6   5 -16    0.73    1.32
   6   5 -15   21.63    3.78
   6   5 -15   15.58    2.82
   6   5 -14   19.86    4.30
   6   5 -14    9.68    2.93
  -6  -5  13   80.23    6.68
   6   5 -13   86.45    6.57
   6   5 -13   84.15    7.09
   6   5 -12   13.00    3.53
   6   5 -12    9.86    4.41
   6   5 -11   69.54    6.49
   6   5 -11   61.45    6.75
   6   5 -10    6.56    3.78
   6   5 -10    4.96    3.07
   6   5  -9   -1.92    3.59
   6   5  -9   -2.02    2.54
   6   5  -8    2.00    3.22
   6   5  -8    3.31    2.56
   6   5  -7   38.06    4.73
   6   5  -7   35.97    4.34
   6   5  -6   97.11    6.60
  -6  -5   5  257.91   19.12
   6   5  -5  252.80    9.70
  -6  -5   5  242.04   20.89
  -6  -5   4    4.00    4.51
  -6  -5   4   -0.06    5.53
  -6  -5   3   17.59    5.61
  -6  -5   3   23.07    8.96
  -6  -5   2  613.57   32.87
   6   5  -1   14.00    5.56
   6   5   0   72.65    9.81
   6   5   1    9.70    4.27
   6   5   2   -0.84    3.37
   6   5   3   65.84    8.75
   6   5   4    0.88    3.15
   6   5   5  118.03   11.64
  -6  -5  -5   99.91   13.85
  -6  -5  -6   23.03    8.17
   6   5   6   39.33    7.43
  -6  -5  -7  215.97   19.47
   6   5   7  232.20   17.61
  -6  -5  -8   57.50   10.45
   6   5   8   79.51   10.93
  -6  -5  -8   74.51    6.40
  -6  -5  -9  111.50    7.68
  -6  -5 -10  541.63   16.83
  -6  -5 -11  165.94   10.07
  -6  -5 -12  138.25    9.69
  -6  -5 -13  104.70    8.73
  -6  -5 -14   18.70    5.16
  -6  -5 -15   26.90    5.55
  -6  -5 -16  123.38    8.55
  -6  -5 -17   74.92    6.24
  -6  -5 -18  101.33    7.19
  -6  -5 -19    1.88    2.17
   6   6 -16   32.94    2.81
   6   6 -15    5.16    2.49
   6   6 -14  145.54    7.67
   6   6 -13    4.56    2.19
   6   6 -13   -0.57    3.62
   6   6 -12   25.66    3.81
  -6  -6  12   27.99    4.99
   6   6 -12   20.47    4.62
   6   6 -11   11.42    3.19
   6   6 -11    9.15    4.36
  -6  -6  11   16.13    4.96
   6   6 -10  120.68    7.58
   6   6 -10  115.12    8.45
   6   6  -9   -0.54    3.67
   6   6  -8   90.50    7.23
   6   6  -7   -0.06    3.35
   6   6  -6  116.81    7.45
  -6  -6   5   -1.19    5.53
   6   6  -5    1.57    2.42
  -6  -6   4   22.62    8.42
   6   6  -4   28.49    3.70
  -6  -6   3  148.85   18.02
  -6  -6   2    6.49    7.11
  -6  -6   1  371.60   27.23
  -6  -6   0  138.65   17.67
  -6  -6  -1  214.33   21.36
  -6  -6  -2   83.78   14.43
  -6  -6  -3  101.41   15.57
  -6  -6  -4    3.98    6.98
  -6  -6  -5   83.56   13.43
  -6  -6  -6   55.40   11.46
  -6  -6  -7   89.64   13.62
  -6  -6  -7   90.82    6.72
  -6  -6  -8   18.15    7.69
  -6  -6  -8   19.74    3.91
  -6  -6  -9   -1.27    3.21
  -6  -6 -10   32.14    5.07
  -6  -6 -11   20.95    4.69
  -6  -6 -12   42.14    6.36
  -6  -6 -13   23.84    5.65
  -6  -6 -14    0.53    4.46
  -6  -6 -15  192.70   11.27
  -6  -6 -16  139.96    9.37
  -6  -6 -17   30.35    4.63
  -6  -6 -17   31.75    5.85
  -6  -6 -18   90.01    6.79
  -6  -6 -19    8.20    2.54
   6   7 -15   21.27    2.54
   6   7 -14    2.94    2.29
   6   7 -13   26.50    4.06
   6   7 -12   -2.78    3.68
   6   7 -11   60.12    6.02
  -6  -7  11   59.81    6.39
  -6  -7  10   10.66    4.37
   6   7 -10    7.17    3.83
   6   7  -9   62.00    6.57
  -6  -7   9   61.48    7.65
   6   7  -8  305.03   12.52
  -6  -7   8  300.86   14.87
   6   7  -7   48.33    5.82
  -6  -7   7   57.36    7.52
  -6  -7   6   26.52    6.11
   6   7  -6   20.30    4.02
   6   7  -5  132.61    7.70
  -6  -7   4   54.35    6.86
   6   7  -4   47.63    4.65
  -6  -7   4   47.92    5.33
  -6  -7   4   45.74   10.96
  -6  -7   3    3.15    2.96
  -6  -7   3   -0.05    3.88
  -6  -7   2    6.87    3.41
  -6  -7   2    0.99    6.62
  -6  -7   2    6.47    3.83
  -6  -7   1  143.21    8.90
  -6  -7   1  141.64   18.49
  -6  -7   1  136.33    9.02
  -6  -7   0   48.73    5.66
  -6  -7   0   52.71   12.45
  -6  -7   0   50.40    5.91
  -6  -7  -1  295.29   12.43
  -6  -7  -1  309.75   26.24
  -6  -7  -2  285.53   25.25
  -6  -7  -3  470.87   15.27
  -6  -7  -3  456.73   31.11
  -6  -7  -4    1.32    6.09
  -6  -7  -4    7.72    3.80
  -6  -7  -5  102.98   15.64
  -6  -7  -5  104.89    7.65
  -6  -7  -6  263.68   23.99
  -6  -7  -6  283.83   11.95
  -6  -7  -6  265.61   10.81
  -6  -7  -7   20.90    3.72
  -6  -7  -7   15.92    7.58
  -6  -7  -7   25.05    4.39
  -6  -7  -8   29.61    8.65
  -6  -7  -8   31.76    4.45
  -6  -7  -8   30.59    4.62
  -6  -7  -9   22.99    4.43
  -6  -7 -10  303.44   13.07
  -6  -7 -11   11.75    3.49
  -6  -7 -11   10.33    4.30
  -6  -7 -12  388.92   15.62
  -6  -7 -12  405.20   13.73
  -6  -7 -13    4.04    4.34
  -6  -7 -14   67.31    7.41
  -6  -7 -15    9.20    4.60
  -6  -7 -15   11.13    5.48
  -6  -7 -16   14.93    4.55
  -6  -7 -16    7.97    4.89
  -6  -7 -17   24.59    4.90
  -6  -7 -17   32.85    4.90
  -6  -7 -18   30.48    4.42
  -6  -7 -19   39.06    3.78
   6   8 -14    1.50    1.44
   6   8 -13   12.09    2.64
   6   8 -12   51.25    4.67
  -6  -8  11   40.60    4.72
   6   8 -11   41.58    4.77
  -6  -8  10    2.64    3.46
   6   8 -10   -3.27    3.36
  -6  -8   9   27.68    5.58
   6   8  -9   25.12    4.50
  -6  -8   8  369.30   16.29
   6   8  -8  398.80   13.69
  -6  -8   7   43.89    6.94
   6   8  -7   50.54    5.48
  -6  -8   6  202.98   12.53
   6   8  -6  201.96    9.59
   6   8  -5   16.41    3.45
  -6  -8   5   14.05    5.47
  -6  -8   4    5.18    6.52
  -6  -8   4    3.08    2.72
  -6  -8   4    8.63    6.54
  -6  -8   4    8.75    5.04
  -6  -8   3    6.32    6.59
  -6  -8   3   11.42    3.80
  -6  -8   3    5.46    5.98
  -6  -8   3   12.16    4.83
  -6  -8   2   14.32    4.58
  -6  -8   2   12.46    4.02
  -6  -8   2    8.94    7.15
  -6  -8   1   52.69    6.60
  -6  -8   1   47.01    6.01
  -6  -8   1   41.51   11.58
  -6  -8   0   70.95    7.35
  -6  -8   0   71.44    6.86
  -6  -8   0   62.12   13.98
  -6  -8  -1  238.67   13.04
  -6  -8  -1  205.22   11.02
  -6  -8  -1  194.69   22.66
  -6  -8  -2   57.76    6.27
  -6  -8  -2   62.92    6.69
  -6  -8  -2   50.22   12.42
  -6  -8  -3   -0.69    2.91
  -6  -8  -3    0.68    3.40
  -6  -8  -3    0.32    6.95
  -6  -8  -4   60.11    6.23
  -6  -8  -4   35.22    5.39
  -6  -8  -4   38.78   10.62
  -6  -8  -5   23.24    4.22
  -6  -8  -5   14.96    9.03
  -6  -8  -5   20.49    4.72
  -6  -8  -6   41.28    5.07
  -6  -8  -6   40.21    4.63
  -6  -8  -6   40.70    5.75
  -6  -8  -6   35.40   10.71
  -6  -8  -7   16.89    3.44
  -6  -8  -7   17.52    8.14
  -6  -8  -7   18.80    4.18
  -6  -8  -8    0.65    5.02
  -6  -8  -8    3.18    2.80
  -6  -8  -8    6.90    6.51
  -6  -8  -8    4.63    3.45
  -6  -8  -8    0.87    3.08
  -6  -8  -9   36.68    5.02
  -6  -8  -9   41.01    5.24
  -6  -8  -9   45.89    6.13
  -6  -8 -10    6.08    3.93
  -6  -8 -10    4.63    3.46
  -6  -8 -11  109.97    9.65
  -6  -8 -11  128.35    8.64
  -6  -8 -11  118.50    8.77
  -6  -8 -12   -0.10    2.47
  -6  -8 -12   -1.95    4.28
  -6  -8 -12   -0.62    3.68
  -6  -8 -13   25.75    4.05
  -6  -8 -13   18.51    5.52
  -6  -8 -13   21.91    4.95
  -6  -8 -14    4.95    4.79
  -6  -8 -14    3.32    3.93
  -6  -8 -15    0.25    4.24
  -6  -8 -15   -1.80    3.69
  -6  -8 -16    2.39    4.10
  -6  -8 -16    0.49    3.12
  -6  -8 -17   40.99    5.17
  -6  -8 -18    6.97    2.81
   6   9 -12    2.83    1.83
   6   9 -11   21.94    3.32
  -6  -9  10    1.29    2.54
   6   9 -10    0.74    2.54
  -6  -9   9   -3.27    3.58
   6   9  -9   -2.80    2.83
  -6  -9   8   15.03    4.59
   6   9  -8   29.15    4.15
   6   9  -7  108.50    6.97
  -6  -9   7   88.09    8.76
  -6  -9   6    4.61    4.64
  -6  -9   5   -0.02    4.77
  -6  -9   4    1.10    2.83
  -6  -9   4    0.62    4.89
  -6  -9   3  263.54   27.29
  -6  -9   3  213.43   24.18
  -6  -9   3  251.47   12.24
  -6  -9   3  244.03   13.97
  -6  -9   2    7.36    6.32
  -6  -9   2    3.60    7.48
  -6  -9   2   -3.96    4.17
  -6  -9   2   -1.92    4.37
  -6  -9   1    5.26    8.30
  -6  -9   1   12.67    8.66
  -6  -9   1   -2.41    4.32
  -6  -9   1   -0.65    4.40
  -6  -9   0   11.34    8.70
  -6  -9   0   20.43    9.43
  -6  -9   0    3.66    3.78
  -6  -9   0    6.14    4.32
  -6  -9  -1  663.10   43.27
  -6  -9  -1  610.29   40.26
  -6  -9  -1  591.74   19.45
  -6  -9  -1  608.18   20.31
  -6  -9  -2    2.34    7.76
  -6  -9  -2    6.58    8.00
  -6  -9  -2   -0.83    4.25
  -6  -9  -2   -0.13    3.97
  -6  -9  -3   15.75    8.34
  -6  -9  -3   12.78    9.72
  -6  -9  -3   12.49    4.18
  -6  -9  -3   11.53    4.28
  -6  -9  -4    1.76    6.44
  -6  -9  -4    3.51    7.27
  -6  -9  -4   -2.52    4.45
  -6  -9  -4    2.08    3.34
  -6  -9  -5  123.93   18.89
  -6  -9  -5  121.36    9.10
  -6  -9  -5  129.16   19.58
  -6  -9  -5  114.18    8.93
  -6  -9  -6  105.87   18.10
  -6  -9  -6  104.82    8.34
  -6  -9  -6  107.34   17.88
  -6  -9  -6  110.22    8.34
  -6  -9  -7   -4.53    4.30
  -6  -9  -7  -15.28    7.06
  -6  -9  -7   -6.61    5.76
  -6  -9  -7   -0.92    2.90
  -6  -9  -8  294.11   27.20
  -6  -9  -8  309.00   28.45
  -6  -9  -8  325.43   13.56
  -6  -9  -9   62.69    7.03
  -6  -9  -9   67.30    6.15
  -6  -9  -9   72.33    6.80
  -6  -9 -10    1.44    2.70
  -6  -9 -10   -1.41    3.61
  -6  -9 -11    5.40    3.35
  -6  -9 -11    6.58    3.57
  -6  -9 -11    6.70    4.11
  -6  -9 -12   -0.31    3.12
  -6  -9 -12   -0.88    3.91
  -6  -9 -12   -2.77    3.06
  -6  -9 -13   54.21    5.56
  -6  -9 -13   50.92    6.87
  -6  -9 -13   62.77    6.38
  -6  -9 -14    5.99    2.80
  -6  -9 -14    0.95    4.09
  -6  -9 -14    3.15    3.15
  -6  -9 -15    2.35    3.91
  -6  -9 -15    0.58    3.00
  -6  -9 -16   33.50    5.07
  -6  -9 -16   42.40    4.62
  -6  -9 -17   19.97    3.76
  -6  -9 -18   11.78    2.64
   6  10 -10   -0.26    1.41
  -6 -10   9    7.99    2.89
  -6 -10   8   74.38    6.75
  -6 -10   7   18.97    4.81
  -6 -10   6    1.34    4.45
  -6 -10   5  110.53    9.77
  -6 -10   4    2.86    4.65
  -6 -10   3   51.88    7.90
  -6 -10   2   27.01    6.12
  -6 -10   2   12.91    4.23
  -6 -10   1   80.35    8.90
  -6 -10   1   72.16    7.57
  -6 -10   0   15.80    5.64
  -6 -10   0   12.24    4.69
  -6 -10  -1   27.25    6.62
  -6 -10  -1   32.44    6.27
  -6 -10  -1   36.21   12.11
  -6 -10  -2   14.47   10.14
  -6 -10  -2   -2.44    4.51
  -6 -10  -2    0.20    4.56
  -6 -10  -2   -3.28    6.65
  -6 -10  -3    2.85    6.57
  -6 -10  -3    1.32    4.29
  -6 -10  -3    1.57    4.44
  -6 -10  -3   -0.54    6.65
  -6 -10  -4   46.38   12.89
  -6 -10  -4   38.19   12.09
  -6 -10  -4   34.56    6.12
  -6 -10  -4   46.97    6.67
  -6 -10  -5   23.91    9.26
  -6 -10  -5   39.91    6.14
  -6 -10  -5   32.29    5.97
  -6 -10  -6  171.42   11.10
  -6 -10  -6  179.84   11.09
  -6 -10  -7    2.63    3.54
  -6 -10  -7    3.68    3.88
  -6 -10  -8    1.29    2.90
  -6 -10  -8   -2.55    3.80
  -6 -10 -10   34.17    5.75
  -6 -10 -10   36.55    5.44
  -6 -10 -11    0.62    3.33
  -6 -10 -11    1.79    3.31
  -6 -10 -11    5.63    2.83
  -6 -10 -12   37.34    5.68
  -6 -10 -12   34.31    5.06
  -6 -10 -12   32.79    4.39
  -6 -10 -13   -0.95    2.52
  -6 -10 -13   -1.09    3.52
  -6 -10 -13   -0.39    2.76
  -6 -10 -14   41.88    5.68
  -6 -10 -14   50.66    4.90
  -6 -10 -14   47.45    4.85
  -6 -10 -15    0.18    1.76
  -6 -10 -15    1.70    3.03
  -6 -10 -16   37.70    4.53
  -6 -10 -17    0.54    1.95
  -6 -11   8   -0.30    1.96
  -6 -11   7    5.20    2.87
  -6 -11   6    0.48    3.37
  -6 -11   5    7.73    4.30
  -6 -11   4   10.48    5.04
  -6 -11   3   83.69    8.90
  -6 -11   2   11.26    5.55
  -6 -11   1  121.24   10.50
  -6 -11   0   41.21    7.66
  -6 -11  -1    7.70    4.81
  -6 -11  -1   11.74    5.50
  -6 -11  -2  175.73   11.48
  -6 -11  -2  193.49   12.64
  -6 -11  -3   16.83    5.54
  -6 -11  -3   12.32    5.18
  -6 -11  -4   73.17    8.42
  -6 -11  -4   68.98    8.07
  -6 -11  -5  119.96    9.81
  -6 -11  -5  127.10   10.08
  -6 -11  -6    9.04    4.28
  -6 -11  -7  108.57    8.72
  -6 -11  -8  112.01    8.36
  -6 -11  -9   63.15    6.10
  -6 -11  -9   68.33    7.59
  -6 -11 -10   33.12    5.64
  -6 -11 -11  112.85    8.46
  -6 -11 -11   95.10    7.18
  -6 -11 -12   -0.83    2.95
  -6 -11 -12   -2.54    2.88
  -6 -11 -13   13.95    3.49
  -6 -11 -13   13.98    3.52
  -6 -11 -14    5.21    2.29
  -6 -11 -14    9.25    3.08
  -6 -11 -15    1.18    1.55
  -6 -11 -15    0.39    2.15
  -6 -11 -16    3.80    1.92
  -6 -12   6    5.51    2.60
  -6 -12   5  198.81    9.86
  -6 -12   4    2.47    3.44
  -6 -12   3   35.76    5.80
  -6 -12   2    1.44    4.22
  -6 -12   1   -2.49    4.87
  -6 -12   0   -1.92    4.98
  -6 -12  -1   11.60    6.00
  -6 -12  -2   31.76    6.94
  -6 -12  -3   15.89    5.75
  -6 -12  -4    3.50    4.52
  -6 -12  -5   55.73    7.05
  -6 -12  -6   -3.82    4.12
  -6 -12  -7  286.71   13.11
  -6 -12  -7  273.13   12.62
  -6 -12  -8   95.16    7.47
  -6 -12  -8   96.93    8.21
  -6 -12  -9   62.90    6.67
  -6 -12 -10   39.23    5.40
  -6 -12 -11    7.28    3.41
  -6 -12 -12   -0.26    2.61
  -6 -12 -13   49.62    4.62
  -6 -12 -14    4.62    1.94
  -6 -13   5   -0.95    1.57
  -6 -13   4    0.08    2.33
  -6 -13   3   61.31    5.68
  -6 -13   2    6.55    3.49
  -6 -13   1   72.08    6.97
  -6 -13   0   10.26    4.44
  -6 -13  -1    4.55    4.09
  -6 -13  -2   14.69    4.79
  -6 -13  -2   16.17    3.16
  -6 -13  -3    4.58    4.34
  -6 -13  -3    2.45    2.31
  -6 -13  -4   40.12    5.96
  -6 -13  -4   41.40    4.94
  -6 -13  -5    7.50    4.19
  -6 -13  -5    9.74    3.21
  -6 -13  -6   34.16    5.32
  -6 -13  -6   37.97    4.84
  -6 -13  -7    0.54    3.09
  -6 -13  -7    6.82    3.39
  -6 -13  -8    0.25    2.60
  -6 -13  -9    8.96    3.33
  -6 -13 -10   27.72    4.00
  -6 -13 -11   20.45    3.48
  -6 -13 -12   31.98    3.58
  -6 -13 -13   -1.03    1.57
  -6 -14   2   85.20    5.08
  -6 -14   1    0.04    1.30
  -6 -14   1    5.94    2.48
  -6 -14   0   -1.98    1.88
  -6 -14   0    3.82    2.64
  -6 -14  -1    0.81    2.73
  -6 -14  -2   46.23    5.14
  -6 -14  -3    6.79    3.34
  -6 -14  -4   -2.10    3.07
  -6 -14  -4   -0.04    1.36
  -6 -14  -5   21.24    3.96
  -6 -14  -5   16.74    2.64
  -6 -14  -6   -0.79    1.71
  -6 -14  -7    2.39    1.90
  -6 -14  -8    1.51    1.78
  -6 -14  -8   -1.34    1.99
  -6 -14  -9    0.58    1.61
  -6 -14  -9   -1.56    1.59
  -6 -14 -10    0.62    1.51
  -6 -14 -11    4.31    1.53
   7  -9  -8    3.37    1.61
   7  -9  -7   10.34    2.48
   7  -9  -6   20.03    3.23
   7  -9  -5   32.80    3.92
   7  -9  -4    7.25    3.03
   7  -9  -3   42.22    4.64
   7  -9  -2    7.54    2.96
   7  -9  -1   44.14    4.50
   7  -9   0   11.54    2.87
   7  -9   1   88.47    4.94
   7  -8  -9   52.75    4.02
   7  -8  -8   13.48    2.92
   7  -8  -7   57.31    5.23
   7  -8  -6   11.53    3.75
   7  -8  -5   18.13    4.04
   7  -8  -4   -6.55    4.21
   7  -8  -3   -9.45    4.85
   7  -8  -2    6.75    3.77
   7  -8  -1   -3.77    4.20
   7  -8   0   -6.34    3.27
   7  -8   0   -4.30    3.76
   7  -8   1    5.19    3.12
   7  -8   2    2.62    2.64
   7  -8   2    5.66    2.79
   7  -8   3   20.04    3.57
   7  -8   3   23.82    3.21
   7  -8   4   73.16    5.30
   7  -8   5   15.49    2.89
   7  -8   6   52.29    3.96
   7  -7 -13    2.62    1.97
   7  -7 -12    1.23    1.68
   7  -7 -11    2.84    2.14
   7  -7 -10   43.08    4.07
   7  -7  -9   28.06    3.72
   7  -7  -9   28.96    3.51
   7  -7  -8  107.57    7.17
   7  -7  -7    5.48    3.66
   7  -7  -6   -1.26    4.53
   7  -7  -5    9.85    4.74
   7  -7  -4   22.49    4.76
   7  -7  -3  -12.30    6.25
   7  -7  -2   16.89    5.61
   7  -7   0   12.68    3.67
   7  -7   1    4.43    3.96
   7  -7   1   18.82    4.31
   7  -7   2   10.46    3.69
   7  -7   2   21.44    4.23
   7  -7   3   51.94    6.15
   7  -7   3   52.75    5.83
   7  -7   4    2.62    3.21
   7  -7   4   10.15    2.98
   7  -7   5   54.11    5.59
   7  -7   6   61.95    5.67
   7  -7   7   89.62    6.04
   7  -7   8   23.62    3.80
   7  -6 -15    1.73    1.68
   7  -6 -14   18.15    2.89
   7  -6 -13   56.28    4.81
   7  -6 -12    0.46    2.45
   7  -6 -11    9.00    3.30
   7  -6 -10   12.37    3.42
   7  -6  -9   -7.51    3.40
   7  -6  -9    3.31    2.84
   7  -6  -8   43.41    5.22
   7  -6  -8   61.75    5.76
   7  -6  -7   67.09    6.88
   7  -6  -7   71.15    5.67
   7  -6  -6   30.26    5.55
   7  -6  -5   82.02    8.25
   7  -6  -4   95.56    8.82
   7  -6  -3    6.75    5.03
   7  -6  -2    0.99    4.99
   7  -6  -1  159.04   11.05
   7  -6   0    2.97    2.98
   7  -6   0   -0.30    4.25
   7  -6   1   96.52    7.77
   7  -6   1  105.45    9.21
   7  -6   2   14.34    5.07
   7  -6   2    5.10    3.71
   7  -6   3   -4.24    3.96
   7  -6   4   37.88    5.08
   7  -6   4   39.62    5.76
   7  -6   5   55.82    6.41
   7  -6   6   86.00    7.27
   7  -6   7   72.12    6.66
   7  -6   8   86.18    7.57
   7  -6   9   -5.01    3.24
   7  -6  10    2.45    2.10
   7  -5 -16   40.82    3.31
   7  -5 -15   45.48    4.14
   7  -5 -14    0.26    2.69
   7  -5 -13   45.42    5.12
   7  -5 -12   59.12    5.90
   7  -5 -11   65.49    6.45
   7  -5 -10   13.20    3.93
   7  -5  -9   68.60    6.41
   7  -5  -9   65.17    5.98
   7  -5  -8   44.22    5.25
   7  -5  -8   46.96    5.70
   7  -5  -7   34.58    4.73
   7  -5  -7   30.77    5.24
   7  -5  -6   33.95    4.43
   7  -5  -6   29.30    5.38
   7  -5  -5    3.56    3.98
   7  -5  -4  285.70   13.99
   7  -5  -3    2.09    4.29
   7  -5  -2   54.88    7.17
   7  -5  -1  176.29   11.42
   7  -5   0   54.57    7.43
   7  -5   1   -2.92    3.33
   7  -5   1    0.98    4.18
   7  -5   2   23.55    4.55
   7  -5   2   21.89    5.37
   7  -5   3    6.44    3.81
   7  -5   3    6.86    4.07
   7  -5   4   58.56    6.48
   7  -5   4   50.59    6.42
   7  -5   5    0.44    3.85
   7  -5   5   -1.09    3.16
  -7   5  -5    3.70    2.68
   7  -5   6    2.74    4.23
  -7   5  -6    1.85    2.59
   7  -5   7    5.42    4.36
  -7   5  -7   15.42    3.65
  -7   5  -8   47.51    4.78
   7  -5   8   36.78    5.71
   7  -5   9   26.59    5.24
   7  -5  10   17.94    4.16
   7  -5  11   41.02    4.83
  -7   5 -12    6.62    1.83
   7  -5  12   10.22    2.55
   7  -4 -16   33.75    3.58
   7  -4 -15    6.19    2.97
   7  -4 -14    0.61    3.18
   7  -4 -13   -0.02    3.49
   7  -4 -12    9.96    4.71
   7  -4 -11    3.51    4.31
   7  -4 -10   17.10    4.74
   7  -4  -9   23.30    4.82
   7  -4  -8   79.64    7.27
   7  -4  -8   80.46    6.97
   7  -4  -7   48.23    6.07
   7  -4  -7   53.34    5.72
   7  -4  -6  879.98   23.57
   7  -4  -6  913.97   49.41
   7  -4  -6  930.80   47.96
   7  -4  -6  860.24   20.01
   7  -4  -5    8.17    3.14
   7  -4  -5   -1.82    4.17
   7  -4  -5    4.42    6.76
   7  -4  -5    4.50    5.83
  -7   4   5    0.79    4.34
   7  -4  -5   -9.82    9.46
  -7   4   4  640.01   36.60
   7  -4  -4  740.85   44.41
   7  -4  -4  685.17   44.64
   7  -4  -4  665.42   21.97
   7  -4  -4  682.75   42.46
   7  -4  -4  683.30   21.40
   7  -4  -3  231.17   25.42
   7  -4  -3  227.30   25.95
   7  -4  -3  217.43   13.29
   7  -4  -3  222.24   24.14
   7  -4  -3  234.41   12.91
   7  -4  -2   -6.32    7.37
   7  -4  -2    2.82    7.75
   7  -4  -2   -3.53    6.25
   7  -4  -2   -0.26    4.56
   7  -4  -2   -5.16    4.74
   7  -4  -1    9.33    8.96
   7  -4  -1   10.54    7.73
   7  -4  -1    7.78    6.76
   7  -4  -1   15.11    6.11
   7  -4  -1    5.91    4.08
   7  -4   0    4.50    8.88
   7  -4   0   13.96    8.47
   7  -4   0    5.13    4.05
   7  -4   0   12.04    5.75
   7  -4   0   -1.60    7.97
   7  -4   1  321.63   29.52
   7  -4   1  316.66   30.63
   7  -4   1  301.02   14.72
   7  -4   1  305.34   27.19
   7  -4   1  308.66   12.84
   7  -4   2   29.01    4.89
   7  -4   2   16.51    9.02
   7  -4   2   26.05   11.32
   7  -4   2   24.19    5.19
   7  -4   2   19.81    7.58
   7  -4   3  134.88    9.89
   7  -4   3  147.93    9.63
   7  -4   4   70.32    7.35
   7  -4   4   80.54    7.79
   7  -4   5   -0.01    3.70
   7  -4   5   -0.54    3.04
   7  -4   6   35.50    5.97
   7  -4   7    6.64    4.55
  -7   4  -7   23.84    5.05
   7  -4   8   36.05    6.49
  -7   4  -8   42.46    5.49
   7  -4   9   42.25    6.46
  -7   4  -9   73.51    6.25
   7  -4  10   15.39    4.92
  -7   4 -10   71.46    6.12
   7  -4  11    9.57    4.12
  -7   4 -11   10.17    3.01
   7  -4  12    3.13    2.93
  -7   4 -12   10.51    2.55
   7  -4  13    2.00    2.28
  -7   4 -13    2.72    1.65
   7  -3 -17   11.36    2.03
   7  -3 -16   44.48    4.22
   7  -3 -15   30.51    4.40
   7  -3 -14  115.98    7.96
   7  -3 -13   20.59    5.03
   7  -3 -12   11.52    4.94
   7  -3 -11    8.83    4.77
   7  -3 -10   -2.18    2.80
   7  -3 -10    6.31    4.64
   7  -3  -9  250.65   11.96
   7  -3  -9  213.08   10.53
   7  -3  -8   35.16    4.83
  -7   3   8   31.53    8.81
   7  -3  -8   45.67    5.90
   7  -3  -8   36.16    5.02
   7  -3  -7  267.69   11.77
  -7   3   7  279.76   25.46
   7  -3  -7  266.53   12.80
   7  -3  -7  246.79   11.26
   7  -3  -7  290.85   26.16
   7  -3  -7  287.05   26.60
   7  -3  -7  268.05   13.19
   7  -3  -6   36.23   10.92
   7  -3  -6   35.08    9.56
  -7   3   6   36.40    9.46
   7  -3  -6   35.36    5.17
   7  -3  -6   35.17    6.14
   7  -3  -6   38.15    5.10
   7  -3  -5   -2.77    7.24
   7  -3  -5    3.50    6.18
   7  -3  -5    2.62    6.58
  -7   3   5    4.39    5.11
   7  -3  -5    6.17    3.33
   7  -3  -5   -4.74    8.20
   7  -3  -5    4.55    4.38
   7  -3  -5    7.34    3.15
   7  -3  -4   52.35   12.48
   7  -3  -4   60.69   13.79
   7  -3  -4   60.23    5.46
   7  -3  -4   70.27   14.46
   7  -3  -4   56.10   12.84
   7  -3  -4   53.09    6.97
   7  -3  -3  113.93   17.40
   7  -3  -3  119.49   18.52
   7  -3  -3  119.73   17.64
   7  -3  -3  106.14   16.77
   7  -3  -3  103.45    9.06
   7  -3  -2   35.51   11.56
   7  -3  -2   23.80   10.42
   7  -3  -2   25.01    9.91
   7  -3  -2   24.56    5.80
   7  -3  -2   15.45    6.99
   7  -3  -1  455.79   34.01
   7  -3  -1  429.64   33.94
   7  -3  -1  439.11   32.35
   7  -3  -1  432.76   32.77
   7  -3  -1  403.07   16.84
   7  -3   0  177.96   22.10
   7  -3   0  153.85   21.05
   7  -3   0  190.42   20.86
   7  -3   0  175.32   11.64
   7  -3   0  175.44   21.45
   7  -3   1   52.68    7.41
   7  -3   1   42.90   11.17
   7  -3   1   54.17   13.27
   7  -3   1   52.28   13.16
   7  -3   1   40.47   12.40
   7  -3   2  177.90   21.74
   7  -3   2  166.21   21.97
   7  -3   2  168.55    9.49
   7  -3   2  161.20   11.43
   7  -3   2  171.83   20.10
   7  -3   2  174.99   21.45
   7  -3   3  155.41   20.35
   7  -3   3  140.20   20.36
   7  -3   3  160.35    9.77
   7  -3   3  160.81   11.03
   7  -3   3  156.62   19.99
   7  -3   3  159.12   20.41
   7  -3   4  316.56   13.98
   7  -3   4  323.69   14.38
   7  -3   4  306.63   27.56
   7  -3   4  321.39   14.80
   7  -3   4  330.83   28.36
   7  -3   4  347.04   30.44
   7  -3   5  122.55    9.25
   7  -3   5  121.49   17.53
   7  -3   5  117.34    8.71
   7  -3   6   24.42    5.26
   7  -3   7   54.44    6.74
   7  -3   8    2.58    4.48
  -7   3  -8    8.12    4.51
   7  -3   9   -0.81    4.78
  -7   3  -9    1.25    3.98
   7  -3  10    4.07    4.92
  -7   3 -10    5.20    3.76
   7  -3  11   35.49    5.92
  -7   3 -11   33.48    5.00
  -7   3 -12    2.33    2.62
   7  -3  12   -1.70    3.89
  -7   3 -13    0.74    2.19
  -7   3 -13   -5.63    2.66
   7  -3  13   -1.61    3.27
  -7   3 -14   25.35    2.77
  -7   3 -14   23.01    2.58
   7  -3  14   26.18    3.56
   7  -2 -17   72.46    4.26
   7  -2 -16    4.32    2.53
   7  -2 -15  157.94    8.47
   7  -2 -14   36.18    5.44
   7  -2 -13   -1.34    4.14
   7  -2 -13    3.73    2.49
   7  -2 -12    4.89    4.38
   7  -2 -12    2.69    2.39
   7  -2 -11  102.67    7.23
   7  -2 -11  110.96    9.27
   7  -2 -10   19.93    3.96
   7  -2 -10   34.16    6.08
  -7   2   9    5.45    5.51
   7  -2  -9    4.28    3.00
   7  -2  -9    8.06    4.40
   7  -2  -8    7.41    3.83
   7  -2  -8    4.60    3.10
   7  -2  -7   -6.36    6.14
   7  -2  -7   -9.78    6.91
   7  -2  -7   10.16    5.72
   7  -2  -7   10.82    4.03
  -7   2   7   -1.28    4.89
   7  -2  -7   -3.59    3.31
   7  -2  -7    3.10    3.32
  -7   2   6   22.46    8.36
   7  -2  -6   28.21    9.33
   7  -2  -6   25.89    9.76
   7  -2  -6   25.65    8.97
   7  -2  -6   24.52    4.28
   7  -2  -6   24.03    4.66
   7  -2  -6   27.76    4.63
   7  -2  -5  118.45   16.89
   7  -2  -5  121.09   17.48
   7  -2  -5  122.16    8.05
   7  -2  -5  126.61    9.33
   7  -2  -5  126.55   18.63
   7  -2  -5  127.66    7.89
   7  -2  -4  226.69   22.58
   7  -2  -4  238.79   24.62
   7  -2  -4  229.13   10.48
   7  -2  -4  223.35   12.20
   7  -2  -4  247.82   25.06
   7  -2  -4  217.24    9.71
   7  -2  -3  223.07   11.97
   7  -2  -3  226.69   23.31
   7  -2  -3  228.18   10.46
   7  -2  -3  223.90   23.17
   7  -2  -3  209.24   21.99
   7  -2  -2  199.62   21.56
   7  -2  -2  193.06   21.35
   7  -2  -2  198.11   11.43
   7  -2  -2  196.07   23.02
   7  -2  -2  193.57    9.61
   7  -2  -1   89.08   16.04
   7  -2  -1   78.17   13.87
   7  -2  -1   84.30    7.79
   7  -2  -1   85.40   15.08
   7  -2   0    4.61    3.79
   7  -2   0   -0.24    6.18
   7  -2   0   10.84    9.08
   7  -2   0    6.12    6.98
   7  -2   1  507.13   36.53
   7  -2   1  544.42   33.92
   7  -2   1  526.36   18.37
   7  -2   1  501.11   33.78
   7  -2   2  266.78   26.68
   7  -2   2  293.73   13.92
   7  -2   2  270.85   25.14
   7  -2   2  290.46   25.47
   7  -2   3   90.08   14.57
   7  -2   3   91.97   16.61
   7  -2   3   94.09   15.42
   7  -2   3   85.91    6.94
   7  -2   3   98.94    8.51
   7  -2   4  333.42   27.34
   7  -2   4  316.03   14.17
   7  -2   4  319.75   27.62
   7  -2   4  302.65   27.68
   7  -2   4  333.63   27.69
   7  -2   5   48.78   11.29
   7  -2   5   57.83   12.23
   7  -2   5   57.46   14.01
   7  -2   5   53.14   12.05
   7  -2   5   67.23    7.19
   7  -2   6   47.37   11.73
   7  -2   7   -3.47    5.49
  -7   2  -9   29.12    5.33
  -7   2 -10   51.47    6.24
  -7   2 -11   25.75    5.03
   7  -2  12   31.96    6.07
  -7   2 -12   28.97    4.83
   7  -2  13   -3.66    4.35
  -7   2 -13    0.99    2.97
  -7   2 -14   29.74    3.27
  -7   2 -14   30.95    3.84
   7  -2  14   33.52    4.76
  -7   2 -15   -1.91    1.85
   7  -2  15    0.82    2.25
   7  -1 -16    1.60    2.13
   7  -1 -15   36.63    4.93
   7  -1 -14   25.13    4.84
   7  -1 -14   24.98    3.76
   7  -1 -13    6.37    4.44
   7  -1 -13    3.25    3.65
   7  -1 -13    4.55    2.61
   7  -1 -12  236.48   10.72
   7  -1 -12  237.35   11.56
   7  -1 -12  234.96   12.19
   7  -1 -11   73.44    6.49
   7  -1 -11   72.53    7.07
   7  -1 -11   74.88    7.80
   7  -1 -10  175.25    9.63
   7  -1 -10  187.38   11.09
   7  -1 -10  188.36   10.14
  -7   1   9  222.64   23.75
   7  -1  -9  207.04   11.39
   7  -1  -9  202.50   10.21
   7  -1  -8   32.75    5.10
  -7   1   8   16.32    7.96
   7  -1  -8   29.57    5.46
   7  -1  -7   33.45    9.94
   7  -1  -7   31.66    8.74
   7  -1  -7   30.25    4.54
   7  -1  -7   34.89    5.26
  -7   1   7   29.19   10.16
   7  -1  -6   78.83   14.27
   7  -1  -6   86.88   13.75
   7  -1  -6   94.85    7.26
   7  -1  -6   84.37    7.32
   7  -1  -6  115.27   18.43
  -7   1   6   78.36   13.73
   7  -1  -6   91.72    6.76
   7  -1  -5    5.49    2.98
   7  -1  -5    7.95    3.21
   7  -1  -5    0.86    7.95
   7  -1  -5    6.40    6.47
   7  -1  -5    4.55    3.34
   7  -1  -4    2.10    2.65
   7  -1  -4    3.28    2.32
   7  -1  -4    1.76    3.34
   7  -1  -4   -0.20    7.27
   7  -1  -4    4.80    5.99
   7  -1  -3   44.56    4.71
   7  -1  -3   39.96   11.01
   7  -1  -3   36.07    9.55
   7  -1  -2  109.72    6.98
   7  -1  -2  114.15   16.33
   7  -1  -2   98.09   14.58
   7  -1  -1  136.39    7.61
   7  -1  -1  139.81   17.79
   7  -1  -1  123.34   17.13
   7  -1   0  661.39   35.88
   7  -1   0  625.60   35.74
   7  -1   1   17.46    7.83
   7  -1   1   15.83    8.14
   7  -1   2  410.15   28.55
   7  -1   2  410.61   29.53
   7  -1   3   22.54    4.51
   7  -1   3   20.43    8.43
   7  -1   3   23.22    8.39
   7  -1   4   40.84    9.82
   7  -1   4   47.57    6.13
   7  -1   4   58.60   12.15
   7  -1   5   21.70    9.60
   7  -1   5   24.27    7.79
   7  -1   5   20.94    4.37
   7  -1   5   20.27    8.20
   7  -1   6  243.90   24.39
   7  -1   7   -3.89    7.09
   7  -1   8    0.21    5.48
  -7   1  -9   -2.73    4.16
  -7   1 -10   -1.35    4.20
  -7   1 -11  121.55    8.83
  -7   1 -12   24.89    5.29
  -7   1 -13   35.56    5.27
  -7   1 -14   10.59    2.49
  -7   1 -14   18.97    4.07
   7  -1  15    5.50    3.23
  -7   1 -15    6.34    2.80
   7  -1  16    0.92    2.06
  -7   1 -16    3.45    1.80
   7   0 -16    2.28    1.78
   7   0 -15    6.58    2.78
   7   0 -15    4.90    2.24
   7   0 -15    2.32    3.24
   7   0 -14  108.92    7.83
   7   0 -14  110.32    7.95
   7   0 -14  104.44    6.91
   7   0 -13   10.43    3.44
   7   0 -13    9.93    4.15
   7   0 -13   12.14    4.27
   7   0 -12   -0.13    2.98
   7   0 -12   -1.31    4.15
   7   0 -12    2.25    4.22
   7   0 -11    0.42    3.17
   7   0 -11   -0.75    3.66
   7   0 -11    2.61    4.06
  -7   0  10    8.04    8.09
   7   0 -10    3.37    3.90
   7   0 -10    3.32    3.43
   7   0 -10    1.55    3.79
  -7   0   9   64.73   13.93
   7   0  -9   72.98    6.62
   7   0  -9   67.33    6.87
   7   0  -9   64.42    6.40
   7   0  -8    7.00    3.47
   7   0  -8   12.46    3.86
   7   0  -8    6.37    3.45
  -7   0   8    5.86    6.57
  -7   0   7   -0.44    6.28
   7   0  -7    2.23    2.91
   7   0  -7    2.91    3.37
   7   0  -7    3.41    5.22
   7   0  -7   -1.48    2.79
   7   0  -6   13.61    3.58
   7   0  -6   13.74    3.26
  -7   0   6   12.80    7.72
   7   0  -6   16.66    6.94
   7   0  -5   13.35    3.29
   7   0  -5   12.76    8.34
   7   0  -5   15.45    3.68
   7   0  -4   10.03    8.30
   7   0  -4   13.30    2.94
   7   0  -3  156.68   19.00
   7   0  -2   35.81   10.47
   7   0  -1   23.79    8.33
   7   0   0    1.71    6.27
   7   0   1    8.57    6.83
   7   0   2  230.05   21.25
   7   0   3  317.50   24.53
   7   0   4   -0.68    5.76
   7   0   5    9.83    6.06
   7   0   5   16.34    8.08
   7   0   6   42.19    9.70
  -7   0  -6   34.93    4.14
   7   0   6   27.73    8.80
   7   0   7   23.44    7.99
   7   0   8    0.04    6.15
   7   0   9  131.72   18.61
  -7   0 -10    3.80    4.10
  -7   0 -11    1.82    4.08
  -7   0 -12   21.90    5.44
  -7   0 -13   24.34    5.31
  -7   0 -14   28.19    4.98
  -7   0 -15    0.39    3.06
  -7   0 -16    1.38    2.30
  -7   0 -17    0.14    1.42
   7   0  17    2.53    1.85
   7   1 -16    6.30    2.97
   7   1 -16    6.59    2.21
   7   1 -15   37.12    4.99
   7   1 -15   34.90    4.22
   7   1 -14   60.92    5.91
   7   1 -14   66.27    7.68
   7   1 -14   59.55    5.81
   7   1 -13   17.36    4.44
   7   1 -13   14.05    4.65
   7   1 -13   14.89    4.03
   7   1 -12   35.33    5.63
   7   1 -12   35.76    5.39
   7   1 -12   37.82    5.87
   7   1 -11   91.90    7.42
   7   1 -11   93.43    8.40
   7   1 -11   94.57    7.87
   7   1 -10  116.32    8.26
   7   1 -10  122.10    8.48
   7   1 -10  108.40    8.85
  -7  -1  10  107.55   16.43
   7   1  -9  474.46   15.24
   7   1  -9  476.15   15.47
   7   1  -9  465.20   16.39
  -7  -1   9  486.20   34.34
   7   1  -8   87.38    6.88
   7   1  -8   84.74    6.81
   7   1  -8   81.05    7.29
  -7  -1   8   86.05   14.57
   7   1  -7   33.40    4.90
  -7  -1   7   34.66    8.79
   7   1  -7   37.59    5.23
   7   1  -7   34.68    4.72
   7   1  -6   78.73    6.17
   7   1  -6   76.18    6.61
   7   1  -6   73.06    5.97
  -7  -1   6   75.62   13.41
   7   1  -5  206.40   21.90
   7   1  -5  221.37   10.20
   7   1  -5  235.69    9.78
   7   1  -4   51.94   12.02
   7   1  -3    2.14    6.38
   7   1  -2   92.87   14.13
   7   1  -1   32.23    9.43
   7   1   0   11.26    6.47
   7   1   1    9.34    6.54
   7   1   2   73.61   12.31
   7   1   3    5.41    6.66
   7   1   4   33.08    9.05
   7   1   5  158.55   17.86
  -7  -1  -6  185.16    9.05
   7   1   6  198.63   20.58
   7   1   7   -0.53    6.15
  -7  -1  -7   -0.85    2.40
  -7  -1  -8  313.48   11.91
   7   1   8  341.53   28.03
  -7  -1  -9    2.42    2.78
   7   1   9   -2.85    5.23
   7   1  10    6.51    5.89
  -7  -1 -10    2.24    3.76
  -7  -1 -10    5.07    2.98
  -7  -1 -11   -2.84    4.37
  -7  -1 -11   -2.44    2.80
  -7  -1 -12   16.13    4.90
  -7  -1 -12   18.24    3.59
  -7  -1 -13   -2.02    4.11
  -7  -1 -14   34.22    5.44
  -7  -1 -15   12.52    3.79
  -7  -1 -16    5.94    3.04
  -7  -1 -17   15.60    2.63
   7   2 -17   12.58    1.93
   7   2 -16   18.18    3.40
   7   2 -16   17.03    2.84
   7   2 -15    8.74    3.69
   7   2 -15   10.41    3.21
   7   2 -14   99.72    7.10
   7   2 -14   95.91    7.68
   7   2 -13    9.63    3.94
   7   2 -13    2.14    2.89
   7   2 -13    4.81    4.15
   7   2 -12   52.17    6.26
   7   2 -12   59.29    6.91
   7   2 -12   59.11    6.44
   7   2 -11  146.47    9.94
   7   2 -11  166.71   10.33
   7   2 -11  164.73   10.41
   7   2 -10    1.50    3.58
   7   2 -10    5.63    4.13
  -7  -2  10    7.85    7.34
   7   2 -10    3.46    6.10
  -7  -2   9   91.39   15.83
   7   2  -9  110.19    8.77
   7   2  -9   94.12    7.93
   7   2  -9   89.25    8.02
  -7  -2   8    1.67    5.66
   7   2  -8    8.62    4.08
   7   2  -8   17.41    4.09
   7   2  -8    8.09    3.53
   7   2  -7   52.22    5.50
   7   2  -7   49.68    6.03
  -7  -2   7   47.33   11.86
   7   2  -7   48.27    5.25
  -7  -2   6   -2.34    5.59
   7   2  -6    3.69    2.76
   7   2  -6    2.16    2.75
   7   2  -6    1.36    2.62
   7   2  -5   16.00    3.14
   7   2  -5   19.90    4.20
   7   2  -5   16.70    3.25
   7   2  -4   59.13   12.37
   7   2  -3   12.74    7.55
   7   2  -2   27.44    9.25
   7   2  -1   -2.95    6.63
   7   2   0   13.44    5.93
   7   2   1  137.88   15.33
   7   2   2  263.15   20.79
   7   2   3  623.40   31.79
   7   2   4   52.51   10.61
   7   2   5   41.39    9.82
  -7  -2  -6    5.23    2.53
   7   2   6    3.75    5.71
  -7  -2  -7   44.21    5.01
   7   2   7   43.71   10.31
   7   2   8   22.71    8.20
  -7  -2  -8   20.69    4.11
  -7  -2  -9  129.45    8.27
   7   2   9  138.70   18.12
  -7  -2 -10    3.79    2.96
   7   2  10    3.67    5.13
  -7  -2 -10    1.61    3.30
  -7  -2 -11  100.79    8.19
  -7  -2 -11  120.03    8.24
  -7  -2 -12   22.32    4.30
  -7  -2 -12   31.59    5.66
  -7  -2 -13    3.93    2.87
  -7  -2 -13    2.58    3.76
  -7  -2 -14    2.38    2.59
  -7  -2 -14    2.52    3.68
  -7  -2 -15   55.88    5.77
  -7  -2 -15   51.32    4.79
  -7  -2 -16   67.79    5.47
  -7  -2 -17    2.71    2.00
   7   3 -16   57.67    4.63
   7   3 -16   60.78    4.38
   7   3 -15   51.86    5.17
   7   3 -15   53.42    4.87
   7   3 -14   43.20    5.29
   7   3 -14   48.86    5.50
   7   3 -13   11.02    4.03
   7   3 -13   16.50    4.47
   7   3 -12   36.34    5.68
   7   3 -12   36.06    5.52
   7   3 -11   -0.66    3.46
   7   3 -11    7.06    4.17
   7   3 -11    8.98    4.69
   7   3 -10   46.88    6.17
   7   3 -10   43.01    5.80
   7   3 -10   44.45    6.07
  -7  -3   9  294.42   26.84
   7   3  -9  333.12   13.06
   7   3  -9  329.36   12.96
   7   3  -9  331.76   14.01
  -7  -3   8    8.54    6.88
   7   3  -8   10.59    3.50
   7   3  -8    9.13    3.74
   7   3  -8    9.28    3.88
  -7  -3   7    2.33    5.78
   7   3  -7    1.21    3.09
   7   3  -7    0.74    2.55
   7   3  -7    1.30    2.78
   7   3  -6   30.60    4.12
   7   3  -6   27.04    4.54
  -7  -3   6   29.62    9.17
   7   3  -6   29.88    4.18
  -7  -3   5    0.44    6.02
   7   3  -5    1.36    2.17
   7   3  -5    6.97    3.14
   7   3  -5   -0.73    2.26
   7   3  -4    2.52    6.49
   7   3  -3  306.12   24.25
   7   3  -2   46.76   10.79
   7   3  -1  368.12   25.07
   7   3   0   22.53    8.28
   7   3   1  114.88   13.47
   7   3   2   70.59   10.97
   7   3   3  198.36   17.77
   7   3   4   32.55    8.33
   7   3   5   56.88   10.65
  -7  -3  -6    0.09    2.61
   7   3   6    0.14    4.74
  -7  -3  -7   38.14    4.74
   7   3   7   35.30    8.78
   7   3   8  281.58   23.80
  -7  -3  -8  265.96   11.53
   7   3   9   -4.93    4.98
  -7  -3  -9    1.36    3.00
   7   3  10  208.30   22.04
  -7  -3 -10  209.10   10.38
  -7  -3 -10  218.36   10.86
   7   3  11   -5.53    6.64
  -7  -3 -11   -0.87    3.24
  -7  -3 -11   -0.66    3.68
  -7  -3 -12   53.23    6.13
  -7  -3 -12   53.37    6.30
  -7  -3 -13   -3.20    3.38
  -7  -3 -13   -1.02    3.17
  -7  -3 -14   36.12    5.27
  -7  -3 -14   39.79    5.17
  -7  -3 -15   50.42    5.44
  -7  -3 -15   57.57    5.70
  -7  -3 -16    4.89    2.61
  -7  -3 -16    9.12    3.05
  -7  -3 -17    7.52    2.31
   7   4 -16   11.89    2.31
   7   4 -15   41.77    4.26
   7   4 -15   53.75    4.80
   7   4 -14    0.91    2.77
   7   4 -14    2.25    3.38
   7   4 -13   36.56    4.92
   7   4 -13   41.18    5.61
   7   4 -12   34.83    5.35
   7   4 -12   38.08    6.09
   7   4 -11   14.90    4.18
   7   4 -11   22.93    5.33
   7   4 -10    2.88    3.52
   7   4 -10    3.89    4.11
  -7  -4   9    9.59    6.12
   7   4  -9   14.86    4.01
   7   4  -9   20.67    4.75
  -7  -4   8   21.91    7.92
   7   4  -8   27.56    4.80
   7   4  -8   25.12    4.45
   7   4  -7  166.75    8.82
  -7  -4   7  160.79   18.52
   7   4  -7  166.59    9.06
   7   4  -6  192.65    9.29
  -7  -4   6  172.06   19.20
  -7  -4   6  181.12   18.58
   7   4  -6  180.37    8.78
   7   4  -5    1.16    2.39
   7   4  -5    1.42    2.22
  -7  -4   5    1.57    4.62
  -7  -4   4  268.49   22.21
   7   4  -3   77.03   12.86
   7   4  -2   -1.49    5.30
   7   4  -1   13.38    6.52
   7   4   0   79.16   12.13
   7   4   1   40.93    8.46
   7   4   2  146.74   15.00
   7   4   3   49.06    9.08
   7   4   4   91.01   12.17
   7   4   5    4.33    4.60
  -7  -4  -6  219.80   10.20
   7   4   6  215.08   19.05
   7   4   7   15.55    6.04
  -7  -4  -7   22.77    4.13
  -7  -4  -8  106.02    7.78
   7   4   8   95.44   13.79
   7   4   9   11.59    5.91
  -7  -4  -9    6.93    3.39
  -7  -4 -10  298.36   13.41
   7   4  10  292.41   25.04
  -7  -4 -10  277.39   11.87
  -7  -4 -11   10.17    4.24
  -7  -4 -11   11.49    3.49
   7   4  11    8.10    5.51
  -7  -4 -12  217.94   11.70
  -7  -4 -12  217.82   10.43
  -7  -4 -13    6.21    3.22
  -7  -4 -13    4.07    4.04
  -7  -4 -14   30.97    4.41
  -7  -4 -14   25.30    5.24
  -7  -4 -15   24.32    3.97
  -7  -4 -15   19.74    4.27
  -7  -4 -16    9.75    2.72
  -7  -4 -16    4.70    3.20
  -7  -4 -17  114.11    6.46
  -7  -4 -17  105.45    5.41
  -7  -4 -18    6.08    2.77
   7   5 -16    5.11    1.74
   7   5 -15    3.08    2.42
  -7  -5  14   17.98    3.45
   7   5 -14   15.62    3.05
   7   5 -14   20.88    3.82
   7   5 -13    0.82    2.54
   7   5 -13    4.47    3.64
   7   5 -12    3.63    2.86
   7   5 -12   11.06    4.90
   7   5 -11    4.24    3.02
   7   5 -11    8.20    4.62
   7   5 -10   12.43    3.74
   7   5 -10   13.16    4.45
   7   5  -9   23.48    4.37
   7   5  -9   14.01    4.06
   7   5  -8   88.14    6.80
   7   5  -8   77.91    6.87
   7   5  -7   18.01    3.94
   7   5  -7   19.56    3.80
   7   5  -6   -2.95    3.13
   7   5  -6    3.76    2.54
   7   5  -5   67.35    5.69
   7   5  -5   65.55    5.58
  -7  -5   5   70.78   12.12
  -7  -5   5   50.88   10.90
   7   5  -4  245.81    9.66
  -7  -5   4  232.16   19.61
  -7  -5   4  216.12   21.56
  -7  -5   3   11.37    5.74
   7   5  -1  125.20   14.49
   7   5   0    1.82    4.16
   7   5   1   58.11    9.72
   7   5   2  207.89   17.38
   7   5   3   55.31    9.16
   7   5   4   99.50   12.14
   7   5   5   66.74   10.07
  -7  -5  -5   63.69    5.75
  -7  -5  -6   -0.93    6.29
  -7  -5  -6    1.28    2.82
   7   5   6   -0.68    3.12
  -7  -5  -7   -3.51    5.48
   7   5   7    0.29    4.22
  -7  -5  -7    1.42    2.82
  -7  -5  -8   15.60    3.85
  -7  -5  -9  174.24   10.11
  -7  -5 -10   46.37    6.09
  -7  -5 -11   26.98    5.44
  -7  -5 -12   -0.85    4.21
  -7  -5 -13   22.60    5.58
  -7  -5 -14   26.47    5.34
  -7  -5 -15   46.53    5.96
  -7  -5 -16   10.99    3.80
  -7  -5 -17    1.92    2.68
  -7  -5 -18    1.82    2.63
   7   6 -15   16.17    2.49
   7   6 -14    1.73    2.41
  -7  -6  13    4.40    2.90
   7   6 -13    3.36    3.21
   7   6 -12   -0.64    2.42
  -7  -6  12    3.03    3.74
   7   6 -12    3.75    3.60
   7   6 -11    6.67    2.74
   7   6 -11   12.65    4.40
   7   6 -10   89.85    6.57
   7   6 -10   88.07    7.31
   7   6  -9   -1.65    2.70
   7   6  -9   -3.48    4.47
   7   6  -8   56.85    5.96
   7   6  -7   46.63    5.28
   7   6  -6   10.00    3.16
   7   6  -5   67.81    5.77
  -7  -6   5   61.71   11.60
  -7  -6   4   80.02   13.97
   7   6  -4   80.77    5.93
  -7  -6   3  188.23   21.19
   7   6  -3  198.65    8.53
  -7  -6   2   36.91   11.54
  -7  -6   1  363.67   28.62
  -7  -6   0    5.73    8.04
  -7  -6  -1  459.07   31.21
  -7  -6  -2    2.64    8.41
  -7  -6  -3  212.74   21.75
  -7  -6  -4  168.32   19.42
  -7  -6  -4  182.97    9.26
  -7  -6  -5   17.97    3.72
  -7  -6  -5   15.58    8.21
  -7  -6  -6   14.18    3.45
  -7  -6  -6   17.62    7.62
  -7  -6  -7   41.66   10.07
  -7  -6  -7   45.69    5.33
  -7  -6  -8   46.26    5.19
  -7  -6  -8   47.95    5.84
  -7  -6  -9   31.50    5.73
  -7  -6 -10   80.39    7.24
  -7  -6 -11  114.32    8.93
  -7  -6 -12    5.81    4.96
  -7  -6 -13  242.21   12.58
  -7  -6 -14   11.23    4.97
  -7  -6 -15   23.01    5.10
  -7  -6 -16   67.04    6.45
  -7  -6 -17    0.94    3.53
  -7  -6 -17    4.62    3.35
  -7  -6 -18    4.64    2.72
   7   7 -14    7.75    2.18
   7   7 -13   55.95    4.86
  -7  -7  12   14.28    3.47
   7   7 -12   17.05    3.99
  -7  -7  11   17.30    4.47
   7   7 -11   26.02    4.61
  -7  -7  10    0.39    3.94
   7   7 -10   -0.54    3.40
  -7  -7   9   58.78    7.89
   7   7  -9   54.49    5.80
  -7  -7   8   23.97    6.71
   7   7  -8   10.23    3.71
   7   7  -7  226.21   10.44
   7   7  -6   -3.31    3.16
   7   7  -5   -1.88    3.03
  -7  -7   4  237.49   24.09
  -7  -7   4  226.83   11.17
   7   7  -4  236.07    9.86
  -7  -7   3   82.37    7.53
  -7  -7   3   76.32   14.30
  -7  -7   2  737.18   41.77
  -7  -7   2  697.75   19.80
  -7  -7   2  724.81   20.82
  -7  -7   1  229.56   24.35
  -7  -7   1  241.65   12.00
  -7  -7   0  224.24   23.79
  -7  -7   0  205.35   11.09
  -7  -7  -1  379.45   30.21
  -7  -7  -1  390.86   14.57
  -7  -7  -2   17.12    9.14
  -7  -7  -2   11.40    3.46
  -7  -7  -3   67.02    5.73
  -7  -7  -3   62.71   13.89
  -7  -7  -3   56.81    5.91
  -7  -7  -4  192.46   21.53
  -7  -7  -4  206.67    9.85
  -7  -7  -5   13.47    3.37
  -7  -7  -5   20.83    9.53
  -7  -7  -6  286.97   12.48
  -7  -7  -6  260.01   24.55
  -7  -7  -6  276.73   11.86
  -7  -7  -7    2.52    3.08
  -7  -7  -7    5.33    3.47
  -7  -7  -7    4.00    5.70
  -7  -7  -8    5.19    3.39
  -7  -7  -8    4.65    5.60
  -7  -7  -8    8.47    3.49
  -7  -7  -9    8.88    3.93
  -7  -7 -10  138.26    9.39
  -7  -7 -11   15.74    4.74
  -7  -7 -12   43.40    6.18
  -7  -7 -13   17.65    5.37
  -7  -7 -14    0.03    4.38
  -7  -7 -15   14.73    4.53
  -7  -7 -15   14.80    5.06
  -7  -7 -16   30.85    4.89
  -7  -7 -16   26.22    5.22
  -7  -7 -17   50.49    5.08
  -7  -7 -17   42.55    5.29
  -7  -7 -18   59.96    4.91
   7   8 -13    2.57    1.75
   7   8 -12    0.44    2.17
  -7  -8  11   13.39    3.35
   7   8 -11   16.92    3.39
  -7  -8  10   30.90    5.21
   7   8 -10   36.52    4.72
  -7  -8   9    0.15    3.78
   7   8  -9    1.21    3.20
  -7  -8   8   36.46    6.77
   7   8  -8   34.26    4.64
  -7  -8   7   33.58    6.90
   7   8  -7   32.94    4.47
  -7  -8   6   78.34    8.88
   7   8  -6   80.14    6.29
   7   8  -5   -2.26    2.59
  -7  -8   5    3.59    4.64
  -7  -8   4   60.69    6.43
  -7  -8   4   73.98    8.70
  -7  -8   3   -1.49    7.71
  -7  -8   3   -3.02    3.34
  -7  -8   3    1.47    4.68
  -7  -8   2  531.55   37.81
  -7  -8   2  518.33   17.62
  -7  -8   2  517.76   18.86
  -7  -8   1    3.07    7.50
  -7  -8   1   10.55    4.46
  -7  -8   1    4.42    4.11
  -7  -8   0   46.84   13.04
  -7  -8   0   60.43    6.97
  -7  -8   0   55.48    6.71
  -7  -8  -1  231.77   25.60
  -7  -8  -1  249.05   12.64
  -7  -8  -1  254.06   12.72
  -7  -8  -2   38.13    5.32
  -7  -8  -2   40.18   11.29
  -7  -8  -2   38.93    6.15
  -7  -8  -3   81.67    7.38
  -7  -8  -3   76.89   14.99
  -7  -8  -3   89.32    8.03
  -7  -8  -4   24.89    4.67
  -7  -8  -4   34.29    5.81
  -7  -8  -4   25.96    9.75
  -7  -8  -5   28.66    4.17
  -7  -8  -5   39.84    5.90
  -7  -8  -5   34.40   10.79
  -7  -8  -6  138.95   19.65
  -7  -8  -6  130.18    8.22
  -7  -8  -6  152.23    9.83
  -7  -8  -7    1.39    2.70
  -7  -8  -7    4.19    3.55
  -7  -8  -8   50.41   11.74
  -7  -8  -8   57.59    6.11
  -7  -8  -8   56.89    6.05
  -7  -8  -9  200.39   10.85
  -7  -8  -9  210.41   10.72
  -7  -8  -9  195.86   10.59
  -7  -8 -10   41.59    6.00
  -7  -8 -10   39.94    5.72
  -7  -8 -11   32.17    4.68
  -7  -8 -11   32.71    5.44
  -7  -8 -11   33.91    5.84
  -7  -8 -12    2.20    4.16
  -7  -8 -12   -0.41    2.41
  -7  -8 -12    3.49    4.05
  -7  -8 -13    4.68    3.88
  -7  -8 -13    6.63    4.27
  -7  -8 -14    5.43    3.85
  -7  -8 -14    6.60    4.44
  -7  -8 -15   54.95    6.05
  -7  -8 -15   41.22    5.94
  -7  -8 -16   13.24    3.68
  -7  -8 -16    9.44    3.77
  -7  -8 -17   -0.28    2.36
  -7  -8 -17   -0.28    2.93
  -7  -8 -18   18.13    2.95
   7   9 -12    8.47    1.87
   7   9 -11   68.85    4.55
   7   9 -10   17.27    3.09
  -7  -9  10   14.63    3.50
   7   9  -9   42.03    4.44
  -7  -9   9   30.27    5.08
   7   9  -8   10.87    3.16
  -7  -9   8    7.53    4.43
   7   9  -7    5.18    2.61
  -7  -9   7    1.80    4.51
  -7  -9   6   -0.27    5.02
  -7  -9   5   75.16    8.78
  -7  -9   4    7.82    3.17
  -7  -9   4    9.85    5.50
  -7  -9   3   14.74    4.30
  -7  -9   3   14.27    5.54
  -7  -9   2   85.11    9.27
  -7  -9   2   84.44    8.00
  -7  -9   2   95.09   17.47
  -7  -9   2  100.27   17.24
  -7  -9   1  244.81   26.70
  -7  -9   1  213.91   13.13
  -7  -9   1  212.06   12.47
  -7  -9   0  154.77   21.66
  -7  -9   0  151.51   11.00
  -7  -9   0  151.38   10.66
  -7  -9  -1   -9.43    9.35
  -7  -9  -1   -0.43    4.15
  -7  -9  -1    0.52    4.34
  -7  -9  -2    5.23    7.62
  -7  -9  -2   -1.11    4.73
  -7  -9  -2    6.42    4.10
  -7  -9  -3    8.55    7.01
  -7  -9  -3   -2.58    3.64
  -7  -9  -3   -1.37    4.03
  -7  -9  -4  101.37   18.07
  -7  -9  -4  102.86    8.47
  -7  -9  -4   96.51    8.68
  -7  -9  -5  102.01   18.10
  -7  -9  -5  122.61    8.83
  -7  -9  -5  104.61    9.02
  -7  -9  -6  469.87   36.84
  -7  -9  -6  464.20   17.28
  -7  -9  -6  494.37   16.67
  -7  -9  -7  968.30   21.39
  -7  -9  -7  988.00   51.47
  -7  -9  -7 1027.02   25.09
  -7  -9  -7  969.21   51.45
  -7  -9  -8   20.26    4.06
  -7  -9  -8   14.91    3.86
  -7  -9  -9  177.42    9.76
  -7  -9  -9  176.84   10.13
  -7  -9 -10   33.17    4.98
  -7  -9 -10   40.03    5.47
  -7  -9 -11    9.19    3.68
  -7  -9 -11   11.08    3.52
  -7  -9 -11    5.07    3.44
  -7  -9 -12   -0.19    3.06
  -7  -9 -12    1.90    2.53
  -7  -9 -12   -2.92    3.67
  -7  -9 -13    4.06    3.47
  -7  -9 -13    2.90    2.24
  -7  -9 -13    3.90    3.80
  -7  -9 -14    0.19    3.45
  -7  -9 -14   -0.05    3.15
  -7  -9 -15   -3.96    3.48
  -7  -9 -15    5.39    3.26
  -7  -9 -16   -0.48    2.78
  -7  -9 -16    0.64    2.41
  -7  -9 -17    2.13    2.23
  -7 -10   9    8.21    2.89
  -7 -10   8   16.15    4.33
  -7 -10   7   14.19    4.54
  -7 -10   6    3.81    4.55
  -7 -10   5    9.92    5.01
  -7 -10   4   -3.39    5.60
  -7 -10   3   -2.64    5.66
  -7 -10   3   -0.97    3.31
  -7 -10   2  122.81   11.06
  -7 -10   2  129.65    9.54
  -7 -10   1   -2.77    5.67
  -7 -10   1    4.36    4.24
  -7 -10   0    5.83    5.20
  -7 -10   0    4.75    4.64
  -7 -10  -1   29.86    6.46
  -7 -10  -1   18.50    5.28
  -7 -10  -2  149.47   10.90
  -7 -10  -2  140.40   10.40
  -7 -10  -3   28.64    5.93
  -7 -10  -3   16.62    5.27
  -7 -10  -4  167.90   10.90
  -7 -10  -4  149.03   10.50
  -7 -10  -5   42.07    6.10
  -7 -10  -5   34.06    5.98
  -7 -10  -6    3.14    3.91
  -7 -10  -6   -1.89    4.70
  -7 -10  -7    4.77    3.21
  -7 -10  -7    6.94    4.38
  -7 -10  -8   11.42    3.99
  -7 -10  -9    4.13    3.19
  -7 -10 -10   49.22    5.04
  -7 -10 -11    8.77    3.39
  -7 -10 -11    7.12    3.08
  -7 -10 -11   10.60    3.54
  -7 -10 -12    9.58    3.31
  -7 -10 -12   11.64    3.72
  -7 -10 -12    7.53    2.99
  -7 -10 -13   91.49    6.52
  -7 -10 -13   80.18    6.73
  -7 -10 -13   82.32    6.14
  -7 -10 -14   32.37    3.77
  -7 -10 -14   28.49    3.77
  -7 -10 -14   32.53    4.62
  -7 -10 -15   18.87    3.13
  -7 -10 -15   16.55    3.60
  -7 -10 -16   46.41    4.16
  -7 -11   8   -0.13    2.17
  -7 -11   7    0.12    2.84
  -7 -11   6   -1.47    3.39
  -7 -11   5   86.52    8.02
  -7 -11   4    5.19    5.03
  -7 -11   3   47.81    7.17
  -7 -11   2    1.73    5.16
  -7 -11   1   39.08    7.42
  -7 -11   1   36.02    5.90
  -7 -11   0   96.90    9.53
  -7 -11   0   92.12    8.66
  -7 -11  -1  108.00    9.86
  -7 -11  -1   97.17    9.06
  -7 -11  -2    5.19    4.91
  -7 -11  -2    6.66    5.38
  -7 -11  -3   86.97    8.78
  -7 -11  -3   84.92    8.79
  -7 -11  -4   -0.11    4.18
  -7 -11  -4    2.86    5.06
  -7 -11  -5   -0.50    3.94
  -7 -11  -5    0.50    4.73
  -7 -11  -6  207.69   11.55
  -7 -11  -6  185.84   11.44
  -7 -11  -7  199.16   10.80
  -7 -11  -7  192.12   11.24
  -7 -11 -10   27.38    5.04
  -7 -11 -11   -2.48    3.16
  -7 -11 -12    3.47    2.77
  -7 -11 -13   15.83    3.29
  -7 -11 -14    2.81    2.05
  -7 -11 -14   -2.02    1.83
  -7 -11 -15   37.77    3.51
  -7 -12   7  120.25    5.88
  -7 -12   6    9.53    2.87
  -7 -12   5   25.87    4.33
  -7 -12   4    3.90    3.65
  -7 -12   3  114.20    9.43
  -7 -12   2    2.27    4.57
  -7 -12   1    4.44    4.75
  -7 -12   0   25.69    6.03
  -7 -12  -1   -0.57    4.80
  -7 -12  -2   -3.66    4.87
  -7 -12  -3    3.33    4.30
  -7 -12  -4    0.58    4.07
  -7 -12  -5   76.38    7.58
  -7 -12  -6    6.98    3.71
  -7 -12  -7    1.68    3.22
  -7 -12  -8   15.81    4.60
  -7 -12  -8   17.23    3.64
  -7 -12  -9  160.32    9.55
  -7 -12 -10   13.58    3.77
  -7 -12 -11   73.92    6.08
  -7 -12 -12   15.18    3.12
  -7 -12 -13    3.86    2.19
  -7 -12 -14   -0.99    1.44
  -7 -13   5   37.01    3.44
  -7 -13   4   -0.02    2.14
  -7 -13   3   38.75    4.67
  -7 -13   2   69.49    6.20
  -7 -13   1    3.27    3.37
  -7 -13   0    1.59    3.55
  -7 -13  -1    7.42    4.04
  -7 -13  -2   22.01    4.89
  -7 -13  -3    2.66    3.81
  -7 -13  -4    5.24    3.66
  -7 -13  -5    3.79    2.99
  -7 -13  -5   -0.04    3.21
  -7 -13  -6   26.81    4.32
  -7 -13  -6   24.50    4.38
  -7 -13  -7   -1.20    2.76
  -7 -13  -7   -0.75    2.59
  -7 -13  -8   42.03    5.05
  -7 -13  -9    6.22    2.97
  -7 -13 -10   72.70    5.65
  -7 -13 -11    2.31    2.02
  -7 -13 -12   -0.70    1.69
  -7 -13 -13    4.20    1.54
  -7 -14   2    1.43    1.75
  -7 -14   1    1.01    2.06
  -7 -14   0   44.06    4.44
  -7 -14  -1    6.17    2.96
  -7 -14  -2   -1.12    2.89
  -7 -14  -3    7.88    2.99
  -7 -14  -3    6.03    1.69
  -7 -14  -4    0.16    2.49
  -7 -14  -4    1.86    1.59
  -7 -14  -5   23.29    3.71
  -7 -14  -5   20.31    2.92
  -7 -14  -6    0.71    1.73
  -7 -14  -7    2.97    1.97
  -7 -14  -8    7.33    2.20
  -7 -14  -9   32.24    3.34
  -7 -14 -10   -0.85    1.40
   8  -8  -7    8.78    2.33
   8  -8  -6    9.94    2.68
   8  -8  -5   26.91    3.69
   8  -8  -4   -1.12    2.63
   8  -8  -3   96.98    6.36
   8  -8  -2   52.22    4.95
   8  -8  -1   13.08    3.17
   8  -8   0    1.55    2.47
   8  -8   1    7.31    2.32
   8  -8   2   52.83    3.66
   8  -7  -8    1.54    2.24
   8  -7  -7   -6.26    3.06
   8  -7  -6   33.65    4.39
   8  -7  -5   -2.71    3.83
   8  -7  -4    6.89    3.88
   8  -7  -3   -8.93    5.28
   8  -7  -2  -17.01    5.43
   8  -7  -1  -16.81    4.67
   8  -7   0    2.44    4.03
   8  -7   1   13.16    3.51
   8  -7   2   -0.03    2.63
   8  -7   3    6.60    2.35
   8  -7   3    3.09    2.23
   8  -7   4    3.00    2.13
   8  -7   5   15.87    2.66
   8  -6 -13    4.87    1.65
   8  -6 -12   21.46    2.88
   8  -6 -11    3.43    1.98
   8  -6 -10    1.68    1.92
   8  -6  -9   22.54    3.22
   8  -6  -9   18.77    3.08
   8  -6  -8    5.17    2.82
   8  -6  -7   -9.18    4.15
   8  -6  -6   15.24    4.19
   8  -6  -5   27.27    5.62
   8  -6  -4   20.77    5.47
   8  -6  -3   58.90    7.30
   8  -6  -2   10.10    5.24
   8  -6  -1   36.28    6.55
   8  -6   0   10.28    4.99
   8  -6   1   31.46    5.69
   8  -6   2    4.51    2.85
   8  -6   2  -14.50    5.05
   8  -6   3   50.50    5.05
   8  -6   3   40.84    4.98
   8  -6   4    0.83    2.49
   8  -6   4   -3.97    3.03
   8  -6   5   16.82    3.46
   8  -6   6   13.13    3.34
   8  -6   7   -1.41    2.25
   8  -6   8   81.17    5.00
   8  -5 -14    0.25    1.78
   8  -5 -13    5.69    2.52
   8  -5 -12    1.88    2.35
   8  -5 -11   -2.45    2.66
   8  -5 -10   27.16    4.00
   8  -5  -9    0.00    2.56
   8  -5  -9   -7.34    3.50
   8  -5  -8    4.76    2.73
   8  -5  -8    7.41    3.11
   8  -5  -7    6.04    2.79
   8  -5  -7   10.22    3.86
   8  -5  -6   14.62    4.51
   8  -5  -5   46.82    6.67
   8  -5  -4   31.64    6.53
   8  -5  -3    4.16    4.88
   8  -5  -2    5.30    4.86
   8  -5  -1   77.04    8.43
   8  -5   0    4.56    4.78
   8  -5   1    7.40    4.64
   8  -5   2   17.70    4.86
   8  -5   2   11.70    3.56
   8  -5   3    4.95    3.75
   8  -5   3   -2.98    3.29
   8  -5   4   15.25    4.04
   8  -5   4   11.94    3.52
   8  -5   5    0.47    3.04
   8  -5   6   78.42    6.70
   8  -5   7   19.45    4.33
   8  -5   8   76.36    6.03
   8  -5   9   -1.08    2.67
   8  -5  10   -0.06    2.07
   8  -4 -15    7.19    2.20
   8  -4 -14   16.38    3.46
   8  -4 -13    7.97    3.24
   8  -4 -12    7.92    3.38
   8  -4 -11    2.52    3.24
   8  -4 -10    0.48    3.14
   8  -4  -9   34.27    4.99
   8  -4  -8  105.68    7.98
   8  -4  -8  105.52    7.51
   8  -4  -7   94.83    7.94
   8  -4  -7   93.74    6.94
   8  -4  -6    7.95    3.04
   8  -4  -6   -1.37    3.84
   8  -4  -5   75.80    7.99
   8  -4  -4  211.22   12.37
   8  -4  -3   44.58    6.62
   8  -4  -2  245.79   13.56
   8  -4  -1   43.51    6.63
   8  -4   0   43.95    6.94
   8  -4   1   30.35    5.93
   8  -4   2   64.21    7.81
   8  -4   3   16.45    3.99
   8  -4   3   10.55    4.18
   8  -4   4    1.05    3.21
   8  -4   4   -0.10    3.40
   8  -4   5    2.86    3.32
   8  -4   5    2.80    3.05
  -8   4  -6   37.39    4.76
   8  -4   6   35.94    5.48
  -8   4  -7   20.75    3.85
   8  -4   7   18.59    4.53
  -8   4  -8   -1.06    2.41
   8  -4   8   -2.42    3.72
  -8   4  -9   14.47    3.14
   8  -4   9    9.16    3.74
  -8   4 -10    3.30    2.22
   8  -4  10    4.02    3.09
   8  -4  11   45.87    4.59
  -8   4 -11   42.16    3.38
   8  -4  12   22.69    2.92
  -8   4 -12   19.47    2.44
   8  -3 -16    1.57    1.46
   8  -3 -15   29.54    3.59
   8  -3 -14   12.10    3.37
   8  -3 -13   16.81    4.29
   8  -3 -12   75.45    6.86
   8  -3 -11   19.31    4.64
   8  -3 -11   19.18    3.42
   8  -3 -10   24.97    4.94
   8  -3 -10   21.01    3.88
   8  -3  -9    9.28    4.02
   8  -3  -9   14.46    3.63
   8  -3  -8    9.83    4.28
   8  -3  -8   11.11    3.63
   8  -3  -8   10.44    3.37
   8  -3  -7    1.35    3.03
   8  -3  -7   -3.47    3.43
   8  -3  -7    0.49    3.06
   8  -3  -6   -2.25    3.85
   8  -3  -6    9.29    5.07
   8  -3  -6    8.06    3.43
   8  -3  -5   -1.34    4.01
   8  -3  -5    4.90    2.87
   8  -3  -5    8.56    5.25
   8  -3  -4  147.92   21.37
   8  -3  -4  140.68   11.16
   8  -3  -4  177.37   22.53
   8  -3  -4  137.96   20.62
   8  -3  -4  143.87   21.82
   8  -3  -3  214.87   25.04
   8  -3  -3  214.72   13.61
   8  -3  -3  233.08   26.13
   8  -3  -3  269.46   27.93
   8  -3  -3  217.84   26.01
   8  -3  -2   -7.13    6.70
   8  -3  -2    1.18    5.47
   8  -3  -2   -4.34    6.81
   8  -3  -2    3.73    8.04
   8  -3  -2    2.84    7.51
   8  -3  -1  242.79   26.91
   8  -3  -1  248.37   28.26
   8  -3  -1  232.07   14.44
   8  -3  -1  235.67   25.93
   8  -3  -1  266.09   27.16
   8  -3   0  140.55   20.71
   8  -3   0  121.98   20.47
   8  -3   0  113.66   10.82
   8  -3   0  109.13   17.56
   8  -3   0  120.53   19.49
   8  -3   1  170.20   22.75
   8  -3   1  149.64   22.39
   8  -3   1  159.10   12.18
   8  -3   1  154.90   21.11
   8  -3   1  174.79   23.03
   8  -3   2   35.55   10.69
   8  -3   2   44.98    7.70
   8  -3   3    6.93    4.31
   8  -3   3   12.12    5.55
   8  -3   4    6.03    3.32
   8  -3   4    1.07    3.55
   8  -3   5   21.08    4.67
   8  -3   5   31.08    5.10
   8  -3   6   -0.96    3.58
  -8   3  -7    9.58    3.64
   8  -3   7   12.10    4.32
  -8   3  -8    5.30    3.56
   8  -3   8    2.64    3.81
  -8   3  -9   10.50    3.75
   8  -3   9   15.45    4.77
  -8   3 -10    1.10    2.76
   8  -3  10    0.62    3.52
  -8   3 -11    9.21    2.96
   8  -3  11    5.19    3.45
  -8   3 -12   11.61    2.56
   8  -3  12   11.97    3.25
  -8   3 -13    3.72    1.49
   8  -3  13    3.53    2.10
   8  -2 -16   76.92    4.65
   8  -2 -15   24.77    3.72
   8  -2 -14   26.30    4.68
   8  -2 -13  126.61    8.55
   8  -2 -13  117.30    6.50
   8  -2 -12    0.05    3.97
   8  -2 -12   -0.37    2.52
   8  -2 -11   54.53    6.81
   8  -2 -11   46.56    5.12
   8  -2 -10  143.46    9.74
   8  -2 -10  137.84    8.61
   8  -2  -9   13.05    4.41
   8  -2  -9   26.97    5.53
   8  -2  -8   43.96    5.44
   8  -2  -8   48.88    6.23
   8  -2  -8   44.43    5.65
   8  -2  -7  192.15   10.35
   8  -2  -7  209.80   11.81
   8  -2  -7  184.59   10.40
  -8   2   6   32.10   10.20
   8  -2  -6   30.96    9.62
   8  -2  -6   23.52    9.37
   8  -2  -6   27.76    4.59
   8  -2  -6   29.21    5.01
   8  -2  -6   31.35   10.57
   8  -2  -6   32.81    6.11
  -8   2   5  246.27   24.55
   8  -2  -5  271.84   27.37
   8  -2  -5  260.24   27.41
   8  -2  -5  264.56   26.32
   8  -2  -5  251.44   11.89
   8  -2  -5  269.84   28.29
   8  -2  -5  245.70   13.57
   8  -2  -5  245.41   11.28
   8  -2  -4    0.80    3.47
   8  -2  -4   -0.04    7.26
   8  -2  -4    8.38    8.11
   8  -2  -4    0.13    4.30
   8  -2  -4   -1.19    7.66
   8  -2  -4    1.01    2.27
   8  -2  -3   -7.90    5.94
   8  -2  -3   -3.13    4.54
   8  -2  -3   -5.99    9.28
   8  -2  -3   10.71    8.03
   8  -2  -2   71.69   14.75
   8  -2  -2   70.66    8.33
   8  -2  -2   79.15   15.27
   8  -2  -2   67.93   15.15
   8  -2  -1  161.67   21.01
   8  -2  -1  192.02   12.47
   8  -2  -1  184.10   22.54
   8  -2  -1  182.35   23.13
   8  -2   0   68.23   13.34
   8  -2   0   72.31    8.56
   8  -2   0   76.37   15.07
   8  -2   0   74.09   16.07
   8  -2   1  107.93   17.60
   8  -2   1  105.29    9.68
   8  -2   1   94.23   15.36
   8  -2   1  110.54   19.88
   8  -2   2  733.59   43.87
   8  -2   2  711.53   23.00
   8  -2   2  727.62   42.70
   8  -2   2  698.20   45.20
   8  -2   3  193.00   22.76
   8  -2   3  177.63   12.03
   8  -2   3  206.11   23.26
   8  -2   3  181.66   22.54
   8  -2   3  164.94   22.20
   8  -2   4   92.37    7.55
   8  -2   4   87.03   15.19
   8  -2   4   85.99    8.55
   8  -2   4   82.61   14.95
   8  -2   4   85.94   16.83
   8  -2   4   88.96   16.04
   8  -2   5   27.07    4.99
   8  -2   5   24.50    5.31
   8  -2   6   91.50    7.91
   8  -2   7    1.90    3.71
   8  -2   8    0.40    3.89
  -8   2  -8   -2.68    4.04
   8  -2   9    8.87    4.29
  -8   2  -9    6.02    3.98
   8  -2  10   28.46    5.89
  -8   2 -10   28.07    4.83
   8  -2  11   15.62    4.83
  -8   2 -11    4.10    3.30
   8  -2  12   -1.64    3.53
  -8   2 -12    1.45    2.72
   8  -2  13    8.70    3.35
  -8   2 -13    5.24    2.46
  -8   2 -13    1.01    1.92
  -8   2 -14   -2.57    1.69
   8  -2  14    2.05    2.19
   8  -1 -15   16.79    3.30
   8  -1 -14   36.78    5.07
   8  -1 -14   28.46    3.46
   8  -1 -13    9.39    4.41
   8  -1 -13    6.47    2.97
   8  -1 -12   47.18    6.62
   8  -1 -12   35.40    4.71
   8  -1 -11   12.04    4.97
   8  -1 -11   10.21    3.37
   8  -1 -10   71.48    7.79
   8  -1 -10   66.62    6.53
   8  -1  -9    0.45    4.01
   8  -1  -9    3.15    3.45
   8  -1  -8  230.09   11.84
   8  -1  -8  237.09   11.42
   8  -1  -7    4.59    3.38
  -8   1   7   11.72    7.65
   8  -1  -7    2.90    3.32
   8  -1  -7    4.00    3.53
   8  -1  -6   63.20   12.18
   8  -1  -6   57.57   14.13
  -8   1   6   57.38   12.64
   8  -1  -6   61.11    6.32
   8  -1  -6   59.54    7.26
   8  -1  -6   52.69    6.07
   8  -1  -5    1.10    7.19
   8  -1  -5    8.26    3.47
   8  -1  -5    4.97    3.74
   8  -1  -5    3.44    6.55
   8  -1  -5   16.05    5.23
   8  -1  -5    9.90    7.08
   8  -1  -4  109.95    8.08
   8  -1  -4  104.43   17.72
   8  -1  -4  104.18    8.88
   8  -1  -4   94.02    7.14
   8  -1  -4  107.42   16.89
   8  -1  -3  117.35    8.17
   8  -1  -3  115.07    9.62
   8  -1  -3  134.63   19.64
   8  -1  -3  104.48    7.08
   8  -1  -3  127.80   18.30
   8  -1  -2  563.68   16.60
   8  -1  -2  575.43   37.21
   8  -1  -2  576.82   38.74
   8  -1  -2  553.93   19.92
   8  -1  -1   11.37    4.69
   8  -1  -1    7.58    7.13
   8  -1  -1   21.90   10.81
   8  -1   0  258.72   25.22
   8  -1   0  259.28   26.07
   8  -1   0  239.00   13.48
  -8   1   0  223.18   10.52
   8  -1   1  103.18   16.29
   8  -1   1   95.29    8.87
  -8   1  -1   89.64    6.76
   8  -1   1   97.48   16.62
   8  -1   2   27.92   10.20
   8  -1   2   36.47   10.04
   8  -1   2   24.76    5.84
   8  -1   3   36.75    6.49
   8  -1   3   50.07   12.57
   8  -1   3   32.82    9.20
   8  -1   3   22.64   10.98
   8  -1   4   -1.69    4.21
   8  -1   4   -3.40    6.62
   8  -1   4    5.89    6.01
   8  -1   4   14.81    9.09
   8  -1   5   12.15    4.63
   8  -1   5   15.23    7.96
   8  -1   5    9.46    5.79
   8  -1   5   22.69    9.75
   8  -1   6   65.46   14.06
   8  -1   6   56.44    6.65
  -8   1  -9   93.56    7.98
  -8   1 -10   -0.56    4.29
  -8   1 -11   36.26    5.68
  -8   1 -12   25.20    4.71
   8  -1  13  121.93    8.35
  -8   1 -13  119.98    7.19
  -8   1 -14   -0.43    2.39
   8  -1  14    1.32    3.01
   8  -1  15   53.52    4.30
[truncated: 109,780 more chars]
