# Supplementary material for: Dual‐Responsive Phosphorus‐Based Fluorescent Sensors: Synthesis and Selective Metal Sensing of Pyrazolyl Phosphine Oxides
Source: Angew Chem Int Ed Engl. 2025 Apr 7;64(23):e202501421. doi: 10.1002/anie.202501421 (PMC12124430; doi:10.1002/anie.202501421)
Supplement: Supplementary file 4 — Supporting Information [file ANIE-64-e202501421-s001.cif]

data_edec_122_e_gaussian
_audit_creation_date               2024-12-05
_audit_creation_method
;
Olex2 1.5
(compiled 2024.02.16 svn.r378c4104 for OlexSys, GUI svn.r6928)
;
_shelx_SHELXL_version_number       '2019/3'
_audit_contact_author_address      ?
_audit_contact_author_email        ?
_audit_contact_author_name         ''
_audit_contact_author_phone        ?
_publ_contact_author_id_orcid      ?
_publ_section_references
;
Dolomanov, O.V., Bourhis, L.J., Gildea, R.J, Howard, J.A.K. & Puschmann, H.
 (2009), J. Appl. Cryst. 42, 339-341.

Sheldrick, G.M. (2015). Acta Cryst. C71, 3-8.
;
_chemical_name_common              ?
_chemical_name_systematic          ?
_chemical_formula_moiety           '2(C21 H31 N2 O4 P), C4 H8 O'
_chemical_formula_sum              'C46 H70 N4 O9 P2'
_chemical_formula_weight           885.00
_chemical_melting_point            ?
_chemical_oxdiff_formula           'C25 H40 N3 O3 P1'
loop_
  _atom_type_symbol
  _atom_type_description
  _atom_type_scat_dispersion_real
  _atom_type_scat_dispersion_imag
  _atom_type_scat_source
 'C' 'C' 0.0181 0.0091 'International Tables Vol C Tables 4.2.6.8 and 6.1.1.4'
 'H' 'H' 0.0000 0.0000 'International Tables Vol C Tables 4.2.6.8 and 6.1.1.4'
 'N' 'N' 0.0311 0.0180 'International Tables Vol C Tables 4.2.6.8 and 6.1.1.4'
 'O' 'O' 0.0492 0.0322 'International Tables Vol C Tables 4.2.6.8 and 6.1.1.4'
 'P' 'P' 0.2955 0.4335 'International Tables Vol C Tables 4.2.6.8 and 6.1.1.4'

_shelx_space_group_comment
;
The symmetry employed for this shelxl refinement is uniquely defined
by the following loop, which should always be used as a source of
symmetry information in preference to the above space-group names.
They are only intended as comments.
;
_space_group_crystal_system        'monoclinic'
_space_group_IT_number             14
_space_group_name_H-M_alt          'P 1 21/c 1'
_space_group_name_Hall             '-P 2ybc'
loop_
  _space_group_symop_operation_xyz
 'x, y, z'
 '-x, y+1/2, -z+1/2'
 '-x, -y, -z'
 'x, -y-1/2, z-1/2'

_cell_length_a                     21.6581(4)
_cell_length_b                     13.5091(2)
_cell_length_c                     16.8418(3)
_cell_angle_alpha                  90
_cell_angle_beta                   92.048(2)
_cell_angle_gamma                  90
_cell_volume                       4924.45(15)
_cell_formula_units_Z              4
_cell_measurement_reflns_used      19511
_cell_measurement_temperature      120.00(10)
_cell_measurement_theta_max        77.0870
_cell_measurement_theta_min        4.0370
_shelx_estimated_absorpt_T_max     0.878
_shelx_estimated_absorpt_T_min     0.746
_exptl_absorpt_coefficient_mu      1.248
_exptl_absorpt_correction_T_max    1.000
_exptl_absorpt_correction_T_min    0.734
_exptl_absorpt_correction_type     gaussian
_exptl_absorpt_process_details
;
CrysAlisPro 1.171.43.128a (Rigaku Oxford Diffraction, 2024)
Numerical absorption correction based on gaussian integration over
a multifaceted crystal model
Empirical absorption correction using spherical harmonics,
implemented in SCALE3 ABSPACK scaling algorithm.
;
_exptl_absorpt_special_details     ?
_exptl_crystal_colour              colourless
_exptl_crystal_colour_lustre       .
_exptl_crystal_colour_modifier     .
_exptl_crystal_colour_primary      colourless
_exptl_crystal_density_diffrn      1.194
_exptl_crystal_density_meas        ?
_exptl_crystal_density_method      ?
_exptl_crystal_description         block
_exptl_crystal_F_000               1904
loop_
  _exptl_crystal_face_index_h
  _exptl_crystal_face_index_k
  _exptl_crystal_face_index_l
  _exptl_crystal_face_perp_dist
 -13 0 -4 0.0525
 0 -9 -2 0.0924
 1 8 -5 0.1078
 4 1 -11 0.0228
 3 9 -1 0.1212
 14 1 3 0.0561
 14 0 -3 0.0410
 -12 0 6 0.0650
 -11 2 6 0.0875
 -1 1 11 0.0580

_exptl_crystal_preparation        
 'Slow evaporation of a mixture of THF/hexane (1:5).'
_exptl_crystal_size_max            0.249
_exptl_crystal_size_mid            0.125
_exptl_crystal_size_min            0.107
loop_
  _exptl_oxdiff_crystal_face_indexfrac_h
  _exptl_oxdiff_crystal_face_indexfrac_k
  _exptl_oxdiff_crystal_face_indexfrac_l
  _exptl_oxdiff_crystal_face_x
  _exptl_oxdiff_crystal_face_y
  _exptl_oxdiff_crystal_face_z
 -13.1281 0.3958 -3.5234 -0.4291 -0.9007 0.0677
 -0.0933 -8.6671 -1.6093 -0.0335 -0.0737 -0.9967
 1.2686 7.8218 -4.8655 -0.5329 0.1894 0.8247
 3.6716 0.8901 -10.5932 -0.9424 0.3330 -0.0327
 2.9958 8.9923 -1.0034 -0.1844 0.2976 0.9912
 14.0090 0.9999 2.9851 0.3691 0.9787 0.0800
 13.9959 0.0013 -3.0169 -0.1619 1.0063 -0.0986
 -11.9889 -0.0014 6.0157 0.4497 -0.8834 0.1220
 -10.9892 1.9969 6.0146 0.4315 -0.7950 0.3431
 -0.9760 0.9982 11.0048 0.9765 -0.1286 0.2380

_exptl_transmission_factor_max     ?
_exptl_transmission_factor_min     ?
_diffrn_reflns_av_R_equivalents    0.0501
_diffrn_reflns_av_unetI/netI       0.0385
_diffrn_reflns_Laue_measured_fraction_full  1.000
_diffrn_reflns_Laue_measured_fraction_max  0.985
_diffrn_reflns_limit_h_max         26
_diffrn_reflns_limit_h_min         -27
_diffrn_reflns_limit_k_max         16
_diffrn_reflns_limit_k_min         -10
_diffrn_reflns_limit_l_max         21
_diffrn_reflns_limit_l_min         -21
_diffrn_reflns_number              49926
_diffrn_reflns_point_group_measured_fraction_full  1.000
_diffrn_reflns_point_group_measured_fraction_max  0.985
_diffrn_reflns_theta_full          67.684
_diffrn_reflns_theta_max           77.142
_diffrn_reflns_theta_min           3.857
_diffrn_ambient_environment        N~2~
_diffrn_ambient_temperature        120.00(10)
_diffrn_detector                   'CCD plate'
_diffrn_detector_area_resol_mean   10.3537
_diffrn_detector_type              Atlas
_diffrn_measured_fraction_theta_full  1.000
_diffrn_measured_fraction_theta_max  0.985
_diffrn_measurement_details
;
List of Runs (angles in degrees, time in seconds):

  # Type    Start    End  Width  t~exp~   \w     \q     \k     \f   Frames
--------------------------------------------------------------------------
  1  \w   -124.00  37.00   1.00    5.75    --  -41.14 -11.00-119.00  161
  2  \w   -119.00  42.00   1.00    5.75    --  -41.14  11.00  54.00  161
  3  \w    -37.00 124.00   1.00    5.75    --   41.14  11.00  54.00  161
  4  \w    -42.00 119.00   1.00    5.75    --   41.14 -11.00-119.00  161
  5  \w     29.00 178.00   1.00   22.99    --  112.00 -11.00-119.00  149
  6  \w     34.00 178.00   1.00   22.99    --  112.00  11.00  54.00  144
  7  \w    -87.00  -6.00   1.00    5.75    --  -41.14 125.00-180.00   81
  8  \w     27.00  95.00   1.00    5.75    --   41.14-125.00   0.00   68
  9  \w      6.00  81.00   1.00    5.75    --   41.14 -99.00 -30.00   75
 10  \w     39.00 109.00   1.00   22.99    --  112.00-111.00  60.00   70
 11  \w     29.00 107.00   1.00   22.99    --  112.00 -94.00 120.00   78
 12  \w     39.00 138.00   1.00   22.99    --  112.00 -45.00 120.00   99
 13  \w     39.00 109.00   1.00   22.99    --  112.00-111.00  90.00   70
 14  \w    103.00 178.00   1.00   22.99    --  112.00  77.00  60.00   75
 15  \w     29.00 107.00   1.00   22.99    --  112.00 -94.00   0.00   78
 16  \w    103.00 178.00   1.00   22.99    --  112.00  77.00 -90.00   75
 17  \w     62.00 100.00   1.00   22.99    --  112.00 178.00  90.00   38
 18  \w     65.00 109.00   1.00   22.99    --  112.00-111.00 -30.00   44
 19  \w     36.00  63.00   1.00   22.99    --  112.00 -94.00 -90.00   27
;
_diffrn_measurement_device         'four-circle diffractometer'
_diffrn_measurement_device_type    'SuperNova, Dual, Cu at home/near, Atlas'
_diffrn_measurement_method         '\w scans'
_diffrn_orient_matrix_type        
 'CrysAlisPro convention (1999,Acta A55,543-557)'
_diffrn_orient_matrix_UB_11        0.0079665000
_diffrn_orient_matrix_UB_12        -0.0130446000
_diffrn_orient_matrix_UB_13        0.0906242000
_diffrn_orient_matrix_UB_21        0.0705529000
_diffrn_orient_matrix_UB_22        0.0088994000
_diffrn_orient_matrix_UB_23        -0.0062342000
_diffrn_orient_matrix_UB_31        -0.0046900000
_diffrn_orient_matrix_UB_32        0.1130164000
_diffrn_orient_matrix_UB_33        0.0109583000
_diffrn_radiation_monochromator    mirror
_diffrn_radiation_probe            x-ray
_diffrn_radiation_type             'Cu K\a'
_diffrn_radiation_wavelength       1.54184
_diffrn_source                     'micro-focus sealed X-ray tube'
_diffrn_source_type                'SuperNova (Cu) X-ray Source'
_reflns_Friedel_coverage           0.000
_reflns_Friedel_fraction_full      .
_reflns_Friedel_fraction_max       .
_reflns_number_gt                  8422
_reflns_number_total               10279
_reflns_special_details
;
 Reflections were merged by SHELXL according to the crystal
 class for the calculation of statistics and refinement.
 
 _reflns_Friedel_fraction is defined as the number of unique
 Friedel pairs measured divided by the number that would be
 possible theoretically, ignoring centric projections and
 systematic absences.
;
_reflns_threshold_expression       'I > 2\s(I)'
_computing_cell_refinement         'CrysAlisPro 1.171.43.128a (Rigaku OD, 2024)'
_computing_data_collection        
 'CrysAlisPro system (CCD 42.81a 64-bit (release 30-01-2023))'
_computing_data_reduction          'CrysAlisPro 1.171.43.128a (Rigaku OD, 2024)'
_computing_molecular_graphics      'Olex2 1.5 (Dolomanov et al., 2009)'
_computing_publication_material    'Olex2 1.5 (Dolomanov et al., 2009)'
_computing_structure_refinement    'SHELXL 2019/3 (Sheldrick, 2015)'
_computing_structure_solution      'SHELXT 2014/5 (Sheldrick, 2014)'
_refine_diff_density_max           0.834
_refine_diff_density_min           -0.525
_refine_diff_density_rms           0.085
_refine_ls_extinction_coef         .
_refine_ls_extinction_method       none
_refine_ls_goodness_of_fit_ref     1.093
_refine_ls_hydrogen_treatment      constr
_refine_ls_matrix_type             full
_refine_ls_number_parameters       568
_refine_ls_number_reflns           10279
_refine_ls_number_restraints       0
_refine_ls_R_factor_all            0.0981
_refine_ls_R_factor_gt             0.0824
_refine_ls_restrained_S_all        1.093
_refine_ls_shift/su_max            0.000
_refine_ls_shift/su_mean           0.000
_refine_ls_structure_factor_coef   Fsqd
_refine_ls_weighting_details      
 'w=1/[\s^2^(Fo^2^)+(0.0717P)^2^+15.7310P] where P=(Fo^2^+2Fc^2^)/3'
_refine_ls_weighting_scheme        calc
_refine_ls_wR_factor_gt            0.2101
_refine_ls_wR_factor_ref           0.2230
_refine_special_details            ?
_olex2_refinement_description
;
1. Fixed Uiso
 At 1.2 times of:
  All C(H) groups, All C(H,H) groups
 At 1.5 times of:
  All C(H,H,H) groups, All O(H) groups
2.a Ternary CH refined with riding coordinates:
 C11(H11), C8(H8), C108(H108), C111(H111)
2.b Secondary CH2 refined with riding coordinates:
 C18(H18A,H18B), C118(H11J,H11K), C201(H20D,H20E), C203(H20F,H20G), C202(H20H,
 H20I), C204(H20J,H20K)
2.c Aromatic/amide H refined with riding coordinates:
 C3(H3), C5(H5), C103(H103), C105(H105)
2.d Idealised Me refined as rotating group:
 C7(H7A,H7B,H7C), C19(H19A,H19B,H19C), C20(H20A,H20B,H20C), C13(H13A,H13B,
 H13C), C12(H12A,H12B,H12C), C9(H9A,H9B,H9C), C10(H10A,H10B,H10C), C21(H21A,
 H21B,H21C), C121(H12D,H12E,H12F), C110(H11A,H11B,H11C), C119(H11D,H11E,H11F),
 C113(H11G,H11H,H11I), C109(H10D,H10E,H10F), C120(H12G,H12H,H12I), C112(H11L,
 H11M,H11N), C107(H10G,H10H,H10I)
2.e Idealised tetrahedral OH refined as rotating group:
 O4(H4), O104(H104)
;
_atom_sites_solution_hydrogens     geom
_atom_sites_solution_primary       dual
_atom_sites_solution_secondary     ?
loop_
  _atom_site_label
  _atom_site_type_symbol
  _atom_site_fract_x
  _atom_site_fract_y
  _atom_site_fract_z
  _atom_site_U_iso_or_equiv
  _atom_site_adp_type
  _atom_site_occupancy
  _atom_site_site_symmetry_order
  _atom_site_calc_flag
  _atom_site_refinement_flags_posn
  _atom_site_refinement_flags_adp
  _atom_site_refinement_flags_occupancy
  _atom_site_disorder_assembly
  _atom_site_disorder_group
 P1 P 0.49250(4) 0.65712(6) 0.22111(5) 0.0229(2) Uani 1 1 d . . . . .
 O1 O 0.30818(14) 0.6295(2) 0.2996(3) 0.0577(10) Uani 1 1 d . . . . .
 O2 O 0.37956(12) 0.7234(2) 0.36120(19) 0.0391(7) Uani 1 1 d . . . . .
 O3 O 0.44590(11) 0.73907(17) 0.21084(15) 0.0260(5) Uani 1 1 d . . . . .
 O4 O 0.53663(11) 0.42598(17) 0.26865(17) 0.0304(6) Uani 1 1 d . . . . .
 H4 H 0.540296 0.366493 0.282552 0.046 Uiso 1 1 calc R U . . .
 N2 N 0.44831(13) 0.4125(2) 0.34339(18) 0.0259(6) Uani 1 1 d . . . . .
 N1 N 0.40055(13) 0.4765(2) 0.35749(18) 0.0251(6) Uani 1 1 d . . . . .
 C7 C 0.2069(2) 0.3638(4) 0.5600(3) 0.0525(12) Uani 1 1 d . . . . .
 H7A H 0.174611 0.414607 0.557062 0.079 Uiso 1 1 calc R U . . .
 H7B H 0.223125 0.358137 0.614880 0.079 Uiso 1 1 calc R U . . .
 H7C H 0.189479 0.300093 0.542681 0.079 Uiso 1 1 calc R U . . .
 C19 C 0.3629(3) 0.8882(4) 0.3981(5) 0.0739(18) Uani 1 1 d . . . . .
 H19A H 0.403388 0.902171 0.376419 0.111 Uiso 1 1 calc R U . . .
 H19B H 0.368035 0.872473 0.454778 0.111 Uiso 1 1 calc R U . . .
 H19C H 0.336219 0.946337 0.391293 0.111 Uiso 1 1 calc R U . . .
 C11 C 0.56399(16) 0.7028(3) 0.2665(2) 0.0301(8) Uani 1 1 d . . . . .
 H11 H 0.576603 0.761378 0.234582 0.036 Uiso 1 1 calc R U . . .
 C20 C 0.4118(2) 0.5304(4) 0.5223(3) 0.0449(10) Uani 1 1 d . . . . .
 H20A H 0.448842 0.488951 0.520011 0.067 Uiso 1 1 calc R U . . .
 H20B H 0.404705 0.548017 0.577706 0.067 Uiso 1 1 calc R U . . .
 H20C H 0.417663 0.590834 0.491283 0.067 Uiso 1 1 calc R U . . .
 C8 C 0.50845(19) 0.5993(3) 0.1270(2) 0.0340(8) Uani 1 1 d . . . . .
 H8 H 0.539630 0.545663 0.136767 0.041 Uiso 1 1 calc R U . . .
 C2 C 0.35674(17) 0.4741(3) 0.4884(2) 0.0324(8) Uani 1 1 d . . . . .
 C3 C 0.30850(18) 0.4470(3) 0.5365(2) 0.0391(9) Uani 1 1 d . . . . .
 H3 H 0.309847 0.466383 0.590793 0.047 Uiso 1 1 calc R U . . .
 C13 C 0.5522(2) 0.7408(4) 0.3501(3) 0.0471(11) Uani 1 1 d . . . . .
 H13A H 0.515124 0.782427 0.348666 0.071 Uiso 1 1 calc R U . . .
 H13B H 0.587762 0.779726 0.369613 0.071 Uiso 1 1 calc R U . . .
 H13C H 0.546111 0.684449 0.385683 0.071 Uiso 1 1 calc R U . . .
 C18 C 0.3356(2) 0.8064(4) 0.3574(4) 0.0637(16) Uani 1 1 d . . . . .
 H18A H 0.325881 0.824300 0.301317 0.076 Uiso 1 1 calc R U . . .
 H18B H 0.296693 0.787414 0.382486 0.076 Uiso 1 1 calc R U . . .
 C12 C 0.61781(18) 0.6291(3) 0.2660(3) 0.0446(11) Uani 1 1 d . . . . .
 H12A H 0.607284 0.570190 0.296683 0.067 Uiso 1 1 calc R U . . .
 H12B H 0.654945 0.660065 0.289910 0.067 Uiso 1 1 calc R U . . .
 H12C H 0.625605 0.609935 0.211164 0.067 Uiso 1 1 calc R U . . .
 C6 C 0.30190(16) 0.3948(3) 0.3760(2) 0.0289(7) Uani 1 1 d . . . . .
 C9 C 0.5356(3) 0.6755(4) 0.0709(3) 0.0585(14) Uani 1 1 d . . . . .
 H9A H 0.506714 0.730850 0.063614 0.088 Uiso 1 1 calc R U . . .
 H9B H 0.542538 0.644429 0.019388 0.088 Uiso 1 1 calc R U . . .
 H9C H 0.574943 0.699999 0.093734 0.088 Uiso 1 1 calc R U . . .
 C5 C 0.25596(16) 0.3670(3) 0.4271(2) 0.0332(8) Uani 1 1 d . . . . .
 H5 H 0.221843 0.329509 0.406751 0.040 Uiso 1 1 calc R U . . .
 C15 C 0.46357(15) 0.5619(2) 0.2828(2) 0.0238(7) Uani 1 1 d . . . . .
 C1 C 0.35214(15) 0.4475(3) 0.4084(2) 0.0263(7) Uani 1 1 d . . . . .
 C16 C 0.40894(16) 0.5652(2) 0.3232(2) 0.0247(7) Uani 1 1 d . . . . .
 C17 C 0.35960(17) 0.6422(3) 0.3263(2) 0.0319(8) Uani 1 1 d . . . . .
 C4 C 0.25843(18) 0.3923(3) 0.5068(3) 0.0378(9) Uani 1 1 d . . . . .
 C10 C 0.4489(2) 0.5524(4) 0.0934(3) 0.0518(12) Uani 1 1 d . . . . .
 H10A H 0.436363 0.498578 0.128437 0.078 Uiso 1 1 calc R U . . .
 H10B H 0.455843 0.525920 0.040330 0.078 Uiso 1 1 calc R U . . .
 H10C H 0.416204 0.602544 0.090048 0.078 Uiso 1 1 calc R U . . .
 C21 C 0.29648(18) 0.3732(3) 0.2884(2) 0.0377(9) Uani 1 1 d . . . . .
 H21A H 0.281873 0.432428 0.259970 0.057 Uiso 1 1 calc R U . . .
 H21B H 0.267054 0.318979 0.278923 0.057 Uiso 1 1 calc R U . . .
 H21C H 0.336998 0.353948 0.269392 0.057 Uiso 1 1 calc R U . . .
 C14 C 0.48523(15) 0.4634(2) 0.2976(2) 0.0236(7) Uani 1 1 d . . . . .
 P101 P 0.00326(4) 0.79452(6) 0.23106(5) 0.0237(2) Uani 1 1 d . . . . .
 O102 O 0.11686(14) 0.7318(2) 0.37562(19) 0.0423(7) Uani 1 1 d . . . . .
 O103 O 0.05065(11) 0.71640(17) 0.21708(15) 0.0275(5) Uani 1 1 d . . . . .
 O101 O 0.19214(15) 0.8309(3) 0.3350(3) 0.0740(13) Uani 1 1 d . . . . .
 O104 O -0.03880(11) 1.02803(18) 0.26766(16) 0.0287(5) Uani 1 1 d . . . . .
 H104 H -0.042937 1.087333 0.281488 0.043 Uiso 1 1 calc R U . . .
 N102 N 0.05199(13) 1.0465(2) 0.34401(18) 0.0268(6) Uani 1 1 d . . . . .
 N101 N 0.09982(13) 0.9839(2) 0.36411(18) 0.0264(6) Uani 1 1 d . . . . .
 C121 C 0.0915(2) 0.9633(4) 0.5327(3) 0.0512(12) Uani 1 1 d . . . . .
 H12D H 0.055189 1.005738 0.523600 0.077 Uiso 1 1 calc R U . . .
 H12E H 0.099549 0.955273 0.589984 0.077 Uiso 1 1 calc R U . . .
 H12F H 0.083701 0.898384 0.508435 0.077 Uiso 1 1 calc R U . . .
 C110 C -0.11500(19) 0.8207(3) 0.2905(3) 0.0430(10) Uani 1 1 d . . . . .
 H11A H -0.099896 0.873741 0.325908 0.065 Uiso 1 1 calc R U . . .
 H11B H -0.150500 0.788219 0.313892 0.065 Uiso 1 1 calc R U . . .
 H11C H -0.127587 0.848868 0.238818 0.065 Uiso 1 1 calc R U . . .
 C119 C 0.1324(3) 0.5664(4) 0.4126(4) 0.0665(16) Uani 1 1 d . . . . .
 H11D H 0.094754 0.551791 0.380670 0.100 Uiso 1 1 calc R U . . .
 H11E H 0.121518 0.579659 0.467611 0.100 Uiso 1 1 calc R U . . .
 H11F H 0.160379 0.509507 0.411359 0.100 Uiso 1 1 calc R U . . .
 C114 C 0.01331(15) 0.9918(2) 0.3003(2) 0.0246(7) Uani 1 1 d . . . . .
 C115 C 0.03406(15) 0.8919(2) 0.2922(2) 0.0245(7) Uani 1 1 d . . . . .
 C113 C 0.0315(2) 0.8954(4) 0.0967(3) 0.0517(12) Uani 1 1 d . . . . .
 H11G H 0.055233 0.939686 0.132421 0.077 Uiso 1 1 calc R U . . .
 H11H H 0.016921 0.932375 0.049602 0.077 Uiso 1 1 calc R U . . .
 H11I H 0.057976 0.840708 0.080454 0.077 Uiso 1 1 calc R U . . .
 C102 C 0.19975(16) 1.0647(3) 0.3780(2) 0.0292(7) Uani 1 1 d . . . . .
 C106 C 0.14662(17) 1.0103(3) 0.4961(2) 0.0347(8) Uani 1 1 d . . . . .
 C103 C 0.24778(17) 1.1005(3) 0.4275(2) 0.0333(8) Uani 1 1 d . . . . .
 H103 H 0.282031 1.132088 0.404521 0.040 Uiso 1 1 calc R U . . .
 C104 C 0.24664(18) 1.0912(3) 0.5095(3) 0.0382(9) Uani 1 1 d . . . . .
 C108 C -0.06353(16) 0.7449(3) 0.2796(2) 0.0291(7) Uani 1 1 d . . . . .
 H108 H -0.081029 0.691232 0.244662 0.035 Uiso 1 1 calc R U . . .
 C109 C -0.0432(2) 0.6966(4) 0.3588(3) 0.0432(10) Uani 1 1 d . . . . .
 H10D H -0.009605 0.649745 0.349894 0.065 Uiso 1 1 calc R U . . .
 H10E H -0.078260 0.661303 0.380775 0.065 Uiso 1 1 calc R U . . .
 H10F H -0.028813 0.747831 0.396231 0.065 Uiso 1 1 calc R U . . .
 C118 C 0.1619(3) 0.6505(4) 0.3812(4) 0.0662(16) Uani 1 1 d . . . . .
 H11J H 0.177203 0.635228 0.327875 0.079 Uiso 1 1 calc R U . . .
 H11K H 0.197512 0.669909 0.416179 0.079 Uiso 1 1 calc R U . . .
 C111 C -0.02349(19) 0.8544(3) 0.1395(2) 0.0342(8) Uani 1 1 d . . . . .
 H111 H -0.050567 0.911235 0.153724 0.041 Uiso 1 1 calc R U . . .
 C101 C 0.15012(16) 1.0201(3) 0.4139(2) 0.0277(7) Uani 1 1 d . . . . .
 C105 C 0.19614(19) 1.0463(3) 0.5429(2) 0.0399(9) Uani 1 1 d . . . . .
 H105 H 0.195248 1.040019 0.598993 0.048 Uiso 1 1 calc R U . . .
 C120 C 0.20365(18) 1.0717(3) 0.2894(2) 0.0377(9) Uani 1 1 d . . . . .
 H12G H 0.225320 1.013593 0.269485 0.057 Uiso 1 1 calc R U . . .
 H12H H 0.226283 1.131801 0.275646 0.057 Uiso 1 1 calc R U . . .
 H12I H 0.161876 1.074398 0.265087 0.057 Uiso 1 1 calc R U . . .
 C117 C 0.13922(18) 0.8154(3) 0.3482(3) 0.0358(9) Uani 1 1 d . . . . .
 C112 C -0.0615(2) 0.7839(3) 0.0863(3) 0.0488(11) Uani 1 1 d . . . . .
 H11L H -0.036633 0.725513 0.074354 0.073 Uiso 1 1 calc R U . . .
 H11M H -0.073825 0.817603 0.036754 0.073 Uiso 1 1 calc R U . . .
 H11N H -0.098513 0.763191 0.113835 0.073 Uiso 1 1 calc R U . . .
 C116 C 0.09014(16) 0.8919(3) 0.3352(2) 0.0264(7) Uani 1 1 d . . . . .
 C107 C 0.3003(2) 1.1285(4) 0.5606(3) 0.0532(12) Uani 1 1 d . . . . .
 H10G H 0.338287 1.095307 0.545360 0.080 Uiso 1 1 calc R U . . .
 H10H H 0.292775 1.114478 0.616560 0.080 Uiso 1 1 calc R U . . .
 H10I H 0.304641 1.200135 0.553262 0.080 Uiso 1 1 calc R U . . .
 O201 O 0.2741(3) 0.6408(4) 0.6507(4) 0.1113(19) Uani 1 1 d . . . . .
 C201 C 0.2129(4) 0.6531(7) 0.6303(7) 0.124(4) Uani 1 1 d . . . . .
 H20D H 0.187118 0.627390 0.673074 0.149 Uiso 1 1 calc R U . . .
 H20E H 0.202349 0.615994 0.580929 0.149 Uiso 1 1 calc R U . . .
 C203 C 0.2636(4) 0.8050(6) 0.6003(5) 0.094(2) Uani 1 1 d . . . . .
 H20F H 0.263346 0.837170 0.547479 0.113 Uiso 1 1 calc R U . . .
 H20G H 0.277219 0.853521 0.641341 0.113 Uiso 1 1 calc R U . . .
 C202 C 0.2005(4) 0.7625(8) 0.6177(7) 0.123(4) Uani 1 1 d . . . . .
 H20H H 0.183812 0.792909 0.665936 0.147 Uiso 1 1 calc R U . . .
 H20I H 0.170853 0.773299 0.572417 0.147 Uiso 1 1 calc R U . . .
 C204 C 0.3040(4) 0.7147(6) 0.6024(6) 0.093(2) Uani 1 1 d . . . . .
 H20J H 0.309104 0.689166 0.547943 0.111 Uiso 1 1 calc R U . . .
 H20K H 0.345321 0.731101 0.625801 0.111 Uiso 1 1 calc R U . . .

loop_
  _atom_site_aniso_label
  _atom_site_aniso_U_11
  _atom_site_aniso_U_22
  _atom_site_aniso_U_33
  _atom_site_aniso_U_23
  _atom_site_aniso_U_13
  _atom_site_aniso_U_12
 P1 0.0238(4) 0.0124(4) 0.0325(4) 0.0014(3) 0.0023(3) -0.0003(3)
 O1 0.0294(15) 0.0344(17) 0.108(3) -0.0005(18) -0.0129(16) 0.0077(13)
 O2 0.0321(14) 0.0221(13) 0.0635(19) -0.0073(12) 0.0076(13) 0.0072(11)
 O3 0.0259(12) 0.0132(11) 0.0389(13) 0.0029(9) 0.0009(10) 0.0012(9)
 O4 0.0273(12) 0.0138(11) 0.0510(15) 0.0029(10) 0.0136(11) 0.0014(9)
 N2 0.0242(14) 0.0153(13) 0.0385(16) 0.0006(12) 0.0056(12) 0.0016(11)
 N1 0.0238(14) 0.0162(13) 0.0356(15) 0.0014(11) 0.0056(12) 0.0018(11)
 C7 0.035(2) 0.071(3) 0.053(3) 0.019(2) 0.013(2) -0.004(2)
 C19 0.064(3) 0.031(3) 0.127(6) -0.015(3) 0.021(4) 0.005(2)
 C11 0.0263(17) 0.0188(16) 0.045(2) 0.0078(15) -0.0036(15) -0.0042(13)
 C20 0.036(2) 0.057(3) 0.041(2) -0.006(2) -0.0015(17) -0.007(2)
 C8 0.047(2) 0.0196(17) 0.0360(19) -0.0021(14) 0.0081(16) 0.0011(15)
 C2 0.0277(17) 0.034(2) 0.0353(19) 0.0045(16) 0.0029(15) 0.0042(15)
 C3 0.0323(19) 0.052(3) 0.0328(19) 0.0066(18) 0.0042(15) 0.0050(18)
 C13 0.050(3) 0.043(3) 0.047(2) -0.007(2) -0.015(2) -0.010(2)
 C18 0.049(3) 0.031(2) 0.111(5) -0.011(3) 0.002(3) 0.020(2)
 C12 0.0264(19) 0.029(2) 0.078(3) 0.012(2) -0.0074(19) -0.0017(16)
 C6 0.0250(16) 0.0209(16) 0.041(2) 0.0016(14) 0.0037(14) 0.0033(13)
 C9 0.104(4) 0.032(2) 0.042(2) -0.0024(19) 0.031(3) -0.005(3)
 C5 0.0223(16) 0.0271(19) 0.050(2) 0.0047(16) 0.0046(15) -0.0023(14)
 C15 0.0228(15) 0.0145(15) 0.0342(17) -0.0001(13) 0.0014(13) 0.0005(12)
 C1 0.0235(16) 0.0212(16) 0.0345(18) 0.0033(14) 0.0059(13) 0.0030(13)
 C16 0.0258(16) 0.0131(15) 0.0350(18) 0.0015(13) 0.0005(13) -0.0001(12)
 C17 0.0280(18) 0.0190(17) 0.049(2) 0.0043(15) 0.0047(16) 0.0013(14)
 C4 0.0282(18) 0.042(2) 0.043(2) 0.0129(18) 0.0074(16) 0.0029(17)
 C10 0.064(3) 0.043(3) 0.048(3) -0.012(2) 0.000(2) -0.003(2)
 C21 0.0321(19) 0.036(2) 0.045(2) -0.0103(18) 0.0026(16) -0.0021(16)
 C14 0.0232(15) 0.0149(15) 0.0329(17) 0.0011(13) 0.0039(13) -0.0008(12)
 P101 0.0250(4) 0.0156(4) 0.0305(4) -0.0004(3) 0.0011(3) 0.0006(3)
 O102 0.0420(16) 0.0239(14) 0.0607(19) 0.0093(13) -0.0007(14) 0.0093(12)
 O103 0.0253(12) 0.0161(11) 0.0413(14) -0.0001(10) 0.0045(10) 0.0012(9)
 O101 0.0281(16) 0.0348(18) 0.159(4) 0.004(2) 0.008(2) 0.0065(14)
 O104 0.0279(12) 0.0167(11) 0.0406(14) -0.0003(10) -0.0094(10) 0.0013(9)
 N102 0.0245(14) 0.0179(14) 0.0377(16) 0.0011(12) -0.0035(12) 0.0001(11)
 N101 0.0223(14) 0.0170(13) 0.0395(16) 0.0004(12) -0.0029(12) 0.0004(11)
 C121 0.038(2) 0.072(3) 0.044(2) 0.005(2) 0.0050(19) -0.006(2)
 C110 0.032(2) 0.028(2) 0.070(3) -0.0063(19) 0.0158(19) -0.0028(16)
 C119 0.064(3) 0.034(3) 0.100(5) 0.005(3) -0.013(3) 0.008(2)
 C114 0.0247(16) 0.0170(15) 0.0321(17) 0.0032(13) 0.0013(13) -0.0014(12)
 C115 0.0241(16) 0.0155(15) 0.0340(17) 0.0011(13) 0.0011(13) 0.0020(12)
 C113 0.069(3) 0.046(3) 0.042(2) 0.014(2) 0.011(2) 0.005(2)
 C102 0.0271(17) 0.0207(17) 0.0394(19) -0.0014(14) -0.0024(14) 0.0007(14)
 C106 0.0279(18) 0.039(2) 0.037(2) -0.0018(17) 0.0001(15) 0.0021(16)
 C103 0.0249(17) 0.0267(19) 0.048(2) -0.0042(16) -0.0018(15) -0.0017(14)
 C104 0.0292(19) 0.035(2) 0.050(2) -0.0116(18) -0.0054(17) 0.0030(16)
 C108 0.0265(17) 0.0217(17) 0.0391(19) -0.0062(14) 0.0035(14) -0.0051(14)
 C109 0.042(2) 0.045(2) 0.043(2) 0.0078(19) 0.0091(18) -0.0049(19)
 C118 0.056(3) 0.036(3) 0.106(5) 0.017(3) 0.000(3) 0.020(2)
 C111 0.045(2) 0.0256(19) 0.0319(19) 0.0005(15) -0.0011(16) 0.0078(16)
 C101 0.0233(16) 0.0229(17) 0.0364(19) -0.0014(14) -0.0049(14) 0.0017(13)
 C105 0.036(2) 0.051(3) 0.0327(19) -0.0087(18) -0.0038(16) 0.0070(18)
 C120 0.0305(19) 0.038(2) 0.045(2) 0.0040(18) 0.0011(16) -0.0041(16)
 C117 0.0300(19) 0.0231(18) 0.054(2) -0.0036(17) -0.0039(17) 0.0034(15)
 C112 0.069(3) 0.039(2) 0.037(2) -0.0031(18) -0.015(2) 0.009(2)
 C116 0.0244(16) 0.0191(16) 0.0358(18) 0.0011(14) 0.0012(13) 0.0009(13)
 C107 0.039(2) 0.059(3) 0.060(3) -0.014(2) -0.015(2) -0.002(2)
 O201 0.140(5) 0.080(4) 0.112(4) -0.007(3) -0.015(4) 0.007(4)
 C201 0.111(7) 0.108(7) 0.151(9) 0.048(6) -0.057(6) -0.004(6)
 C203 0.102(6) 0.064(4) 0.116(6) -0.014(4) -0.007(5) 0.008(4)
 C202 0.086(6) 0.142(9) 0.143(8) 0.041(7) 0.043(6) 0.031(6)
 C204 0.087(5) 0.072(5) 0.119(6) 0.002(4) 0.005(5) -0.001(4)

_geom_special_details
;
 All esds (except the esd in the dihedral angle between two l.s. planes)
 are estimated using the full covariance matrix.  The cell esds are taken
 into account individually in the estimation of esds in distances, angles
 and torsion angles; correlations between esds in cell parameters are only
 used when they are defined by crystal symmetry.  An approximate (isotropic)
 treatment of cell esds is used for estimating esds involving l.s. planes.
;
loop_
  _geom_bond_atom_site_label_1
  _geom_bond_atom_site_label_2
  _geom_bond_distance
  _geom_bond_site_symmetry_2
  _geom_bond_publ_flag
 P1 O3 1.504(2) . ?
 P1 C11 1.811(4) . ?
 P1 C8 1.812(4) . ?
 P1 C15 1.781(3) . ?
 O1 C17 1.198(5) . ?
 O2 C18 1.472(5) . ?
 O2 C17 1.310(5) . ?
 O4 H4 0.8400 . ?
 O4 C14 1.331(4) . ?
 N2 N1 1.375(4) . ?
 N2 C14 1.323(4) . ?
 N1 C1 1.433(4) . ?
 N1 C16 1.346(4) . ?
 C7 H7A 0.9800 . ?
 C7 H7B 0.9800 . ?
 C7 H7C 0.9800 . ?
 C7 C4 1.506(5) . ?
 C19 H19A 0.9800 . ?
 C19 H19B 0.9800 . ?
 C19 H19C 0.9800 . ?
 C19 C18 1.418(8) . ?
 C11 H11 1.0000 . ?
 C11 C13 1.528(6) . ?
 C11 C12 1.534(5) . ?
 C20 H20A 0.9800 . ?
 C20 H20B 0.9800 . ?
 C20 H20C 0.9800 . ?
 C20 C2 1.510(6) . ?
 C8 H8 1.0000 . ?
 C8 C9 1.529(6) . ?
 C8 C10 1.527(6) . ?
 C2 C3 1.393(5) . ?
 C2 C1 1.394(5) . ?
 C3 H3 0.9500 . ?
 C3 C4 1.391(6) . ?
 C13 H13A 0.9800 . ?
 C13 H13B 0.9800 . ?
 C13 H13C 0.9800 . ?
 C18 H18A 0.9900 . ?
 C18 H18B 0.9900 . ?
 C12 H12A 0.9800 . ?
 C12 H12B 0.9800 . ?
 C12 H12C 0.9800 . ?
 C6 C5 1.391(5) . ?
 C6 C1 1.395(5) . ?
 C6 C21 1.504(5) . ?
 C9 H9A 0.9800 . ?
 C9 H9B 0.9800 . ?
 C9 H9C 0.9800 . ?
 C5 H5 0.9500 . ?
 C5 C4 1.383(6) . ?
 C15 C16 1.386(5) . ?
 C15 C14 1.430(4) . ?
 C16 C17 1.494(5) . ?
 C10 H10A 0.9800 . ?
 C10 H10B 0.9800 . ?
 C10 H10C 0.9800 . ?
 C21 H21A 0.9800 . ?
 C21 H21B 0.9800 . ?
 C21 H21C 0.9800 . ?
 P101 O103 1.497(2) . ?
 P101 C115 1.785(4) . ?
 P101 C108 1.815(4) . ?
 P101 C111 1.818(4) . ?
 O102 C118 1.469(5) . ?
 O102 C117 1.319(5) . ?
 O101 C117 1.194(5) . ?
 O104 H104 0.8400 . ?
 O104 C114 1.331(4) . ?
 N102 N101 1.371(4) . ?
 N102 C114 1.321(4) . ?
 N101 C101 1.437(4) . ?
 N101 C116 1.348(4) . ?
 C121 H12D 0.9800 . ?
 C121 H12E 0.9800 . ?
 C121 H12F 0.9800 . ?
 C121 C106 1.504(6) . ?
 C110 H11A 0.9800 . ?
 C110 H11B 0.9800 . ?
 C110 H11C 0.9800 . ?
 C110 C108 1.530(5) . ?
 C119 H11D 0.9800 . ?
 C119 H11E 0.9800 . ?
 C119 H11F 0.9800 . ?
 C119 C118 1.416(8) . ?
 C114 C115 1.431(5) . ?
 C115 C116 1.391(5) . ?
 C113 H11G 0.9800 . ?
 C113 H11H 0.9800 . ?
 C113 H11I 0.9800 . ?
 C113 C111 1.520(6) . ?
 C102 C103 1.396(5) . ?
 C102 C101 1.389(5) . ?
 C102 C120 1.501(5) . ?
 C106 C101 1.395(5) . ?
 C106 C105 1.395(6) . ?
 C103 H103 0.9500 . ?
 C103 C104 1.387(6) . ?
 C104 C105 1.387(6) . ?
 C104 C107 1.509(6) . ?
 C108 H108 1.0000 . ?
 C108 C109 1.535(6) . ?
 C109 H10D 0.9800 . ?
 C109 H10E 0.9800 . ?
 C109 H10F 0.9800 . ?
 C118 H11J 0.9900 . ?
 C118 H11K 0.9900 . ?
 C111 H111 1.0000 . ?
 C111 C112 1.529(6) . ?
 C105 H105 0.9500 . ?
 C120 H12G 0.9800 . ?
 C120 H12H 0.9800 . ?
 C120 H12I 0.9800 . ?
 C117 C116 1.493(5) . ?
 C112 H11L 0.9800 . ?
 C112 H11M 0.9800 . ?
 C112 H11N 0.9800 . ?
 C107 H10G 0.9800 . ?
 C107 H10H 0.9800 . ?
 C107 H10I 0.9800 . ?
 O201 C201 1.368(10) . ?
 O201 C204 1.453(9) . ?
 C201 H20D 0.9900 . ?
 C201 H20E 0.9900 . ?
 C201 C202 1.516(13) . ?
 C203 H20F 0.9900 . ?
 C203 H20G 0.9900 . ?
 C203 C202 1.521(11) . ?
 C203 C204 1.501(10) . ?
 C202 H20H 0.9900 . ?
 C202 H20I 0.9900 . ?
 C204 H20J 0.9900 . ?
 C204 H20K 0.9900 . ?

loop_
  _geom_angle_atom_site_label_1
  _geom_angle_atom_site_label_2
  _geom_angle_atom_site_label_3
  _geom_angle
  _geom_angle_site_symmetry_1
  _geom_angle_site_symmetry_3
  _geom_angle_publ_flag
 O3 P1 C11 110.96(15) . . ?
 O3 P1 C8 111.41(17) . . ?
 O3 P1 C15 110.48(15) . . ?
 C11 P1 C8 109.27(19) . . ?
 C15 P1 C11 108.25(17) . . ?
 C15 P1 C8 106.32(17) . . ?
 C17 O2 C18 114.6(3) . . ?
 C14 O4 H4 109.5 . . ?
 C14 N2 N1 104.4(3) . . ?
 N2 N1 C1 120.2(3) . . ?
 C16 N1 N2 111.8(3) . . ?
 C16 N1 C1 127.9(3) . . ?
 H7A C7 H7B 109.5 . . ?
 H7A C7 H7C 109.5 . . ?
 H7B C7 H7C 109.5 . . ?
 C4 C7 H7A 109.5 . . ?
 C4 C7 H7B 109.5 . . ?
 C4 C7 H7C 109.5 . . ?
 H19A C19 H19B 109.5 . . ?
 H19A C19 H19C 109.5 . . ?
 H19B C19 H19C 109.5 . . ?
 C18 C19 H19A 109.5 . . ?
 C18 C19 H19B 109.5 . . ?
 C18 C19 H19C 109.5 . . ?
 P1 C11 H11 106.8 . . ?
 C13 C11 P1 109.6(3) . . ?
 C13 C11 H11 106.8 . . ?
 C13 C11 C12 112.0(4) . . ?
 C12 C11 P1 114.5(3) . . ?
 C12 C11 H11 106.8 . . ?
 H20A C20 H20B 109.5 . . ?
 H20A C20 H20C 109.5 . . ?
 H20B C20 H20C 109.5 . . ?
 C2 C20 H20A 109.5 . . ?
 C2 C20 H20B 109.5 . . ?
 C2 C20 H20C 109.5 . . ?
 P1 C8 H8 108.5 . . ?
 C9 C8 P1 109.9(3) . . ?
 C9 C8 H8 108.5 . . ?
 C10 C8 P1 108.5(3) . . ?
 C10 C8 H8 108.5 . . ?
 C10 C8 C9 112.9(4) . . ?
 C3 C2 C20 120.7(4) . . ?
 C3 C2 C1 117.7(4) . . ?
 C1 C2 C20 121.6(3) . . ?
 C2 C3 H3 119.3 . . ?
 C4 C3 C2 121.4(4) . . ?
 C4 C3 H3 119.3 . . ?
 C11 C13 H13A 109.5 . . ?
 C11 C13 H13B 109.5 . . ?
 C11 C13 H13C 109.5 . . ?
 H13A C13 H13B 109.5 . . ?
 H13A C13 H13C 109.5 . . ?
 H13B C13 H13C 109.5 . . ?
 O2 C18 H18A 110.0 . . ?
 O2 C18 H18B 110.0 . . ?
 C19 C18 O2 108.3(4) . . ?
 C19 C18 H18A 110.0 . . ?
 C19 C18 H18B 110.0 . . ?
 H18A C18 H18B 108.4 . . ?
 C11 C12 H12A 109.5 . . ?
 C11 C12 H12B 109.5 . . ?
 C11 C12 H12C 109.5 . . ?
 H12A C12 H12B 109.5 . . ?
 H12A C12 H12C 109.5 . . ?
 H12B C12 H12C 109.5 . . ?
 C5 C6 C1 117.4(4) . . ?
 C5 C6 C21 121.5(3) . . ?
 C1 C6 C21 121.1(3) . . ?
 C8 C9 H9A 109.5 . . ?
 C8 C9 H9B 109.5 . . ?
 C8 C9 H9C 109.5 . . ?
 H9A C9 H9B 109.5 . . ?
 H9A C9 H9C 109.5 . . ?
 H9B C9 H9C 109.5 . . ?
 C6 C5 H5 119.0 . . ?
 C4 C5 C6 122.0(4) . . ?
 C4 C5 H5 119.0 . . ?
 C16 C15 P1 126.0(3) . . ?
 C16 C15 C14 102.9(3) . . ?
 C14 C15 P1 130.8(3) . . ?
 C2 C1 N1 118.7(3) . . ?
 C2 C1 C6 122.5(3) . . ?
 C6 C1 N1 118.8(3) . . ?
 N1 C16 C15 108.3(3) . . ?
 N1 C16 C17 119.8(3) . . ?
 C15 C16 C17 131.5(3) . . ?
 O1 C17 O2 125.1(4) . . ?
 O1 C17 C16 122.9(4) . . ?
 O2 C17 C16 111.9(3) . . ?
 C3 C4 C7 120.4(4) . . ?
 C5 C4 C7 120.7(4) . . ?
 C5 C4 C3 118.9(4) . . ?
 C8 C10 H10A 109.5 . . ?
 C8 C10 H10B 109.5 . . ?
 C8 C10 H10C 109.5 . . ?
 H10A C10 H10B 109.5 . . ?
 H10A C10 H10C 109.5 . . ?
 H10B C10 H10C 109.5 . . ?
 C6 C21 H21A 109.5 . . ?
 C6 C21 H21B 109.5 . . ?
 C6 C21 H21C 109.5 . . ?
 H21A C21 H21B 109.5 . . ?
 H21A C21 H21C 109.5 . . ?
 H21B C21 H21C 109.5 . . ?
 O4 C14 C15 124.3(3) . . ?
 N2 C14 O4 123.1(3) . . ?
 N2 C14 C15 112.6(3) . . ?
 O103 P101 C115 111.47(15) . . ?
 O103 P101 C108 111.87(15) . . ?
 O103 P101 C111 112.34(17) . . ?
 C115 P101 C108 107.43(16) . . ?
 C115 P101 C111 105.22(17) . . ?
 C108 P101 C111 108.15(19) . . ?
 C117 O102 C118 114.3(4) . . ?
 C114 O104 H104 109.5 . . ?
 C114 N102 N101 104.5(3) . . ?
 N102 N101 C101 119.0(3) . . ?
 C116 N101 N102 111.9(3) . . ?
 C116 N101 C101 129.1(3) . . ?
 H12D C121 H12E 109.5 . . ?
 H12D C121 H12F 109.5 . . ?
 H12E C121 H12F 109.5 . . ?
 C106 C121 H12D 109.5 . . ?
 C106 C121 H12E 109.5 . . ?
 C106 C121 H12F 109.5 . . ?
 H11A C110 H11B 109.5 . . ?
 H11A C110 H11C 109.5 . . ?
 H11B C110 H11C 109.5 . . ?
 C108 C110 H11A 109.5 . . ?
 C108 C110 H11B 109.5 . . ?
 C108 C110 H11C 109.5 . . ?
 H11D C119 H11E 109.5 . . ?
 H11D C119 H11F 109.5 . . ?
 H11E C119 H11F 109.5 . . ?
 C118 C119 H11D 109.5 . . ?
 C118 C119 H11E 109.5 . . ?
 C118 C119 H11F 109.5 . . ?
 O104 C114 C115 124.9(3) . . ?
 N102 C114 O104 122.4(3) . . ?
 N102 C114 C115 112.7(3) . . ?
 C114 C115 P101 129.6(3) . . ?
 C116 C115 P101 127.0(3) . . ?
 C116 C115 C114 102.8(3) . . ?
 H11G C113 H11H 109.5 . . ?
 H11G C113 H11I 109.5 . . ?
 H11H C113 H11I 109.5 . . ?
 C111 C113 H11G 109.5 . . ?
 C111 C113 H11H 109.5 . . ?
 C111 C113 H11I 109.5 . . ?
 C103 C102 C120 120.3(3) . . ?
 C101 C102 C103 117.5(4) . . ?
 C101 C102 C120 122.2(3) . . ?
 C101 C106 C121 121.3(4) . . ?
 C105 C106 C121 121.5(4) . . ?
 C105 C106 C101 117.3(4) . . ?
 C102 C103 H103 119.2 . . ?
 C104 C103 C102 121.5(4) . . ?
 C104 C103 H103 119.2 . . ?
 C103 C104 C105 119.1(4) . . ?
 C103 C104 C107 119.8(4) . . ?
 C105 C104 C107 121.1(4) . . ?
 P101 C108 H108 107.1 . . ?
 C110 C108 P101 113.7(3) . . ?
 C110 C108 H108 107.1 . . ?
 C110 C108 C109 111.6(3) . . ?
 C109 C108 P101 109.9(3) . . ?
 C109 C108 H108 107.1 . . ?
 C108 C109 H10D 109.5 . . ?
 C108 C109 H10E 109.5 . . ?
 C108 C109 H10F 109.5 . . ?
 H10D C109 H10E 109.5 . . ?
 H10D C109 H10F 109.5 . . ?
 H10E C109 H10F 109.5 . . ?
 O102 C118 H11J 110.0 . . ?
 O102 C118 H11K 110.0 . . ?
 C119 C118 O102 108.5(5) . . ?
 C119 C118 H11J 110.0 . . ?
 C119 C118 H11K 110.0 . . ?
 H11J C118 H11K 108.4 . . ?
 P101 C111 H111 108.1 . . ?
 C113 C111 P101 109.5(3) . . ?
 C113 C111 H111 108.1 . . ?
 C113 C111 C112 111.4(4) . . ?
 C112 C111 P101 111.6(3) . . ?
 C112 C111 H111 108.1 . . ?
 C102 C101 N101 118.4(3) . . ?
 C102 C101 C106 122.9(3) . . ?
 C106 C101 N101 118.7(3) . . ?
 C106 C105 H105 119.2 . . ?
 C104 C105 C106 121.7(4) . . ?
 C104 C105 H105 119.2 . . ?
 C102 C120 H12G 109.5 . . ?
 C102 C120 H12H 109.5 . . ?
 C102 C120 H12I 109.5 . . ?
 H12G C120 H12H 109.5 . . ?
 H12G C120 H12I 109.5 . . ?
 H12H C120 H12I 109.5 . . ?
 O102 C117 C116 112.1(3) . . ?
 O101 C117 O102 125.6(4) . . ?
 O101 C117 C116 122.3(4) . . ?
 C111 C112 H11L 109.5 . . ?
 C111 C112 H11M 109.5 . . ?
 C111 C112 H11N 109.5 . . ?
 H11L C112 H11M 109.5 . . ?
 H11L C112 H11N 109.5 . . ?
 H11M C112 H11N 109.5 . . ?
 N101 C116 C115 108.1(3) . . ?
 N101 C116 C117 118.9(3) . . ?
 C115 C116 C117 132.8(3) . . ?
 C104 C107 H10G 109.5 . . ?
 C104 C107 H10H 109.5 . . ?
 C104 C107 H10I 109.5 . . ?
 H10G C107 H10H 109.5 . . ?
 H10G C107 H10I 109.5 . . ?
 H10H C107 H10I 109.5 . . ?
 C201 O201 C204 102.9(7) . . ?
 O201 C201 H20D 110.0 . . ?
 O201 C201 H20E 110.0 . . ?
 O201 C201 C202 108.6(8) . . ?
 H20D C201 H20E 108.4 . . ?
 C202 C201 H20D 110.0 . . ?
 C202 C201 H20E 110.0 . . ?
 H20F C203 H20G 109.2 . . ?
 C202 C203 H20F 111.3 . . ?
 C202 C203 H20G 111.3 . . ?
 C204 C203 H20F 111.3 . . ?
 C204 C203 H20G 111.3 . . ?
 C204 C203 C202 102.5(7) . . ?
 C201 C202 C203 103.8(7) . . ?
 C201 C202 H20H 111.0 . . ?
 C201 C202 H20I 111.0 . . ?
 C203 C202 H20H 111.0 . . ?
 C203 C202 H20I 111.0 . . ?
 H20H C202 H20I 109.0 . . ?
 O201 C204 C203 107.5(7) . . ?
 O201 C204 H20J 110.2 . . ?
 O201 C204 H20K 110.2 . . ?
 C203 C204 H20J 110.2 . . ?
 C203 C204 H20K 110.2 . . ?
 H20J C204 H20K 108.5 . . ?

loop_
  _geom_torsion_atom_site_label_1
  _geom_torsion_atom_site_label_2
  _geom_torsion_atom_site_label_3
  _geom_torsion_atom_site_label_4
  _geom_torsion
  _geom_torsion_site_symmetry_1
  _geom_torsion_site_symmetry_2
  _geom_torsion_site_symmetry_3
  _geom_torsion_site_symmetry_4
  _geom_torsion_publ_flag
 P1 C15 C16 N1 174.7(3) . . . . ?
 P1 C15 C16 C17 1.7(6) . . . . ?
 P1 C15 C14 O4 4.2(6) . . . . ?
 P1 C15 C14 N2 -175.5(3) . . . . ?
 O3 P1 C11 C13 63.4(3) . . . . ?
 O3 P1 C11 C12 -169.8(3) . . . . ?
 O3 P1 C8 C9 61.4(4) . . . . ?
 O3 P1 C8 C10 -62.5(3) . . . . ?
 O3 P1 C15 C16 -6.3(4) . . . . ?
 O3 P1 C15 C14 167.1(3) . . . . ?
 N2 N1 C1 C2 94.5(4) . . . . ?
 N2 N1 C1 C6 -86.3(4) . . . . ?
 N2 N1 C16 C15 1.2(4) . . . . ?
 N2 N1 C16 C17 175.2(3) . . . . ?
 N1 N2 C14 O4 -178.0(3) . . . . ?
 N1 N2 C14 C15 1.7(4) . . . . ?
 N1 C16 C17 O1 -59.0(6) . . . . ?
 N1 C16 C17 O2 121.0(4) . . . . ?
 C11 P1 C8 C9 -61.6(4) . . . . ?
 C11 P1 C8 C10 174.5(3) . . . . ?
 C11 P1 C15 C16 115.4(3) . . . . ?
 C11 P1 C15 C14 -71.2(4) . . . . ?
 C20 C2 C3 C4 -177.9(4) . . . . ?
 C20 C2 C1 N1 -1.3(5) . . . . ?
 C20 C2 C1 C6 179.5(4) . . . . ?
 C8 P1 C11 C13 -173.4(3) . . . . ?
 C8 P1 C11 C12 -46.6(3) . . . . ?
 C8 P1 C15 C16 -127.3(3) . . . . ?
 C8 P1 C15 C14 46.1(4) . . . . ?
 C2 C3 C4 C7 179.9(4) . . . . ?
 C2 C3 C4 C5 -1.9(6) . . . . ?
 C3 C2 C1 N1 178.6(3) . . . . ?
 C3 C2 C1 C6 -0.6(6) . . . . ?
 C18 O2 C17 O1 -7.3(7) . . . . ?
 C18 O2 C17 C16 172.8(4) . . . . ?
 C6 C5 C4 C7 178.1(4) . . . . ?
 C6 C5 C4 C3 -0.2(6) . . . . ?
 C5 C6 C1 N1 179.4(3) . . . . ?
 C5 C6 C1 C2 -1.4(5) . . . . ?
 C15 P1 C11 C13 -58.0(3) . . . . ?
 C15 P1 C11 C12 68.8(3) . . . . ?
 C15 P1 C8 C9 -178.2(3) . . . . ?
 C15 P1 C8 C10 57.9(3) . . . . ?
 C15 C16 C17 O1 113.4(5) . . . . ?
 C15 C16 C17 O2 -66.7(5) . . . . ?
 C1 N1 C16 C15 176.5(3) . . . . ?
 C1 N1 C16 C17 -9.5(6) . . . . ?
 C1 C2 C3 C4 2.3(6) . . . . ?
 C1 C6 C5 C4 1.7(6) . . . . ?
 C16 N1 C1 C2 -80.4(5) . . . . ?
 C16 N1 C1 C6 98.8(4) . . . . ?
 C16 C15 C14 O4 178.7(3) . . . . ?
 C16 C15 C14 N2 -1.1(4) . . . . ?
 C17 O2 C18 C19 179.3(5) . . . . ?
 C21 C6 C5 C4 -175.6(4) . . . . ?
 C21 C6 C1 N1 -3.2(5) . . . . ?
 C21 C6 C1 C2 176.0(4) . . . . ?
 C14 N2 N1 C1 -177.5(3) . . . . ?
 C14 N2 N1 C16 -1.8(4) . . . . ?
 C14 C15 C16 N1 -0.1(4) . . . . ?
 C14 C15 C16 C17 -173.1(4) . . . . ?
 P101 C115 C116 N101 171.5(3) . . . . ?
 P101 C115 C116 C117 -3.5(6) . . . . ?
 O102 C117 C116 N101 131.3(4) . . . . ?
 O102 C117 C116 C115 -54.1(6) . . . . ?
 O103 P101 C115 C114 158.4(3) . . . . ?
 O103 P101 C115 C116 -11.3(4) . . . . ?
 O103 P101 C108 C110 -176.4(3) . . . . ?
 O103 P101 C108 C109 57.7(3) . . . . ?
 O103 P101 C111 C113 -55.2(3) . . . . ?
 O103 P101 C111 C112 68.6(3) . . . . ?
 O101 C117 C116 N101 -48.4(6) . . . . ?
 O101 C117 C116 C115 126.2(5) . . . . ?
 O104 C114 C115 P101 7.4(5) . . . . ?
 O104 C114 C115 C116 179.0(3) . . . . ?
 N102 N101 C101 C102 -88.9(4) . . . . ?
 N102 N101 C101 C106 90.3(4) . . . . ?
 N102 N101 C116 C115 1.2(4) . . . . ?
 N102 N101 C116 C117 177.0(3) . . . . ?
 N102 C114 C115 P101 -172.2(3) . . . . ?
 N102 C114 C115 C116 -0.6(4) . . . . ?
 N101 N102 C114 O104 -178.3(3) . . . . ?
 N101 N102 C114 C115 1.3(4) . . . . ?
 C121 C106 C101 N101 -0.4(6) . . . . ?
 C121 C106 C101 C102 178.8(4) . . . . ?
 C121 C106 C105 C104 -178.9(4) . . . . ?
 C114 N102 N101 C101 -178.7(3) . . . . ?
 C114 N102 N101 C116 -1.6(4) . . . . ?
 C114 C115 C116 N101 -0.4(4) . . . . ?
 C114 C115 C116 C117 -175.4(4) . . . . ?
 C115 P101 C108 C110 60.9(3) . . . . ?
 C115 P101 C108 C109 -65.0(3) . . . . ?
 C115 P101 C111 C113 66.3(3) . . . . ?
 C115 P101 C111 C112 -169.9(3) . . . . ?
 C102 C103 C104 C105 -0.9(6) . . . . ?
 C102 C103 C104 C107 178.4(4) . . . . ?
 C103 C102 C101 N101 179.2(3) . . . . ?
 C103 C102 C101 C106 0.0(5) . . . . ?
 C103 C104 C105 C106 0.2(6) . . . . ?
 C108 P101 C115 C114 -78.7(4) . . . . ?
 C108 P101 C115 C116 111.6(3) . . . . ?
 C108 P101 C111 C113 -179.1(3) . . . . ?
 C108 P101 C111 C112 -55.3(3) . . . . ?
 C118 O102 C117 O101 -6.7(7) . . . . ?
 C118 O102 C117 C116 173.6(4) . . . . ?
 C111 P101 C115 C114 36.4(4) . . . . ?
 C111 P101 C115 C116 -133.4(3) . . . . ?
 C111 P101 C108 C110 -52.2(3) . . . . ?
 C111 P101 C108 C109 -178.1(3) . . . . ?
 C101 N101 C116 C115 178.0(3) . . . . ?
 C101 N101 C116 C117 -6.2(6) . . . . ?
 C101 C102 C103 C104 0.8(6) . . . . ?
 C101 C106 C105 C104 0.6(6) . . . . ?
 C105 C106 C101 N101 -179.9(3) . . . . ?
 C105 C106 C101 C102 -0.7(6) . . . . ?
 C120 C102 C103 C104 -177.2(4) . . . . ?
 C120 C102 C101 N101 -2.8(5) . . . . ?
 C120 C102 C101 C106 178.0(4) . . . . ?
 C117 O102 C118 C119 178.9(5) . . . . ?
 C116 N101 C101 C102 94.6(5) . . . . ?
 C116 N101 C101 C106 -86.2(5) . . . . ?
 C107 C104 C105 C106 -179.1(4) . . . . ?
 O201 C201 C202 C203 22.2(12) . . . . ?
 C201 O201 C204 C203 38.2(9) . . . . ?
 C202 C203 C204 O201 -23.6(9) . . . . ?
 C204 O201 C201 C202 -36.9(10) . . . . ?
 C204 C203 C202 C201 1.7(10) . . . . ?

_shelx_res_file
;
TITL edec_122_e_gaussian_a.res in P2(1)/c
    edec_122_e_gaussian.res
    created by SHELXL-2019/3 at 11:51:35 on 05-Dec-2024
REM Old TITL EDEC_122_E_gaussian in P2(1)/c
REM SHELXT solution in P2(1)/c
REM R1 0.169, Rweak 0.063, Alpha 0.042, Orientation as input
REM Formula found by SHELXT: C47 N5 O7 P2
CELL 1.54184 21.6581 13.5091 16.8418 90 92.048 90
ZERR 4 0.0004 0.0002 0.0003 0 0.002 0
LATT 1
SYMM -X,0.5+Y,0.5-Z
SFAC C H N O P
UNIT 184 280 16 36 8

L.S. 20
PLAN  20
SIZE 0.107 0.125 0.249
TEMP -153
CONF
BOND $H
list 4
MORE -1
fmap 2 53
acta
OMIT -2 4 1
OMIT -1 3 2
REM <olex2.extras>
REM <HklSrc "%.\\EDEC_122_E_gaussian.hkl">
REM </olex2.extras>

WGHT    0.071700   15.731000
FVAR       0.27082
P1    5    0.492504    0.657123    0.221106    11.00000    0.02384    0.01245 =
         0.03247    0.00136    0.00233   -0.00030
O1    4    0.308181    0.629503    0.299615    11.00000    0.02943    0.03441 =
         0.10813   -0.00054   -0.01290    0.00768
O2    4    0.379560    0.723358    0.361198    11.00000    0.03210    0.02208 =
         0.06352   -0.00730    0.00761    0.00720
O3    4    0.445898    0.739074    0.210835    11.00000    0.02591    0.01316 =
         0.03887    0.00287    0.00090    0.00119
O4    4    0.536635    0.425980    0.268647    11.00000    0.02728    0.01380 =
         0.05099    0.00291    0.01361    0.00136
AFIX 147
H4    2    0.540296    0.366493    0.282552    11.00000   -1.50000
AFIX   0
N2    3    0.448311    0.412546    0.343392    11.00000    0.02424    0.01535 =
         0.03847    0.00064    0.00565    0.00158
N1    3    0.400545    0.476466    0.357487    11.00000    0.02384    0.01621 =
         0.03559    0.00144    0.00563    0.00180
C7    1    0.206911    0.363802    0.559996    11.00000    0.03493    0.07061 =
         0.05290    0.01853    0.01259   -0.00351
AFIX 137
H7A   2    0.174611    0.414607    0.557062    11.00000   -1.50000
H7B   2    0.223125    0.358137    0.614880    11.00000   -1.50000
H7C   2    0.189479    0.300093    0.542681    11.00000   -1.50000
AFIX   0
C19   1    0.362919    0.888166    0.398114    11.00000    0.06444    0.03121 =
         0.12719   -0.01527    0.02110    0.00450
AFIX 137
H19A  2    0.403388    0.902171    0.376419    11.00000   -1.50000
H19B  2    0.368035    0.872473    0.454778    11.00000   -1.50000
H19C  2    0.336219    0.946337    0.391293    11.00000   -1.50000
AFIX   0
C11   1    0.563988    0.702836    0.266525    11.00000    0.02632    0.01883 =
         0.04485    0.00778   -0.00355   -0.00419
AFIX  13
H11   2    0.576603    0.761378    0.234582    11.00000   -1.20000
AFIX   0
C20   1    0.411820    0.530412    0.522329    11.00000    0.03563    0.05740 =
         0.04142   -0.00599   -0.00149   -0.00680
AFIX 137
H20A  2    0.448842    0.488951    0.520011    11.00000   -1.50000
H20B  2    0.404705    0.548017    0.577706    11.00000   -1.50000
H20C  2    0.417663    0.590834    0.491283    11.00000   -1.50000
AFIX   0
C8    1    0.508445    0.599281    0.126987    11.00000    0.04688    0.01962 =
         0.03597   -0.00211    0.00815    0.00112
AFIX  13
H8    2    0.539630    0.545663    0.136767    11.00000   -1.20000
AFIX   0
C2    1    0.356737    0.474072    0.488414    11.00000    0.02769    0.03446 =
         0.03530    0.00446    0.00290    0.00423
C3    1    0.308502    0.447044    0.536526    11.00000    0.03235    0.05222 =
         0.03283    0.00663    0.00418    0.00496
AFIX  43
H3    2    0.309847    0.466383    0.590793    11.00000   -1.20000
AFIX   0
C13   1    0.552188    0.740761    0.350119    11.00000    0.04978    0.04331 =
         0.04705   -0.00707   -0.01488   -0.01010
AFIX 137
H13A  2    0.515124    0.782427    0.348666    11.00000   -1.50000
H13B  2    0.587762    0.779726    0.369613    11.00000   -1.50000
H13C  2    0.546111    0.684449    0.385683    11.00000   -1.50000
AFIX   0
C18   1    0.335596    0.806443    0.357390    11.00000    0.04934    0.03096 =
         0.11077   -0.01144    0.00158    0.02003
AFIX  23
H18A  2    0.325881    0.824300    0.301317    11.00000   -1.20000
H18B  2    0.296693    0.787414    0.382486    11.00000   -1.20000
AFIX   0
C12   1    0.617813    0.629103    0.266025    11.00000    0.02642    0.02888 =
         0.07770    0.01204   -0.00740   -0.00167
AFIX 137
H12A  2    0.607284    0.570190    0.296683    11.00000   -1.50000
H12B  2    0.654945    0.660065    0.289910    11.00000   -1.50000
H12C  2    0.625605    0.609935    0.211164    11.00000   -1.50000
AFIX   0
C6    1    0.301896    0.394825    0.375986    11.00000    0.02503    0.02085 =
         0.04105    0.00157    0.00374    0.00331
C9    1    0.535597    0.675479    0.070896    11.00000    0.10392    0.03169 =
         0.04182   -0.00235    0.03102   -0.00502
AFIX 137
H9A   2    0.506714    0.730850    0.063614    11.00000   -1.50000
H9B   2    0.542538    0.644429    0.019388    11.00000   -1.50000
H9C   2    0.574943    0.699999    0.093734    11.00000   -1.50000
AFIX   0
C5    1    0.255959    0.367027    0.427128    11.00000    0.02234    0.02713 =
         0.05037    0.00471    0.00464   -0.00232
AFIX  43
H5    2    0.221843    0.329509    0.406751    11.00000   -1.20000
AFIX   0
C15   1    0.463571    0.561950    0.282781    11.00000    0.02280    0.01454 =
         0.03423   -0.00008    0.00141    0.00050
C1    1    0.352145    0.447485    0.408447    11.00000    0.02353    0.02116 =
         0.03447    0.00326    0.00591    0.00297
C16   1    0.408942    0.565164    0.323168    11.00000    0.02582    0.01312 =
         0.03501    0.00153    0.00045   -0.00008
C17   1    0.359602    0.642191    0.326262    11.00000    0.02803    0.01902 =
         0.04881    0.00425    0.00475    0.00127
C4    1    0.258426    0.392341    0.506760    11.00000    0.02819    0.04214 =
         0.04338    0.01289    0.00741    0.00286
C10   1    0.448877    0.552378    0.093445    11.00000    0.06400    0.04344 =
         0.04788   -0.01248    0.00017   -0.00339
AFIX 137
H10A  2    0.436363    0.498578    0.128437    11.00000   -1.50000
H10B  2    0.455843    0.525920    0.040330    11.00000   -1.50000
H10C  2    0.416204    0.602544    0.090048    11.00000   -1.50000
AFIX   0
C21   1    0.296484    0.373159    0.288447    11.00000    0.03205    0.03627 =
         0.04478   -0.01031    0.00263   -0.00207
AFIX 137
H21A  2    0.281873    0.432428    0.259970    11.00000   -1.50000
H21B  2    0.267054    0.318979    0.278923    11.00000   -1.50000
H21C  2    0.336998    0.353948    0.269392    11.00000   -1.50000
AFIX   0
C14   1    0.485225    0.463432    0.297600    11.00000    0.02324    0.01492 =
         0.03290    0.00106    0.00388   -0.00084

P101  5    0.003262    0.794519    0.231061    11.00000    0.02502    0.01559 =
         0.03054   -0.00035    0.00113    0.00057
O102  4    0.116861    0.731794    0.375618    11.00000    0.04196    0.02395 =
         0.06074    0.00926   -0.00065    0.00927
O103  4    0.050649    0.716404    0.217081    11.00000    0.02529    0.01613 =
         0.04134   -0.00011    0.00451    0.00119
O101  4    0.192142    0.830894    0.335031    11.00000    0.02811    0.03480 =
         0.15948    0.00374    0.00789    0.00651
O104  4   -0.038803    1.028026    0.267664    11.00000    0.02795    0.01672 =
         0.04056   -0.00027   -0.00936    0.00125
AFIX 147
H104  2   -0.042937    1.087333    0.281488    11.00000   -1.50000
AFIX   0
N102  3    0.051989    1.046495    0.344014    11.00000    0.02452    0.01793 =
         0.03775    0.00114   -0.00348    0.00013
N101  3    0.099821    0.983870    0.364114    11.00000    0.02234    0.01704 =
         0.03954    0.00039   -0.00286    0.00044
C121  1    0.091462    0.963327    0.532726    11.00000    0.03790    0.07159 =
         0.04425    0.00504    0.00496   -0.00555
AFIX 137
H12D  2    0.055189    1.005738    0.523600    11.00000   -1.50000
H12E  2    0.099549    0.955273    0.589984    11.00000   -1.50000
H12F  2    0.083701    0.898384    0.508435    11.00000   -1.50000
AFIX   0
C110  1   -0.115005    0.820750    0.290541    11.00000    0.03229    0.02793 =
         0.06990   -0.00628    0.01583   -0.00279
AFIX 137
H11A  2   -0.099896    0.873741    0.325908    11.00000   -1.50000
H11B  2   -0.150500    0.788219    0.313892    11.00000   -1.50000
H11C  2   -0.127587    0.848868    0.238818    11.00000   -1.50000
AFIX   0
C119  1    0.132355    0.566397    0.412623    11.00000    0.06425    0.03402 =
         0.09999    0.00507   -0.01311    0.00843
AFIX 137
H11D  2    0.094754    0.551791    0.380670    11.00000   -1.50000
H11E  2    0.121518    0.579659    0.467611    11.00000   -1.50000
H11F  2    0.160379    0.509507    0.411359    11.00000   -1.50000
AFIX   0
C114  1    0.013312    0.991819    0.300295    11.00000    0.02470    0.01696 =
         0.03207    0.00323    0.00134   -0.00143
C115  1    0.034064    0.891876    0.292203    11.00000    0.02407    0.01546 =
         0.03397    0.00112    0.00115    0.00196
C113  1    0.031545    0.895441    0.096697    11.00000    0.06854    0.04550 =
         0.04156    0.01414    0.01082    0.00523
AFIX 137
H11G  2    0.055233    0.939686    0.132421    11.00000   -1.50000
H11H  2    0.016921    0.932375    0.049602    11.00000   -1.50000
H11I  2    0.057976    0.840708    0.080454    11.00000   -1.50000
AFIX   0
C102  1    0.199753    1.064664    0.378004    11.00000    0.02713    0.02073 =
         0.03944   -0.00140   -0.00240    0.00070
C106  1    0.146625    1.010267    0.496137    11.00000    0.02787    0.03876 =
         0.03729   -0.00179    0.00012    0.00210
C103  1    0.247777    1.100534    0.427509    11.00000    0.02494    0.02672 =
         0.04814   -0.00416   -0.00177   -0.00174
AFIX  43
H103  2    0.282031    1.132088    0.404521    11.00000   -1.20000
AFIX   0
C104  1    0.246645    1.091177    0.509453    11.00000    0.02923    0.03517 =
         0.04962   -0.01159   -0.00537    0.00296
C108  1   -0.063530    0.744904    0.279618    11.00000    0.02651    0.02174 =
         0.03913   -0.00624    0.00351   -0.00511
AFIX  13
H108  2   -0.081029    0.691232    0.244662    11.00000   -1.20000
AFIX   0
C109  1   -0.043216    0.696579    0.358783    11.00000    0.04214    0.04479 =
         0.04326    0.00777    0.00908   -0.00492
AFIX 137
H10D  2   -0.009605    0.649745    0.349894    11.00000   -1.50000
H10E  2   -0.078260    0.661303    0.380775    11.00000   -1.50000
H10F  2   -0.028813    0.747831    0.396231    11.00000   -1.50000
AFIX   0
C118  1    0.161853    0.650540    0.381164    11.00000    0.05618    0.03618 =
         0.10620    0.01705    0.00042    0.02048
AFIX  23
H11J  2    0.177203    0.635228    0.327875    11.00000   -1.20000
H11K  2    0.197512    0.669909    0.416179    11.00000   -1.20000
AFIX   0
C111  1   -0.023492    0.854434    0.139511    11.00000    0.04496    0.02558 =
         0.03192    0.00049   -0.00111    0.00776
AFIX  13
H111  2   -0.050567    0.911235    0.153724    11.00000   -1.20000
AFIX   0
C101  1    0.150117    1.020148    0.413945    11.00000    0.02330    0.02294 =
         0.03639   -0.00136   -0.00486    0.00173
C105  1    0.196143    1.046334    0.542867    11.00000    0.03563    0.05107 =
         0.03267   -0.00870   -0.00379    0.00697
AFIX  43
H105  2    0.195248    1.040019    0.598993    11.00000   -1.20000
AFIX   0
C120  1    0.203646    1.071727    0.289360    11.00000    0.03049    0.03770 =
         0.04494    0.00397    0.00114   -0.00415
AFIX 137
H12G  2    0.225320    1.013593    0.269485    11.00000   -1.50000
H12H  2    0.226283    1.131801    0.275646    11.00000   -1.50000
H12I  2    0.161876    1.074398    0.265087    11.00000   -1.50000
AFIX   0
C117  1    0.139222    0.815429    0.348211    11.00000    0.02997    0.02305 =
         0.05398   -0.00362   -0.00392    0.00339
C112  1   -0.061529    0.783852    0.086342    11.00000    0.06940    0.03881 =
         0.03692   -0.00308   -0.01545    0.00892
AFIX 137
H11L  2   -0.036633    0.725513    0.074354    11.00000   -1.50000
H11M  2   -0.073825    0.817603    0.036754    11.00000   -1.50000
H11N  2   -0.098513    0.763191    0.113835    11.00000   -1.50000
AFIX   0
C116  1    0.090136    0.891904    0.335192    11.00000    0.02445    0.01912 =
         0.03579    0.00109    0.00119    0.00089
C107  1    0.300287    1.128548    0.560644    11.00000    0.03929    0.05940 =
         0.05977   -0.01380   -0.01539   -0.00223
AFIX 137
H10G  2    0.338287    1.095307    0.545360    11.00000   -1.50000
H10H  2    0.292775    1.114478    0.616560    11.00000   -1.50000
H10I  2    0.304641    1.200135    0.553262    11.00000   -1.50000
AFIX   0

O201  4    0.274131    0.640807    0.650653    11.00000    0.14040    0.07986 =
         0.11213   -0.00712   -0.01542    0.00673
C201  1    0.212888    0.653067    0.630277    11.00000    0.11085    0.10760 =
         0.15053    0.04761   -0.05690   -0.00382
AFIX  23
H20D  2    0.187118    0.627390    0.673074    11.00000   -1.20000
H20E  2    0.202349    0.615994    0.580929    11.00000   -1.20000
AFIX   0
C203  1    0.263602    0.804985    0.600299    11.00000    0.10217    0.06432 =
         0.11609   -0.01403   -0.00733    0.00759
AFIX  23
H20F  2    0.263346    0.837170    0.547479    11.00000   -1.20000
H20G  2    0.277219    0.853521    0.641341    11.00000   -1.20000
AFIX   0
C202  1    0.200488    0.762486    0.617707    11.00000    0.08622    0.14197 =
         0.14286    0.04074    0.04302    0.03127
AFIX  23
H20H  2    0.183812    0.792909    0.665936    11.00000   -1.20000
H20I  2    0.170853    0.773299    0.572417    11.00000   -1.20000
AFIX   0
C204  1    0.303995    0.714695    0.602417    11.00000    0.08685    0.07190 =
         0.11901    0.00203    0.00467   -0.00069
AFIX  23
H20J  2    0.309104    0.689166    0.547943    11.00000   -1.20000
H20K  2    0.345321    0.731101    0.625801    11.00000   -1.20000
AFIX   0
HKLF 4


REM  edec_122_e_gaussian_a.res in P2(1)/c
REM wR2 = 0.2230, GooF = S = 1.093, Restrained GooF = 1.093 for all data
REM R1 = 0.0824 for 8422 Fo > 4sig(Fo) and 0.0981 for all 10279 data
REM 568 parameters refined using 0 restraints

END

WGHT      0.0716     15.7345

REM Highest difference peak  0.834,  deepest hole -0.525,  1-sigma level  0.085
Q1    1   0.1633  0.5834  0.3399  11.00000  0.05    0.83
Q2    1   0.3424  0.8786  0.3339  11.00000  0.05    0.78
Q3    1   0.3421  0.8024  0.4164  11.00000  0.05    0.68
Q4    1   0.1796  0.8138  0.3860  11.00000  0.05    0.62
Q5    1   0.5387  0.6612  0.2387  11.00000  0.05    0.60
Q6    1   0.5195  0.6566  0.1773  11.00000  0.05    0.55
Q7    1   0.4875  0.6545  0.2843  11.00000  0.05    0.54
Q8    1  -0.0393  0.7832  0.2429  11.00000  0.05    0.52
Q9    1   0.0008  0.8018  0.1661  11.00000  0.05    0.49
Q10   1   0.1337  0.6418  0.4203  11.00000  0.05    0.47
Q11   1   0.0013  0.7980  0.3071  11.00000  0.05    0.47
Q12   1   0.0412  0.7882  0.2073  11.00000  0.05    0.43
Q13   1   0.3187  0.6382  0.3588  11.00000  0.05    0.42
Q14   1   0.2369  0.7958  0.6617  11.00000  0.05    0.41
Q15   1   0.2482  0.6611  0.5777  11.00000  0.05    0.40
Q16   1   0.2164  0.7073  0.6764  11.00000  0.05    0.37
Q17   1   0.0361  0.8814  0.2216  11.00000  0.05    0.36
Q18   1   0.2029  0.7461  0.6014  11.00000  0.05    0.33
Q19   1   0.2988  0.3747  0.3434  11.00000  0.05    0.32
Q20   1   0.0157  0.8569  0.1217  11.00000  0.05    0.32
;
_shelx_res_checksum                67168
_shelx_hkl_file
;
   0   0   2 4315.14   28.90
   0   0  -2 4239.99   29.68
   0   0  -3    0.51    1.64
   0   0   3   -0.39    1.44
   0   0  -4  692.85   17.34
   0   0   4  693.41   16.45
   0   0   5   -0.61    0.93
   0   0  -5   -1.14    2.40
   0   0   5    0.12    2.09
   0   0   6  273.94    9.10
   0   0  -6  271.69   14.28
   0   0   6  264.70   13.50
   0   0   6  272.11   13.73
   0   0  -6  282.49   13.95
   0   0   7    0.24    3.25
   0   0   7    1.04    1.52
   0   0  -7   -1.44    3.95
   0   0  -7   -3.14    4.70
   0   0   7    1.33    3.94
   0   0   8  780.60   26.65
   0   0  -8  756.67   26.39
   0   0  -8  788.24   28.26
   0   0   8  788.86   26.10
   0   0   9    0.01    1.32
   0   0   9    3.76    4.38
   0   0  -9    0.49    4.01
   0   0   9    0.37    4.13
   0   0  -9   -2.44    4.78
   0   0  10   -0.71    3.77
   0   0 -10   -1.78    5.17
   0   0  10   12.38    5.10
   0   0 -10    4.36    4.17
   0   0  11   -0.96    3.45
   0   0 -11   -0.42    4.59
   0   0  11    1.64    3.03
   0   0 -11    1.68    3.17
   0   0  12  108.40   12.98
   0   0 -12   98.32   13.94
   0   0  12  106.76   13.17
   0   0 -12   86.97   12.41
   0   0  13    5.75    3.97
   0   0 -13   -2.18    4.14
   0   0 -13   -1.95    1.83
   0   0  13   -1.32    2.94
   0   0 -13    0.16    3.43
   0   0  13    0.21    1.07
   0   0  14  611.74   32.73
   0   0 -14  617.35   36.44
   0   0  14  591.06   15.87
   0   0 -14  664.23   18.49
   0   0 -14  569.70   34.52
   0   0  14  600.11   33.43
   0   0 -15   -1.08    1.81
   0   0  15    0.07    1.66
   0   0  16  285.74   11.32
   0   0 -16  260.47   12.08
   0   0  17   -1.16    1.63
   0   0 -17   -0.61    2.27
   0   0  18   30.09    3.80
   0   0 -18   30.27    4.31
   0   0  18   34.60    4.03
   0   0  19   -0.06    1.43
   0   0 -19   -1.24    1.83
   0   0  19   -0.85    1.46
   0   0 -20   23.14    2.89
   0   0  20   21.75    2.37
   0   0  20   25.95    2.49
   0   0 -21   -0.08    0.72
   0   0  21    0.20    0.50
   0   0  21   -1.40    0.72
   0  -1   1    0.88    0.45
   0   1   1    0.34    0.34
   0  -1  -1    1.52    0.55
   0   1  -1    0.95    0.45
   0   1  -1    0.75    0.38
   0  -1  -1    0.82    0.44
   0  -1   1    0.71    0.37
   0   1   1    0.74    0.40
   0   1  -1    1.23    0.49
   0   1   1    0.80    0.38
   0   1  -2   42.16    2.96
   0  -1  -2   40.84    2.89
   0   1   2   40.44    2.98
   0  -1   2   44.04    3.03
   0   1   2   41.76    2.94
   0  -1   2   42.20    3.06
   0   1   2   39.00    2.91
   0  -1  -2   41.01    3.16
   0   1  -2   41.30    3.11
   0   1  -2   40.63    2.39
   0   1   3   25.44    2.99
   0  -1   3   27.56    3.14
   0   1   3   27.52    2.78
   0  -1   3   26.97    3.23
   0   1   3   24.70    3.11
   0   1  -3   25.62    3.32
   0  -1  -3   27.59    3.45
   0  -1  -3   26.03    3.10
   0   1  -3   27.29    3.15
   0   1  -4  314.62   11.70
   0  -1  -4  315.49   11.90
   0   1   4  313.23    9.53
   0  -1   4  316.29   11.18
   0   1   4  312.01   11.25
   0  -1   5    3.41    2.34
   0   1   5    2.80    2.25
   0  -1  -5    2.96    2.23
   0   1  -5    4.85    1.97
   0   1   5    3.18    2.16
   0  -1   5    2.39    2.36
   0  -1  -5    1.10    2.57
   0   1  -5   -0.55    2.81
   0   1   5    7.03    1.93
   0   1   6  319.52   14.11
   0  -1   6  306.30   13.65
   0   1   6  308.42   11.10
   0   1   6  280.98   14.09
   0  -1   6  285.09   14.25
   0  -1  -6  314.17   14.51
   0   1  -6  294.14   14.27
   0  -1  -6  313.67   14.85
   0   1  -6  306.61   14.58
   0   1  -7   36.57    6.05
   0  -1  -7   37.48    5.98
   0   1   7   37.90    4.43
   0  -1   7   36.78    3.39
   0  -1   7   37.44    6.08
   0   1   7   38.88    6.30
   0   1   7   36.62    6.16
   0  -1   7   33.49    5.94
   0   1  -7   35.70    6.80
   0  -1  -7   32.65    6.33
   0   1  -8 1724.42   40.72
   0  -1  -8 1676.00   40.42
   0  -1   8 1839.12   40.14
   0   1   8 1808.90   39.86
   0   1   8 1687.10   28.92
   0  -1  -8 1832.02   43.56
   0   1  -8 1749.30   42.66
   0   1   8 1784.66   41.06
   0  -1   8 1784.82   40.70
   0  -1   9   -2.40    4.57
   0   1   9   -6.32    5.25
   0   1   9    3.34    1.87
   0  -1  -9   -2.29    4.48
   0   1  -9   -2.10    4.84
   0  -1  -9   -2.40    5.63
   0   1  -9   -4.98    5.67
   0  -1   9   -1.13    3.51
   0   1   9   -2.77    3.94
   0  -1  10  127.30   12.16
   0   1  10  125.78   12.30
   0   1  10  136.43   13.37
   0  -1  10  151.49   14.06
   0  -1 -10  137.41   14.23
   0   1 -10  125.98   13.60
   0  -1 -10  125.62   13.04
   0   1 -10  113.62   12.17
   0   1 -11   -1.24    3.53
   0  -1 -11   -2.79    4.34
   0   1  11    2.26    3.23
   0  -1  11    2.56    3.03
   0   1 -11    0.71    4.33
   0  -1 -11    2.87    3.70
   0  -1  11    0.64    2.60
   0   1  11    2.28    2.72
   0   1  12   70.96   11.17
   0  -1  12   74.11   11.24
   0   1 -12   66.29   10.60
   0  -1 -12   63.04   10.56
   0   1  12   86.89   11.44
   0  -1  12   84.80   11.37
   0   1 -12   76.43   12.01
   0  -1 -12   75.82   12.20
   0  -1  13    1.07    1.15
   0   1  13   -0.51    1.17
   0   1 -13    0.65    3.34
   0  -1 -13    3.72    3.62
   0   1  13   -2.72    4.19
   0  -1  13    1.44    2.85
   0   1 -13    0.14    1.57
   0  -1 -13   -0.39    1.50
   0   1  13   -2.13    3.35
   0  -1  13    2.17    3.14
   0  -1 -13   -0.09    3.24
   0   1 -13    1.78    3.70
   0   1  14  119.56   15.06
   0  -1  14  125.87   15.40
   0  -1 -14  107.07   15.29
   0   1 -14  121.30   16.26
   0   1  14  129.49   15.90
   0  -1  14  107.97   14.57
   0  -1 -14  121.60    8.07
   0   1 -14  123.68    8.16
   0  -1  14  114.68    7.25
   0   1  14  110.10    6.97
   0   1 -14   95.69   15.33
   0  -1 -14   94.69   14.97
   0  -1 -15    2.24    2.33
   0   1 -15    2.91    2.12
   0  -1  15    1.35    1.43
   0   1  15    0.21    1.64
   0  -1  16    6.53    2.44
   0  -1 -16   -0.36    2.03
   0   1 -16    0.94    2.15
   0   1  16    5.19    2.20
   0  -1 -17   -1.04    2.24
   0   1 -17   -2.16    2.16
   0   1  17    2.92    2.33
   0   1  17    0.36    1.68
   0  -1  17   -0.25    1.67
   0   1  18    2.11    1.14
   0   1  18    0.23    1.92
   0  -1  18    2.36    1.86
   0  -1 -18    1.40    2.12
   0   1 -18    2.40    2.25
   0   1  18    5.62    2.32
   0   1  19    6.58    1.90
   0  -1  19    7.77    1.92
   0   1  19    5.69    1.89
   0  -1  19   10.02    2.12
   0  -1 -19    6.90    2.19
   0   1 -19    8.27    2.41
   0   1  20    4.73    1.67
   0  -1  20    2.71    1.60
   0  -1  20    1.04    1.18
   0   1  20    0.15    1.13
   0  -1 -20    4.35    1.87
   0   1 -20    3.43    1.79
   0  -1  21    5.81    0.98
   0   1  21    5.12    0.97
   0   1  21    5.32    0.97
   0  -1  21    2.09    0.71
   0   1 -21    3.47    0.94
   0  -1 -21    3.29    0.92
   0   2   0    2.98    1.11
   0   2   0    3.87    1.32
   0   2  -1    0.35    0.84
   0   2  -1   -0.30    1.18
   0  -2   1    0.42    0.50
   0   2   1    0.21    0.54
   0   2  -1   -0.35    0.48
   0  -2  -1   -0.03    0.54
   0  -2  -1   -0.84    0.58
   0   2  -1    0.34    0.45
   0  -2   1    0.71    0.46
   0   2   1   -0.01    0.44
   0   2   1   -0.52    1.00
   0   2  -1    0.26    0.93
   0  -2  -2 2592.62   22.71
   0   2  -2 2556.81   22.32
   0  -2   2 2529.94   23.04
   0   2   2 2552.49   23.12
   0   2  -2 2561.84   23.41
   0   2   2 2511.82   22.21
   0  -2   2 2547.07   22.11
   0  -2  -2 2555.53   23.59
   0   2  -2 2551.48   23.06
   0   2   2 2608.76   22.52
   0   2  -3  186.88    6.80
   0   2   3  192.37    7.72
   0  -2   3  198.57    7.99
   0   2   3  190.25    7.78
   0   2   3  194.74    7.67
   0  -2   3  186.17    7.39
   0  -2  -3  190.84    7.81
   0   2  -3  204.68    7.86
   0   2   3  193.67    8.07
   0   2  -3  196.85    7.98
   0  -2  -3  187.86    8.15
   0   2   4  429.74   12.24
   0   2  -4  400.78   10.78
   0   2   4  429.06   13.59
   0  -2   4  445.36   13.76
   0   2   4  409.83   12.77
   0  -2   4  414.61   12.78
   0  -2  -4  438.83   13.36
   0   2  -4  451.18   13.54
   0   2   4  413.77   13.06
   0  -2  -4  426.65   13.92
   0   2  -4  429.72   13.72
   0   2  -5  402.04   11.42
   0  -2   5  453.05   15.80
   0   2   5  456.82   15.66
   0  -2   5  425.96   14.49
   0   2   5  447.00   15.06
   0   2  -5  453.45   15.34
   0  -2  -5  454.42   15.50
   0   2   5  440.90   13.83
   0  -2  -5  455.27   16.26
   0   2  -5  435.76   15.64
   0   2  -6  328.59   11.08
   0   2  -6  368.45   15.87
   0  -2  -6  369.89   16.02
   0  -2   6  377.97   16.30
   0   2   6  376.53   16.14
   0   2   6  362.70   15.08
   0  -2   6  382.69   15.36
   0   2   6  394.41   13.95
   0  -2  -6  379.94   16.60
   0   2  -6  365.77   16.13
   0  -2   7    9.66    4.12
   0   2   7   10.65    4.57
   0  -2  -7    9.06    4.65
   0   2  -7   10.37    4.52
   0  -2   7   10.79    4.20
   0   2   7   11.79    4.26
   0   2  -7    8.73    4.13
   0  -2  -7   11.45    4.29
   0   2   7   12.19    3.59
   0   2  -7    7.64    2.12
   0  -2   8    4.96    3.74
   0   2   8   14.48    4.33
   0   2  -8   13.89    5.01
   0  -2  -8   12.71    4.94
   0  -2   8   10.21    4.13
   0   2   8   12.56    4.69
   0   2  -8    7.86    3.84
   0  -2  -8    9.24    3.79
   0   2  -8   10.55    2.58
   0   2   8   14.15    3.52
   0   2   8   16.79    3.81
   0  -2   9   44.09    7.63
   0   2   9   47.20    7.93
   0   2  -9   32.51    6.13
   0  -2  -9   31.10    5.96
   0   2   9   48.40    5.79
   0   2   9   36.02    6.38
   0  -2   9   37.98    6.16
   0   2  -9   39.75    7.90
   0  -2  -9   32.58    7.55
   0   2   9   38.76    5.33
   0  -2 -10   45.52    9.22
   0   2 -10   40.46    8.41
   0  -2  10   48.77    8.18
   0   2 -10   42.82    7.94
   0  -2 -10   32.67    7.15
   0   2  10   36.79    5.28
   0   2  10   36.70    7.30
   0   2  10   45.80    8.28
   0  -2  10   49.80    8.39
   0   2  10   37.53    5.45
   0  -2 -11   41.34    8.60
   0   2  11   45.61    8.21
   0  -2  11   45.69    8.28
   0   2 -11   41.30    8.48
   0   2 -11   48.16    9.24
   0  -2 -11   51.98    9.95
   0   2  11   47.79    9.11
   0  -2  11   46.74    8.66
   0   2  12   34.69    7.65
   0  -2  12   41.79    8.28
   0   2 -12   23.79    7.18
   0  -2 -12   32.18    8.16
   0   2 -12   25.09    7.20
   0  -2 -12   24.51    7.35
   0   2  12   23.29    6.33
   0  -2  12   28.73    6.96
   0  -2  13   11.54    3.95
   0   2  13   11.99    4.57
   0  -2 -13   14.11    2.76
   0   2 -13   16.21    2.79
   0  -2  13   13.80    2.30
   0   2  13   14.46    2.45
   0   2  13   19.19    5.76
   0  -2  13   10.71    4.66
   0   2 -13   16.12    5.66
   0  -2 -13   12.61    5.97
   0  -2 -13    8.49    4.94
   0   2 -13   14.20    5.83
   0   2 -14   40.67    4.90
   0  -2 -14   40.82    4.89
   0  -2  14   49.49    9.32
   0   2 -14   38.04    9.43
   0  -2 -14   40.66    9.39
   0  -2  14   37.47    4.21
   0   2  14   41.23    4.34
   0  -2  14   33.33    8.46
   0   2  14   41.55    8.82
   0  -2 -14   33.80    9.26
   0   2 -14   38.38    9.46
   0   2  14   45.16    8.72
   0   2  15   -1.22    1.58
   0  -2  15   -0.81    1.61
   0   2 -15   -2.70    2.05
   0  -2 -15   -2.26    2.44
   0  -2 -16    4.64    2.54
   0   2 -16    3.10    2.20
   0  -2  16    4.77    2.13
   0   2  16    5.34    2.12
   0   2  16    9.73    2.64
   0  -2 -17   -3.15    2.49
   0   2 -17   -1.66    1.95
   0   2  17    4.19    2.46
   0   2  17    2.24    1.23
   0  -2  17    3.29    2.10
   0   2  17    1.68    1.92
   0   2  18   30.76    3.51
   0  -2  18   30.57    3.55
   0   2 -18   26.30    3.63
   0  -2 -18   24.41    3.75
   0   2  18   25.02    2.65
   0   2  18   36.64    3.85
   0  -2  19   28.50    2.91
   0   2  19   25.19    2.98
   0  -2 -19   24.00    3.49
   0   2 -19   27.90    3.45
   0  -2  19   22.82    2.74
   0   2  19   22.89    2.74
   0  -2 -20   16.14    2.32
   0   2 -20   16.18    2.28
   0   2  20   16.96    2.04
   0  -2  20   18.47    2.02
   0   2  20   18.07    2.09
   0  -2  20   20.48    2.14
   0  -2 -21    8.38    1.32
   0   2  21   12.70    1.32
   0  -2  21   12.13    1.22
   0   2  21   12.60    1.28
   0   3   0   -0.74    1.46
   0   3   0   -1.26    1.53
   0   3   1  418.40    5.80
   0  -3   1  438.44    5.55
   0   3  -1  422.77    5.37
   0  -3  -1  426.22    5.70
   0   3   1  427.66    5.54
   0  -3   1  409.83    5.14
   0   3  -1  442.89   11.55
   0   3  -1  413.15   10.21
   0  -3  -1  431.69    5.94
   0   3  -1  423.11    5.38
   0   3   1  463.13   11.57
   0  -3  -2  947.47   13.63
   0   3  -2  954.65   13.58
   0  -3   2  947.63   13.16
   0   3   2  953.22   13.42
   0   3  -2  984.57   17.86
   0  -3  -2  958.26   14.31
   0   3  -2  975.02   13.86
   0   3   2  949.26   14.14
   0  -3   2  963.07   13.95
   0   3   3  172.46    8.43
   0   3  -3  169.71    7.60
   0   3   3  168.03    7.42
   0  -3   3  168.82    7.49
   0  -3  -3  166.54    7.68
   0   3  -3  168.47    7.36
   0  -3   3  169.79    7.00
   0   3   3  162.37    7.03
   0   3  -3  173.99    7.15
   0  -3  -3  177.32    7.30
   0   3   4   34.07    4.40
   0   3   4   31.71    4.25
   0   3  -4   32.51    3.79
   0  -3   4   36.45    4.10
   0   3   4   29.85    3.99
   0   3  -4   30.52    3.88
   0  -3  -4   33.84    4.17
   0   3   4   31.83    3.77
   0  -3   4   36.87    3.91
   0   3  -4   33.81    3.81
   0  -3  -4   29.52    3.81
   0   3   5  230.43   11.69
   0   3   5  233.20   10.94
   0   3  -5  203.76    9.37
   0  -3   5  227.38   11.30
   0   3   5  213.16   11.16
   0  -3  -5  226.39   11.69
   0   3  -5  225.51   11.44
   0  -3   5  234.16   10.81
   0   3   5  214.41   10.65
   0  -3  -5  232.52   11.21
   0   3  -5  222.28   10.89
   0   3   6 1629.80   31.08
   0   3   6 1469.36   28.41
   0   3  -6 1431.28   25.31
   0   3   6 1478.66   31.42
   0  -3   6 1525.59   32.32
   0   3  -6 1490.10   32.31
   0  -3  -6 1491.40   33.70
   0   3   6 1538.04   31.03
   0  -3   6 1527.53   30.41
   0   3  -6 1538.23   31.46
   0  -3  -6 1526.16   31.63
   0   3   7   87.71    8.32
   0   3  -7   81.89    8.72
   0  -3  -7   75.59    8.91
   0   3  -7   80.49    6.32
   0   3   7   82.03    7.40
   0   3   7   75.10    7.95
   0  -3   7   77.16    8.02
   0   3  -7   78.27    7.99
   0  -3  -7   76.58    8.21
   0   3   7   74.64    8.08
   0  -3   7   82.63    7.96
   0  -3   8   66.86    7.76
   0  -3  -8   47.38    6.89
   0   3  -8   51.72    7.12
   0   3   8   55.31    7.22
   0  -3  -8   53.54    7.98
   0   3   8   68.35    8.55
   0  -3   8   68.85    8.52
   0   3  -8   63.15    8.58
   0   3   8   77.95    7.74
   0   3   8   68.43    7.19
   0   3  -8   55.53    5.64
   0   3   9   32.75    6.01
   0   3   9   24.70    4.96
   0  -3   9   27.40    8.22
   0   3   9   20.57    6.28
   0  -3  -9   31.39    9.87
   0  -3   9   31.35    6.33
   0   3  -9   37.86    9.01
   0  -3  -9   29.44    7.05
   0   3  -9   21.61    5.93
   0   3   9   39.95    7.61
   0   3  10   80.63    8.45
   0   3  10   74.31    9.44
   0  -3  10   79.35    9.66
   0  -3 -10   76.07   10.04
   0   3 -10   80.46   10.45
   0   3  10   75.51    9.72
   0  -3  10   78.42   10.60
   0   3  10   77.63    8.06
   0  -3 -10   76.74   11.55
   0   3 -10   77.02   10.91
   0   3  11   67.94   10.11
   0  -3  11   66.00    9.75
   0  -3 -11   58.25    9.86
   0   3 -11   61.90    9.67
   0   3  11   64.19    9.63
   0  -3  11   65.45    9.92
   0   3 -11   70.81   11.44
   0  -3 -11   72.11   11.51
   0   3  12   46.16    8.89
   0   3 -12   54.27    9.67
   0   3  12   57.40    9.52
   0  -3  12   64.64   10.07
   0  -3 -12   48.52    9.67
   0  -3  12   58.68    9.65
   0   3 -12   47.55   10.02
   0  -3 -12   50.94   10.14
   0  -3  13   10.77    2.33
   0   3  13   13.77    2.62
   0   3  13    5.25    3.42
   0  -3  13    3.21    3.14
   0  -3  13   12.48    5.28
   0   3  13   16.74    5.65
   0   3  13   25.49    3.32
   0   3 -13    7.51    4.20
   0  -3 -13   12.00    5.40
   0  -3 -13   10.85    5.88
   0   3 -13   10.45    4.12
   0  -3 -13   16.92    3.08
   0   3 -13   17.40    3.21
   0   3  14   -0.33    2.54
   0  -3  14   -0.20    2.97
   0   3 -14   -0.78    1.65
   0  -3 -14   -3.01    1.87
   0  -3 -14   -3.73    4.65
   0   3 -14   -0.88    3.15
   0   3  14   -7.35    4.49
   0  -3  14    0.67    2.13
   0   3  14   -1.22    1.50
   0  -3  14   -1.52    1.72
   0   3 -14   -3.83    4.64
   0  -3 -14    3.91    3.38
   0   3  14    5.51    2.29
   0  -3 -15   -1.25    2.22
   0   3 -15   -2.51    1.85
   0   3  15    4.00    2.14
   0  -3  15    2.26    1.54
   0   3  15   -1.78    1.78
   0   3 -15    0.89    1.27
   0   3 -16   27.53    3.48
   0  -3 -16   29.71    4.25
   0   3 -16   27.68    4.04
   0   3  16   32.18    3.96
   0  -3  16   39.16    4.28
   0   3  16   37.62    4.15
   0  -3 -17   15.74    3.09
   0   3 -17   14.91    3.10
   0   3  17   12.01    2.21
   0   3  17   16.23    2.93
   0  -3  17   16.32    2.71
   0   3  17   19.92    3.07
   0   3  18    1.31    0.90
   0   3  18    1.62    1.90
   0  -3 -18    1.78    1.78
   0   3 -18   -2.22    1.80
   0  -3  18    0.21    1.24
   0   3  18   -1.38    1.34
   0   3  19   25.00    2.79
   0   3  19   24.49    2.07
   0   3  19   28.86    2.81
   0  -3  19   30.16    2.85
   0  -3 -19   31.24    3.41
   0   3 -19   26.96    3.10
   0  -3  20    1.49    0.82
   0   3  20   -0.96    0.71
   0  -3  20    3.42    1.19
   0  -3 -20    1.50    0.99
   0   3 -20    0.75    0.80
   0   3  20    2.27    1.13
   0   4   0  142.46    7.50
   0   4   0  132.27    7.42
   0   4  -1   14.42    2.79
   0   4   1   17.71    3.01
   0   4  -1   12.74    2.66
   0   4  -1   14.41    2.47
   0   4  -2   12.87    2.74
   0   4   2   17.45    3.28
   0   4  -2   11.08    2.10
   0  -4  -2   11.56    1.45
   0   4  -2   11.39    1.38
   0  -4   2   11.44    1.31
   0   4   2   13.89    1.48
   0   4  -2   11.32    1.40
   0  -4  -2   13.54    1.64
   0  -4   2   13.00    1.53
   0   4   2   10.74    1.48
   0   4   2   14.08    2.78
   0   4  -2   16.06    2.94
   0   4   3    5.90    1.41
   0  -4   3    4.78    1.38
   0  -4  -3    4.90    1.32
   0   4  -3    4.54    1.25
   0  -4  -3    4.26    1.36
   0   4  -3    4.26    1.28
   0  -4   3    5.28    1.32
   0   4   3    5.94    1.40
   0   4  -3    2.74    1.76
   0   4   3    6.34    1.99
   0   4   3    5.72    2.63
   0   4   3    4.56    2.59
   0   4   4   26.37    4.50
   0   4   4   28.59    4.78
   0   4  -4   25.20    3.29
   0  -4  -4   27.97    3.51
   0   4   4   24.14    3.09
   0  -4   4   27.16    3.23
   0  -4  -4   26.87    3.57
   0   4  -4   24.91    3.40
   0  -4   4   27.73    3.55
   0   4   4   27.49    3.58
   0   4  -4   25.67    3.83
   0   4   5    0.00    2.38
   0  -4   5    0.60    2.18
   0   4  -5   -1.03    2.46
   0  -4  -5   -1.99    2.46
   0   4  -5   -2.45    2.71
   0  -4  -5   -2.18    3.19
   0   4   5   -3.29    2.33
   0  -4   5    3.05    1.75
   0   4   5    1.12    2.55
   0   4   5   -0.74    3.65
   0   4  -5    2.85    2.26
   0   4   6   -0.38    2.30
   0  -4   6    0.30    2.87
   0   4  -6   -4.65    3.20
   0  -4  -6   -0.57    2.92
   0   4  -6   -2.48    3.04
   0  -4  -6   -0.96    3.36
   0  -4   6   -1.81    2.50
   0   4   6   -2.77    2.71
   0   4   6   -0.82    3.80
   0   4   6    1.71    3.45
   0   4  -6    2.23    2.41
   0   4   7    9.48    3.51
   0  -4   7    9.26    3.54
   0  -4  -7    2.24    2.71
   0   4  -7   -0.69    2.90
   0   4  -7    4.86    3.22
   0  -4  -7    4.07    3.02
   0  -4   7    6.27    2.58
   0   4   7    3.23    2.33
   0   4   7    6.57    3.35
   0   4   7    9.99    4.03
   0   4  -7    6.52    2.46
   0   4  -8  253.84   16.58
   0  -4  -8  260.85   17.62
   0  -4   8  246.59   15.84
   0   4   8  246.72   15.48
   0   4   8  250.82   15.09
   0  -4   8  242.01   14.70
   0   4  -8  217.95   11.68
   0   4   8  263.41   14.75
   0   4   8  255.87   15.08
   0   4  -8  239.90   15.31
   0  -4  -8  231.97   14.96
   0  -4   9    2.43    2.54
   0   4   9    2.87    2.74
   0  -4  -9    1.01    2.53
   0   4  -9   -0.94    3.06
   0  -4  -9    0.86    2.77
   0   4  -9    1.34    2.76
   0   4   9    2.36    2.21
   0   4   9    5.72    2.83
   0   4   9   -2.09    2.76
   0  -4   9   -1.50    2.53
   0  -4  10   -0.44    3.00
   0   4  10   -1.09    3.06
   0   4 -10   -5.99    4.06
   0  -4 -10   -6.03    4.65
   0   4 -10   -0.52    3.09
   0  -4 -10   -2.18    3.74
   0   4  10   -1.18    2.52
   0   4  10    2.95    2.37
   0  -4  10   -0.86    2.46
   0   4  10   -0.77    1.92
   0   4  11   22.58    5.72
   0  -4  11   39.64    7.17
   0  -4 -11   33.56    7.96
   0   4 -11   38.34    8.23
   0   4  11   39.53    6.50
   0   4  11   23.98    5.85
   0  -4  11   25.64    6.21
   0   4 -11   27.99    6.80
   0  -4 -11   27.59    6.89
   0  -4 -12   16.06    2.77
   0   4 -12   16.57    2.72
   0  -4  12   14.13    4.20
   0   4  12    9.64    3.86
   0  -4  12   17.09    4.83
   0   4  12   11.55    4.38
   0  -4 -12    2.62    2.67
   0   4 -12   19.50    6.05
   0  -4  12   12.58    2.17
   0   4  12   12.02    2.24
   0  -4 -12   18.09    6.48
   0   4 -12    6.23    3.35
   0   4  12   27.89    3.18
   0  -4 -13   31.91    3.98
   0   4 -13   29.19    3.70
   0   4  13   22.74    6.69
   0  -4  13   26.38    6.65
   0   4  13   29.47    7.07
   0  -4  13   33.07    7.42
   0   4 -13   21.29    6.42
   0  -4 -13   32.09    8.17
   0   4  13   33.54    3.67
   0   4  13   25.81    3.29
   0  -4  13   31.97    3.54
   0   4 -13   17.49    6.11
   0  -4 -13   20.07    6.82
   0   4  14    1.67    1.73
   0  -4 -14   -3.56    2.07
   0   4 -14   -3.30    2.14
   0   4  14   -4.15    1.66
   0  -4  14   -1.59    1.67
   0   4 -14    0.58    1.51
   0   4  15    9.74    2.63
   0  -4  15   14.32    2.83
   0   4 -15    9.11    2.67
   0   4 -15    6.90    2.40
   0  -4 -15    3.07    2.19
   0   4  15   13.58    3.04
   0   4  15    8.30    2.37
   0   4  16    6.94    2.07
   0  -4  16    5.93    1.89
   0  -4 -16    4.92    2.16
   0   4 -16    5.36    2.11
   0   4 -16    6.20    1.87
   0   4  16    6.56    2.09
   0   4  16    5.96    1.99
   0   4 -17    0.20    0.96
   0  -4 -17   -1.85    1.88
   0   4 -17   -2.60    1.79
   0   4  17   -1.79    1.41
   0  -4  17   -3.29    1.53
   0   4  17    0.90    1.16
   0   4  17   -1.33    2.03
   0   4  18   22.61    2.38
   0   4  18   28.77    3.28
   0  -4 -18   25.55    3.56
   0   4 -18   25.57    3.28
   0   4  18   25.47    2.97
   0  -4  18   26.32    2.99
   0   4  18   23.82    2.54
   0   4  19   -1.12    0.82
   0  -4  19   -2.09    0.97
   0  -4 -19   -1.28    1.09
   0   4 -19   -0.01    0.91
   0   4  19   -0.03    0.62
   0   4  20    7.28    1.32
   0  -4 -20    4.29    1.18
   0   4 -20    3.74    0.98
   0  -4  20    6.26    1.02
   0   4  20    8.70    1.25
   0  -4  20    8.43    1.31
   0   5   0   -1.57    2.48
   0   5   0    1.91    2.93
   0   5   0   -2.69    2.49
   0   5  -1   67.65    6.10
   0   5   1   62.98    5.86
   0   5   1   66.03    6.13
   0   5  -1   68.08    5.56
   0   5   1   70.07    6.67
   0   5  -1   70.89    6.44
   0   5  -2  250.53   11.69
   0   5  -2  247.50   11.64
   0   5   2  262.02   12.67
   0   5   2  259.28   11.79
   0   5  -2  230.96   10.00
   0   5   2  267.84   12.76
   0   5   3  160.21   10.92
   0   5   3  154.48   10.26
   0   5  -3  146.37    9.17
   0   5  -3  131.05    5.74
   0  -5  -3  141.19    5.89
   0  -5   3  124.65    5.28
   0   5   3  136.80    5.69
   0   5   3  144.01    8.88
   0  -5   3  135.82    5.96
   0   5   3  140.40    6.16
   0  -5  -3  141.01    6.14
   0   5  -3  132.42    5.65
   0  -5   4   47.32    4.03
   0   5   4   41.93    3.97
   0  -5  -4   44.67    4.24
   0   5  -4   44.88    4.13
   0   5   4   39.01    3.99
   0  -5   4   42.29    4.14
   0  -5  -4   41.25    4.42
   0   5  -4   42.33    4.16
   0   5   4   54.39    6.96
   0   5  -4   46.69    5.73
   0   5   4   51.96    7.28
   0   5   5  153.75   11.38
   0   5  -5  143.52    9.63
   0   5   5  154.40    8.77
   0  -5   5  155.11    8.47
   0   5  -5  145.03    8.72
   0  -5  -5  148.77    8.90
   0   5   5  151.84    9.09
   0  -5   5  149.09    8.99
   0   5  -5  156.65    9.25
   0  -5  -5  139.29    9.33
   0   5   5  163.01   12.25
   0   5   6   52.49    5.78
   0  -5   6   55.41    5.80
   0   5  -6   49.84    6.01
   0  -5  -6   46.62    6.28
   0   5   6   52.91    6.16
   0  -5   6   47.41    5.77
   0   5  -6   48.21    5.96
   0   5   6   49.39    7.58
   0   5   6   51.76    6.95
   0  -5  -6   52.57    6.02
   0   5  -6   53.11    6.01
   0  -5   7   31.30    5.26
   0   5  -7   36.76    5.41
   0  -5  -7   32.52    5.33
   0   5   7   36.21    5.65
   0  -5   7   36.19    5.06
   0   5   7   37.17    5.33
   0   5   7   41.57    7.08
   0   5  -7   33.76    5.22
   0   5   7   34.43    6.08
   0   5  -7   27.29    4.85
   0  -5  -7   31.94    5.32
   0  -5   8   14.31    4.11
   0   5   8   11.43    3.50
   0   5  -8   16.62    3.86
   0  -5  -8   16.28    4.55
   0   5  -8   13.29    4.03
   0   5  -8   11.87    3.46
   0  -5  -8   14.53    4.25
   0  -5   8   14.44    3.95
   0   5   8   13.89    3.82
   0   5   8   19.56    4.74
   0   5   8   16.05    4.75
   0   5   9    3.35    2.41
   0   5   9    3.95    3.16
   0   5  -9    2.06    2.16
   0  -5  -9    2.60    3.20
   0  -5  -9    1.70    2.49
   0   5  -9    0.06    2.71
   0  -5   9    3.17    1.92
   0   5   9    5.95    2.50
   0   5   9    0.54    2.61
   0  -5   9    1.09    1.81
   0   5  10   14.97    4.27
   0   5  10   15.98    5.05
   0   5 -10   13.69    5.11
   0  -5 -10   16.60    5.92
   0   5 -10   16.95    4.92
   0  -5 -10   12.15    4.26
   0   5  10   14.32    4.29
   0  -5  10   19.31    4.90
   0  -5  10   18.85    5.45
   0   5  10   17.34    5.00
   0   5  11   19.52    2.67
   0   5  11   25.39    5.99
   0   5  11   21.72    5.41
   0  -5  11   17.84    4.93
   0   5  11   18.67    4.73
   0  -5  11   18.91    5.19
   0  -5 -11   14.20    5.07
   0   5 -11   23.37    6.59
   0   5 -11   13.75    4.99
   0  -5 -11   19.94    5.49
   0  -5 -12   31.57    7.65
   0  -5  12   38.12    7.58
   0   5  12   41.33    8.05
   0   5 -12   29.95    7.09
   0   5  12   49.41    4.28
   0  -5  12   26.24    6.29
   0   5  12   23.38    6.20
   0  -5 -12   30.10    3.65
   0   5 -12   47.68    4.29
   0  -5 -12   32.97    8.46
   0   5 -12   31.83    7.64
   0   5  12   29.78    3.38
   0   5  13    2.69    1.25
   0   5  13   -2.52    3.00
   0   5  13    5.89    2.29
   0   5 -13    2.53    1.25
   0  -5 -13    2.76    1.19
   0  -5  13    3.26    1.23
   0   5  13    7.94    2.25
   0  -5 -13    0.61    2.31
   0  -5 -13    2.51    2.95
   0  -5 -14   14.34    2.79
   0   5 -14   11.68    2.22
   0   5 -14   19.79    3.35
   0   5  14   18.53    3.01
   0   5  14   15.20    2.83
   0   5  14   20.15    2.93
   0  -5  14   19.63    2.87
   0   5 -15    6.84    2.39
   0   5  15    8.49    2.55
   0   5  15    7.42    2.25
   0  -5  15    5.94    1.96
   0   5  15    7.05    2.10
   0  -5 -15    1.20    1.40
   0   5 -15    4.73    1.89
   0   5 -16    2.05    1.78
   0   5  16    2.23    1.95
   0   5  16    3.52    1.81
   0   5 -16   -1.12    1.18
   0  -5 -16    2.94    1.91
   0   5  16    3.45    1.71
   0  -5  16    1.95    1.43
   0  -5  17    6.79    1.54
   0   5  17    8.00    1.74
   0   5 -17    9.53    2.04
   0   5  17   10.06    2.07
   0   5  17    6.95    2.21
   0  -5 -17   10.38    2.45
   0   5 -17    9.23    2.20
   0   5  17    8.25    1.64
   0   5 -18   -0.48    0.83
   0   5  18   -1.20    1.04
   0   5 -18   -0.61    0.78
   0  -5 -18    0.25    0.95
   0   5  18    0.56    1.45
   0  -5  18   -2.62    1.08
   0   5  18    0.04    0.74
   0   5  19   16.53    1.65
   0  -5 -19   13.65    1.74
   0   5 -19   12.87    1.61
   0   5  19   18.12    2.15
   0   5  19   19.34    1.80
   0  -5  20    1.98    0.71
   0   6   0   18.69    4.53
   0   6   0   21.66    4.21
   0   6   0   13.30    3.96
   0   6   1  170.00   10.82
   0   6  -1  158.97    9.64
   0   6  -1  178.37   10.78
   0   6   1  182.43   10.53
   0   6   1  191.22   12.26
   0   6  -1  164.26   10.87
   0   6  -2   -0.56    2.84
   0   6   2    0.37    2.95
   0   6   2   -3.97    5.11
   0   6   2    1.77    4.39
   0   6  -2    2.46    4.17
   0   6  -2    2.89    2.82
   0   6   3  258.87   15.03
   0   6   3  232.77   12.40
   0   6  -3  231.91   13.02
   0   6   3  243.38   14.48
   0   6   4   47.38    8.12
   0   6   4   43.55    7.30
   0   6  -4   43.04    6.44
   0   6   5  119.70   11.57
   0   6  -5  116.77    9.81
   0   6   5  126.63   11.42
   0   6   6   12.78    4.56
   0   6   6   13.04    5.07
   0   6  -6   13.95    3.96
   0   6   7    0.99    2.73
   0   6   7    5.03    3.75
   0   6  -7    1.05    1.93
   0   6   8    4.03    3.79
   0   6   8    2.69    2.47
   0   6  -8    2.76    1.64
   0   6   9    2.62    2.66
   0   6   9    1.12    2.29
   0   6  10   28.29    6.13
   0   6  10   29.77    6.39
   0   6  11   -0.18    1.28
   0   6  11   -2.49    1.75
   0   6  11   -4.09    3.26
   0   6 -11    0.57    1.28
   0   6 -12    2.40    1.58
   0   6  12    0.46    1.53
   0   6  12   -2.25    1.88
   0   6 -13    8.71    2.07
   0   6  13    6.32    1.98
   0   6  13    5.79    2.01
   0   6 -14   24.97    3.70
   0   6  14   24.12    3.49
   0   6  14   17.95    2.88
   0   6  15    5.23    1.94
   0   6  15    1.24    1.19
   0   6 -15    1.73    1.88
   0   6  15    1.45    1.08
   0   6  15    0.44    2.03
   0   6  16    1.34    1.37
   0   6  16   -1.11    1.31
   0   6 -16   -0.52    1.58
   0   6  16   -2.02    1.17
   0   6  16   -0.11    1.89
   0   6  17    2.68    1.11
   0   6 -17    3.95    1.73
   0   6  17    3.52    1.40
   0   6  17    3.27    1.78
   0   6 -18    1.65    1.10
   0   6  18    1.46    1.31
   0   6  18   -0.08    0.90
   0   6  19    1.49    0.64
   0   7   0    1.95    3.08
   0   7   0    1.27    4.07
   0   7   0   -2.72    3.58
   0   7  -1    8.00    3.57
   0   7  -1   11.09    5.00
   0   7   1   -1.21    4.70
   0   7   1    0.38    3.62
   0   7  -1    9.82    3.90
   0   7   1    8.42    4.09
   0   7   2   44.61    7.53
   0   7   2   33.96    5.39
   0   7  -2   36.52    6.03
   0   7  -2   39.31    6.28
   0   7   2   34.42    5.62
   0   7   3   15.62    5.20
   0   7   3    8.57    3.54
   0   7  -3   12.75    3.99
   0   7   4    0.90    4.32
   0   7   4   -3.09    5.25
   0   7  -4    1.51    2.29
   0   7   5   35.64    7.12
   0   7   5   32.12    6.68
   0   7  -5   30.97    5.54
   0   7  -6  114.25   11.04
   0   7   6  108.21   11.22
   0   7   6  119.31   12.05
   0   7  -7  108.18   10.29
   0   7   7   93.55   11.30
   0   7   7  105.09   11.99
   0   7   8   32.51    6.89
   0   7   8   36.38    7.35
   0   7  -8   32.58    5.71
   0   7   9  110.76   11.94
   0   7   9  102.89   12.13
   0   7  10   37.80    3.84
   0   7 -10   38.84    4.28
   0   7  10   32.33    3.73
   0   7  10   32.92    6.91
   0   7  10   40.80    7.72
   0   7  10   33.60    3.91
   0   7  11   45.26    8.11
   0   7  11   65.63    5.24
   0   7  11   67.09    5.29
   0   7  11   60.54    5.30
   0   7 -11   55.74    5.28
   0   7  12    8.02    2.26
   0   7 -12   10.80    2.40
   0   7  12   11.09    2.51
   0   7  12    9.80    2.63
   0   7 -13  108.35    7.31
   0   7  13  107.95    6.65
   0   7 -13   96.35    6.46
   0   7  13  108.12    6.56
   0   7  13  102.03    6.79
   0   7 -14  124.93    7.76
   0   7  14  113.56    6.64
   0   7 -14  104.25    6.45
   0   7  14  119.39    7.18
   0   7  14  131.52    7.38
   0   7  15   97.56    6.03
   0   7  15   87.82    5.54
   0   7 -15   92.76    6.38
   0   7  15   94.98    5.97
   0   7  16    4.31    1.50
   0   7 -16    3.14    1.88
   0   7  16    3.44    1.69
   0   7  16    3.97    2.06
   0   7 -17   17.28    2.50
   0   7  17   16.12    2.19
   0   7  17   20.94    2.64
   0   7  18    5.34    1.17
   0   7 -18    6.81    1.42
   0   8   0    1.22    2.95
   0   8   0    0.36    3.40
   0   8   0    2.10    2.68
   0   8  -1   44.64    7.28
   0   8   1   52.94    7.67
   0   8  -1   51.91    7.22
   0   8   1   49.12    6.77
   0   8  -1   44.79    6.37
   0   8   1   51.23    7.18
   0   8  -2   28.96    5.38
   0   8   2   29.28    5.50
   0   8   2   24.14    5.46
   0   8   2   21.54    5.01
   0   8   3  199.23   15.03
   0   8  -3  173.16   13.44
   0   8   3  185.42   14.41
   0   8  -4   14.43    4.61
   0   8   4    6.13    3.72
   0   8   4   12.63    4.66
   0   8   5  331.38   20.08
   0   8  -5  303.36   18.26
   0   8   5  328.84   20.28
   0   8  -6   40.14    6.83
   0   8   6   40.40    7.92
   0   8   6   48.21    8.39
   0   8   7   88.35   11.14
   0   8   7   85.51   11.02
   0   8  -7   75.75    9.52
   0   8   8    1.87    1.32
   0   8  -8    3.37    1.64
   0   8   8    5.10    1.76
   0   8   8    3.48    1.55
   0   8   8   -0.31    3.24
   0   8   8    6.41    4.06
   0   8   9   17.88    5.90
   0   8   9    7.86    4.14
   0   8   9   12.54    2.51
   0   8  -9   10.97    2.30
   0   8  -9   12.72    2.60
   0   8   9   13.81    2.73
   0   8   9   14.19    2.44
   0   8   9   13.17    2.50
   0   8  10   33.67    3.84
   0   8 -10   42.34    4.56
   0   8  10   36.09    3.97
   0   8  10   34.68    3.57
   0   8  10   37.89    4.22
   0   8  10   28.67    6.32
   0   8  10   29.06    7.17
   0   8  11   17.32    2.99
   0   8 -11   21.01    3.44
   0   8 -11   20.78    3.44
   0   8  11   20.43    3.12
   0   8  11   19.61    3.43
   0   8  12    8.23    2.42
   0   8  12    5.18    1.87
   0   8 -12    4.25    2.19
   0   8  12    6.22    2.15
   0   8 -12    4.42    2.01
   0   8 -13   82.82    6.44
   0   8  13   77.22    5.60
   0   8 -13   72.76    5.52
   0   8  13   79.73    5.93
   0   8  13   81.42    5.73
   0   8  14   34.82    3.97
   0   8  14   30.85    3.51
   0   8 -14   30.26    4.14
   0   8  14   34.56    3.78
   0   8  15    2.79    1.27
   0   8 -15   -0.71    1.94
   0   8  15    1.60    1.62
   0   8  15    0.48    1.83
   0   8  16   27.28    2.62
   0   8 -16   32.09    3.54
   0   8  16   30.11    3.16
   0   8 -17  110.64    5.41
   0   8  17  111.71    4.84
   0   8  18   -0.10    0.63
   0   8 -18   -0.49    0.72
   0   9   0    2.74    3.18
   0   9   0    3.83    3.32
   0   9   0    0.36    3.26
   0   9  -1   15.08    4.22
   0   9   1   12.45    4.22
   0   9   1   18.85    5.19
   0   9  -1   21.62    5.83
   0   9   1   18.08    5.91
   0   9  -2    1.31    2.64
   0   9   2    2.44    3.26
   0   9   2    1.17    3.34
   0   9  -3   38.29    7.06
   0   9   3   43.02    7.85
   0   9   3   46.74    8.45
   0   9  -4   12.48    4.32
   0   9   4    2.45    3.17
   0   9   4    7.25    4.46
   0   9  -5    1.41    2.17
   0   9   5    4.97    3.89
   0   9   5    0.43    3.11
   0   9   6    1.20    3.18
   0   9   6    6.47    4.37
   0   9  -6    4.68    2.94
   0   9   6    3.15    1.66
   0   9   6    4.85    1.61
   0   9  -6    0.83    1.88
   0   9  -6    6.62    2.04
   0   9   6    4.58    1.64
   0   9  -7    5.51    1.89
   0   9   7    7.67    2.38
   0   9  -7    1.61    2.21
   0   9   7    4.85    1.68
   0   9  -7    4.07    1.52
   0   9   7    3.06    1.53
   0   9   7    6.14    4.24
   0   9   7    8.70    5.27
   0   9  -7    5.53    2.16
   0   9   8   14.21    5.29
   0   9   8   17.37    5.56
   0   9   8   17.31    2.90
   0   9   8   22.29    3.35
   0   9  -8   18.79    3.07
   0   9  -8   25.42    3.95
   0   9   8   23.15    3.53
   0   9   9   33.59    7.78
   0   9   9   27.35    6.88
   0   9   9   26.22    3.32
   0   9  -9   27.52    4.17
   0   9  -9   27.78    3.75
   0   9  -9   27.95    4.18
   0   9   9   29.20    4.00
   0   9   9   30.13    4.03
   0   9  10    9.40    2.69
   0   9  10   11.10    3.01
   0   9 -10   17.77    3.59
   0   9 -10   17.11    2.82
   0   9  10   14.48    3.48
   0   9 -10   14.16    2.94
   0   9 -11   96.12    6.97
   0   9 -11  106.84    7.02
   0   9  11  103.65    6.70
   0   9  11   98.74    5.74
   0   9  11  103.47    6.92
   0   9  12   11.68    2.41
   0   9 -12   12.92    3.01
   0   9 -12   13.31    3.05
   0   9  12   13.21    3.03
   0   9  13   49.88    4.77
   0   9  13   42.08    4.08
   0   9 -13   40.81    4.66
   0   9 -14    4.79    2.05
   0   9  14    6.79    1.74
   0   9  14    7.38    2.10
   0   9 -15   20.64    3.11
   0   9  15   22.71    2.91
   0   9  15   19.16    2.28
   0   9 -16   76.54    4.82
   0   9  16   75.92    4.23
   0   9  17    7.15    1.28
   0   9 -17    8.25    1.55
   0  10   0   10.77    4.81
   0  10   0   13.60    5.66
   0  10  -1    8.71    4.05
   0  10   1   13.48    5.11
   0  10   1    7.68    4.86
   0  10   2   13.70    5.76
   0  10   2   17.64    5.65
   0  10  -2   13.81    5.13
   0  10   2   16.33    2.69
   0  10  -2    6.58    1.96
   0  10  -2   12.90    2.65
   0  10   2   11.12    2.41
   0  10  -2   11.03    2.41
   0  10   2   12.34    2.50
   0  10  -3   71.44    5.50
   0  10   3   79.44    5.65
   0  10   3   81.58   11.70
   0  10  -3   74.29   10.24
   0  10   3   78.12    5.38
   0  10  -3   75.84    5.50
   0  10   3   77.12    5.55
   0  10   3   86.78   11.48
   0  10  -3   78.72    6.01
   0  10  -3   70.28    5.38
   0  10   3   77.02    5.66
   0  10  -4   -2.05    1.93
   0  10   4   -1.85    1.59
   0  10   4   -0.34    3.21
   0  10   4   -2.66    4.58
   0  10  -4    0.16    2.18
   0  10   4    0.71    1.49
   0  10   4   -1.53    1.77
   0  10  -4    0.68    1.41
   0  10  -4    0.20    1.52
   0  10  -4   -0.18    1.37
   0  10   4   -1.08    1.38
   0  10   5    8.59    2.24
   0  10  -5    8.92    2.17
   0  10   5   11.96    4.96
   0  10   5   11.36    4.73
   0  10  -5    9.13    3.58
   0  10   5   10.06    2.12
   0  10  -5   20.61    3.46
   0  10   5   10.24    2.09
   0  10  -5    9.18    2.19
   0  10  -5    8.41    2.25
   0  10   5    9.05    2.12
   0  10  -6    3.23    2.01
   0  10   6   -0.26    1.24
   0  10   6    0.93    2.93
   0  10   6   -2.27    2.67
   0  10  -6    0.40    2.09
   0  10   6   -1.45    1.79
   0  10   6   -4.47    2.31
   0  10  -6   -0.64    2.20
   0  10  -6   -1.05    1.16
   0  10  -6   -0.36    1.67
   0  10   6   -1.41    1.71
   0  10   7    0.82    1.71
   0  10   7    1.15    2.82
   0  10   7    1.21    3.20
   0  10   7   -0.36    1.62
   0  10   7   -0.30    1.82
   0  10  -7   -0.31    1.61
   0  10  -7   -3.44    1.77
   0  10  -7   -1.89    1.83
   0  10   7   -0.64    1.36
   0  10   8   77.71    6.05
   0  10  -8   69.39    5.94
   0  10   8   73.76    5.82
   0  10  -8   82.96    6.26
   0  10  -8   78.13    6.58
   0  10   8   80.74    6.23
   0  10   9   28.56    3.88
   0  10  -9   24.71    3.62
   0  10  -9   24.70    4.03
   0  10  -9   27.88    4.11
   0  10   9   31.75    3.89
   0  10   9   33.43    4.09
   0  10  10   -2.52    2.84
   0  10 -10    0.37    1.87
   0  10 -10    1.49    1.46
   0  10 -10    1.97    2.43
   0  10  10    2.05    1.69
   0  10  10    4.64    2.03
   0  10  11   13.08    2.36
   0  10 -11    8.38    2.57
   0  10  11    7.45    2.38
   0  10  11    6.72    2.25
   0  10  12   47.20    3.51
   0  10 -12   41.67    4.54
   0  10  12   40.65    4.06
   0  10  12   42.86    4.11
   0  10  13    2.77    1.75
   0  10  13    2.42    1.32
   0  10 -13    3.75    1.95
   0  10  14    5.70    1.96
   0  10  14    4.08    1.29
   0  10 -14    3.32    1.93
   0  10  15    3.51    1.44
   0  10  15    0.54    0.65
   0  10 -15    2.25    1.41
   0  10  16   43.54    2.87
   0  10 -16   44.14    3.34
   0  10  17    3.89    0.80
   0  10 -17    4.04    0.91
   0  11   0    0.63    1.17
   0  11   0   -0.94    1.55
   0  11   0    2.71    2.23
   0  11   0   -3.27    1.62
   0  11   0   -0.87    2.42
   0  11  -1  246.85    9.57
   0  11   1  281.08   10.44
   0  11  -1  272.96   10.60
   0  11   1  268.37   10.49
   0  11  -1  278.81   11.57
   0  11   1  277.95   11.07
   0  11  -1  242.57    9.32
   0  11   1  268.99    9.89
   0  11  -1  273.17   10.72
   0  11   1  280.09   10.79
   0  11   2    5.60    4.56
   0  11  -2    5.43    3.96
   0  11   2    9.64    2.48
   0  11  -2    6.26    1.78
   0  11   2    7.01    2.11
   0  11  -2    2.91    1.81
   0  11  -2    3.80    1.98
   0  11   2    3.66    1.74
   0  11   2    5.59    2.30
   0  11  -2    4.20    1.56
   0  11  -2    6.98    2.34
   0  11   2    5.08    2.13
   0  11   3  125.31    7.47
   0  11  -3  105.76    6.89
   0  11   3  119.83   14.29
   0  11  -3  114.26   13.19
   0  11   3  122.02    7.01
   0  11  -3  118.15    7.17
   0  11   3  113.45   13.49
   0  11   3  121.68    7.16
   0  11  -3  130.59    8.07
   0  11   3  110.37    6.75
   0  11  -3   96.10    5.70
   0  11   3  129.27    7.44
   0  11  -4   48.34    4.92
   0  11   4   35.07    4.15
   0  11  -4   32.62    7.24
   0  11  -4   39.90    4.51
   0  11   4   41.03    4.46
   0  11   4   39.18    4.15
   0  11   4   39.66    4.29
   0  11  -4   34.77    4.04
   0  11   4   47.87    8.86
   0  11   4   37.55    7.85
   0  11   5   -3.79    4.19
   0  11   5    4.70    3.89
   0  11   5    1.39    1.81
   0  11   5   -0.92    1.75
   0  11   5   -0.89    1.90
   0  11  -5    0.35    1.73
   0  11   5    0.07    1.52
   0  11  -5   -0.73    2.17
   0  11   6    1.32    1.93
   0  11   6    3.20    1.98
   0  11   6   -1.61    2.22
   0  11   6    4.29    2.04
   0  11  -6    4.03    2.62
   0  11  -6    2.31    1.89
   0  11  -6    0.03    1.01
   0  11   7    1.51    2.12
   0  11   7    0.39    1.76
   0  11   7   -2.03    1.99
   0  11   7    0.72    1.34
   0  11  -7    3.75    2.50
   0  11  -7   -0.35    1.18
   0  11   8    7.74    3.09
   0  11   8   15.53    3.43
   0  11  -8    8.31    4.68
   0  11  -8   15.51    2.77
   0  11   8    8.43    3.64
   0  11   9    1.97    1.70
   0  11   9    8.00    2.49
   0  11  -9    4.64    1.94
   0  11  -9    4.58    2.05
   0  11   9    6.56    2.48
   0  11  10    7.99    2.05
   0  11  10   11.53    2.49
   0  11 -10    9.85    2.16
   0  11 -10    3.72    1.99
   0  11  10    9.35    3.01
   0  11  11    0.29    1.71
   0  11  11    3.78    1.53
   0  11 -11    2.42    1.51
   0  11 -11    3.00    1.20
   0  11  11   -0.63    2.17
   0  11  12   10.05    2.01
   0  11  12    8.66    1.65
   0  11  12   13.92    2.87
   0  11 -12    6.78    2.09
   0  11 -13    0.07    1.40
   0  11  13    2.00    1.62
   0  11  13   -0.28    1.01
   0  11 -14   43.48    4.02
   0  11  14   49.83    3.67
   0  11 -15   41.64    3.17
   0  11  15   45.62    2.92
   0  11 -16   11.70    1.45
   0  11  16   11.09    1.22
   0  12   0  109.83    7.90
   0  12   0   94.04    6.00
   0  12   0  116.15    7.84
   0  12   0   96.57    6.34
   0  12  -1  613.68   16.16
   0  12   1  634.51   16.48
   0  12   1  610.12   15.26
   0  12  -1  597.19   14.33
   0  12  -1  663.38   17.94
   0  12   1  651.92   17.11
   0  12  -1  607.00   14.87
   0  12   1  641.31   16.07
   0  12   1  657.33   16.93
   0  12  -1  622.66   16.49
   0  12   2    9.83    3.42
   0  12  -2   -0.92    2.22
   0  12   2    0.50    1.58
   0  12  -2    0.32    1.11
   0  12   2    4.60    2.41
   0  12  -2    3.89    2.40
   0  12  -2    1.79    1.42
   0  12   2   -3.31    2.13
   0  12  -2   -3.84    2.61
   0  12   2    6.57    2.80
   0  12   3   36.16    4.36
   0  12  -3   42.75    4.69
   0  12  -3   35.31    3.51
   0  12   3   28.46    3.57
   0  12  -3   39.65    4.93
   0  12   3   32.75    3.73
   0  12  -3   31.78    4.05
   0  12   3   41.28    4.57
   0  12  -3   37.19    3.56
   0  12   3   38.08    4.38
   0  12   4   10.12    2.94
   0  12   4    6.52    2.62
   0  12   4    5.24    2.41
   0  12  -4    4.07    2.24
   0  12   4    7.66    2.51
   0  12  -4    9.15    3.01
   0  12   5   96.93    6.74
   0  12   5   93.80    6.40
   0  12   5   98.96    6.49
   0  12   5   96.20    6.53
   0  12  -5   91.02    6.61
   0  12  -5   98.87    7.56
   0  12   6   66.03    5.65
   0  12   6   52.47    4.91
   0  12   6   48.10    4.72
   0  12  -6   51.84    5.16
   0  12   6   54.49    4.69
   0  12  -6   54.58    5.40
   0  12   7   21.15    3.46
   0  12   7   21.33    3.41
   0  12   7   18.70    3.08
   0  12   7   21.83    3.03
   0  12  -7   14.76    2.45
   0  12  -7   20.45    3.86
   0  12   8   -2.34    2.09
   0  12   8    0.68    2.04
   0  12   8   -0.66    1.90
   0  12   8    1.54    1.47
   0  12  -8   -0.95    1.73
   0  12  -8    2.25    1.28
   0  12   9   -1.04    1.89
   0  12  -9    0.82    1.27
   0  12  -9   -0.09    1.76
   0  12   9    0.71    1.51
   0  12   9    1.46    2.02
   0  12  10    6.90    1.92
   0  12  10   11.67    2.64
   0  12 -10    9.72    2.10
   0  12 -10    8.24    1.92
   0  12  10    8.20    1.83
   0  12  11   73.86    4.57
   0  12 -11   71.66    4.77
   0  12 -11   74.34    4.45
   0  12  11   79.94    4.41
   0  12  11   88.16    5.36
   0  12  12    3.74    1.25
   0  12  12    6.74    1.88
   0  12 -12    4.90    1.58
   0  12  12    6.75    1.29
   0  12 -13   42.68    3.23
   0  12  13   43.72    3.19
   0  12  14    9.22    1.48
   0  12 -14    7.43    1.37
   0  12 -15   10.81    1.18
   0  12  15   12.68    1.22
   0  13   0   -1.98    2.71
   0  13   0    1.46    1.51
   0  13   0   -2.57    2.37
   0  13   0    0.79    1.43
   0  13   0   -2.34    2.95
   0  13  -1   14.97    2.99
   0  13   1   17.15    2.95
   0  13   1   15.50    2.41
   0  13  -1   18.21    3.25
   0  13  -1   19.15    2.75
   0  13   1   16.30    2.49
   0  13   1   17.82    2.92
   0  13  -1   20.06    2.93
   0  13  -1   16.18    2.82
   0  13   1   17.22    2.73
   0  13   2   -3.84    2.99
   0  13  -2    4.78    2.75
   0  13  -2    3.13    1.58
   0  13   2   -1.28    1.96
   0  13  -2   -2.84    2.60
   0  13   2    1.12    1.43
   0  13   2    0.03    1.89
   0  13  -2    4.66    1.72
   0  13   2   -4.63    2.36
   0  13  -2   -2.28    2.57
   0  13   3   41.19    4.64
   0  13   3   28.98    3.34
   0  13   3   29.63    3.30
   0  13  -3   33.36    4.34
   0  13   3   30.67    3.86
   0  13   3   38.54    4.34
   0  13  -3   33.70    4.23
   0  13   4   34.95    4.38
   0  13   4   19.57    2.94
   0  13  -4   25.78    3.90
   0  13   4   18.97    3.07
   0  13  -4   25.20    4.14
   0  13   4   27.09    3.93
   0  13   5  168.75    8.20
   0  13   5  151.48    7.59
   0  13  -5  171.76    9.06
   0  13   5  164.87    8.10
   0  13   5  161.66    8.01
   0  13  -5  164.95    8.20
   0  13   6    2.78    2.03
   0  13   6    5.69    1.97
   0  13  -6    0.68    2.22
   0  13   6    0.41    1.92
   0  13   6    6.24    2.02
   0  13   7  122.62    6.68
   0  13   7  124.00    6.79
   0  13  -7  117.49    7.01
   0  13   7  103.69    5.76
   0  13   7  122.32    6.65
   0  13   8   19.93    2.95
   0  13   8   21.00    3.31
   0  13   8   16.71    2.71
   0  13  -8   19.24    3.16
   0  13   9  145.10    6.44
   0  13   9  155.33    6.93
   0  13  -9  114.89    5.49
   0  13   9  144.33    6.33
   0  13  -9  122.56    6.42
   0  13  10    8.54    1.76
   0  13  10    8.32    1.70
   0  13 -10    6.49    1.60
   0  13 -10    6.69    1.64
   0  13  10    9.47    2.35
   0  13  11    6.70    1.43
   0  13  11    7.74    1.77
   0  13  11    9.59    1.47
   0  13 -11    4.54    1.20
   0  13 -11    5.62    1.20
   0  13 -12   10.23    1.55
   0  13  12   13.90    1.81
   0  13  12   11.25    1.32
   0  13 -13    0.62    0.48
   0  13  13    1.00    0.71
   0  14   0   18.61    2.56
   0  14   0   17.51    3.00
   0  14   0   21.68    2.94
   0  14   0   23.31    3.89
   0  14   0   17.81    3.20
   0  14   1   63.70    4.37
   0  14  -1   66.37    5.29
   0  14   1   65.51    4.89
   0  14   1   67.38    4.80
   0  14  -1   77.58    6.11
   0  14   1   66.17    4.96
   0  14   1   70.03    5.28
   0  14  -1   70.83    5.50
   0  14   2   82.21    4.95
   0  14  -2   84.24    5.96
   0  14   2   78.94    5.11
   0  14   2   83.65    5.38
   0  14   2   85.80    5.66
   0  14  -2   89.28    6.03
   0  14   2   85.55    5.75
   0  14   3   25.00    2.92
   0  14  -3   17.52    3.01
   0  14   3   23.89    3.19
   0  14   3   22.74    3.11
   0  14   3   23.33    3.23
   0  14  -3   29.05    3.76
   0  14   4   21.81    2.88
   0  14  -4   23.53    3.58
   0  14   4   20.85    2.69
   0  14   4   18.88    2.67
   0  14   4   23.81    3.26
   0  14   5   88.05    5.21
   0  14  -5  100.35    6.46
   0  14   5  102.81    5.88
   0  14   5   90.70    5.45
   0  14   5   92.43    5.39
   0  14   6   28.78    3.01
   0  14  -6   30.26    3.74
   0  14   6   32.39    3.54
   0  14   6   25.86    2.99
   0  14   6   28.56    2.92
   0  14   7   35.14    3.10
   0  14  -7   34.65    3.70
   0  14   7   44.18    3.72
   0  14   7   34.13    3.26
   0  14   7   35.22    2.90
   0  14  -8    1.19    1.33
   0  14   8   -1.26    1.47
   0  14   8    4.22    1.65
   0  14   8    0.64    1.25
   0  14  -9   11.34    1.94
   0  14   9    6.26    1.45
   0  14   9   12.77    1.83
   0  14   9    5.69    1.25
   0  14  10   -1.49    1.15
   0  14  10   -1.76    0.95
   0  14  11    1.55    0.74
   0  14  12    1.32    0.54
   0  15   0   -0.39    1.34
   0  15   0    0.74    2.14
   0  15   1   11.37    1.91
   0  15  -1    6.73    1.83
   0  15   1   15.03    2.61
   0  15  -1   16.28    3.10
   0  15   2   37.73    3.51
   0  15  -2   25.19    3.00
   0  15   2   26.04    2.49
   0  15   2   29.25    2.55
   0  15   2   29.68    3.24
   0  15  -2   37.01    4.00
   0  15   3   53.66    3.92
   0  15   3   54.78    4.02
   0  15  -3   48.62    4.17
   0  15   3   49.62    3.31
   0  15   3   51.00    3.99
   0  15   4   65.32    4.22
   0  15   4   61.47    4.04
   0  15  -4   64.90    4.60
   0  15   4   56.95    3.55
   0  15   4   61.19    4.04
   0  15   5  101.30    5.11
   0  15   5   89.60    4.67
   0  15  -5   95.97    5.52
   0  15   5   88.44    4.31
   0  15   5   88.39    4.50
   0  15   6   92.88    4.50
   0  15   6   84.47    4.29
   0  15  -6   89.06    4.99
   0  15   6   83.03    4.06
   0  15   6   75.30    3.74
   0  15  -7  215.68    7.00
   0  15   7  198.67    5.95
   0  15   7  206.45    6.04
   0  15   8   28.83    2.19
   0  15  -8   26.16    2.38
   0  15   8   22.85    1.88
   0  15   9   18.83    1.65
   0  16   0   30.31    2.41
   0  16  -1   28.87    2.48
   0  16   1   25.13    2.00
   0  16  -2    3.58    1.17
   0  16  -3    2.34    1.12
   0  16  -4    1.07    0.94
   0  16  -5    0.64    0.88
   0  16  -6    0.27    0.64
  -1   0  21    0.48    0.53
   1   0 -21    0.44    0.68
   1   0 -20    3.16    1.85
  -1   0  20    0.62    1.09
  -1   0  20    0.01    1.06
   1   0 -19    0.74    1.74
  -1   0  19    0.57    1.45
  -1   0  19   -0.13    1.35
   1   0 -18   10.46    3.46
  -1   0  18   14.55    2.92
  -1   0  18   14.42    3.32
  -1   0  17    2.86    2.24
   1   0 -17    2.16    2.68
  -1   0  16   52.78    6.12
   1   0 -16   46.54    6.56
  -1   0  15   -0.72    1.46
   1   0 -15   -0.53    1.84
  -1   0  14   71.31    5.93
   1   0 -14   66.72    7.02
   1   0 -14   65.85   12.71
  -1   0  14   60.18   11.50
  -1   0  14   74.75   12.00
   1   0 -14   50.77   12.25
  -1   0  13    2.24    4.28
   1   0 -13   -1.07    1.60
  -1   0  13    1.25    1.19
   1   0 -13    3.13    3.79
   1   0 -13   -5.90    4.39
  -1   0  13    4.63    3.67
   1   0 -12    9.45    3.75
   1   0 -12   14.08    5.48
  -1   0  12   16.61    6.17
  -1   0  12   13.73    4.96
   1   0 -11   -6.14    4.49
   1   0 -11   -0.08    3.93
  -1   0  11   -1.12    4.00
  -1   0  11   -1.26    3.22
   1   0 -10   39.69    8.33
   1   0 -10   48.63    8.98
  -1   0  10   48.09    8.32
  -1   0  10   36.07    6.32
  -1   0   9    1.97    3.64
   1   0  -9   -1.01    4.15
  -1   0   9   -0.42    1.39
   1   0  -9   -2.67    4.56
  -1   0   9   -2.31    4.65
  -1   0   8   99.81    6.62
   1   0  -8   96.45   12.44
  -1   0   8   92.93   11.45
   1   0  -8   90.33   10.62
  -1   0   8  107.80   10.12
  -1   0   7    1.06    3.48
   1   0  -7   -1.96    4.20
  -1   0   7    1.54    1.75
  -1   0   7   -0.30    3.81
   1   0  -7   -1.66    4.63
  -1   0   6  542.65   18.79
   1   0  -6  531.26   19.67
  -1   0   6  562.78   18.24
   1   0  -6  574.26   19.55
  -1   0   5    1.78    2.13
   1   0  -5    1.08    2.45
  -1   0   4  630.07   15.44
   1   0  -4  648.34   17.21
  -1   0   3    1.33    1.46
   1   0  -3   -0.24    1.79
   1   0  -2 1654.86   19.07
  -1   0   2 1663.60   17.89
   1   0   2 1990.20   20.39
   1   0   2 1911.53   12.05
   1   0   3   -0.05    1.36
   1   0   3    0.31    0.68
  -1   0  -4 1709.84   26.68
   1   0   4 1701.56   26.39
   1   0   5    0.52    0.83
  -1   0  -5    1.93    2.49
   1   0   5   -0.11    1.96
   1   0   6  882.75   24.26
  -1   0  -6  841.03   23.87
   1   0   6  836.24   23.05
  -1   0  -6  895.73   23.72
  -1   0  -7    1.09    4.35
   1   0   7    0.30    1.09
   1   0   7   -1.27    4.05
  -1   0  -7    0.20    3.61
   1   0   7    2.17    4.15
  -1   0  -8  -10.43    6.71
   1   0   8    3.64    1.64
  -1   0  -8   -3.85    5.40
   1   0   8    1.25    4.93
   1   0   8    2.47    4.19
   1   0   9    3.06    3.75
  -1   0  -9   -0.16    4.43
   1   0   9   -0.82    4.74
  -1   0  -9    2.53    3.86
  -1   0 -10  166.18   15.48
   1   0  10  167.22   15.17
   1   0  10  168.47   14.76
  -1   0 -10  156.14   14.65
   1   0  11    0.64    2.97
  -1   0 -11   -2.22    4.67
  -1   0 -11    2.67    3.24
   1   0  11   -5.82    4.61
   1   0  12   -2.28    4.03
  -1   0 -12    1.12    3.28
   1   0  12    0.87    3.81
  -1   0 -12  -10.62    5.09
   1   0  13    0.43    2.89
  -1   0 -13  -10.89    5.17
  -1   0 -13   -0.02    1.26
   1   0  13   -3.34    3.87
   1   0  13   -0.17    1.00
  -1   0 -13   -5.71    4.47
   1   0  14    5.24    3.74
  -1   0 -14    0.56    4.77
   1   0  14   18.74    6.74
   1   0  14   11.45    2.62
  -1   0 -14   17.42    3.53
  -1   0 -14   12.56    5.94
  -1   0 -15   -1.23    1.98
   1   0  15    0.35    1.66
   1   0  16   84.33    6.84
  -1   0 -16   59.65    6.40
   1   0  17   -0.49    1.71
  -1   0 -17   -0.62    2.20
  -1   0 -18   -4.13    2.44
   1   0  18   -1.81    1.81
  -1   0 -19    0.89    1.88
   1   0  19   -1.11    1.46
   1   0  19    1.31    1.51
  -1   0 -20    3.48    1.67
   1   0  20    3.82    1.26
   1   0  20    1.33    1.19
   1   0  21    0.07    0.46
  -1   0 -21    0.36    0.64
   1   0  21   -0.71    0.71
  -1   1  21    0.87    0.63
  -1  -1  21    0.75    0.57
   1   1 -21   -0.45    0.63
   1  -1 -21    0.30    0.68
  -1  -1  21   -0.60    0.64
  -1   1  21   -0.51    0.70
  -1  -1  20   35.71    2.76
  -1   1  20   36.67    2.91
  -1  -1  20   52.56    3.53
  -1   1  20   54.28    3.62
   1  -1 -20   49.14    3.95
   1   1 -20   44.42    3.72
  -1   1  19    0.71    1.45
  -1  -1  19    0.08    1.30
   1   1 -19    1.55    1.71
   1  -1 -19    1.09    1.88
  -1   1  19    0.89    0.68
  -1  -1  19    5.60    1.84
  -1   1  19    3.27    1.82
   1  -1 -18   11.90    2.87
   1   1 -18   13.54    3.06
  -1   1  18   12.89    2.74
  -1  -1  18   14.53    2.80
  -1   1  18   12.81    2.94
   1   1 -17    9.02    2.81
   1  -1 -17   11.44    3.06
  -1   1  17   17.42    3.21
  -1  -1  17   11.96    2.85
  -1   1  17   15.84    3.10
  -1  -1  16    8.96    2.50
  -1   1  16    9.37    2.46
   1   1 -16    6.76    2.59
   1  -1 -16    6.86    2.75
  -1   1  15   -0.94    1.77
  -1  -1  15   -1.33    1.68
   1   1 -15    2.13    1.93
   1  -1 -15    1.26    1.98
  -1  -1  14  112.43    6.96
  -1   1  14  108.75    6.81
   1  -1 -14  114.30    7.91
   1   1 -14  112.67    7.75
  -1   1  14  109.92   14.31
  -1  -1  14  104.28   14.09
  -1   1  14  124.03   14.82
  -1  -1  14  131.38   15.25
   1   1 -14  115.24   16.28
   1  -1 -14   94.92   14.96
   1  -1 -14   92.49   14.29
   1   1 -14   94.25   14.10
  -1  -1  13    7.32    4.08
  -1   1  13    8.46    4.53
   1  -1 -13   11.59    2.45
   1   1 -13   11.35    2.47
   1   1 -13    8.79    4.63
   1  -1 -13   10.83    5.22
  -1  -1  13   11.11    4.47
  -1   1  13   11.94    4.61
   1  -1 -13    9.37    5.79
   1   1 -13   12.70    5.84
  -1  -1  13    9.01    2.21
  -1   1  13   11.62    2.33
   1   1 -12    4.51    3.45
   1  -1 -12   -3.42    5.08
  -1  -1  12    5.78    2.88
  -1   1  12    2.58    4.31
   1   1 -12    7.14    4.33
   1  -1 -12    6.86    5.25
  -1  -1  12    1.34    3.43
  -1   1  12   -0.54    3.67
   1   1 -11    2.78    3.32
   1  -1 -11    0.95    4.20
  -1   1  11   -7.85    3.97
  -1  -1  11   -1.54    3.34
   1   1 -11    4.38    4.18
   1  -1 -11   -2.46    4.88
  -1  -1  11   -1.47    3.84
  -1   1  11   -5.42    4.51
  -1  -1  10    2.03    3.44
  -1   1  10    3.00    3.43
   1  -1 -10   -4.14    5.19
   1   1 -10   -2.68    4.70
  -1  -1  10   -1.76    4.01
  -1   1  10   -0.72    3.82
  -1   1  10    4.99    2.21
   1  -1 -10    4.16    4.46
   1   1 -10    4.99    4.33
  -1   1   9   10.03    3.88
  -1  -1   9    9.54    4.56
   1  -1  -9    6.00    4.60
   1   1  -9    8.18    4.28
  -1  -1   9   10.40    3.64
  -1   1   9    8.66    3.55
  -1   1   9   16.78    3.35
   1   1  -9   15.63    5.72
   1  -1  -9   21.11    6.25
  -1  -1   8   16.55    6.48
  -1   1   8    9.97    7.13
   1  -1  -8   10.44    7.82
   1   1  -8   11.38    7.76
  -1  -1   8   14.07    9.42
  -1   1   8   18.55    8.78
  -1   1   8   14.49    3.72
  -1  -1   8   13.51    2.65
   1  -1  -8    5.77    7.14
   1   1  -8   14.68    8.86
  -1   1   7   37.00    6.48
  -1  -1   7   41.69    6.52
  -1  -1   7   40.85    6.00
  -1   1   7   37.24    5.92
  -1   1   7   42.43    4.77
   1   1  -7   41.41    6.63
   1  -1  -7   39.13    6.48
   1   1  -7   39.95    6.52
   1  -1  -7   35.41    6.33
   1   1  -7   37.91    3.35
   1   1  -6  512.36   18.39
   1  -1  -6  511.67   18.51
  -1   1   6  483.58   17.55
  -1  -1   6  487.45   17.56
  -1   1   6  502.60   17.76
  -1  -1   6  512.87   17.66
  -1   1   6  490.31   14.37
   1   1  -6  473.07   18.75
   1  -1  -6  466.60   18.92
   1   1  -5 3383.91   42.12
   1  -1  -5 3398.00   42.36
  -1   1   5 3394.24   41.51
  -1  -1   5 3401.79   41.63
  -1  -1   5 3325.89   40.16
  -1   1   5 3227.42   39.84
  -1   1   5 3181.35   33.10
   1   1  -5 3241.62   43.40
   1  -1  -5 3275.17   43.65
  -1   1   4 2297.70   29.54
  -1  -1   4 2258.33   29.16
  -1   1   4 2309.58   26.16
   1   1  -4 2279.05   31.74
   1  -1  -4 2347.34   32.55
  -1  -1   3  647.40   14.26
  -1   1   3  605.46   14.26
   1   1  -3  603.94   14.27
   1  -1  -3  610.53   14.27
  -1  -1   3  629.97   13.38
  -1   1   3  601.40   13.20
  -1   1   3  593.42   12.00
   1   1  -3  565.11    8.37
   1   1  -3  672.50   14.53
   1  -1  -3  625.92   14.48
   1  -1  -2  187.44    6.42
   1   1  -2  184.39    6.31
  -1   1   2  169.48    6.02
  -1  -1   2  181.42    6.31
   1  -1  -2  172.31    6.36
   1   1  -2  181.81    6.39
  -1   1   2  169.90    5.80
  -1  -1   2  180.17    5.93
   1   1  -2  159.70    3.95
  -1   1   2  169.93    4.18
   1   1  -1  697.83    8.81
   1  -1  -1  737.94    9.31
  -1   1   1  706.75    9.19
  -1  -1   1  690.33    8.96
  -1  -1   1  659.58    8.42
  -1   1   1  714.49    8.84
   1   1  -1  677.78    8.93
   1  -1  -1  732.30    9.44
  -1   1   1  680.84    8.19
   1   1  -1  660.18    7.77
  -1   1   0  541.78    6.45
  -1  -1   0  550.81    6.43
  -1  -1   0  556.67    6.68
  -1   1   0  545.70    6.50
  -1   1   0  599.61    7.63
   1   1   0  576.05    6.82
   1  -1   0  568.46    6.75
   1   1   0  590.18    7.68
  -1   1   0  565.38    7.69
   1   1   1  841.69   10.60
  -1   1  -1  834.89    6.73
  -1   1  -1  847.44    8.58
  -1   1  -1  835.96   10.54
   1   1   1  838.21    9.63
   1  -1   1  838.61   10.20
   1   1   1  798.68    9.93
   1   1   1  833.58   10.25
   1  -1   1  849.79   10.34
  -1   1  -1  839.93   10.06
  -1  -1  -1  807.14    9.84
   1   1   2  647.94   10.53
   1   1   2  638.18    9.43
   1   1   2  636.39   11.76
   1  -1   2  662.79   12.15
   1  -1   2  645.07   11.72
   1   1   2  621.56   11.59
  -1  -1  -2  631.90   11.21
  -1   1  -2  669.43   11.58
   1   1   3  502.30   13.39
   1  -1   3  512.53   13.12
   1  -1   3  539.65   13.11
   1   1   3  553.57   13.34
   1   1   3  548.98   11.05
  -1  -1  -3  523.05   12.99
  -1   1  -3  538.18   13.01
  -1   1  -4 1487.56   25.39
  -1  -1  -4 1523.90   25.60
   1  -1   4 1462.13   24.93
   1   1   4 1506.46   25.09
   1   1   4 1463.31   19.57
   1  -1   5 2235.02   34.91
   1   1   5 2264.49   35.44
   1   1   5 2314.24   34.57
   1  -1   5 2303.95   34.33
  -1   1  -5 2301.71   35.39
  -1  -1  -5 2331.03   35.78
  -1   1  -5 2339.40   34.61
  -1  -1  -5 2295.69   34.73
   1  -1   6  156.44    5.36
   1   1   6  173.21    8.21
  -1   1  -6  179.24   11.48
  -1  -1  -6  193.20   12.01
   1  -1   6  181.85   11.40
   1   1   6  187.90   11.49
  -1  -1  -6  196.85   11.92
  -1   1  -6  208.53   11.82
   1   1   6  203.74   11.88
   1  -1   6  211.15   11.97
   1   1   7   -0.16    3.84
   1  -1   7   -3.67    4.11
  -1   1  -7    0.24    3.48
  -1  -1  -7   -1.20    3.68
   1  -1   7    1.05    0.87
   1   1   7    3.09    1.95
  -1  -1  -7    3.69    4.08
  -1   1  -7   -0.99    4.53
   1  -1   7   -2.65    4.18
   1   1   7   -1.16    3.84
   1   1   8   81.62    6.41
   1   1   8   83.39   10.09
   1  -1   8   76.40   10.24
  -1  -1  -8   70.05    9.83
  -1   1  -8   68.96    9.47
   1   1   8   68.18    9.73
  -1   1  -8   61.59    8.16
   1  -1   8   81.20    9.87
  -1  -1  -8   63.67    8.59
  -1   1  -9   31.00    4.17
  -1  -1  -9   36.56    7.90
  -1   1  -9   34.43    7.41
   1   1   9   33.16    7.14
   1  -1   9   31.58    6.94
   1   1   9   35.15    7.00
   1  -1   9   35.94    7.34
  -1   1  -9   28.27    6.65
  -1  -1  -9   25.47    6.41
   1   1   9   36.54    4.46
   1   1  10    6.91    4.96
   1  -1  10   10.84    5.37
  -1  -1 -10   14.43    6.33
  -1   1 -10   17.48    6.30
  -1  -1 -10    4.45    4.13
  -1   1 -10   10.67    4.99
   1  -1  10   12.53    6.21
   1   1  10   11.78    6.13
   1  -1  11   25.91    6.29
   1   1  11   25.58    6.54
  -1  -1 -11   29.19    6.57
  -1   1 -11   21.29    5.73
  -1  -1 -11   25.68    6.73
  -1   1 -11   17.59    6.03
   1   1  11   23.80    6.30
   1  -1  11   27.96    6.85
   1  -1  12   17.91    5.28
   1   1  12   19.73    5.65
  -1  -1 -12   20.24    6.26
  -1   1 -12   14.39    5.32
   1   1  12   15.82    5.12
   1  -1  12   16.90    5.48
  -1   1 -12   14.86    5.15
  -1  -1 -12   18.75    6.27
   1   1  13    2.42    3.26
   1  -1  13    3.30    3.72
  -1  -1 -13   -2.74    4.94
  -1   1 -13   -0.49    4.15
  -1   1 -13    1.58    1.46
  -1  -1 -13    0.84    1.36
   1  -1  13    3.25    3.00
   1   1  13   -0.42    2.69
   1   1  13   -0.14    1.40
   1  -1  13    1.16    1.19
  -1   1 -13    3.69    3.31
  -1  -1 -13    1.80    3.70
   1  -1  14    7.21    3.97
   1   1  14   15.25    5.47
  -1   1 -14    8.11    3.82
  -1  -1 -14    9.33    5.62
   1  -1  14   22.09    7.51
   1   1  14   19.51    7.17
   1   1  14   14.00    3.02
   1  -1  14   17.07    3.08
  -1   1 -14   22.36    4.13
  -1  -1 -14   23.77    4.33
  -1  -1 -14   25.34    9.91
  -1   1 -14   21.14    8.50
   1   1  15    0.71    1.39
   1  -1  15    1.22    1.57
  -1  -1 -15   -2.97    2.25
  -1   1 -15   -0.25    1.75
  -1   1 -16   50.71    5.50
  -1  -1 -16   48.27    5.40
   1  -1  16   62.52    5.63
   1   1  16   63.68    5.58
   1   1  17   13.34    2.91
  -1  -1 -17    8.68    2.83
  -1   1 -17    6.00    2.40
   1  -1  17    8.71    2.52
   1   1  17    7.30    2.29
   1   1  18   14.72    2.87
  -1  -1 -18    9.75    2.66
  -1   1 -18    9.87    2.80
   1  -1  18   13.77    2.65
   1   1  18    9.59    2.45
   1   1  19    3.51    1.56
   1  -1  19    3.54    1.83
   1  -1  19   -0.48    1.42
   1   1  19   -1.70    1.74
  -1  -1 -19    0.61    1.66
  -1   1 -19    0.67    1.61
  -1  -1 -20   36.59    3.32
  -1   1 -20   32.56    3.17
   1  -1  20   37.95    2.96
   1   1  20   37.71    2.92
   1  -1  20   29.13    2.54
   1   1  20   27.54    2.49
   1   1  21    0.83    0.56
   1  -1  21    0.21    0.48
   1   1  21    0.03    0.54
   1  -1  21   -1.56    0.74
  -1   1 -21   -1.16    0.76
  -1  -1 -21   -0.77    0.80
  -1   2  21   16.30    1.43
  -1  -2  21   16.64    1.39
   1   2 -21    8.98    1.28
   1  -2 -21   11.51    1.45
  -1   2  21   15.87    1.43
   1  -2 -20    0.26    1.23
   1   2 -20    0.60    1.27
  -1  -2  20    3.09    1.22
  -1   2  20    1.18    1.16
  -1  -2  20    1.34    1.10
  -1   2  20   -1.02    1.22
  -1   2  19   19.35    1.99
  -1  -2  19   27.61    2.93
  -1   2  19   24.51    2.88
   1   2 -19   21.29    3.28
   1  -2 -19   23.82    3.51
  -1  -2  19   20.85    2.77
  -1   2  19   17.54    2.58
  -1   2  18    4.99    2.34
  -1   2  18    1.06    1.18
   1   2 -18    1.01    2.16
   1  -2 -18   -0.67    2.04
  -1   2  18    0.98    1.64
  -1  -2  18    1.22    1.79
   1   2 -17   20.10    3.71
   1  -2 -17   18.77    3.68
  -1  -2  17   28.53    3.71
  -1   2  17   24.75    3.57
  -1   2  17   32.26    3.84
  -1   2  16    2.09    1.54
  -1  -2  16    0.31    1.50
   1  -2 -16    0.75    1.92
   1   2 -16    0.48    1.90
  -1   2  15    6.31    2.39
  -1  -2  15    4.12    1.92
  -1   2  15    0.86    1.51
   1  -2 -15    0.82    1.91
   1   2 -15    1.16    1.71
  -1  -2  14   -0.42    3.07
  -1   2  14   -1.73    3.30
   1  -2 -14   -3.23    3.81
   1   2 -14   -4.11    3.95
  -1  -2  14    0.08    1.27
  -1   2  14   -0.36    1.22
   1  -2 -14    1.40    3.49
   1   2 -14   -1.67    3.74
  -1  -2  14   -4.95    4.02
  -1   2  14    1.39    2.65
   1   2 -14   -0.70    1.67
   1  -2 -14    2.94    2.06
  -1  -2  13   -1.98    4.22
  -1   2  13   -3.76    4.94
   1  -2 -13   -1.71    5.77
   1   2 -13   -3.41    5.44
  -1  -2  13    0.68    1.11
  -1   2  13    1.11    1.14
   1   2 -13   -3.82    4.85
   1  -2 -13   -4.78    4.64
  -1   2  13   -1.43    3.49
  -1  -2  13    0.32    3.32
   1  -2 -13    0.20    1.52
   1   2 -13    0.33    1.57
   1  -2 -12    1.28    3.50
   1   2 -12    3.58    3.75
  -1  -2  12    1.90    2.70
  -1   2  12    5.96    3.71
  -1   2  12    2.69    2.84
  -1  -2  12    7.30    4.17
   1  -2 -12    4.06    4.82
   1   2 -12    5.51    3.51
   1  -2 -11    3.01    3.93
   1   2 -11    4.40    4.11
  -1  -2  11    1.64    2.52
  -1   2  11    0.83    2.82
   1  -2 -11    2.24    3.34
   1   2 -11   -1.79    3.95
  -1  -2  11    5.31    4.12
  -1   2  11    6.28    4.31
  -1   2  11    7.09    2.93
   1  -2 -10   10.44    5.59
   1   2 -10   11.84    5.80
  -1   2  10    9.46    4.61
  -1  -2  10    7.29    3.51
   1   2 -10    7.65    4.20
   1  -2 -10    6.43    4.20
  -1  -2  10   10.45    4.69
  -1   2  10    5.82    4.03
  -1   2  10    6.82    2.46
  -1   2  10    6.37    2.68
   1  -2  -9   22.08    6.84
   1   2  -9   23.14    6.43
   1  -2  -9    6.65    3.53
   1   2  -9   12.27    4.63
  -1  -2   9   22.90    5.69
  -1   2   9   23.26    5.84
  -1   2   9   24.70    4.78
  -1   2   9   14.12    3.95
  -1  -2   9   18.02    4.61
   1  -2  -8   84.25   10.02
   1   2  -8   82.58    9.62
  -1   2   8   81.97    7.91
  -1   2   8   74.03    9.18
  -1  -2   8   77.65    9.17
  -1   2   8   90.48    9.82
  -1  -2   8   85.93    9.75
   1  -2  -8   81.02   11.14
   1   2  -8   69.32    9.84
  -1   2   7   -0.65    3.55
  -1  -2   7    1.79    3.62
   1   2  -7   -4.31    4.25
   1  -2  -7    0.43    4.10
   1   2  -7   -6.33    4.61
   1  -2  -7   -3.21    4.55
  -1   2   7    1.15    2.65
  -1  -2   7    0.78    2.77
  -1   2   7    1.77    2.88
   1   2  -7    1.01    1.19
   1   2  -6   73.38    4.76
   1  -2  -6   89.08    8.01
   1   2  -6   85.30    7.84
  -1   2   6   78.16    6.73
  -1   2   6   72.95    7.08
  -1  -2   6   83.94    7.41
   1   2  -6   66.49    7.30
   1  -2  -6   72.39    7.83
  -1  -2   6   81.92    7.45
  -1   2   6   85.47    7.63
  -1  -2   5   21.25    3.65
  -1   2   5   17.52    3.46
   1  -2  -5   15.96    3.51
   1   2  -5   17.95    3.73
   1  -2  -5   20.25    3.96
   1   2  -5   21.95    3.97
   1   2  -5   18.30    2.42
  -1   2   5   24.32    3.96
  -1  -2   5   22.55    3.67
  -1   2   5   21.98    3.71
   1   2  -4   80.69    5.96
   1  -2  -4   88.01    6.37
  -1   2   4   77.90    6.10
  -1  -2   4   79.80    5.74
  -1   2   4   80.49    5.72
   1   2  -4   77.67    4.52
  -1  -2   4   86.49    6.30
  -1   2   4   79.29    6.14
   1  -2  -4   76.68    6.12
   1   2  -4   73.99    5.95
   1  -2  -3  242.51    9.20
   1   2  -3  241.06    8.99
  -1  -2   3  248.58    8.43
  -1   2   3  228.50    8.25
   1   2  -3  258.56    9.20
   1  -2  -3  258.51    9.29
   1   2  -3  225.06    6.93
  -1  -2   3  254.56    9.21
  -1   2   3  249.64    9.23
   1   2  -2  307.18    8.01
   1  -2  -2  333.49    8.72
   1   2  -2  332.72    8.60
   1   2  -2  322.90    8.41
   1  -2  -2  331.91    8.64
  -1   2   2  324.03    7.91
  -1  -2   2  319.59    7.81
  -1   2   2  328.94    8.68
  -1  -2   2  326.20    8.63
  -1   2   2  355.14    8.33
   1   2  -1 1334.56   12.33
   1  -2  -1 1348.62   12.67
   1   2  -1 1346.07   12.56
   1  -2  -1 1337.65   12.87
  -1   2   1 1328.74   11.99
   1   2  -1 1313.79   15.89
  -1   2   1 1337.01   12.66
  -1  -2   1 1314.08   12.38
   1   2   0  236.78    6.72
   1   2   0  232.46    4.18
   1  -2   0  237.79    4.18
  -1   2   0  243.62    6.98
  -1   2   0  234.21    6.95
  -1  -2   0  233.70    4.18
  -1   2   0  231.00    4.14
  -1  -2   0  219.78    4.12
  -1   2   0  233.46    4.14
  -1   2   0  253.78    6.80
  -1   2  -1 1243.22   12.14
  -1  -2  -1 1266.88   12.35
  -1   2  -1 1253.53   13.56
   1   2   1 1328.41   16.98
  -1   2  -1 1324.38   15.73
  -1   2  -1 1238.23   16.24
   1   2   1 1257.88   12.47
   1  -2   1 1258.25   12.43
   1   2   1 1231.13   16.11
  -1   2  -2  808.61    9.50
  -1  -2  -2  797.00   12.78
  -1   2  -2  808.23   12.79
   1  -2   2  814.31   13.26
   1   2   2  801.93   13.35
   1   2   2  801.13   13.39
   1  -2   2  811.36   13.46
  -1   2  -2  860.40   12.86
   1   2   2  823.94   14.37
  -1   2  -2  817.27   14.15
   1   2   3  501.63   11.81
  -1   2  -3  487.13   11.77
   1   2   3  479.83   12.90
   1  -2   3  485.20   12.47
   1   2   3  481.11   12.61
  -1   2  -3  496.97   12.31
  -1  -2  -3  499.70   12.23
   1  -2   3  489.84   12.60
   1   2   3  493.03   12.86
  -1   2  -3  462.09   12.35
  -1  -2  -3  471.85   12.73
  -1   2  -4  165.69    7.34
   1   2   4  166.52    7.34
   1   2   4  177.23    8.15
   1   2   4  153.56    8.29
   1  -2   4  160.65    8.32
  -1  -2  -4  175.32    8.50
  -1   2  -4  163.54    8.28
   1  -2   4  170.12    8.72
   1   2   4  160.07    8.63
  -1   2  -4  160.72    8.49
  -1  -2  -4  160.47    8.61
   1   2   5   73.35    5.39
  -1   2  -5   72.39    5.39
  -1   2  -5   77.82    6.50
  -1  -2  -5   74.02    6.41
   1   2   5   71.05    5.90
   1  -2   5   68.53    6.29
   1   2   5   66.73    6.34
   1  -2   5   72.98    6.66
   1   2   5   65.41    6.20
  -1   2  -5   66.94    6.39
  -1  -2  -5   69.90    6.55
   1  -2   6   10.65    3.73
   1   2   6    4.81    3.03
  -1  -2  -6    4.06    2.98
  -1   2  -6    3.70    2.97
   1  -2   6    7.20    3.14
   1   2   6    6.78    3.22
  -1  -2  -6    5.78    2.55
  -1   2  -6    4.57    2.61
   1  -2   6    6.73    0.98
   1   2   6    8.76    2.75
   1   2   6    9.20    2.69
  -1   2  -6   10.36    2.63
   1  -2   7   16.04    4.90
   1   2   7   22.52    5.49
  -1   2  -7   15.80    5.21
  -1  -2  -7   15.54    5.22
  -1  -2  -7   20.52    4.93
  -1   2  -7   18.70    4.93
   1   2   7   19.77    3.52
   1   2   7   22.13    4.03
   1   2   7   10.67    3.79
   1  -2   7   14.20    3.98
  -1   2  -7   17.62    3.35
  -1  -2  -8  399.44   19.39
  -1   2  -8  405.84   19.43
   1   2   8  397.48   19.41
   1  -2   8  421.72   19.48
  -1   2  -8  351.02   13.83
   1   2   8  384.97   14.47
   1  -2   8  425.25   20.44
   1   2   8  413.65   20.11
  -1  -2  -8  406.26   21.09
  -1   2  -8  391.47   20.19
   1   2   8  432.02   15.80
  -1   2  -9   40.48    8.60
  -1  -2  -9   41.27    8.48
   1   2   9   45.32    8.67
   1  -2   9   50.22    9.08
   1   2   9   48.60    5.54
  -1   2  -9   38.51    4.91
   1   2   9   53.37    6.04
  -1  -2  -9   56.08    9.82
  -1   2  -9   49.28   10.02
   1  -2   9   59.99    9.38
   1   2   9   52.74    9.59
   1  -2  10    7.49    3.90
   1   2  10    6.24    3.37
  -1   2 -10   11.78    4.94
  -1  -2 -10   11.27    5.20
  -1   2 -10    5.47    3.08
  -1  -2 -10    4.42    3.20
   1   2  10   10.89    5.23
   1  -2  10    6.67    3.79
   1   2  11   13.89    4.85
   1  -2  11   15.25    4.47
  -1   2 -11   16.76    5.25
  -1  -2 -11   19.42    6.53
  -1  -2 -11   11.25    4.18
  -1   2 -11   14.73    4.70
   1   2  11   19.27    5.97
   1  -2  11   21.42    5.76
   1  -2  12    5.69    2.91
   1   2  12    4.44    2.66
   1  -2  12    0.56    2.99
   1   2  12   -1.48    2.84
  -1   2 -12    7.60    3.90
  -1  -2 -12    4.93    3.12
  -1   2 -12   -3.75    5.32
  -1  -2 -12    3.50    4.04
   1   2  13   39.05    4.07
   1  -2  13   33.90    3.79
  -1   2 -13   38.61    4.49
  -1  -2 -13   41.33    4.58
   1   2  13   33.55    8.32
   1  -2  13   35.26    8.22
  -1   2 -13   34.03    8.13
  -1  -2 -13   35.77    8.65
   1   2  13   37.41    8.30
   1  -2  13   39.47    8.51
  -1  -2 -13   41.93    9.62
  -1   2 -13   40.00    9.45
   1   2  14    5.60    4.14
   1  -2  14    6.40    3.94
  -1  -2 -14    5.79    2.30
  -1   2 -14    6.30    2.23
   1  -2  14    7.45    2.15
   1   2  14    7.49    2.13
  -1   2 -14    5.42    3.16
  -1  -2 -14    3.48    3.27
   1  -2  14    3.07    2.72
   1   2  14    1.72    3.02
  -1  -2 -14    3.89    4.07
  -1   2 -14    8.82    4.90
  -1  -2 -15   25.89    4.03
  -1   2 -15   22.51    3.74
   1   2  15   25.34    3.59
   1  -2  15   26.25    3.70
  -1   2 -16   11.48    2.81
  -1  -2 -16    6.64    2.58
   1   2  16   12.84    2.69
   1  -2  16   11.78    2.59
   1   2  16   18.29    3.23
  -1   2 -17    3.08    1.98
  -1  -2 -17    3.01    2.42
   1   2  17    5.89    1.55
   1   2  17    6.38    2.54
   1  -2  17    7.43    2.34
   1   2  17   10.76    2.82
   1   2  18    3.09    1.97
   1  -2  18   -1.24    1.48
   1   2  18    0.24    1.45
  -1  -2 -18   -1.81    2.17
  -1   2 -18   -0.12    1.75
   1   2  19   12.61    2.31
  -1   2 -19    8.35    2.28
  -1  -2 -19    9.21    2.69
   1  -2  19    6.91    1.77
   1   2  19    5.42    1.76
   1  -2  20   19.69    2.09
   1   2  20   17.36    2.00
  -1  -2 -20   20.11    2.51
  -1   2 -20   21.55    2.56
   1  -2  20   22.60    2.23
   1   2  20   21.72    2.22
   1  -2  21   24.85    1.66
   1   2  21   22.01    1.61
  -1  -3  20    5.28    1.25
  -1   3  20    5.89    1.31
   1  -3 -20    3.41    1.23
   1   3 -20    4.37    1.23
  -1   3  20    4.65    1.12
  -1  -3  20    5.49    1.13
   1  -3 -19   20.38    3.02
   1   3 -19   19.62    2.80
  -1   3  19   25.67    2.86
  -1  -3  19   23.17    2.59
  -1   3  19   19.45    2.52
  -1   3  19   17.22    1.97
  -1  -3  18   -0.33    1.30
  -1   3  18    0.41    1.22
  -1   3  18   -0.60    1.19
  -1   3  18    0.76    1.96
   1   3 -18   -0.51    1.55
   1  -3 -18   -1.78    1.84
  -1  -3  17    2.73    1.65
  -1   3  17    2.09    1.68
  -1   3  17    3.98    2.37
  -1   3  17    1.66    1.34
   1  -3 -17    0.77    1.94
   1   3 -17    0.32    1.63
  -1   3  16   11.94    2.91
   1   3 -16    7.58    2.07
  -1   3  16   10.37    2.51
  -1  -3  16    7.51    2.46
   1  -3 -16    6.96    2.70
   1   3 -16    2.56    1.88
   1  -3 -15   -1.95    2.46
   1   3 -15   -2.86    2.06
  -1  -3  15   -2.08    1.81
  -1   3  15   -2.34    1.96
  -1   3  15    3.23    1.98
   1   3 -15   -1.36    1.19
  -1   3  14    5.38    3.42
  -1  -3  14    6.59    3.98
  -1   3  14    7.82    2.57
   1   3 -14    3.03    2.26
   1  -3 -14   -1.38    3.82
   1   3 -14    5.63    2.43
   1  -3 -14    5.25    2.36
  -1   3  14    2.37    2.70
  -1  -3  14    0.98    2.38
  -1   3  14    4.07    1.85
  -1  -3  14    6.06    2.41
   1  -3 -14    0.31    3.48
   1   3 -14    9.34    5.53
   1   3 -13  163.31   18.41
   1  -3 -13  158.51   18.47
  -1   3  13  184.78    7.82
   1  -3 -13  158.61   17.74
   1   3 -13  161.17   17.52
  -1  -3  13  176.23   16.67
  -1   3  13  182.51   17.32
   1  -3 -13  176.04    9.22
   1   3 -13  162.91    8.78
  -1  -3  13  160.35    7.95
  -1   3  13  168.74    8.13
  -1   3  13  170.10   17.09
  -1  -3  13  146.17   15.82
  -1   3  12   11.52    4.74
  -1  -3  12   21.05    6.11
   1   3 -12   10.93    5.42
   1  -3 -12   18.66    7.27
   1   3 -12   15.42    6.09
   1  -3 -12   14.40    5.93
  -1   3  12   16.60    6.15
  -1  -3  12   15.03    6.00
   1   3 -11  399.67   24.11
   1  -3 -11  401.93   24.87
  -1  -3  11  462.60   25.38
  -1   3  11  416.35   24.08
  -1   3  11  472.07   25.08
  -1  -3  11  488.33   24.95
  -1   3  11  445.18   20.06
  -1   3  11  421.01   19.57
   1  -3 -11  467.30   28.50
   1   3 -11  451.08   27.23
   1  -3 -10   14.89    5.72
   1   3 -10   18.84    6.02
  -1   3  10   11.59    3.89
  -1  -3  10   16.19    4.82
   1   3 -10   11.61    4.20
   1  -3 -10   15.68    5.07
  -1  -3  10   23.01    6.09
  -1   3  10   22.01    5.74
  -1   3  10   23.24    4.85
  -1   3  10   22.27    4.95
   1  -3  -9  504.67   24.29
   1   3  -9  481.13   23.36
  -1  -3   9  518.57   23.62
  -1   3   9  510.72   23.54
  -1   3   9  512.79   22.72
  -1  -3   9  534.65   23.47
  -1   3   9  554.90   21.05
   1  -3  -9  533.90   26.40
   1   3  -9  530.93   25.88
  -1   3   9  518.49   20.21
   1  -3  -8   97.61   10.11
   1   3  -8   98.73    9.99
  -1  -3   8  116.35   10.72
  -1   3   8  117.25   10.75
  -1   3   8  113.58   10.24
  -1  -3   8  126.19   10.48
  -1   3   8  122.33   10.06
  -1   3   8  129.47    9.90
   1  -3  -8  126.80   12.31
   1   3  -8  121.10   11.71
  -1  -3   7   13.66    3.92
  -1   3   7    7.27    3.68
   1   3  -7   15.95    2.94
  -1  -3   7    7.57    3.30
  -1   3   7    5.49    2.66
   1  -3  -7    4.49    3.18
   1   3  -7    7.32    3.12
  -1   3   7   13.03    4.50
  -1   3   7   20.60    4.60
   1   3  -7   18.82    5.51
   1  -3  -7    7.50    3.65
  -1   3   6    1.05    2.61
  -1  -3   6    2.99    2.72
   1   3  -6    8.25    2.43
  -1  -3   6    2.51    2.16
  -1   3   6    3.20    2.47
   1   3  -6   -1.05    3.30
   1  -3  -6   -0.28    3.42
  -1   3   6    8.06    3.65
  -1   3   6    6.37    3.07
   1   3  -6    1.32    2.93
   1  -3  -6    0.16    3.92
  -1   3   5    6.61    2.64
  -1  -3   5    5.93    2.66
   1   3  -5    7.73    2.23
  -1   3   5    4.81    2.10
  -1  -3   5    3.39    1.87
   1  -3  -5    8.77    3.07
   1   3  -5    9.80    2.98
  -1   3   5   10.95    3.53
  -1   3   5   11.63    3.53
   1   3  -5    4.89    2.49
   1  -3  -5    6.42    2.87
  -1   3   4    3.62    1.87
  -1  -3   4    0.21    1.44
   1   3  -4    4.82    1.86
  -1  -3   4    2.28    1.52
  -1   3   4    2.48    1.37
   1   3  -4    6.29    2.22
   1  -3  -4    3.07    2.12
  -1   3   4    4.41    2.37
  -1   3   4    3.61    2.29
   1   3  -4    3.83    1.90
   1  -3  -4    2.59    1.89
  -1  -3   3   12.47    2.51
   1  -3  -3   16.61    2.59
  -1   3   3   14.44    2.41
   1   3  -3   18.48    2.71
  -1   3   3   18.28    2.76
  -1   3   3   13.64    2.13
  -1  -3   3   13.63    2.19
   1  -3  -3   16.47    2.67
   1   3  -3   13.86    2.42
   1   3  -3   16.90    2.74
   1   3  -2  177.16    6.70
   1  -3  -2  182.13    6.89
  -1   3   2  177.74    6.67
  -1  -3   2  184.16    6.89
   1   3  -2  191.04    6.37
   1  -3  -2  194.78    6.83
  -1  -3   2  170.11    5.91
  -1   3   2  180.98    6.11
   1   3  -1 2628.90   27.43
   1   3  -1 2600.69   16.40
   1  -3  -1 2527.31   16.85
  -1  -3   1 2434.76   16.54
  -1   3   1 2509.28   17.17
   1   3  -1 2521.12   26.58
  -1   3   1 2565.66   16.20
  -1  -3   1 2546.14   16.23
  -1   3   1 2637.05   27.32
   1  -3  -1 2509.26   16.90
   1   3  -1 2497.50   16.43
  -1   3   0 3278.46   30.37
  -1   3   0 3260.39   30.93
  -1  -3  -1 2713.64   17.34
  -1   3  -1 2708.52   17.37
   1  -3   1 2732.22   17.77
   1   3   1 2735.11   17.55
  -1   3  -1 2646.85   25.01
   1   3   1 2628.62   17.84
   1   3   1 2615.95   27.95
  -1   3  -1 2704.63   29.29
  -1   3  -1 2706.40   28.02
  -1   3  -2 1235.30   16.40
  -1  -3  -2 1207.57   16.78
  -1   3  -2 1253.34   15.78
   1   3   2 1220.33   16.37
   1  -3   2 1244.39   16.37
   1   3   2 1262.51   20.81
  -1   3  -2 1286.80   19.07
  -1   3  -2 1266.72   20.55
  -1  -3  -2 1231.71   15.98
  -1   3  -2 1197.36   15.86
   1  -3   2 1200.31   16.16
   1   3   2 1230.11   16.64
  -1   3  -3  125.41    6.39
  -1  -3  -3  130.20    6.67
   1   3   3  139.20    7.83
   1  -3   3  134.39    6.61
   1   3   3  134.48    6.59
   1   3   3  130.56    7.37
  -1   3  -3  128.83    6.89
  -1   3  -3  126.44    6.15
  -1  -3  -3  131.80    6.28
   1   3   3  124.85    6.39
   1  -3   3  126.84    6.33
  -1   3  -4   69.62    5.77
  -1  -3  -4   71.50    5.98
   1   3   4   80.35    6.26
   1   3   4   70.73    5.72
   1  -3   4   73.86    5.78
  -1   3  -4   72.42    5.48
   1   3   4   72.38    5.74
  -1   3  -4   76.98    5.69
  -1  -3  -4   73.30    5.61
   1   3   4   68.70    5.58
   1  -3   4   75.65    5.62
  -1  -3  -5  122.65    8.84
  -1   3  -5  114.31    8.19
   1   3   5  133.76    8.55
   1  -3   5  121.14    8.44
   1   3   5  122.59    8.42
  -1   3  -5  124.05    7.57
   1   3   5  119.19    7.61
  -1  -3  -5  124.17    8.21
  -1   3  -5  118.44    7.99
   1  -3   5  126.67    8.15
   1   3   5  120.81    8.37
  -1  -3  -6   44.96    6.30
  -1   3  -6   37.09    5.50
   1   3   6   53.83    6.17
   1  -3   6   48.11    6.20
   1   3   6   45.81    6.35
  -1   3  -6   42.68    4.98
   1   3   6   50.79    5.54
  -1  -3  -6   42.67    5.85
  -1   3  -6   42.46    5.50
   1   3   6   42.77    5.85
   1  -3   6   45.19    5.60
  -1  -3  -7   91.25    9.75
  -1   3  -7   85.92    9.35
   1   3   7  105.23    8.91
   1   3   7   99.56    9.55
   1  -3   7  101.11    9.80
  -1   3  -7   94.74    7.46
   1   3   7   94.48    7.87
  -1  -3  -7   93.26    9.11
  -1   3  -7   80.66    8.37
   1  -3   7   97.54    8.98
   1   3   7   93.90    9.13
   1   3   8   56.12    6.77
   1  -3   8   57.74    8.29
   1   3   8   50.03    8.05
  -1   3  -8   50.63    5.92
   1   3   8   50.68    6.16
  -1  -3  -8   59.21    9.52
  -1   3  -8   49.63    8.19
   1   3   8   43.99    6.92
  -1  -3  -8   37.36    7.04
  -1   3  -8   44.99    7.21
   1  -3   8   49.36    7.18
  -1   3  -9   83.42   11.15
  -1  -3  -9   89.16   11.46
   1   3   9   70.60    8.23
   1   3   9   71.95    9.79
   1  -3   9   75.47    9.92
  -1  -3  -9   68.71   10.03
  -1   3  -9   63.76    9.19
   1   3   9   69.29    7.66
  -1   3  -9   75.10    7.33
   1  -3   9   74.31    9.95
   1   3   9   78.34    9.77
   1   3  10   32.34    5.29
   1   3  10   22.67    5.34
   1  -3  10   25.60    5.36
   1   3  10   24.27    6.05
   1  -3  10   25.42    5.08
  -1   3 -10   23.07    5.55
  -1  -3 -10   18.42    5.08
  -1   3 -10   32.22    6.92
  -1  -3 -10   21.98    6.06
  -1   3 -11   56.75    9.36
   1   3  11   45.82    8.06
  -1  -3 -11   48.07    8.73
   1   3  11   50.33    9.32
   1  -3  11   59.16    9.30
   1  -3  11   46.27    9.38
  -1   3 -11   61.09   10.76
  -1  -3 -11   71.07   11.92
  -1  -3 -12  156.32   17.07
  -1   3 -12  148.04   15.78
  -1  -3 -12  167.66   17.73
  -1   3 -12  158.02   16.75
   1  -3  12  165.80   16.29
   1   3  12  143.31   15.55
   1  -3  12  173.26   15.89
   1   3  12  177.80   16.45
   1  -3  13   37.23    8.25
   1   3  13   44.45    8.97
  -1   3 -13   43.14    9.68
  -1  -3 -13   49.86   10.61
  -1  -3 -13   53.64    5.23
  -1   3 -13   51.09    5.04
   1  -3  13   50.46    9.26
  -1  -3 -13   56.48   10.61
  -1   3 -13   40.57    9.22
   1   3  13   39.66    8.34
   1   3  13   47.71    4.54
   1  -3  13   43.16    4.27
  -1  -3 -14  128.68    8.18
  -1   3 -14  118.69    7.90
  -1   3 -14  119.35    7.20
   1  -3  14  124.19    7.35
   1   3  14  120.37    7.36
  -1   3 -14  101.75   14.20
  -1  -3 -14  112.78   15.20
   1   3  14  119.52    6.58
   1   3  14  118.82   14.47
   1  -3  14  116.38   14.71
   1   3  15   14.89    3.03
  -1   3 -15    6.23    1.83
   1   3  15    7.63    2.47
   1  -3  15    6.44    2.61
  -1   3 -15    5.62    2.39
  -1  -3 -15    7.22    2.81
   1  -3  16    4.70    1.82
   1   3  16    5.52    2.16
   1   3  16    6.57    2.32
  -1   3 -16    2.31    1.74
  -1  -3 -16    2.15    1.87
   1   3  16    3.79    1.42
   1   3  17   -0.32    1.65
   1  -3  17   -1.45    1.50
   1   3  17    3.44    2.03
  -1  -3 -17   -0.70    1.75
  -1   3 -17   -2.63    2.10
   1   3  17   -0.57    1.09
  -1   3 -18    2.10    1.71
  -1  -3 -18    0.70    1.52
   1   3  18    4.30    1.82
   1   3  18    3.96    1.26
   1  -3  18    3.32    1.50
   1   3  18    1.66    1.46
   1  -3  19    1.90    1.04
   1   3  19    3.48    1.47
   1   3  19    7.81    1.92
  -1  -3 -19    4.59    1.83
  -1   3 -19    5.65    1.78
   1  -3  20    2.71    0.98
   1   3  20    3.27    1.03
   1  -3  20    1.64    1.00
   1   3  20    1.45    1.04
  -1   3 -20    1.65    0.95
  -1  -3 -20    1.55    1.03
  -1  -4  20   16.20    1.46
  -1   4  20   20.65    1.72
  -1   4  20   20.05    1.96
  -1  -4  20   19.29    1.77
   1   4 -20   13.52    1.50
   1  -4 -20   15.52    1.78
  -1   4  19   15.92    1.85
  -1   4  19   12.47    1.78
  -1  -4  19   14.60    1.85
   1   4 -19   12.97    1.98
   1  -4 -19   12.95    2.17
  -1   4  18    9.93    2.28
   1   4 -18   10.14    2.55
   1  -4 -18   10.49    2.58
  -1   4  18   11.34    2.00
  -1   4  18   12.06    2.28
  -1  -4  18   11.99    2.32
  -1   4  17    5.75    2.16
   1   4 -17    4.81    1.80
   1  -4 -17    5.23    1.99
   1   4 -17    5.24    1.46
  -1   4  17    4.94    1.66
  -1  -4  17    4.66    1.39
  -1   4  17    6.17    1.86
   1  -4 -16   10.87    2.58
   1   4 -16   15.05    2.91
  -1   4  16   16.70    3.08
   1   4 -16   18.96    2.89
  -1   4  16   15.43    2.76
  -1   4  16   16.34    2.81
  -1  -4  16   15.70    2.66
  -1   4  15   97.67    6.40
  -1  -4  15   85.53    5.84
  -1   4  15   82.55    5.87
   1   4 -15   72.41    6.02
   1  -4 -15   79.51    6.43
   1   4 -15   78.07    5.94
   1  -4 -14   -1.61    1.68
   1   4 -14   -2.08    1.83
  -1   4  14   -2.25    1.53
  -1  -4  14   -1.14    1.57
  -1   4  14    1.41    1.79
  -1   4  13   12.79    2.58
   1  -4 -13   -1.76    4.49
   1   4 -13    6.99    3.59
   1  -4 -13    8.26    2.02
   1   4 -13    9.49    2.25
  -1  -4  13   -0.14    3.01
  -1   4  13    8.70    4.47
   1  -4 -13    7.25    3.96
   1   4 -13    8.30    4.15
  -1   4  13   10.03    4.21
  -1  -4  13    9.19    4.11
  -1   4  13    9.74    2.02
  -1  -4  13   11.71    2.29
  -1   4  12    5.66    1.98
  -1  -4  12   -2.06    4.24
  -1   4  12    0.23    3.04
   1   4 -12   -0.59    1.54
   1  -4 -12    0.32    1.18
   1  -4 -12   -0.94    4.05
   1   4 -12   -3.73    4.12
  -1   4  12    1.67    2.31
  -1  -4  12    1.08    2.12
  -1   4  12   -0.29    1.17
  -1  -4  12    1.38    0.82
   1   4 -12    2.03    3.07
   1  -4 -12    2.21    2.55
  -1   4  11   41.49    7.69
  -1  -4  11   42.50    7.74
  -1   4  11   49.21    7.60
   1   4 -11   48.34    8.82
   1  -4 -11   43.02    9.22
  -1   4  11   46.68    6.98
   1   4 -11   40.81    8.03
  -1  -4  11   46.76    7.69
  -1   4  11   42.83    7.93
   1  -4 -11   39.10    8.01
  -1  -4  10    2.91    2.54
  -1   4  10    0.51    2.44
   1   4 -10    6.74    4.35
   1  -4 -10   -2.76    3.37
  -1   4  10   -0.75    2.79
  -1  -4  10   -1.85    2.47
  -1   4  10   -2.30    2.58
  -1   4  10   -0.01    2.04
   1   4 -10   -0.02    2.34
   1  -4 -10   -0.65    2.69
  -1   4   9   36.07    6.51
  -1  -4   9   36.62    6.78
   1  -4  -9   32.62    7.30
   1   4  -9   27.34    6.20
  -1   4   9   32.25    5.68
  -1  -4   9   31.14    5.64
  -1   4   9   42.64    6.47
  -1   4   9   37.87    6.30
   1  -4  -9   31.86    6.44
   1   4  -9   32.10    6.54
  -1   4   8   18.59    5.07
  -1  -4   8   21.25    6.17
  -1  -4   8   15.88    4.50
  -1   4   8    8.16    3.55
   1   4  -8   20.64    5.55
   1  -4  -8   23.91    7.29
   1   4  -8   17.53    5.26
   1  -4  -8   16.72    4.73
  -1   4   8   28.45    5.71
  -1   4   8   22.80    5.27
  -1   4   7  191.63   12.43
   1   4  -7  197.48   10.33
  -1   4   7  207.75   12.97
  -1  -4   7  209.76   13.27
  -1   4   7  212.49   13.46
   1  -4  -7  193.12   13.80
   1   4  -7  199.33   13.29
   1  -4  -7  202.35   13.05
   1   4  -7  206.59   12.93
  -1   4   7  195.28   12.28
  -1  -4   7  209.14   12.25
   1   4  -6   64.20    6.69
  -1   4   6   91.55    8.64
  -1   4   6   90.03    8.59
  -1  -4   6   85.96    8.71
  -1   4   6   90.88    9.64
   1   4  -6   81.99    8.43
   1  -4  -6   78.90    9.57
   1  -4  -6   79.74    8.53
   1   4  -6   79.94    8.33
  -1   4   6   74.07    7.47
  -1  -4   6   77.62    7.67
   1   4  -5  620.45   17.29
  -1   4   5  645.77   20.18
  -1   4   5  609.11   18.32
  -1  -4   5  607.54   18.20
  -1   4   5  695.32   21.82
   1  -4  -5  620.64   19.49
   1   4  -5  610.81   18.68
   1   4  -5  628.07   18.33
   1  -4  -5  620.12   18.53
  -1  -4   5  650.54   17.54
  -1   4   5  629.73   17.65
   1   4  -4  103.40    7.48
  -1   4   4  110.19    9.77
   1   4  -4   90.55    6.72
   1  -4  -4   90.61    6.81
  -1   4   4   95.35    6.96
  -1  -4   4  104.77    7.46
  -1   4   4  121.58    9.22
   1  -4  -4   94.95    6.95
   1   4  -4   95.22    6.69
  -1   4   4   90.85    6.13
  -1  -4   4   90.88    6.10
  -1  -4   3  564.15   12.19
  -1   4   3  568.51   12.37
   1   4  -3  569.58   12.99
  -1   4   3  623.02   18.56
   1   4  -3  611.19   16.07
   1   4  -3  588.29   13.12
   1  -4  -3  595.62   13.44
  -1   4   3  572.33   13.35
  -1  -4   3  583.25   13.38
  -1   4   3  640.59   18.86
   1  -4  -3  588.24   13.63
  -1   4   3  611.83   15.32
   1   4  -2  209.91   10.21
   1   4  -2  150.70    5.58
   1  -4  -2  150.07    5.85
  -1  -4   2  152.16    5.72
  -1   4   2  147.73    5.92
   1  -4  -2  156.16    6.27
   1   4  -2  163.28    5.87
  -1   4   2  213.32    9.20
  -1   4   2  175.05    5.57
  -1  -4   2  160.62    5.35
  -1   4   2  230.48   12.02
   1   4  -1 2349.31   30.38
  -1   4   1 2408.58   30.44
   1   4  -1 2328.02   28.84
  -1   4   1 2407.89   32.59
  -1   4   0  869.92   18.48
   1   4   0  875.91   18.22
  -1   4   0  890.80   18.71
   1   4   0  878.17   18.48
  -1   4  -1 1448.59   22.25
  -1   4  -1 1488.13   24.45
   1   4   1 1408.30   24.61
   1  -4   2  796.56   12.03
   1   4   2  823.77   12.60
  -1   4  -2  778.45   12.05
  -1  -4  -2  800.81   12.49
   1   4   2  797.64   12.60
   1  -4   2  796.84   12.45
  -1   4  -2  831.08   15.57
  -1   4  -2  802.34   12.60
  -1  -4  -2  763.81   13.06
  -1   4  -2  849.80   19.19
  -1   4  -2  841.04   18.16
   1   4   2  891.78   20.23
   1   4   2  850.92   18.25
   1   4   3  200.95   10.89
  -1   4  -3  182.07   10.00
   1   4   3  191.94    7.89
   1  -4   3  178.84    7.66
   1   4   3  221.92   11.55
  -1   4  -3  170.14    7.57
  -1  -4  -3  173.32    8.00
  -1   4  -3  193.17    7.67
  -1  -4  -3  199.22    7.80
   1   4   3  164.67    7.36
   1  -4   3  163.28    7.15
   1   4   4  902.75   22.27
  -1   4  -4  851.06   20.68
   1  -4   4  851.73   19.26
   1   4   4  854.18   19.33
   1   4   4  935.56   23.44
  -1   4  -4  831.73   19.28
  -1  -4  -4  838.90   20.02
  -1  -4  -4  859.53   18.72
  -1   4  -4  850.97   18.66
   1   4   4  860.19   18.99
   1  -4   4  852.53   18.64
   1   4   5  224.12   12.50
  -1   4  -5  237.55   11.78
   1   4   5  238.11   11.82
   1  -4   5  235.62   11.94
   1   4   5  259.67   13.72
  -1   4  -5  224.93   11.71
  -1  -4  -5  221.59   12.47
  -1  -4  -5  230.55   11.22
  -1   4  -5  234.13   11.47
   1  -4   5  228.34   11.05
   1   4   5  237.94   11.54
  -1   4  -6  869.59   23.10
   1   4   6  979.91   24.98
  -1   4  -6  952.23   24.94
  -1  -4  -6  974.13   25.37
   1   4   6  939.25   25.80
   1  -4   6  973.34   26.03
   1   4   6 1022.39   27.41
  -1  -4  -6  963.34   27.45
  -1   4  -6  958.65   26.15
   1   4   6  982.95   25.35
   1  -4   6  982.25   24.80
   1  -4   7   14.72    5.10
   1   4   7   14.79    4.76
  -1   4  -7   13.22    4.63
  -1   4  -7   14.85    4.56
  -1  -4  -7   16.45    5.00
   1   4   7   14.48    5.09
   1   4   7   18.22    5.06
   1  -4   7   12.01    4.13
   1   4   7   13.84    4.52
  -1   4  -7   14.24    4.76
  -1  -4  -7   11.07    4.47
  -1   4  -8  195.82   14.45
  -1  -4  -8  192.65   15.02
   1   4   8  202.33   13.15
   1  -4   8  203.01   13.25
   1   4   8  185.77   13.37
  -1   4  -8  166.65   10.57
   1   4   8  194.57   12.15
  -1  -4  -8  176.82   13.37
  -1   4  -8  184.52   13.29
   1  -4   8  191.11   13.88
   1   4   8  182.86   13.61
  -1  -4  -9   38.50    6.99
  -1   4  -9   39.28    7.02
   1   4   9   43.38    6.50
   1  -4   9   41.31    6.77
  -1   4  -9   35.68    6.38
   1   4   9   37.54    6.60
  -1  -4  -9   44.62    7.32
   1  -4   9   42.96    7.36
   1   4   9   43.96    7.32
   1   4   9   43.44    6.22
  -1   4  -9   42.86    5.60
   1  -4  10    7.82    3.88
   1   4  10    6.22    3.73
  -1  -4 -10    3.79    3.33
  -1   4 -10    4.27    2.86
   1  -4  10    8.56    3.60
   1   4  10    5.58    3.36
   1   4  10    5.10    3.03
   1   4  10    6.88    2.66
  -1  -4 -10    0.51    2.76
  -1   4 -10    0.36    3.36
   1   4  11   44.66    7.94
   1  -4  11   43.88    7.57
  -1   4 -11   34.21    7.17
  -1  -4 -11   39.91    7.69
   1  -4  11   31.70    7.18
   1   4  11   37.76    7.45
  -1   4 -11   36.84    7.72
  -1  -4 -11   35.59    8.48
   1   4  12   19.07    2.75
   1   4  12   18.57    2.74
   1  -4  12   18.37    2.63
  -1  -4 -12   16.66    2.90
  -1   4 -12   16.42    2.78
   1  -4  12   20.49    5.78
   1   4  12   14.89    5.21
  -1  -4 -12   17.68    5.89
  -1   4 -12   22.92    6.39
  -1   4 -12   18.20    5.82
  -1  -4 -12   11.55    5.34
   1  -4  12   15.66    5.07
   1   4  12   17.99    5.57
  -1   4 -13   19.29    3.16
   1  -4  13    7.40    3.80
   1   4  13   11.69    4.81
   1   4  13   11.01    2.49
   1  -4  13   13.62    2.60
   1  -4  13    3.28    3.13
   1   4  13    7.70    3.43
  -1  -4 -13   11.86    2.83
  -1   4 -13   13.10    2.59
  -1   4 -13   17.37    6.39
  -1  -4 -13    9.77    5.05
   1   4  13   13.73    2.58
  -1  -4 -13    4.64    3.38
  -1   4 -13    3.06    3.71
   1   4  14    8.65    2.34
  -1   4 -14    7.10    2.16
  -1  -4 -14    5.71    2.23
  -1   4 -14    7.11    2.47
   1  -4  14   12.41    2.47
   1   4  14    9.24    2.47
   1   4  14   13.85    2.67
   1   4  15   71.76    5.30
  -1  -4 -15   66.07    5.81
  -1   4 -15   60.16    5.49
   1   4  15   72.53    5.67
   1  -4  15   78.34    5.69
  -1   4 -15   68.48    5.67
  -1   4 -16    1.21    1.41
  -1  -4 -16   -0.40    1.82
   1   4  16    5.42    2.06
  -1   4 -16    4.71    1.81
   1   4  16    3.13    1.54
   1   4  16    1.40    1.28
   1  -4  16    2.41    1.50
   1  -4  17   10.15    2.15
   1   4  17    8.86    2.12
   1   4  17   12.55    2.14
  -1  -4 -17    9.91    2.46
  -1   4 -17    8.05    2.27
   1   4  17   13.94    2.72
  -1   4 -17   10.17    1.93
   1   4  18   43.34    3.62
   1  -4  18   44.31    3.66
  -1  -4 -18   42.34    4.15
  -1   4 -18   43.78    3.96
   1   4  18   47.30    3.81
   1   4  18   42.04    3.12
  -1  -4 -19    5.21    1.50
  -1   4 -19    5.29    1.42
   1   4  19    3.18    1.08
   1  -4  19    5.77    1.31
  -1  -4 -20   27.18    2.18
  -1   4 -20   24.98    1.92
   1  -4  20   37.86    2.38
   1   4  20   43.06    2.64
   1   4  20   35.02    2.12
  -1  -5  20    9.81    1.14
   1   5 -19   -0.61    0.51
   1  -5 -19    0.99    0.88
  -1   5  19    2.66    0.90
  -1   5  19    1.27    0.78
  -1   5  19   -0.73    1.14
  -1   5  18    0.30    0.96
  -1   5  18   -0.73    0.82
  -1  -5  18   -1.31    0.89
   1   5 -18   -2.07    1.09
   1  -5 -18   -1.96    1.32
  -1   5  18    0.95    1.58
   1   5 -18   -1.93    1.11
   1   5 -17   28.01    3.30
  -1  -5  17   28.28    2.88
  -1   5  17   24.44    2.79
  -1   5  17   30.69    3.23
  -1   5  17   33.36    3.72
   1  -5 -17   27.39    3.45
   1   5 -17   27.81    3.23
   1   5 -16   55.44    4.91
  -1  -5  16   59.32    4.55
  -1   5  16   55.07    4.42
  -1   5  16   49.19    4.35
  -1   5  16   53.17    4.70
   1   5 -16   48.48    4.58
   1  -5 -16   52.40    4.88
  -1   5  15   49.28    4.33
  -1  -5  15   46.45    4.19
  -1   5  15   49.95    4.68
   1   5 -15   44.18    4.44
   1  -5 -15   45.26    4.70
   1   5 -15   50.87    4.95
  -1   5  15   56.55    4.94
  -1  -5  14   14.69    2.57
  -1   5  14   13.52    2.81
   1  -5 -14   10.26    2.46
   1   5 -14    8.78    2.23
  -1   5  14   11.36    2.37
  -1   5  14   14.81    2.82
   1  -5 -13   47.51   10.64
   1   5 -13   50.93    4.78
   1  -5 -13   56.52    5.06
  -1  -5  13   53.64    4.54
  -1   5  13   57.09    4.69
  -1   5  13   45.75    8.40
   1  -5 -13   48.63    9.72
  -1   5  12   51.11    4.30
  -1   5  12   52.49    4.54
   1  -5 -12   46.44    9.17
  -1  -5  12   40.74    7.97
   1  -5 -12   43.07    4.41
   1   5 -12   51.09    4.60
   1   5 -12   43.99    9.24
   1  -5 -12   34.37    7.72
  -1   5  12   43.15    8.45
  -1  -5  12   50.30    8.59
  -1   5  12   47.69    8.59
   1   5 -12   39.73    7.85
  -1   5  11   61.01    8.72
   1  -5 -11   60.14    9.52
   1   5 -11   51.62    8.83
  -1  -5  11   58.98    8.99
  -1   5  11   70.21    9.62
   1   5 -11   59.41   10.12
   1  -5 -11   55.77   10.03
  -1  -5  11   54.02    8.75
  -1   5  11   60.54    9.00
  -1   5  11   59.17    8.46
  -1   5  11   66.35    4.67
   1  -5 -10    0.66    3.05
   1   5 -10    4.93    3.44
  -1   5  10    5.99    2.87
  -1  -5  10    3.69    2.70
   1   5 -10    6.12    3.17
   1  -5 -10    2.94    2.56
  -1   5  10    6.54    3.42
  -1  -5  10    0.97    1.97
  -1   5  10    4.19    2.48
  -1   5  10    8.85    4.11
   1   5  -9   -2.53    2.47
   1  -5  -9   -0.98    2.55
  -1  -5   9   -3.67    2.71
  -1   5   9   -0.34    1.95
   1   5  -9   -2.64    2.79
   1  -5  -9    0.18    2.43
  -1   5   9    0.01    2.20
  -1  -5   9   -4.92    3.17
  -1   5   9    2.14    3.09
  -1   5   9   -4.44    3.41
   1   5  -8    0.11    2.50
   1  -5  -8    0.51    2.89
  -1  -5   8   -0.52    1.62
  -1   5   8    1.34    2.20
   1  -5  -8   -1.18    2.26
   1   5  -8   -1.91    2.59
  -1  -5   8   -0.92    2.37
  -1   5   8   -2.90    2.60
  -1   5   8    3.48    2.42
  -1   5   8    1.02    2.74
   1   5  -7   36.51    5.22
  -1   5   7   52.05    7.68
   1   5  -7   38.11    6.09
   1  -5  -7   35.59    5.95
   1   5  -7   32.87    5.69
  -1   5   7   40.89    6.22
  -1  -5   7   31.82    4.92
  -1   5   7   37.71    6.03
  -1  -5   7   40.59    6.16
   1  -5  -7   39.13    6.82
  -1   5   7   51.48    8.17
  -1   5   6  492.96   21.01
   1   5  -6  512.78   17.87
   1  -5  -6  502.12   18.43
   1   5  -6  514.11   18.21
  -1   5   6  560.47   22.11
  -1  -5   6  525.45   17.42
  -1   5   6  526.61   17.87
  -1  -5   6  502.92   18.51
  -1   5   6  505.72   18.68
   1   5  -6  508.99   18.82
   1  -5  -6  494.29   19.33
  -1   5   5   18.56    4.01
  -1  -5   5   16.26    3.89
   1  -5  -5   12.55    3.42
   1   5  -5   15.73    3.74
  -1   5   5   17.05    3.45
  -1  -5   5   20.12    3.73
   1   5  -5   16.29    3.64
   1  -5  -5   15.38    3.69
   1   5  -5   18.40    4.71
  -1   5   5   35.28    7.23
  -1   5   5   24.58    5.37
   1  -5  -4  302.11   10.93
   1   5  -4  306.44   10.91
   1  -5  -4  297.41   11.35
   1   5  -4  302.05   10.97
  -1   5   4  335.16   16.16
  -1  -5   4  315.70   10.40
  -1   5   4  311.10   10.58
  -1   5   4  331.77   15.35
   1   5  -4  299.73   13.14
  -1  -5   4  300.76   11.03
  -1   5   4  298.84   11.14
   1  -5  -3   32.60    2.98
   1   5  -3   29.88    2.86
   1   5  -3   31.64    2.95
   1  -5  -3   35.73    3.37
  -1  -5   3   31.79    3.08
  -1   5   3   30.55    3.07
  -1  -5   3   28.35    2.69
  -1   5   3   31.21    2.78
  -1   5   3   39.23    5.94
  -1   5   3   41.28    6.43
   1   5  -3   40.09    5.00
  -1   5   3   39.88    5.08
  -1   5   2    1.99    0.53
   1  -5  -2    2.59    0.66
   1   5  -2    1.39    0.38
   1  -5  -2    0.90    0.43
  -1  -5   2    1.64    0.38
  -1   5   2    1.38    0.43
   1   5  -2    3.11    2.20
  -1   5   2    4.67    2.28
  -1   5   2    2.66    2.98
  -1   5   2    3.34    3.16
   1   5  -1  126.87    8.31
  -1   5   1  121.23    8.67
  -1   5   1  120.87    7.88
   1   5  -1  111.69    7.76
   1   5  -1  116.47    7.48
  -1   5   1  124.00    8.32
   1   5   0  178.37   10.11
  -1   5   0  179.61    9.62
  -1   5   0  167.88    9.80
   1   5   0  180.04    9.69
   1   5   0  173.26    9.34
  -1   5   0  186.45    9.67
  -1   5  -1  145.35    8.74
  -1   5  -1  137.83    8.41
   1   5   1  140.00    9.29
  -1   5  -1  132.04    7.57
   1   5   1  140.66    8.80
   1   5   1  136.97    8.66
  -1  -5  -2   13.34    1.28
  -1   5  -2   10.49    0.91
  -1   5  -2   11.85    3.21
   1   5   2    8.89    2.76
  -1   5  -2   13.12    2.65
   1   5   2   15.48    3.84
   1   5   2   12.66    1.16
   1  -5   2   10.97    0.93
   1   5   2   14.86    3.37
  -1   5  -2   11.70    3.16
  -1   5  -2   11.65    1.00
  -1  -5  -2   13.82    1.25
   1   5   3   66.14    7.03
  -1   5  -3   62.96    6.37
   1   5   3   62.91    7.08
   1   5   3   59.09    3.99
   1  -5   3   52.77    3.69
  -1   5  -3   58.05    3.89
  -1  -5  -3   58.34    3.92
   1   5   3   56.88    4.12
   1  -5   3   55.72    3.93
  -1   5  -3   56.28    3.86
  -1  -5  -3   56.60    4.21
  -1  -5  -4   25.96    4.18
  -1   5  -4   25.36    3.81
  -1  -5  -4   29.23    4.03
  -1   5  -4   27.05    3.92
   1   5   4   26.82    3.70
   1  -5   4   16.28    3.21
   1   5   4   27.57    4.02
   1  -5   4   26.32    4.13
  -1   5  -4   21.11    5.72
   1   5   4   37.30    7.24
   1   5   4   30.01    6.15
   1   5   5  208.66   12.62
  -1   5  -5  196.56   11.72
   1   5   5  223.18   13.40
   1   5   5  195.10   10.09
   1  -5   5  204.73   10.00
  -1  -5  -5  201.13   10.38
  -1   5  -5  193.51   10.17
   1   5   5  197.95   10.56
   1  -5   5  190.49   10.27
  -1   5  -5  209.41   10.79
  -1  -5  -5  192.67   10.97
   1   5   6   66.12    8.24
  -1   5  -6   75.68    8.35
   1   5   6   79.02    9.44
   1   5   6   88.41    8.20
   1  -5   6   75.49    7.36
  -1  -5  -6   85.64    8.28
  -1   5  -6   84.59    8.15
   1  -5   6   81.97    8.37
   1   5   6   83.52    8.32
  -1  -5  -6   88.20    9.39
  -1   5  -6   87.74    8.67
  -1   5  -7  212.15   12.82
   1   5   7  196.72   13.11
  -1  -5  -7  204.22   13.15
  -1   5  -7  205.66   12.96
   1   5   7  228.20   14.68
  -1  -5  -7  206.24   14.15
  -1   5  -7  204.15   13.60
   1  -5   7  193.93   12.02
   1   5   7  202.35   12.64
   1   5   7  199.64   13.23
   1  -5   7  198.00   13.15
   1   5   8    1.24    2.20
   1   5   8    5.32    3.85
   1   5   8    0.68    2.06
   1  -5   8    0.07    2.41
  -1   5  -8    1.19    1.74
  -1  -5  -8    0.19    3.30
  -1   5  -8    2.86    2.04
   1  -5   8    3.61    2.73
   1   5   8    3.02    2.57
  -1  -5  -8   -0.32    2.20
  -1   5  -8    0.46    2.37
   1  -5   9   -2.13    2.78
   1   5   9   -0.39    3.22
  -1   5  -9   -0.21    2.79
  -1  -5  -9    4.42    3.45
   1   5   9    1.96    2.54
   1   5   9    4.46    2.93
  -1  -5  -9   -2.82    2.07
  -1   5  -9    1.58    2.14
   1   5   9   -0.77    3.11
   1  -5   9    1.76    2.30
   1  -5  10   16.62    4.46
   1   5  10   17.11    4.97
  -1   5 -10   19.30    5.32
  -1  -5 -10   17.73    5.47
   1   5  10   22.16    4.95
   1   5  10   20.03    4.98
  -1  -5 -10   24.31    6.04
  -1   5 -10   18.30    4.91
   1  -5  10   22.90    5.01
   1   5  10   20.68    5.09
   1   5  11    6.18    3.04
   1  -5  11   10.09    3.88
   1  -5  11    3.39    2.44
   1   5  11    3.27    2.66
   1   5  11    7.87    3.50
   1   5  11   11.69    2.30
  -1  -5 -11    7.32    4.36
  -1   5 -11    4.07    3.09
  -1  -5 -11    2.37    2.52
  -1   5 -11    5.20    2.88
   1   5  11   13.63    2.30
  -1  -5 -12   87.99    6.22
   1   5  12  116.00    6.35
   1  -5  12   90.55   11.86
   1   5  12   90.42   12.12
  -1   5 -12  104.59   13.12
  -1  -5 -12   94.08   12.90
   1   5  12  113.76    6.63
   1  -5  12   97.61    5.98
   1   5  12   96.60    6.05
   1   5  12  110.97   12.95
   1  -5  12  108.43   12.62
  -1   5 -12   83.49   12.32
  -1  -5 -12   99.62   14.16
   1   5  13   29.85    7.37
   1   5  13   37.74    4.15
   1   5  13   33.04    3.66
   1  -5  13   30.82    3.48
  -1  -5 -13   26.99    7.05
  -1   5 -13   26.19    3.38
  -1  -5 -13   32.07    3.84
   1   5  13   49.56    4.50
  -1   5 -13   35.23    4.12
  -1   5 -14   48.86    4.63
  -1   5 -14   56.95    5.32
   1   5  14   55.84    4.80
  -1  -5 -14   45.22    4.55
   1   5  14   57.24    4.80
   1  -5  14   51.67    4.53
   1   5  14   56.93    4.73
  -1  -5 -15   39.17    4.20
  -1   5 -15   36.01    4.02
   1   5  15   43.99    4.21
   1   5  15   45.08    4.20
   1  -5  15   43.60    4.04
  -1   5 -15   43.61    4.56
   1   5  15   56.96    4.74
   1  -5  16   -0.05    0.91
   1   5  16    0.91    1.10
   1   5  16    0.66    1.43
   1   5  16    3.58    2.01
  -1   5 -16    1.30    1.31
  -1  -5 -16    1.19    1.36
  -1   5 -16    1.00    1.45
   1  -5  17   11.40    2.00
   1   5  17    7.97    1.72
   1   5  17   13.41    2.25
   1   5  17   13.73    2.45
  -1   5 -17   12.57    2.20
  -1   5 -17   10.25    2.25
  -1  -5 -17   11.55    2.42
   1   5  18   -0.05    0.76
   1   5  18   -1.55    0.99
   1  -5  18    0.03    0.65
   1   5  18   -0.72    0.99
  -1   5 -18    0.41    0.76
   1   5  18    0.53    1.43
  -1  -5 -18    0.22    0.97
  -1   5 -18    0.69    0.93
   1   5  19    1.38    1.16
   1   5  19    2.10    0.76
  -1  -5 -19   -0.15    0.64
  -1   5 -19   -0.28    0.52
   1  -5  20    1.53    0.70
  -1   6  19   -0.72    0.65
   1   6 -18   20.37    2.31
  -1   6  18   22.25    2.31
  -1   6  18   20.50    2.59
  -1   6  17    8.78    1.92
  -1   6  17    8.42    2.21
   1   6 -17    8.50    2.01
  -1   6  16    2.50    1.86
   1   6 -16    2.67    2.04
  -1   6  16    0.35    0.78
  -1   6  16    3.14    2.32
  -1   6  15   29.35    3.63
  -1   6  15   32.94    3.78
   1   6 -15   35.66    4.35
  -1   6  15   30.61    3.42
  -1   6  15   29.96    3.09
  -1   6  14   19.92    3.20
  -1   6  14   23.84    3.14
   1   6 -14   22.71    3.56
   1   6 -14   24.03    3.22
  -1   6  14   19.14    2.98
   1   6 -13    5.73    2.11
  -1   6  13    2.28    1.68
  -1   6  13    0.22    2.03
   1   6 -12    0.93    1.61
  -1   6  12   -0.64    1.48
  -1   6  12    2.41    2.13
  -1   6  12   -3.30    1.96
   1   6 -11   12.64    2.58
  -1   6  11   12.36    4.47
  -1   6  11   11.26    4.00
  -1   6  11   11.31    2.38
  -1   6  11   12.58    2.46
  -1   6  10   22.50    6.00
  -1   6  10   21.97    5.49
  -1   6   9   14.45    4.92
  -1   6   9   12.13    4.09
  -1   6   8   -1.03    3.22
  -1   6   8    4.51    3.92
   1   6  -7   10.09    3.26
  -1   6   7   10.17    4.13
  -1   6   7    9.21    3.71
   1   6  -6   28.08    5.54
  -1   6   6   39.39    7.64
  -1   6   6   32.02    6.66
  -1   6   5  104.60   10.56
   1   6  -5  104.09    8.82
  -1   6   5   99.44    9.87
  -1   6   4   70.54    8.62
   1   6  -4   63.01    6.96
  -1   6   4   61.15    7.55
  -1   6   3   21.82    4.41
   1   6  -3   20.39    4.36
  -1   6   3   26.81    6.50
  -1   6   3   21.23    5.69
   1   6  -2   34.21    6.15
  -1   6   2   34.53    5.80
  -1   6   2   39.75    6.86
  -1   6   2   43.87    6.66
  -1   6   1  183.77   11.55
   1   6  -1  159.48   10.17
   1   6  -1  169.68   10.59
  -1   6   1  182.14   11.04
   1   6  -1  184.88   11.79
  -1   6   1  184.15   11.97
   1   6   0  229.69   11.98
  -1   6   0  228.29   11.62
  -1   6   0  226.60   12.19
   1   6   0  239.68   12.46
  -1   6   0  251.93   13.14
   1   6   0  237.29   12.51
  -1   6  -1  204.94   10.62
   1   6   1  210.95   12.09
  -1   6  -1  227.61   12.37
   1   6   1  227.83   11.88
  -1   6  -1  221.81   12.02
   1   6   1  222.84   12.47
  -1   6  -2  107.38    7.71
   1   6   2  103.75    9.53
   1   6   2  113.76    8.78
  -1   6  -2  114.68    9.13
   1   6   2  117.74   10.29
  -1   6  -2  116.19    8.89
  -1   6  -3   30.34    5.33
   1   6   3   17.91    4.47
   1   6   3   30.85    6.14
   1   6   4   96.16    9.58
  -1   6  -4  106.98    9.32
   1   6   4  104.50    9.91
  -1   6  -5   37.98    5.92
   1   6   5   41.08    6.82
   1   6   5   43.15    7.46
   1   6   6  153.42   12.53
   1   6   6  158.71   12.65
  -1   6  -6  150.95   11.74
  -1   6  -7   32.34    5.63
   1   6   7   26.68    5.67
   1   6   7   30.92    5.98
   1   6   8   74.96    9.35
   1   6   8   63.19    8.40
  -1   6  -8   74.06    8.26
   1   6   9    0.87    2.88
   1   6   9   -0.18    2.79
   1   6  10   29.32    6.39
   1   6  10   21.79    5.27
   1   6  11   18.97    3.01
  -1   6 -11   21.49    3.06
   1   6  11   21.24    5.47
   1   6  11   20.23    2.83
   1   6  12   10.92    2.37
  -1   6 -12   14.90    2.64
   1   6  12   10.69    2.36
  -1   6 -13   -1.86    2.31
   1   6  13    0.35    1.62
  -1   6 -13    0.16    1.19
   1   6  13   -1.70    1.99
   1   6  14   11.54    2.49
   1   6  14   10.29    2.50
  -1   6 -14    9.66    2.59
   1   6  15    9.71    2.38
  -1   6 -15    5.92    1.88
   1   6  15    8.62    1.78
   1   6  15    8.86    2.42
   1   6  16   29.00    3.31
   1   6  16   23.93    2.97
  -1   6 -16   28.47    3.53
   1   6  16   25.24    2.68
   1   6  16   25.42    3.11
   1   6  17    1.71    1.10
  -1   6 -17    1.79    1.20
   1   6  17    2.07    1.54
   1   6  17    2.04    1.16
  -1   6 -18   18.07    2.22
   1   6  18   14.88    1.74
   1   6  18   18.09    2.30
   1   6  18   16.49    1.92
  -1   7  18    1.32    0.87
   1   7 -18    1.15    0.83
  -1   7  17    3.08    1.74
  -1   7  17    2.49    1.39
   1   7 -17    2.65    1.39
   1   7 -16   49.81    4.72
  -1   7  16   58.42    4.53
  -1   7  16   65.76    4.76
  -1   7  15    5.34    1.58
   1   7 -15    9.19    2.93
  -1   7  15   11.17    2.85
   1   7 -15    8.37    2.13
  -1   7  15    8.05    2.71
  -1   7  14   11.22    2.42
   1   7 -14    8.92    3.44
   1   7 -14   16.31    2.93
  -1   7  14   18.54    3.50
  -1   7  14   15.77    3.33
   1   7 -13   28.03    3.76
  -1   7  13   24.14    3.76
  -1   7  13   25.57    3.61
  -1   7  13   26.24    3.39
   1   7 -12   30.40    3.88
  -1   7  12   30.06    3.85
  -1   7  12   28.56    3.67
  -1   7  12   29.97    3.64
  -1   7  11   50.76    4.59
  -1   7  11   48.62    8.68
   1   7 -11   59.47    5.23
  -1   7  11   57.50    4.91
  -1   7  11   41.25    7.61
  -1   7  11   54.01    4.92
  -1   7  10   35.18    3.80
   1   7 -10   36.09    4.17
  -1   7  10   28.32    6.33
  -1   7  10   32.02    6.94
  -1   7  10   31.53    3.25
  -1   7  10   36.62    3.86
  -1   7  10   35.61    3.95
  -1   7   9    2.25    3.15
  -1   7   9    4.97    3.61
  -1   7   8    7.28    3.68
  -1   7   8    8.26    4.83
  -1   7   7   14.56    4.68
  -1   7   7   16.63    5.05
   1   7  -7   18.63    4.29
  -1   7   6    6.68    4.06
  -1   7   6   14.42    4.41
   1   7  -6    8.18    3.19
  -1   7   5   12.67    5.17
  -1   7   5   11.10    4.67
   1   7  -5    6.79    3.52
   1   7  -4   83.62    8.62
  -1   7   4   90.84   10.08
  -1   7   4   99.95   10.89
  -1   7   3   27.54    7.49
  -1   7   3   30.42    6.48
  -1   7   3   24.68    5.02
   1   7  -3   19.79    5.39
  -1   7   2   45.72    7.46
  -1   7   2   46.76    6.65
  -1   7   2   39.25    5.80
   1   7  -2   41.63    6.00
   1   7  -1    8.57    4.74
   1   7  -1    7.52    3.48
  -1   7   1    0.37    4.05
  -1   7   1    6.27    4.46
   1   7  -1    0.62    3.23
  -1   7   1    5.15    3.39
  -1   7   0   19.74    5.10
   1   7   0   30.07    5.42
  -1   7   0   19.19    4.52
   1   7   0   23.53    5.76
  -1   7   0   26.80    5.04
   1   7   0   25.21    4.83
  -1   7  -1    3.87    2.38
  -1   7  -1    0.96    3.78
   1   7   1    2.42    3.65
   1   7   1   -2.12    4.58
  -1   7  -1    0.93    3.33
   1   7   1    5.29    3.02
   1   7   2    7.97    4.24
  -1   7  -2    9.07    3.50
  -1   7  -2    8.29    4.14
   1   7   2   10.49    3.97
  -1   7  -2   10.07    3.79
  -1   7  -3  152.50   11.50
   1   7   3  167.35   13.02
   1   7   3  151.93   12.05
   1   7   4   79.12    9.51
  -1   7  -4   79.20    9.03
   1   7   4   79.82    9.53
  -1   7  -5   91.95    9.40
   1   7   5   92.61   10.28
   1   7   5  100.40   10.68
   1   7   6   37.70    6.98
  -1   7  -6   43.78    6.77
   1   7   6   31.76    6.31
  -1   7  -7    1.56    1.84
   1   7   7   -2.68    3.82
   1   7   7    2.43    3.28
  -1   7  -8   -1.13    2.77
   1   7   8    2.11    3.19
   1   7   8    4.60    3.46
   1   7   9    9.92    5.30
   1   7   9    7.66    3.45
   1   7   9   10.04    2.68
   1   7  10    4.90    1.89
  -1   7 -10    4.73    2.01
   1   7  10    4.50    3.12
   1   7  10    4.80    3.18
   1   7  10    5.03    2.10
   1   7  11   34.54    3.81
  -1   7 -11   29.73    4.23
   1   7  11   31.58    3.99
   1   7  11   23.37    5.82
  -1   7 -11   31.77    3.83
   1   7  12   10.38    2.59
  -1   7 -12    7.25    2.38
  -1   7 -12    8.04    2.40
   1   7  12   10.83    2.63
   1   7  12    6.90    2.56
   1   7  13   14.86    3.01
  -1   7 -13   16.70    3.28
  -1   7 -13   16.04    2.90
   1   7  13   12.82    3.03
   1   7  13   14.58    2.99
   1   7  14   16.42    2.85
   1   7  14   18.57    3.08
   1   7  14   16.67    2.98
  -1   7 -14   18.00    3.24
   1   7  15    5.54    1.96
   1   7  15    9.52    2.50
   1   7  15    7.35    2.16
  -1   7 -15    4.55    2.20
   1   7  16   11.68    2.07
   1   7  16   12.52    2.56
   1   7  16    9.52    2.07
  -1   7 -16    9.01    2.19
   1   7  17    2.06    0.97
   1   7  17    2.81    1.63
  -1   7 -17    2.26    1.34
   1   7  17    2.38    1.13
  -1   7 -18    7.26    1.46
   1   7  18    6.48    1.15
   1   8 -18    1.10    0.82
  -1   8  18   -0.45    0.70
   1   8 -17   16.48    2.56
  -1   8  17   17.95    2.27
  -1   8  16    4.03    1.82
   1   8 -16    1.31    1.91
   1   8 -15    5.98    2.20
  -1   8  15    5.10    1.31
  -1   8  15    5.47    1.99
  -1   8  15    7.88    2.16
  -1   8  14    0.87    1.99
  -1   8  14    3.50    1.46
   1   8 -14    4.04    2.77
  -1   8  14    4.35    2.14
   1   8 -14    2.11    1.67
   1   8 -13   36.97    4.65
   1   8 -13   37.79    4.36
  -1   8  13   40.72    4.60
  -1   8  13   38.85    4.30
  -1   8  13   36.45    3.80
   1   8 -12    2.47    1.92
  -1   8  12    1.68    1.77
  -1   8  12    3.43    1.95
  -1   8  12    0.54    1.35
   1   8 -11    0.79    1.70
  -1   8  11    0.73    1.66
  -1   8  11    0.48    1.02
  -1   8  11   -0.78    2.11
  -1   8  11    1.48    1.29
  -1   8  10   10.89    2.39
   1   8 -10   19.46    3.45
  -1   8  10   14.97    5.21
  -1   8  10    8.85    4.31
  -1   8  10   15.09    2.99
  -1   8  10   16.29    2.61
  -1   8  10   18.22    3.14
  -1   8   9    8.63    1.89
  -1   8   9    7.27    2.22
  -1   8   9    8.02    2.08
   1   8  -9    4.65    1.57
  -1   8   9    8.44    3.46
  -1   8   9    5.85    4.14
  -1   8   9    8.17    2.44
   1   8  -8    1.45    1.45
  -1   8   8    4.28    1.80
  -1   8   8    1.91    1.03
  -1   8   8    1.12    1.42
  -1   8   8    2.37    2.77
  -1   8   8    3.80    3.24
   1   8  -7    0.20    2.10
  -1   8   7    3.69    3.50
  -1   8   7    2.98    3.32
  -1   8   6   60.87    9.53
   1   8  -6   59.93    8.16
  -1   8   6   62.35    9.28
  -1   8   5    6.13    4.12
  -1   8   5    9.98    4.69
   1   8  -5    6.61    3.16
  -1   8   4    7.21    3.49
  -1   8   4   12.36    5.18
   1   8  -4    7.21    3.45
  -1   8   3    0.11    3.65
  -1   8   3    5.61    3.92
   1   8  -3    1.12    2.78
  -1   8   3    0.95    2.63
  -1   8   2    0.99    3.42
  -1   8   2    4.78    4.22
  -1   8   2    0.27    2.92
   1   8  -2    4.48    2.97
  -1   8   1    3.05    3.52
  -1   8   1    0.76    3.82
   1   8  -1   -0.25    3.63
  -1   8   1    3.43    2.82
   1   8  -1    1.31    2.94
   1   8   0   11.08    4.58
   1   8   0    9.01    3.89
  -1   8   0   10.63    4.12
  -1   8   0    6.83    3.22
   1   8   0   10.29    4.05
  -1   8   0    6.61    2.81
  -1   8  -1   17.55    4.33
   1   8   1   12.27    4.15
   1   8   1   17.23    4.92
  -1   8  -1   15.15    4.71
   1   8   1   13.97    4.20
  -1   8  -1   16.39    4.37
   1   8   2    8.63    4.03
  -1   8  -2   10.73    4.03
   1   8   2   10.14    4.10
  -1   8  -2    5.48    2.96
   1   8   3   23.47    5.25
   1   8   3   24.46    5.36
  -1   8  -3   24.07    5.18
   1   8   4    4.82    3.86
   1   8   4    3.43    3.53
  -1   8  -4    4.10    3.46
   1   8   5    4.18    3.37
   1   8   5    2.75    3.48
  -1   8  -5    2.94    2.22
   1   8   6    9.39    5.11
   1   8   6   -0.38    3.37
  -1   8  -6    5.05    3.79
   1   8   7    2.48    3.04
   1   8   7    0.83    3.06
  -1   8  -7   -0.75    2.28
  -1   8  -8    3.83    1.78
   1   8   8   15.95    5.06
   1   8   8   11.69    4.74
  -1   8  -8   13.87    2.58
   1   8   8   11.49    2.19
   1   8   8   11.53    2.35
   1   8   8   10.37    2.22
   1   8   9    1.46    1.27
   1   8   9    3.62    1.74
   1   8   9    3.85    1.50
   1   8   9    6.57    4.38
   1   8   9    4.44    3.38
  -1   8  -9    2.79    1.31
  -1   8  -9    6.98    2.29
   1   8   9    4.56    1.96
  -1   8 -10   61.39    5.53
  -1   8 -10   56.25    5.36
   1   8  10   60.01    5.27
   1   8  10   64.46    5.42
   1   8  10   60.64    9.53
   1   8  10   58.65    4.92
   1   8  10   53.98    4.31
   1   8  11    7.45    2.09
  -1   8 -11   10.48    2.76
  -1   8 -11   12.73    2.67
   1   8  11   10.79    2.77
   1   8  11   10.35    2.55
   1   8  12   14.15    2.81
   1   8  12   18.26    3.46
  -1   8 -12   17.09    3.44
   1   8  12   16.40    2.92
  -1   8 -12   12.06    2.57
  -1   8 -13   62.36    5.67
   1   8  13   66.62    5.31
   1   8  13   63.39    5.25
   1   8  13   55.34    4.81
  -1   8 -14    1.26    1.98
   1   8  14    3.08    1.74
   1   8  14    0.28    1.76
   1   8  14    4.90    2.13
  -1   8 -15    2.17    2.17
   1   8  15    5.53    1.91
   1   8  15    3.61    1.68
   1   8  15    4.48    1.97
  -1   8 -16    1.60    1.54
   1   8  16    2.24    1.16
   1   8  16    1.69    1.20
  -1   8 -17    9.21    1.91
   1   8  17    6.90    1.18
   1   8  17    9.80    1.61
  -1   8 -18   -0.54    0.60
   1   8  18    0.34    0.49
   1   9 -17    0.97    0.93
  -1   9  17    0.97    0.78
   1   9 -16    2.93    2.10
  -1   9  16    5.25    1.58
   1   9 -15    6.66    2.18
  -1   9  15   11.16    2.17
   1   9 -14    1.36    2.06
  -1   9  14    2.79    1.29
  -1   9  14   -1.66    2.05
   1   9 -13   16.66    3.35
   1   9 -13   20.97    3.35
  -1   9  13   16.86    2.64
  -1   9  13   18.02    3.45
  -1   9  12   18.37    3.40
  -1   9  12   18.33    2.89
   1   9 -12   15.15    3.36
   1   9 -12   18.02    3.39
  -1   9  12   20.68    2.59
  -1   9  11    8.41    2.71
  -1   9  11    8.21    2.46
   1   9 -11   10.30    2.91
   1   9 -11   11.87    2.89
  -1   9  11    9.24    2.16
  -1   9  10  180.85    9.08
  -1   9  10  188.32    8.84
   1   9 -10  168.21    8.24
   1   9 -10  179.51    9.45
  -1   9  10  177.36    8.11
  -1   9   9   56.38    4.85
  -1   9   9   55.70    5.17
  -1   9   9   54.60    9.62
  -1   9   9   55.61    4.97
   1   9  -9   49.27    4.84
   1   9  -9   61.06    5.62
  -1   9   9   47.72    8.73
  -1   9   8  125.54    7.03
  -1   9   8  128.68    7.33
  -1   9   8  121.12   14.15
  -1   9   8  117.01    6.97
   1   9  -8  102.76    7.17
   1   9  -8  135.37    7.97
  -1   9   8  108.72   13.14
  -1   9   7    1.73    3.13
  -1   9   7   -1.38    3.24
  -1   9   7    1.54    1.29
  -1   9   7    3.64    2.05
  -1   9   7    3.69    1.65
   1   9  -7    1.60    1.35
   1   9  -7    2.59    1.80
   1   9  -7    3.39    1.79
  -1   9   6  237.28   18.61
   1   9  -6  224.20   16.81
  -1   9   6  243.97    9.58
   1   9  -6  231.25   10.17
   1   9  -6  249.45   10.21
  -1   9   6  255.96    9.82
  -1   9   6  241.51   19.27
  -1   9   5   25.18    7.40
  -1   9   5   25.91    5.95
   1   9  -5   20.29    5.78
  -1   9   4   32.13    6.84
  -1   9   4   43.64    8.13
   1   9  -4   39.43    6.96
  -1   9   3    9.54    3.86
  -1   9   3    6.97    4.33
   1   9  -3    7.48    2.84
  -1   9   2   20.93    5.78
  -1   9   2   16.99    5.71
   1   9  -2   17.51    5.37
  -1   9   2   15.36    4.77
  -1   9   1   34.19    6.95
  -1   9   1   32.31    6.37
   1   9  -1   31.28    6.20
  -1   9   1   29.61    6.04
  -1   9   0    2.69    2.83
   1   9   0   -2.08    3.30
  -1   9   0   -2.10    3.57
   1   9   0    4.57    3.09
  -1   9   0    0.41    2.74
   1   9   1   33.10    6.78
   1   9   1   27.08    5.92
  -1   9  -1   24.62    5.70
  -1   9  -1   24.03    5.19
  -1   9  -1   27.42    6.17
   1   9   2   37.45    7.34
   1   9   2   37.33    7.18
  -1   9  -2   34.72    6.58
   1   9   3   -2.08    3.73
   1   9   3    5.02    4.52
  -1   9  -3   -0.25    3.06
   1   9   4   27.35    6.43
   1   9   4   38.05    7.59
  -1   9  -4   29.22    6.22
   1   9   5  145.64   14.38
  -1   9  -5  121.50   12.68
   1   9   5  133.23   13.77
  -1   9  -6   61.55    4.84
   1   9   6   69.18   10.93
   1   9   6   58.94    5.12
   1   9   6   48.95    9.14
  -1   9  -6   55.70    8.99
   1   9   6   55.45    4.71
  -1   9  -6   54.41    4.71
   1   9   6   58.29    4.70
  -1   9  -6   57.28    5.09
  -1   9  -7    8.70    2.25
   1   9   7    4.80    2.00
   1   9   7    2.15    3.23
   1   9   7    3.26    2.83
  -1   9  -7   10.79    4.30
   1   9   7    8.74    2.09
   1   9   7    8.62    2.31
  -1   9  -7    7.43    2.30
  -1   9  -7    5.56    1.84
  -1   9  -7    8.47    2.39
   1   9   7    4.87    1.87
   1   9   8  280.81   10.93
   1   9   8  257.84   20.25
   1   9   8  266.98   10.10
  -1   9  -8  259.36   10.60
  -1   9  -8  247.37   10.55
   1   9   8  271.14   10.82
  -1   9  -8  286.02   11.29
   1   9   8  235.00   18.71
   1   9   9   16.78    3.29
   1   9   9   15.25    2.75
   1   9   9   20.55    6.27
   1   9   9    9.02    4.46
  -1   9  -9   18.07    3.12
  -1   9  -9   17.61    3.30
  -1   9  -9   22.86    3.73
   1   9   9   23.99    3.88
   1   9  10   85.63    6.50
  -1   9 -10   86.83    6.55
  -1   9 -10   75.69    5.56
  -1   9 -10   85.71    6.66
   1   9  10   86.42    5.61
   1   9  10   89.81    6.60
   1   9  11   14.05    3.00
  -1   9 -11   10.14    2.70
  -1   9 -11   12.63    2.91
   1   9  11   13.20    2.86
   1   9  11   14.35    2.32
  -1   9 -12   12.26    3.07
   1   9  12   12.78    2.71
   1   9  12   10.64    2.56
   1   9  13   70.65    5.24
   1   9  13   61.08    5.20
  -1   9 -13   70.07    5.90
  -1   9 -14    4.89    2.55
   1   9  14    8.42    2.04
   1   9  14    8.94    2.25
   1   9  15   27.46    2.85
   1   9  15   28.00    3.09
  -1   9 -15   26.62    3.39
  -1   9 -16    1.12    1.43
   1   9  16    0.41    0.70
  -1   9 -17    7.27    1.42
   1   9  17    4.80    1.04
   1  10 -17    0.44    0.59
  -1  10  17    0.75    0.65
   1  10 -16   45.17    3.36
  -1  10  16   49.95    3.13
  -1  10  15    1.75    1.32
   1  10 -15    0.28    1.34
  -1  10  14   59.61    4.32
   1  10 -14   54.82    4.64
  -1  10  13    5.72    2.04
  -1  10  13    7.13    1.67
   1  10 -13    7.78    2.40
  -1  10  12    9.56    1.95
   1  10 -12   12.46    3.03
  -1  10  12    7.29    2.20
  -1  10  12    6.63    1.97
   1  10 -11   28.17    3.94
  -1  10  11   32.58    3.47
   1  10 -11   29.95    4.00
  -1  10  11   30.70    3.61
  -1  10  11   27.56    3.50
  -1  10  10   35.43    4.04
   1  10 -10   38.28    4.30
  -1  10  10   43.42    4.29
   1  10 -10   38.23    4.12
   1  10 -10   43.87    4.96
  -1  10  10   42.81    4.36
  -1  10   9   58.11    5.06
   1  10  -9   53.17    5.29
  -1  10   9   66.87    5.22
   1  10  -9   59.69    5.45
   1  10  -9   58.56    5.58
  -1  10   9   67.50    5.39
  -1  10   8   69.75    5.63
  -1  10   8   73.08    5.66
   1  10  -8   67.45    5.82
   1  10  -8   77.60    6.22
   1  10  -8   75.61    6.30
  -1  10   8   74.58    5.67
  -1  10   7   61.86   10.48
  -1  10   7   52.91    4.76
  -1  10   7   57.44   10.07
  -1  10   7   62.14    5.23
   1  10  -7   54.48    4.86
  -1  10   7   54.92    4.94
   1  10  -7   56.91    5.17
   1  10  -7   63.42    5.12
   1  10  -7   60.21    5.43
  -1  10   6   46.05    4.36
   1  10  -6   49.68    4.69
  -1  10   6   48.63    4.55
  -1  10   6   51.55    9.60
  -1  10   6   52.42    4.58
  -1  10   6   46.34    8.46
   1  10  -6   45.34    7.78
   1  10  -6   45.79    4.38
   1  10  -6   48.84    4.97
   1  10  -6   47.84    4.81
  -1  10   6   46.46    4.47
  -1  10   5    6.08    2.17
   1  10  -5    4.48    2.08
  -1  10   5   17.05    6.54
  -1  10   5    4.69    3.82
   1  10  -5    8.52    4.10
  -1  10   5    5.58    2.11
   1  10  -5   14.57    3.39
  -1  10   5    5.65    2.06
   1  10  -5    5.15    2.65
   1  10  -5   11.75    2.73
  -1  10   5    5.48    2.54
   1  10  -4  243.57    9.80
  -1  10   4  233.48    9.65
  -1  10   4  266.95   20.57
   1  10  -4  215.62   17.16
  -1  10   4  259.06    9.80
   1  10  -4  245.64   10.15
  -1  10   4  249.14    9.90
  -1  10   4  245.85   19.47
   1  10  -4  263.05   11.52
   1  10  -4  203.49    8.05
   1  10  -4  265.65   10.47
  -1  10   4  252.97   10.04
  -1  10   3    2.39    1.61
   1  10  -3    3.20    1.75
  -1  10   3    7.23    4.90
  -1  10   3    1.03    3.09
   1  10  -3    4.14    3.02
  -1  10   3    2.35    1.60
   1  10  -3    1.02    1.56
  -1  10   3    0.22    1.43
   1  10  -3    2.56    1.57
   1  10  -3    1.54    1.50
  -1  10   3    2.05    1.43
  -1  10   2  482.07   26.88
  -1  10   2  455.83   25.11
  -1  10   2  468.78   13.09
   1  10  -2  468.70   13.40
   1  10  -2  502.62   15.02
  -1  10   2  467.13   13.29
   1  10  -2  458.87   13.36
   1  10  -2  436.16   23.98
  -1  10   1   10.10    4.64
  -1  10   1    8.72    5.34
   1  10  -1    5.41    4.87
  -1  10   1    5.49    3.69
  -1  10   0  469.58   24.38
  -1  10   0  503.53   26.64
  -1  10   0  477.46   24.00
  -1  10  -1   19.26    5.95
   1  10   1   20.84    6.75
   1  10   2  317.85   22.09
  -1  10  -2  308.67   20.47
   1  10   2  326.43   21.53
  -1  10  -2  324.42   11.05
   1  10   2  319.24   11.20
  -1  10  -2  336.91   12.10
   1  10   2  323.86   11.50
  -1  10  -2  292.78   11.02
   1  10   2  314.99   10.98
   1  10   3   12.10    5.19
   1  10   3   15.79    6.14
  -1  10  -3    6.99    4.16
   1  10   3    8.08    2.24
   1  10   3    8.87    2.06
  -1  10  -3   10.91    2.37
  -1  10  -3   10.57    2.38
  -1  10  -3    6.04    1.75
   1  10   3    5.62    1.77
   1  10   3   10.58    2.42
   1  10   4  397.27   25.07
  -1  10  -4  359.21   22.72
   1  10   4  380.61   12.29
   1  10   4  370.60   12.37
   1  10   4  398.99   25.00
  -1  10  -4  376.33   12.20
  -1  10  -4  401.76   13.65
   1  10   4  396.79   12.53
   1  10   4  377.61   12.51
  -1  10  -4  370.54   12.04
  -1  10  -5   67.12    5.32
   1  10   5   64.46    5.30
   1  10   5   79.51   11.53
   1  10   5   63.53    5.20
  -1  10  -5   84.68    6.12
   1  10   5   62.46    9.91
  -1  10  -5   58.35    9.30
   1  10   5   71.11    5.41
  -1  10  -5   69.03    5.71
   1  10   5   74.56    5.63
  -1  10  -5   66.95    5.54
   1  10   6   27.13    3.59
  -1  10  -6   34.11    4.10
   1  10   6   31.25    3.85
   1  10   6   37.41    4.39
   1  10   6   26.42    6.84
   1  10   6   26.35    7.12
  -1  10  -6   23.82    6.46
  -1  10  -6   24.69    3.18
  -1  10  -6   32.99    4.09
  -1  10  -6   34.63    4.18
   1  10   6   31.64    3.94
   1  10   7    7.58    2.37
   1  10   7   14.89    5.86
   1  10   7    7.31    4.69
  -1  10  -7    4.74    3.43
   1  10   7    7.86    2.31
   1  10   7   11.20    2.70
  -1  10  -7    8.27    2.63
  -1  10  -7    9.67    2.50
  -1  10  -7   12.65    3.00
   1  10   7   13.38    2.74
   1  10   8    5.96    2.14
   1  10   8    1.82    1.95
  -1  10  -8    5.65    2.41
  -1  10  -8    3.73    2.23
  -1  10  -8    7.17    2.96
   1  10   8    7.65    2.34
   1  10   8    9.22    2.71
   1  10   9   15.79    3.14
   1  10   9   20.71    3.23
  -1  10  -9   19.24    3.20
  -1  10  -9   18.97    3.40
  -1  10  -9   25.09    4.00
   1  10   9   23.59    3.73
  -1  10 -10   89.51    6.67
   1  10  10  103.39    6.04
   1  10  10   91.03    6.40
   1  10  10  104.43    6.80
  -1  10 -10   96.25    6.14
   1  10  11    2.60    1.23
  -1  10 -11    1.78    1.72
   1  10  11    2.97    1.82
   1  10  11    0.96    2.30
  -1  10 -12   28.63    3.73
   1  10  12   27.84    3.45
   1  10  12   27.01    3.43
  -1  10 -13   -0.36    1.81
   1  10  13   -0.17    1.28
   1  10  13    0.01    1.82
  -1  10 -14   16.57    3.04
   1  10  14   19.95    2.56
   1  10  14   20.51    2.78
  -1  10 -15   10.32    2.04
   1  10  15    9.47    1.48
   1  10  15   12.71    1.98
  -1  10 -16   46.25    3.23
   1  10  16   43.68    2.76
  -1  10 -17   -0.43    0.54
   1  11 -16   23.29    1.87
  -1  11  16   26.28    1.79
   1  11 -15    5.30    1.57
  -1  11  15    3.73    1.27
  -1  11  14  231.81    7.33
   1  11 -14  202.98    7.35
   1  11 -13    0.93    1.39
  -1  11  13    4.06    1.75
  -1  11  13    1.07    0.89
   1  11 -12   40.12    4.15
  -1  11  12   46.76    3.60
  -1  11  12   35.53    3.26
  -1  11  11    1.70    1.25
   1  11 -11    0.08    1.40
   1  11 -11    0.20    1.12
  -1  11  11    2.55    1.87
  -1  11  11    1.39    1.20
   1  11 -10  129.35    7.39
  -1  11  10  145.66    7.12
   1  11 -10  130.41    7.07
  -1  11  10  126.77    6.89
  -1  11  10  139.96    7.63
  -1  11   9   26.36    3.56
   1  11  -9   27.49    3.58
  -1  11   9   31.33    3.71
   1  11  -9   29.08    3.78
   1  11  -9   28.68    4.25
  -1  11   9   28.00    3.54
  -1  11   8  538.54   15.12
  -1  11   8  546.15   14.89
   1  11  -8  532.20   15.70
   1  11  -8  585.64   16.30
  -1  11   8  538.23   14.78
  -1  11   7    8.21    2.78
  -1  11   7    4.72    2.45
  -1  11   7    3.13    1.85
   1  11  -7    5.86    2.85
   1  11  -7    3.33    1.59
   1  11  -7    8.43    3.11
   1  11  -7    7.68    2.69
  -1  11   7    3.95    1.76
  -1  11   6  235.23   10.26
  -1  11   6  230.96    9.98
  -1  11   6  233.42    9.87
   1  11  -6  240.28   10.99
   1  11  -6  224.14   10.59
  -1  11   6  217.58    9.52
   1  11  -6  217.97    9.71
  -1  11   5    5.50    3.95
  -1  11   5    4.47    3.78
  -1  11   5    1.07    1.77
  -1  11   5    1.19    1.84
  -1  11   5   -0.54    1.63
   1  11  -5   -0.12    1.87
   1  11  -5    3.61    2.06
  -1  11   5    0.25    1.30
   1  11  -5    2.15    1.97
  -1  11   4   -2.07    1.91
  -1  11   4   -0.83    1.45
   1  11  -4    5.26    2.89
  -1  11   4    0.12    1.51
   1  11  -4   -1.56    2.09
   1  11  -4   -1.10    2.13
  -1  11   4    1.10    1.54
  -1  11   4   -0.73    3.18
  -1  11   4    0.54    3.04
  -1  11   3   22.14    6.43
  -1  11   3   24.36    6.56
   1  11  -3   20.59    2.67
  -1  11   3   23.14    3.34
  -1  11   3   22.36    3.22
   1  11  -3   19.57    3.03
  -1  11   3   19.31    3.06
  -1  11   3   19.93    2.87
   1  11  -3   22.50    3.58
   1  11  -3   23.25    2.97
  -1  11   3   24.58    3.37
   1  11  -3   17.21    2.90
  -1  11   2   26.97    7.11
  -1  11   2   21.47    5.76
   1  11  -2   23.51    2.90
  -1  11   2   26.63    3.51
  -1  11   2   27.52    3.35
   1  11  -2   22.58    3.30
  -1  11   2   28.64    3.57
  -1  11   2   24.87    3.26
   1  11  -2   30.61    4.04
   1  11  -2   25.25    3.11
  -1  11   2   32.54    3.84
   1  11  -2   29.21    3.75
  -1  11   1  128.59    7.23
   1  11  -1  122.15    6.70
  -1  11   1  130.36    7.36
   1  11  -1  131.34    7.30
   1  11  -1  130.62    7.96
  -1  11   1  126.22    7.44
  -1  11   1  126.11   13.96
   1  11  -1  125.01    7.38
  -1  11   1  130.40    7.43
   1  11  -1  126.25    6.73
  -1  11   1  118.42    6.48
   1  11   0   28.37    3.99
  -1  11   0   24.62    3.45
   1  11   0   22.97    3.56
  -1  11   0   22.81    3.48
  -1  11   0   26.96    3.76
   1  11   0   28.91    3.97
  -1  11   0   25.01    3.36
   1  11   0   25.51    3.39
  -1  11   0   22.50    2.95
   1  11   0   23.07    3.10
  -1  11  -1   91.31    5.83
   1  11   1  101.18    6.39
   1  11   1  106.63    6.86
  -1  11  -1  103.18    6.46
   1  11   1  107.60    6.75
  -1  11  -1   97.00    6.30
   1  11   1  100.91    6.84
  -1  11  -1  107.08    7.10
  -1  11  -1   87.85    5.53
   1  11   1  104.62    6.30
  -1  11  -1   93.74   11.75
  -1  11  -2    4.06    3.24
   1  11   2   11.04    2.79
   1  11   2    6.47    2.57
  -1  11  -2    5.15    2.03
   1  11   2    4.77    1.84
  -1  11  -2    4.84    1.87
  -1  11  -2    3.36    1.63
   1  11   2    4.35    1.96
   1  11   2    8.48    2.67
  -1  11  -2    3.44    1.51
   1  11   3    6.64    2.33
  -1  11  -3    8.27    2.73
  -1  11  -3    7.67    4.66
   1  11   3   13.35    2.89
   1  11   3   10.14    4.92
   1  11   3    7.86    2.05
  -1  11  -3    9.84    2.83
   1  11   3    4.35    1.78
  -1  11  -3    5.49    2.24
   1  11   3    8.40    2.58
  -1  11  -4   12.50    3.35
   1  11   4    3.75    1.67
  -1  11  -4    6.67    3.13
  -1  11  -4    7.70    2.60
   1  11   4    8.47    2.53
   1  11   4    9.05    2.35
   1  11   4    6.86    2.29
  -1  11  -4    6.60    2.11
   1  11   4   10.13    4.48
   1  11   5   -0.15    1.59
  -1  11  -5    1.99    2.20
   1  11   5   -3.89    2.16
   1  11   5    2.95    2.15
   1  11   5    1.56    1.94
  -1  11  -5    1.55    2.33
  -1  11  -6  199.19    8.70
   1  11   6  229.19    9.93
  -1  11  -6  214.41    9.71
   1  11   6  243.61   10.23
   1  11   6  226.56   10.17
   1  11   6  219.66   10.01
  -1  11  -6  236.14   10.85
   1  11   7    3.06    1.83
   1  11   7   -1.61    2.03
   1  11   7    8.31    2.79
   1  11   7    5.65    2.61
  -1  11  -7    3.28    2.44
  -1  11  -7    3.99    1.85
  -1  11  -8  522.27   14.67
   1  11   8  519.12   13.99
   1  11   8  587.90   15.08
  -1  11  -8  544.93   15.56
   1  11   8  574.47   15.64
   1  11   8  566.53   15.70
   1  11   9    4.82    1.97
  -1  11  -9    1.15    1.55
  -1  11  -9    0.69    1.65
   1  11   9    6.39    2.85
   1  11   9    2.10    1.82
   1  11  10   88.95    6.09
   1  11  10   93.45    5.64
  -1  11 -10   86.74    5.62
  -1  11 -10   79.35    5.94
   1  11  10  100.31    6.57
   1  11  11    0.23    1.11
  -1  11 -11    0.69    1.16
  -1  11 -11    0.35    1.41
   1  11  11   -3.93    2.13
   1  11  11   -2.82    2.41
   1  11  12  210.64    6.55
  -1  11 -12  208.80    8.55
   1  11  12  218.40    8.29
   1  11  12  231.73    8.95
  -1  11 -13    5.23    1.86
   1  11  13    5.42    1.84
   1  11  13    3.94    1.40
  -1  11 -14   97.11    5.14
   1  11  14  107.21    4.98
   1  11  15    8.07    1.40
  -1  11 -15    6.47    1.45
   1  11  16   78.51    2.82
  -1  11 -16   82.27    3.34
  -1  12  15   12.98    1.25
   1  12 -15   10.45    1.15
  -1  12  14    9.93    1.52
   1  12 -14    9.06    1.50
  -1  12  13    3.22    1.23
   1  12 -13    3.36    1.32
  -1  12  12    0.52    0.90
  -1  12  12   -0.36    0.91
  -1  12  12   -0.57    1.42
   1  12 -12   -0.28    1.05
  -1  12  11   20.22    2.44
  -1  12  11   17.48    2.28
  -1  12  11   24.45    3.16
   1  12 -11   20.01    2.42
   1  12 -11   16.47    2.58
   1  12 -10   34.90    3.55
  -1  12  10   41.73    3.64
  -1  12  10   41.31    3.63
  -1  12  10   45.08    4.12
   1  12 -10   38.02    3.86
  -1  12   9    0.17    1.47
  -1  12   9    0.00    1.47
  -1  12   9    0.90    1.80
   1  12  -9   -0.57    1.24
   1  12  -9   -1.71    1.85
   1  12  -8   29.40    3.29
  -1  12   8   37.48    4.20
   1  12  -8   27.07    3.80
  -1  12   8   32.45    3.81
  -1  12   8   28.72    3.48
  -1  12   7   79.44    5.79
  -1  12   7   87.60    6.29
   1  12  -7   83.57    6.55
  -1  12   7   67.12    4.95
  -1  12   7   84.57    5.94
  -1  12   6   30.64    3.77
  -1  12   6   37.94    4.60
   1  12  -6   35.18    4.98
  -1  12   6   29.49    3.61
   1  12  -6   35.63    4.34
  -1  12   6   30.03    3.80
  -1  12   5    1.39    1.77
  -1  12   5    3.82    2.37
   1  12  -5    3.22    2.50
  -1  12   5    3.00    1.84
   1  12  -5    5.53    2.62
  -1  12   5    2.80    1.89
  -1  12   4  120.40    7.13
   1  12  -4  119.91    7.44
  -1  12   4  115.72    7.25
   1  12  -4  118.33    7.86
   1  12  -4  112.41    7.10
  -1  12   4  113.18    6.95
  -1  12   4  117.30    6.87
   1  12  -3  120.73    7.60
  -1  12   3  120.16    7.36
  -1  12   3  124.55    7.77
  -1  12   3  128.56    7.75
   1  12  -3  118.59    7.41
  -1  12   3  123.38    7.00
   1  12  -3   97.55    5.79
   1  12  -3  117.66    8.48
  -1  12   3  110.32    6.89
  -1  12   2  165.69    8.48
   1  12  -2  159.81    8.30
   1  12  -2  147.68    7.18
  -1  12   2  157.30    8.44
   1  12  -2  158.07    8.31
  -1  12   2  170.87    8.67
  -1  12   2  151.91    7.54
   1  12  -2  141.41    6.97
   1  12  -2  169.45    9.28
  -1  12   2  158.93    8.22
  -1  12   1   22.65    3.41
   1  12  -1   25.03    3.64
  -1  12   1   24.72    3.68
   1  12  -1   22.73    3.32
  -1  12   1   36.60    4.76
   1  12  -1   39.33    4.84
   1  12  -1   27.39    3.31
  -1  12   1   27.15    3.32
  -1  12   1   34.94    4.20
   1  12  -1   31.36    4.45
  -1  12   0  140.79    7.68
   1  12   0  143.36    7.75
  -1  12   0  139.42    7.39
   1  12   0  136.90    7.40
   1  12   0  157.64    8.47
  -1  12   0  149.52    8.24
  -1  12   0  136.93    6.90
   1  12   0  148.59    7.39
  -1  12   0  149.99    8.37
   1  12   0  146.78    8.49
  -1  12  -1   99.83    6.39
   1  12   1  116.66    7.46
  -1  12  -1   96.31    5.93
   1  12   1   91.82    6.26
  -1  12  -1  101.11    6.66
   1  12   1  109.22    7.06
   1  12   1  100.34    6.19
  -1  12  -1   93.47    5.55
   1  12   1  111.05    7.19
  -1  12  -1  105.73    7.23
  -1  12  -2  161.68    8.48
   1  12   2  182.19    9.16
   1  12   2  178.93    8.65
  -1  12  -2  163.45    7.51
  -1  12  -2  165.42    8.71
   1  12   2  187.36    9.35
   1  12   2  172.12    8.32
   1  12   2  179.21    8.88
  -1  12  -2  204.01   10.08
   1  12   3  238.77   10.31
  -1  12  -3  225.87   10.09
   1  12   3  233.37   10.01
   1  12   3  241.15   10.30
  -1  12  -3  219.15    9.86
   1  12   3  225.05    9.57
   1  12   3  229.77    9.58
  -1  12  -3  256.08   11.30
   1  12   4   39.34    4.77
   1  12   4   38.94    4.33
   1  12   4   44.70    4.77
  -1  12  -4   41.29    4.59
  -1  12  -4   52.81    5.49
   1  12   4   44.06    5.03
   1  12   5    0.43    1.60
  -1  12  -5    2.07    2.55
   1  12   5   -2.72    2.64
   1  12   5   -1.77    2.11
   1  12   5    3.43    2.31
  -1  12  -5   -3.34    3.05
   1  12   6   29.09    3.72
   1  12   6   29.45    3.81
   1  12   6   24.04    3.55
   1  12   6   32.33    4.18
  -1  12  -6   30.35    4.20
  -1  12  -7  172.80    7.69
   1  12   7  185.27    8.39
   1  12   7  190.69    8.59
   1  12   7  187.85    8.86
   1  12   7  194.87    8.90
  -1  12  -7  182.96    9.20
   1  12   8    3.57    1.41
   1  12   8    2.49    1.78
  -1  12  -8    0.50    1.76
  -1  12  -8    2.60    1.72
   1  12   8    2.96    2.34
   1  12   8   -0.04    2.07
   1  12   9   10.13    2.42
  -1  12  -9    8.94    2.35
  -1  12  -9   13.02    2.42
   1  12   9   11.71    3.17
   1  12   9    7.46    2.23
   1  12  10   39.33    3.77
   1  12  10   41.60    3.62
  -1  12 -10   42.47    3.83
  -1  12 -10   38.31    3.68
   1  12  10   46.00    4.52
   1  12  11   17.16    2.12
  -1  12 -11   14.64    2.32
  -1  12 -11   14.97    2.00
   1  12  11   17.99    2.86
   1  12  11   11.78    2.12
   1  12  12    5.21    1.08
  -1  12 -12    5.46    1.54
   1  12  12    2.20    1.18
   1  12  12    4.65    1.73
  -1  12 -13    5.47    1.52
   1  12  13    2.59    0.96
   1  12  13    3.78    1.28
  -1  12 -14   22.29    2.06
   1  12  14   24.83    2.10
   1  12  15   18.01    1.38
   1  13 -13    2.56    0.64
  -1  13  13    2.40    0.87
   1  13 -12   92.82    4.00
  -1  13  12  121.64    4.75
  -1  13  11    6.22    1.39
  -1  13  11    2.67    0.93
  -1  13  11    5.44    1.68
   1  13 -11    2.22    0.90
   1  13 -11    4.99    1.30
   1  13 -10   42.52    3.25
  -1  13  10   51.48    3.69
  -1  13  10   43.26    3.23
   1  13 -10   43.79    3.57
   1  13  -9   17.54    2.44
  -1  13   9   19.32    2.91
   1  13  -9   18.44    2.78
  -1  13   9   22.07    3.10
  -1  13   9   17.46    2.48
  -1  13   8   29.62    3.38
   1  13  -8   22.71    3.13
  -1  13   8   34.90    3.63
  -1  13   8   28.77    3.22
  -1  13   7   41.76    3.95
  -1  13   7   34.79    4.06
   1  13  -7   33.53    4.52
  -1  13   7   27.68    3.00
  -1  13   7   41.76    4.12
  -1  13   6   51.54    4.67
  -1  13   6   43.58    4.36
  -1  13   6   49.46    4.60
   1  13  -6   39.38    4.85
  -1  13   5   95.50    6.14
  -1  13   5   81.56    5.78
   1  13  -5   90.94    6.36
  -1  13   5   80.65    5.42
  -1  13   5   77.96    5.26
   1  13  -5   88.82    6.93
  -1  13   4  243.17    9.78
  -1  13   4  241.78    9.81
  -1  13   4  226.03    9.36
   1  13  -4  226.00    9.68
  -1  13   4  223.46    8.99
  -1  13   3   15.51    2.82
  -1  13   3   15.21    2.88
   1  13  -3   21.10    3.88
  -1  13   3   18.13    2.65
   1  13  -3   21.62    3.60
  -1  13   3   18.74    3.09
  -1  13   3   16.66    2.70
  -1  13   2  181.51    8.42
   1  13  -2  190.54    8.93
  -1  13   2  183.40    8.45
  -1  13   2  188.35    8.77
   1  13  -2  183.76    8.89
  -1  13   2  182.39    8.48
   1  13  -2  202.69    9.93
  -1  13   2  168.61    7.67
   1  13  -2  170.55    7.41
   1  13  -1    4.49    2.92
  -1  13   1    0.90    2.26
   1  13  -1    5.07    2.16
  -1  13   1    4.79    2.03
  -1  13   1   -0.37    1.76
   1  13  -1    9.92    3.03
   1  13  -1    2.70    2.54
  -1  13   1    2.72    2.07
  -1  13   1    4.43    1.63
   1  13  -1    4.14    1.84
  -1  13   0    4.21    2.31
   1  13   0    2.00    2.65
  -1  13   0    6.20    1.99
   1  13   0    8.39    2.37
  -1  13   0    5.23    2.21
   1  13   0   10.40    2.88
   1  13   0    0.82    2.68
  -1  13   0    7.00    2.24
   1  13   0    7.00    1.91
  -1  13   0    8.66    2.01
   1  13   1   20.80    3.25
  -1  13  -1   20.02    3.42
   1  13   1   13.65    2.48
  -1  13  -1   23.59    3.63
   1  13   1   21.27    3.23
  -1  13  -1   24.12    3.08
  -1  13  -1   19.91    3.33
   1  13   1   29.34    4.09
  -1  13  -1   21.84    2.60
   1  13   1   22.83    3.14
   1  13   2  214.42    9.41
  -1  13  -2  218.66    9.58
  -1  13  -2  197.97    7.81
   1  13   2  205.21    9.03
   1  13   2  231.36    9.94
  -1  13  -2  214.67    9.62
  -1  13  -2  217.55   10.18
   1  13   2  211.25    9.22
   1  13   2  204.26    8.62
   1  13   3   15.70    3.70
   1  13   3    4.45    2.56
  -1  13  -3    6.01    2.39
   1  13   3    2.54    1.37
   1  13   3   12.32    3.53
  -1  13  -3    9.79    3.33
   1  13   3    0.71    1.71
   1  13   4  248.23   10.22
   1  13   4  228.75    9.51
  -1  13  -4  225.12    9.96
   1  13   4  250.35   10.07
  -1  13  -4  251.33   11.20
   1  13   4  229.12    9.40
   1  13   5   11.85    3.15
  -1  13  -5   11.71    3.16
   1  13   5   18.24    3.32
   1  13   5   11.43    2.64
   1  13   6  153.22    7.66
   1  13   6  141.46    7.29
   1  13   6  131.94    7.09
   1  13   6  137.50    7.17
  -1  13  -6  144.83    8.21
   1  13   7   34.74    3.91
   1  13   7   32.19    3.97
   1  13   7   28.83    3.41
  -1  13  -7   30.66    4.22
   1  13   7   33.07    3.85
   1  13   8    5.77    1.57
   1  13   8    6.35    2.07
  -1  13  -8    3.24    1.76
   1  13   8   10.04    2.78
   1  13   8    6.66    2.02
   1  13   9   32.97    3.39
   1  13   9   33.07    3.10
  -1  13  -9   30.35    3.16
  -1  13  -9   29.99    2.85
   1  13   9   39.55    3.89
   1  13  10  147.43    6.13
   1  13  10  148.00    5.61
  -1  13 -10  133.29    5.62
  -1  13 -10  137.58    5.87
   1  13  11   31.62    2.71
  -1  13 -11   28.19    2.53
   1  13  12   29.25    2.21
  -1  13 -12   31.58    2.37
  -1  13 -13    1.61    0.56
   1  13  13    2.66    0.83
  -1  14  12    8.62    0.98
  -1  14  11   -0.56    0.74
  -1  14  10    1.03    0.87
  -1  14  10   -2.59    1.24
  -1  14  10   -1.18    0.70
   1  14 -10    1.16    0.78
  -1  14   9   17.82    2.19
  -1  14   9   11.54    1.64
  -1  14   9   10.30    1.51
   1  14  -9   16.45    2.19
   1  14  -8   12.24    2.16
  -1  14   8   10.69    1.64
  -1  14   8    7.87    1.52
  -1  14   7    9.26    2.30
  -1  14   7    5.83    1.39
   1  14  -7    6.92    2.11
  -1  14   7    3.76    1.22
  -1  14   7    3.00    1.24
  -1  14   6   20.17    3.01
  -1  14   6   16.15    2.24
   1  14  -6   18.01    2.98
  -1  14   6   15.80    2.11
  -1  14   6   12.91    2.01
  -1  14   5    6.78    2.55
  -1  14   5    6.30    1.91
   1  14  -5    5.88    2.40
  -1  14   5    6.01    1.79
  -1  14   5    4.45    1.91
  -1  14   4    3.56    1.96
  -1  14   4    1.82    1.45
   1  14  -4    4.61    2.68
   1  14  -4   -0.09    2.75
  -1  14   4    3.17    1.47
  -1  14   4    0.66    1.68
  -1  14   3    5.72    2.08
   1  14  -3    8.96    2.85
  -1  14   3    1.94    1.80
   1  14  -3   -0.53    2.52
  -1  14   3    5.36    1.62
  -1  14   3   -0.32    1.90
  -1  14   2   27.15    3.34
   1  14  -2   22.14    3.49
  -1  14   2   19.60    3.04
  -1  14   2   24.86    2.79
  -1  14   2   23.49    3.22
   1  14  -2   23.58    3.51
  -1  14   2   19.88    2.67
  -1  14   1   16.81    2.62
   1  14  -1   12.01    2.85
  -1  14   1   14.51    2.76
  -1  14   1   16.15    2.23
  -1  14   1   10.58    2.17
   1  14  -1   10.62    2.34
  -1  14   1   17.16    3.22
   1  14  -1   20.71    3.96
  -1  14   0    3.17    1.74
  -1  14   0    1.68    2.16
   1  14   0   -1.29    2.47
  -1  14   0   -2.35    1.87
   1  14   0   -3.05    2.15
   1  14   0    2.86    1.63
  -1  14   0    1.85    1.15
  -1  14   0    8.34    2.83
   1  14   0    5.19    2.84
  -1  14  -1   15.80    2.45
   1  14   1   18.77    2.90
  -1  14  -1   18.25    3.19
   1  14   1   10.48    2.46
  -1  14  -1   11.28    2.61
   1  14   1   10.49    2.08
   1  14   1   16.15    2.57
   1  14   1   14.48    2.97
   1  14   2   20.90    3.07
  -1  14  -2   21.26    3.65
   1  14   2   17.60    3.03
   1  14   2   20.31    2.83
   1  14   2   15.50    2.87
   1  14   2   18.15    2.65
  -1  14  -2   22.69    3.37
   1  14   3   33.74    3.65
  -1  14  -3   37.33    4.19
   1  14   3   29.06    3.41
   1  14   3   30.00    3.22
  -1  14  -3   29.25    3.79
   1  14   3   25.62    3.19
   1  14   4   11.64    2.93
   1  14   4    4.61    1.93
  -1  14  -4    8.68    2.93
   1  14   4    9.56    2.23
   1  14   5   70.77    4.98
   1  14   5   58.52    4.44
   1  14   5   59.61    4.33
  -1  14  -5   63.97    5.18
   1  14   5   60.84    4.61
   1  14   6    5.12    2.28
   1  14   6    0.92    1.25
  -1  14  -6    0.69    1.92
   1  14   6    2.16    1.49
   1  14   7    2.26    1.72
   1  14   7   -1.23    1.18
  -1  14  -7   -0.70    1.60
   1  14   7   -2.61    1.94
   1  14   8    6.53    1.70
   1  14   8    4.46    1.13
  -1  14  -8    6.54    1.92
   1  14   8    6.11    1.74
  -1  14  -9    2.16    1.25
   1  14   9    3.31    1.07
   1  14   9    3.73    1.32
   1  14  10    0.77    0.82
   1  14  10    3.30    1.10
   1  14  11   21.82    1.90
   1  14  11   12.04    1.20
   1  14  12    0.78    0.51
   1  15  -9   10.83    1.38
  -1  15   9   10.34    1.23
  -1  15   8   24.16    1.81
   1  15  -8   30.09    2.53
  -1  15   8   28.33    2.08
  -1  15   7   24.05    2.45
  -1  15   7   12.32    1.63
  -1  15   7    9.93    1.57
   1  15  -7   20.28    3.08
  -1  15   6   17.64    2.29
  -1  15   6   13.06    1.66
  -1  15   6   15.61    1.88
   1  15  -6   13.17    2.22
  -1  15   6   10.41    1.67
  -1  15   5   12.39    2.34
  -1  15   5    9.99    1.81
   1  15  -5    9.97    2.11
  -1  15   5    9.85    1.61
  -1  15   5    8.17    1.71
  -1  15   4    5.76    1.90
  -1  15   4    3.58    1.60
   1  15  -4   -0.22    1.66
  -1  15   4    3.27    1.10
  -1  15   4    5.83    1.75
  -1  15   3    5.67    1.99
  -1  15   3    4.03    1.60
  -1  15   3    1.63    1.00
  -1  15   3    4.63    1.83
  -1  15   2    6.69    1.74
  -1  15   2    4.23    1.97
   1  15  -2   12.73    2.67
  -1  15   2   13.28    2.70
  -1  15   2    4.91    1.22
   1  15  -2   -0.26    1.55
  -1  15   2    5.11    1.22
   1  15  -1    3.51    2.39
  -1  15   1    7.81    2.40
  -1  15   1   10.66    2.74
  -1  15   1    1.18    1.08
   1  15  -1   -0.80    1.73
  -1  15   0   11.22    2.65
   1  15   0    8.18    2.43
  -1  15   0    5.69    1.76
   1  15   0    4.81    1.66
   1  15   1    1.64    1.77
  -1  15  -1    5.22    2.61
   1  15   1    4.26    1.32
  -1  15  -1    0.42    1.38
   1  15   1   -0.76    1.28
   1  15   2    0.51    1.54
   1  15   2    5.97    2.43
   1  15   2    3.62    1.45
   1  15   2    1.17    0.88
  -1  15  -2   -1.29    1.76
   1  15   3    6.81    1.83
   1  15   3    8.19    2.02
   1  15   3   10.84    1.82
  -1  15  -3    3.85    1.73
   1  15   4    1.59    1.47
   1  15   4    0.57    1.39
   1  15   4    2.50    1.38
  -1  15  -4   -0.51    1.58
   1  15   5    1.59    1.22
   1  15   5   -0.34    1.31
   1  15   5    4.34    1.47
  -1  15  -5   -0.57    1.52
   1  15   6    2.35    1.14
   1  15   6    1.90    1.11
   1  15   6    2.06    1.20
  -1  15  -6    2.75    1.62
   1  15   7   68.17    3.56
  -1  15  -7   68.93    3.95
   1  15   7   62.27    3.51
   1  15   8   13.60    1.66
  -1  15  -8   11.64    1.70
   1  15   8   10.48    1.45
   1  15   9  101.65    3.63
   1  15   9   76.08    2.91
   1  16  -7    4.72    0.88
   1  16  -6    4.15    1.07
   1  16  -5    2.70    1.02
   1  16  -4   -0.50    0.97
   1  16  -3    4.92    1.28
   1  16  -2    0.43    0.94
   1  16  -1    1.19    1.03
   1  16   0    4.16    1.16
  -1  16   0    3.67    1.08
   1  16   1    6.32    1.14
  -1  16  -1    7.39    1.41
  -1  16  -2    0.63    0.99
   1  16   2    5.67    1.66
  -1  16  -3   17.48    2.03
   1  16   3   18.91    2.08
  -1  16  -4    5.62    1.30
   1  16   4    9.04    1.41
   1  16   5   11.48    1.47
  -1  16  -5    6.95    1.31
   1  16   6   27.52    1.84
  -1  16  -6   28.98    2.12
  -2   0  21   -0.53    0.59
  -2   0  21   -1.10    0.67
   2   0 -21    0.68    0.75
  -2   0  20   18.90    2.33
  -2   0  20   21.45    2.24
   2   0 -20   21.28    2.91
  -2   0  19    0.58    1.44
   2   0 -19   -1.21    2.01
  -2   0  19   -0.99    0.78
  -2   0  19    1.88    1.52
  -2   0  18    8.71    2.53
   2   0 -18    6.88    2.88
  -2   0  18   14.85    2.83
  -2   0  17   -4.15    2.27
   2   0 -17    0.56    2.31
   2   0 -16  216.62   11.32
  -2   0  16  235.86   10.40
   2   0 -15    1.29    1.91
  -2   0  15   -1.77    1.94
   2   0 -14   71.31   12.06
   2   0 -14   96.38    7.34
  -2   0  14   80.85   12.31
   2   0 -14   66.78   12.65
  -2   0  14   70.64   11.50
  -2   0  14   79.28    5.98
  -2   0  13   -2.76    3.68
   2   0 -13    1.81    1.83
   2   0 -13   -1.01    3.62
  -2   0  13   -0.73    3.21
   2   0 -13    0.08    4.76
  -2   0  13    0.24    0.96
  -2   0  12   25.04    6.54
   2   0 -12   33.30    9.23
  -2   0  12   32.65    8.02
   2   0 -12   20.35    7.03
  -2   0  11    1.04    2.72
   2   0 -11    1.17    3.65
   2   0 -11   -0.74    4.41
  -2   0  11   -1.44    3.90
  -2   0  10   22.59    6.51
  -2   0  10   30.40    4.34
   2   0 -10   27.64    7.53
  -2   0  10   30.81    7.17
   2   0 -10   28.61    7.71
   2   0  -9   -0.05    4.60
  -2   0   9   -1.74    3.42
   2   0  -9    0.48    4.62
  -2   0   9    7.01    4.65
  -2   0   9    0.91    1.70
  -2   0   8  172.93   12.48
   2   0  -8  207.65   15.65
  -2   0   8  178.03   12.39
  -2   0   8  159.42    9.11
   2   0  -8  190.04   14.09
   2   0  -7   -4.40    4.99
  -2   0   7   -2.59    3.80
   2   0  -7   -1.67    3.83
  -2   0   7   -0.91    3.64
   2   0  -7    0.67    0.70
  -2   0   6   37.34    5.99
  -2   0   6   16.75    4.86
   2   0  -6   18.70    5.47
   2   0  -6   28.81    6.41
   2   0  -5   -0.78    2.76
  -2   0   5   -0.36    1.86
  -2   0   4  588.03   15.14
   2   0  -4  609.80   17.00
   2   0  -3    0.12    1.76
  -2   0   3   -0.79    1.53
   2   0  -2 9999.00   50.09
  -2   0   2 9934.74   46.45
  -2   0   1   -0.22    0.60
   2   0  -1   -0.41    0.73
  -2   0   0 1992.67   17.73
   2   0   0 1982.34   17.80
  -2   0  -1   -0.09    0.62
   2   0   1    0.42    0.65
   2   0   2 9144.77   48.60
   2   0   3   -0.42    0.71
   2   0   4 2096.89   30.27
   2   0   4 1926.02   16.78
   2   0   5    0.37    0.65
  -2   0  -5    1.27    2.40
   2   0   5    1.95    2.30
   2   0   6  550.98   11.25
   2   0   6  609.09   20.96
  -2   0  -6  576.46   19.93
   2   0   6  604.69   20.14
  -2   0  -6  578.35   19.99
  -2   0  -7    1.48    4.58
   2   0   7    0.83    3.53
   2   0   7    2.19    4.28
   2   0   7   -0.55    1.17
  -2   0  -7   -1.38    4.01
  -2   0  -8  109.48   14.67
   2   0   8   90.06   13.43
   2   0   8  120.29   12.13
  -2   0  -8   90.01   12.35
   2   0   9   -4.89    5.16
  -2   0  -9   -0.81    4.36
  -2   0  -9    3.51    4.28
   2   0   9   -1.79    4.50
   2   0  10   35.64    7.51
  -2   0 -10   24.66    7.16
  -2   0 -10   21.48    6.95
   2   0  10   37.39    8.06
   2   0  11    4.19    4.11
  -2   0 -11   -0.54    3.68
   2   0  11    2.14    3.06
  -2   0 -11   -2.43    4.60
  -2   0 -12   55.87   10.41
   2   0  12   54.25    9.58
  -2   0 -12   45.01    9.25
   2   0  12   52.32    9.18
   2   0  13   -3.44    3.85
  -2   0 -13    4.42    4.52
  -2   0 -13   -2.02    3.27
   2   0  13    0.58    1.04
  -2   0 -13   -0.94    1.62
   2   0  13   -1.22    3.72
   2   0  14  185.62    9.20
   2   0  14  195.57   19.06
  -2   0 -14  159.96   18.78
   2   0  14  169.58   17.88
  -2   0 -14  189.48    9.87
  -2   0 -14  172.39   19.21
   2   0  15   -0.01    1.47
  -2   0 -15   -1.55    2.25
   2   0  16  221.19    9.81
  -2   0 -16  184.33    9.99
   2   0  17    0.27    1.70
  -2   0 -17   -0.82    2.18
   2   0  18   11.20    3.07
  -2   0 -18   10.34    3.39
   2   0  18   13.80    2.85
   2   0  19   -1.08    1.37
  -2   0 -19   -1.56    1.88
   2   0  19    1.36    1.58
   2   0  20   15.63    2.09
  -2   0 -20   15.51    2.38
   2   0  20   15.33    1.92
   2   0  21   -0.84    0.55
  -2   0 -21   -0.33    0.60
   2   0  21   -1.08    0.67
  -2  -1  21   12.11    1.34
  -2   1  21   12.74    1.37
  -2  -1  21    9.30    1.12
  -2   1  21   10.10    1.20
   2   1 -21   11.35    1.50
   2  -1 -21   11.97    1.57
   2   1 -20    3.02    1.86
   2  -1 -20    1.10    1.81
  -2  -1  20    0.21    0.94
  -2   1  20    2.36    1.49
  -2  -1  20    1.28    1.36
  -2   1  20    0.64    1.11
  -2  -1  19    1.68    1.48
  -2   1  19    0.58    1.61
   2   1 -19   -0.86    1.80
   2  -1 -19   -1.49    1.92
  -2   1  19   -0.62    0.74
  -2   1  19    0.29    1.33
  -2  -1  19    0.37    1.35
  -2   1  18    6.14    2.56
  -2  -1  18    4.39    2.23
   2   1 -18    4.55    2.34
   2  -1 -18    1.47    2.28
  -2   1  18    5.08    2.15
  -2  -1  17    0.23    1.76
  -2   1  17    2.18    2.11
   2  -1 -17    0.69    2.09
   2   1 -17    2.32    2.28
  -2   1  17    7.59    2.55
   2  -1 -16   31.94    4.69
   2   1 -16   32.06    4.67
  -2  -1  16   36.88    4.30
  -2   1  16   34.54    4.14
   2  -1 -15    1.68    2.01
   2   1 -15    3.81    2.20
  -2  -1  15    2.56    1.57
  -2   1  15    3.63    1.85
   2   1 -14  100.31   14.68
   2  -1 -14   93.22   14.34
   2   1 -14  111.10    7.86
   2  -1 -14  112.21    7.87
  -2  -1  14  110.06   13.82
  -2   1  14  116.30   14.30
   2  -1 -14  101.13   14.82
   2   1 -14  101.62   14.95
  -2  -1  14   99.32   13.51
  -2   1  14  101.25   13.66
  -2   1  14  104.25    6.67
  -2  -1  14  111.42    6.91
  -2   1  13   -1.46    3.20
  -2  -1  13   -1.39    4.05
   2   1 -13    0.01    1.27
   2  -1 -13    0.64    1.29
   2   1 -13    0.97    3.59
   2  -1 -13   -0.83    4.07
  -2  -1  13    0.01    2.64
  -2   1  13   -0.15    2.23
   2  -1 -13    2.10    3.15
   2   1 -13   -1.14    3.66
  -2   1  13    2.94    1.45
  -2  -1  13    0.87    1.19
  -2   1  12  120.57   13.55
  -2  -1  12  134.96   14.17
   2   1 -12  130.37   16.30
   2  -1 -12  122.70   15.82
   2  -1 -12  122.17   14.69
   2   1 -12  122.94   14.53
  -2  -1  12  121.62   14.38
  -2   1  12  129.31   14.35
  -2   1  11    3.77    3.00
  -2  -1  11    2.09    2.55
   2   1 -11    8.25    3.93
   2  -1 -11    8.83    5.56
  -2  -1  11    5.33    3.56
  -2   1  11    8.79    4.33
   2   1 -11    9.24    5.74
   2  -1 -11   13.01    6.07
  -2   1  10  230.75   16.81
  -2  -1  10  235.77   16.98
  -2  -1  10  232.85   16.26
  -2   1  10  238.27   16.44
  -2   1  10  217.24   12.26
   2   1 -10  240.96   18.83
   2  -1 -10  233.50   18.72
   2  -1 -10  215.44   17.41
   2   1 -10  192.19   16.73
   2   1  -9   58.76    9.62
  -2   1   9   62.54    8.77
  -2  -1   9   64.39    8.80
   2  -1  -9   50.39    8.47
  -2  -1   9   57.94    8.06
  -2   1   9   55.15    7.80
   2   1  -9   50.58    8.01
  -2   1   9   58.99    6.38
   2  -1  -9   70.47   10.62
  -2  -1   9   55.65    5.29
  -2   1   8  386.69   18.81
  -2  -1   8  380.94   18.76
  -2   1   8  388.17   18.71
  -2  -1   8  404.48   18.54
  -2   1   8  363.96   14.58
   2   1  -8  391.89   21.08
   2  -1  -8  395.25   21.56
   2   1  -8  389.74   19.67
   2  -1  -8  381.04   19.68
  -2  -1   7   50.33    7.16
  -2   1   7   45.78    6.91
  -2  -1   7   50.84    6.53
  -2   1   7   47.75    5.44
   2   1  -7   42.77    6.84
   2  -1  -7   40.79    6.72
  -2   1   7   51.13    6.70
   2   1  -7   48.29    7.88
   2  -1  -7   52.68    8.09
   2   1  -7   35.15    2.41
  -2  -1   6 1185.01   27.39
  -2   1   6 1168.59   27.17
   2   1  -6 1159.26   29.09
   2  -1  -6 1185.72   29.59
  -2   1   6 1171.47   26.49
  -2  -1   6 1128.28   25.82
   2  -1  -6 1169.03   28.56
   2   1  -6 1161.06   28.19
  -2   1   6 1143.17   22.33
  -2  -1   5 1497.24   28.13
  -2   1   5 1485.78   28.01
   2   1  -5 1387.13   29.08
   2  -1  -5 1428.71   29.34
  -2   1   5 1402.40   26.24
  -2  -1   5 1422.66   26.58
   2   1  -5 1481.19   28.74
   2  -1  -5 1474.11   28.86
  -2   1   4    2.58    1.95
  -2  -1   4    4.97    2.00
   2   1  -4    4.70    2.53
   2  -1  -4    7.28    3.28
   2   1  -4    3.31    0.77
  -2  -1   3  217.28    8.43
  -2   1   3  224.16    8.59
   2  -1  -3  226.59    9.15
   2   1  -3  219.00    9.04
  -2  -1   3  204.80    7.95
  -2   1   3  220.09    8.16
   2   1  -3  202.34    4.06
   2  -1  -3  219.55    8.65
   2   1  -3  220.58    8.84
  -2  -1   2    6.22    2.04
  -2   1   2    5.85    2.02
   2   1  -2    5.21    1.79
   2  -1  -2    6.38    1.98
  -2   1   2    7.06    1.78
  -2  -1   2    4.76    1.53
   2  -1  -2    6.81    1.94
   2   1  -2    5.95    1.84
   2   1  -2    6.79    0.91
  -2   1   2    5.99    1.02
   2   1  -1  715.99   11.32
   2  -1  -1  742.60   11.89
  -2   1   1  752.42   11.82
  -2  -1   1  701.60   11.17
   2  -1  -1  768.51   11.68
  -2   1   1  757.28   11.20
  -2  -1   1  705.66   10.81
   2   1  -1  727.34   11.26
   2  -1   0   16.38    1.68
   2   1   0   14.76    1.62
  -2  -1   0   14.41    1.59
  -2   1   0   15.52    1.62
  -2   1   0   14.14    1.55
  -2  -1   0   12.75    1.44
  -2   1   0   16.71    1.61
  -2  -1  -1 1155.21   14.15
  -2   1  -1 1188.11   14.42
   2  -1   1 1192.74   14.77
   2   1   1 1166.84   14.68
   2   1   1 1188.73   13.97
   2   1   1 1125.37   14.04
   2  -1   1 1229.23   14.71
  -2   1  -1 1186.04   14.70
  -2  -1  -1 1122.77   14.53
   2   1   1 1157.22   11.88
  -2   1  -1 1153.81   10.09
   2   1   2   78.61    4.72
   2  -1   2   73.58    4.51
   2   1   2   76.38    4.51
   2  -1   2   75.64    4.61
  -2  -1  -2   74.76    4.33
  -2   1  -2   81.72    4.53
   2   1   2   73.50    3.08
   2   1   2   73.82    3.82
   2  -1   3   20.07    4.02
   2   1   3   22.38    3.78
   2   1   3   21.58    2.21
   2   1   3   23.21    2.77
  -2  -1  -3   22.78    3.59
  -2   1  -3   22.35    3.68
   2  -1   4  101.64    6.86
   2   1   4   97.55    6.87
   2   1   4   97.52    4.51
   2   1   4  106.87    5.34
   2   1   5  912.22   15.27
   2   1   5  986.33   17.14
   2   1   5 1012.93   24.63
   2  -1   5  988.35   24.49
  -2   1  -5 1026.04   23.44
  -2  -1  -5  994.08   23.44
   2   1   5 1025.47   24.11
   2  -1   5  993.80   23.56
  -2  -1  -5  999.94   23.69
  -2   1  -5  993.21   23.47
  -2   1  -6 1010.09   26.31
  -2  -1  -6 1029.44   26.35
   2   1   6  963.01   18.15
   2   1   6 1018.14   27.44
   2  -1   6 1023.24   27.55
  -2   1  -6 1008.60   26.41
  -2  -1  -6 1003.46   26.65
   2  -1   6 1009.21   26.36
   2   1   6 1002.58   26.58
   2  -1   7   -2.53    3.97
   2   1   7    0.09    3.99
  -2  -1  -7    3.79    4.36
  -2   1  -7    0.71    3.93
   2   1   7    1.05    3.49
   2  -1   7   -0.43    3.64
  -2  -1  -7    4.43    4.22
  -2   1  -7    4.28    4.30
   2   1   7   -0.09    1.30
   2   1   7    1.14    1.66
   2   1   8   30.27    4.21
  -2   1  -8   28.39    7.53
  -2  -1  -8   30.87    8.02
  -2  -1  -8   22.09    6.55
  -2   1  -8   27.24    6.95
   2   1   8   31.31    7.72
   2  -1   8   33.51    9.13
   2   1   8   25.51    3.70
   2   1   8   33.46    8.02
   2  -1   8   36.22    7.79
   2  -1   9    5.89    4.52
   2   1   9    2.46    3.53
  -2   1  -9    9.12    5.64
  -2  -1  -9    2.66    5.10
  -2  -1  -9    6.62    4.77
  -2   1  -9    8.58    5.45
   2   1   9    5.50    5.25
   2  -1   9    5.55    5.61
   2  -1  10   36.90    8.07
   2   1  10   35.46    8.00
  -2   1 -10   36.92    8.43
  -2  -1 -10   30.92    8.34
  -2   1 -10   20.37    6.29
  -2  -1 -10   24.12    6.46
   2   1  10   24.98    6.55
   2  -1  10   31.29    7.17
   2  -1  11   32.21    7.28
   2   1  11   32.62    7.14
  -2   1 -11   20.42    5.30
  -2  -1 -11   22.71    6.21
  -2  -1 -11   21.39    6.10
  -2   1 -11   28.48    7.21
   2  -1  11   24.95    6.49
   2   1  11   31.45    7.50
   2   1  12   70.75   11.03
   2  -1  12   65.42   10.80
  -2  -1 -12   64.09   11.07
   2   1  12   67.21   10.53
   2  -1  12   71.14   10.80
  -2   1 -12   56.73   10.21
  -2  -1 -12   65.06   10.66
  -2   1 -12   60.37   10.45
   2   1  13   11.05    4.71
   2  -1  13   10.90    5.13
  -2  -1 -13   11.09    2.47
  -2   1 -13   11.81    2.55
   2  -1  13   10.29    2.18
   2   1  13   11.97    2.35
   2  -1  13   14.01    4.94
   2   1  13   12.94    4.78
  -2   1 -13    6.75    4.18
  -2  -1 -13   11.97    5.47
  -2  -1 -13   15.67    6.90
  -2   1 -13    9.98    4.86
   2  -1  14   42.53    8.88
   2   1  14   39.40    8.81
  -2   1 -14   32.92    8.62
  -2  -1 -14   37.97    9.09
   2  -1  14   45.81    4.58
   2   1  14   43.87    4.53
  -2   1 -14   44.20    4.94
  -2  -1 -14   39.58    4.78
   2   1  14   51.21    9.91
  -2  -1 -14   41.65    9.57
   2  -1  14   44.83    9.37
  -2   1 -14   40.65    9.76
  -2   1 -15   24.63    3.95
  -2  -1 -15   25.07    4.02
   2  -1  15   29.43    3.86
   2   1  15   28.72    3.82
  -2   1 -16    8.50    2.74
  -2  -1 -16    6.20    2.34
   2   1  16   11.92    2.83
   2  -1  16   10.18    2.95
  -2   1 -17   -2.66    2.39
  -2  -1 -17   -4.80    2.76
   2  -1  17   -0.88    1.95
   2   1  17   -2.67    1.85
   2   1  17    1.35    2.01
  -2   1 -18   14.95    3.24
  -2  -1 -18   15.93    3.42
   2   1  18   14.05    2.63
   2  -1  18   16.27    2.79
   2   1  18   16.91    2.78
  -2  -1 -19    0.11    1.62
  -2   1 -19    1.54    1.65
   2  -1  19   -0.80    1.50
   2   1  19   -0.02    1.31
   2   1  19    2.77    1.52
   2  -1  19    2.65    1.64
  -2  -1 -20    1.89    1.41
  -2   1 -20    1.72    1.32
   2   1  20    2.35    1.06
   2   1  20    3.70    1.27
   2  -1  20    5.42    1.44
   2  -1  20    1.32    1.01
  -2   1 -21    0.61    0.56
  -2  -1 -21   -0.55    0.67
   2  -1  21    1.17    0.54
   2   1  21    0.90    0.51
   2  -1  21   -1.02    0.62
   2   1  21   -0.29    0.50
   2  -2 -21    0.95    0.73
  -2  -2  21   -0.12    0.43
  -2   2  21    2.00    0.68
   2  -2 -20   14.95    2.28
   2   2 -20   15.06    2.18
  -2  -2  20   19.13    2.08
  -2   2  20   17.06    2.02
  -2   2  20   10.94    1.22
  -2   2  20   19.29    2.08
  -2  -2  20   20.17    2.02
  -2   2  19   21.22    2.24
  -2  -2  19   25.71    2.78
  -2   2  19   26.62    3.06
   2  -2 -19   23.14    3.37
   2   2 -19   23.64    3.31
  -2  -2  19   25.37    2.95
  -2   2  19   24.16    2.92
  -2   2  18   19.01    2.95
   2   2 -18    7.97    2.54
   2  -2 -18    8.93    2.60
  -2   2  18   13.26    2.62
  -2  -2  18   13.11    2.55
  -2   2  18   11.94    2.05
  -2  -2  17   21.71    3.40
  -2   2  17   16.51    3.06
   2  -2 -17   12.74    3.19
   2   2 -17   12.52    2.95
  -2   2  17   18.21    3.13
   2  -2 -16   -0.99    1.98
   2   2 -16   -1.40    1.82
  -2  -2  16   -2.52    1.81
  -2   2  16    0.48    1.49
  -2   2  15   11.60    2.82
   2   2 -15    6.12    2.40
   2  -2 -15    5.84    2.42
  -2  -2  15    2.46    1.59
  -2   2  15    5.05    2.02
  -2   2  14   27.30    7.28
  -2  -2  14   32.42    7.96
   2  -2 -14   34.92    4.62
   2   2 -14   29.99    4.24
  -2  -2  14   31.02    3.79
  -2   2  14   30.64    3.79
   2  -2 -14   29.94    8.41
   2   2 -14   22.36    7.84
  -2   2  14   23.80    6.63
  -2  -2  14   29.18    7.69
   2  -2 -14   24.24    7.81
   2   2 -14   27.49    7.37
  -2  -2  13   43.44    8.83
  -2   2  13   32.71    7.37
   2  -2 -13   42.31    4.74
   2   2 -13   44.23    4.93
   2  -2 -13   36.06    9.45
   2   2 -13   28.07    7.87
   2   2 -13   36.69    8.90
   2  -2 -13   37.54    9.23
  -2  -2  13   45.92    8.71
  -2   2  13   40.61    8.40
  -2   2  13   42.75    4.19
  -2  -2  13   39.43    3.92
   2   2 -12   12.80    5.47
   2  -2 -12    8.57    3.83
  -2  -2  12   11.69    3.96
  -2   2  12   12.30    4.91
   2   2 -12    9.45    4.69
   2  -2 -12    7.50    4.11
  -2   2  12   14.22    5.07
  -2  -2  12   15.76    6.07
  -2  -2  11   -0.15    4.06
  -2   2  11   -6.60    4.89
   2  -2 -11   -5.20    4.70
   2   2 -11   -0.20    4.27
  -2  -2  11   -4.08    4.33
  -2   2  11   -4.84    3.97
  -2   2  11    1.17    1.95
  -2   2  11    5.38    2.57
   2  -2 -11   -4.71    3.81
   2   2 -11   -1.79    3.06
  -2  -2  10   -0.79    3.22
  -2   2  10   -2.34    3.41
  -2   2  10   -4.23    3.38
  -2  -2  10   -4.14    3.97
   2  -2 -10   -0.88    3.93
   2   2 -10    3.00    4.67
   2   2 -10   -2.87    4.17
   2  -2 -10   -1.76    4.48
  -2   2  10   -0.44    2.55
   2   2  -9  327.59   19.49
   2  -2  -9  316.12   19.52
  -2  -2   9  352.71   19.61
  -2   2   9  333.05   19.35
  -2   2   9  348.27   16.11
   2  -2  -9  352.77   22.15
   2   2  -9  360.15   21.56
  -2  -2   9  365.78   18.99
  -2   2   9  332.38   18.57
  -2  -2   8    1.97    4.80
  -2   2   8   -0.01    3.75
   2  -2  -8   -0.17    6.19
   2   2  -8    2.46    5.99
  -2  -2   8    2.33    3.11
  -2   2   8    0.01    3.26
  -2   2   8    1.85    3.00
   2   2  -8   -2.37    4.74
   2  -2  -8    3.89    3.94
  -2   2   7   30.45    5.84
  -2  -2   7   33.39    5.91
  -2  -2   7   34.91    5.60
  -2   2   7   30.36    5.40
   2  -2  -7   34.92    7.07
   2   2  -7   31.90    6.56
   2   2  -7   31.03    6.28
   2  -2  -7   29.37    5.89
   2   2  -7   28.73    2.67
  -2   2   7   39.66    5.43
   2   2  -6  167.31    6.28
  -2  -2   6  207.00   11.80
  -2   2   6  203.03   11.72
  -2   2   6  219.29   11.03
   2   2  -6  203.36   12.76
   2  -2  -6  208.55   13.05
   2   2  -6  219.12   12.50
   2  -2  -6  208.20   12.55
  -2   2   6  192.26   11.04
  -2  -2   6  199.06   11.09
  -2   2   5  356.50   13.89
  -2  -2   5  364.80   14.04
  -2   2   5  348.01   12.75
   2   2  -5  357.83   14.60
   2  -2  -5  354.41   15.09
   2   2  -5  375.45   14.45
   2  -2  -5  366.45   14.52
  -2   2   5  350.80   13.27
  -2  -2   5  360.05   13.23
   2  -2  -4  658.02   17.29
   2   2  -4  653.77   16.92
  -2   2   4  640.29   16.73
  -2  -2   4  647.96   16.72
  -2   2   4  660.28   16.17
   2   2  -4  609.17   16.87
   2  -2  -4  637.72   17.42
  -2  -2   4  619.02   15.50
  -2   2   4  624.23   15.48
   2  -2  -3   27.63    3.40
   2   2  -3   27.30    3.24
  -2  -2   3   25.25    3.11
  -2   2   3   26.09    3.11
  -2   2   3   25.38    2.89
  -2  -2   3   24.58    2.87
   2   2  -3   24.70    3.18
   2  -2  -3   21.70    3.13
   2   2  -3   23.84    2.29
  -2   2   3   24.65    2.38
  -2   2   2    2.38    1.45
  -2  -2   2    2.44    1.22
  -2  -2   2    3.16    1.24
  -2   2   2    2.42    1.16
   2  -2  -2    3.32    1.50
   2   2  -2    3.82    1.49
   2   2  -2    4.56    1.33
  -2   2   2    2.91    1.16
   2  -2  -2    3.58    1.47
   2   2  -2    3.09    1.29
   2   2  -1  319.93    7.30
   2   2  -1  323.80    7.61
   2  -2  -1  333.26    7.75
   2  -2  -1  335.15    7.66
  -2  -2   1  314.32    7.37
  -2   2   1  330.64    7.66
  -2   2   1  305.01    8.93
  -2   2   1  327.00    8.18
   2   2  -1  326.10    7.97
  -2   2   1  320.61    7.36
  -2  -2   1  324.67    7.45
  -2   2   0   19.73    2.21
  -2   2   0   16.31    1.73
  -2  -2   0   19.36    1.86
  -2   2   0   14.70    2.15
  -2   2   0   17.73    2.30
   2   2   0   18.14    2.55
   2  -2   0   19.16    1.82
   2   2   0   17.63    1.83
  -2  -2  -1   46.69    3.38
  -2   2  -1   38.39    3.30
   2   2   1   44.72    3.34
   2  -2   1   40.67    3.25
  -2   2  -1   50.19    3.30
  -2   2  -1   40.15    3.23
  -2  -2  -1   44.48    3.41
   2   2   1   52.46    3.55
   2  -2   1   44.24    3.53
  -2   2  -1   41.09    3.44
   2   2   1   43.99    4.36
   2  -2   2   21.42    2.63
   2   2   2   18.62    2.50
   2   2   2   22.98    2.82
  -2   2  -2   21.69    2.14
  -2   2  -2   21.81    1.52
   2   2   2   17.45    2.37
  -2  -2  -2   18.32    2.34
  -2   2  -2   21.17    2.51
  -2   2  -2   21.06    2.77
  -2  -2  -3   16.60    2.56
  -2   2  -3   18.01    2.78
   2   2   3   13.40    2.66
   2   2   3   14.64    2.29
   2  -2   3   15.71    2.68
   2   2   3   15.13    2.73
  -2   2  -3   14.96    2.67
   2   2   3   15.95    2.78
   2  -2   3   15.90    2.71
   2   2   4  708.20   18.46
   2  -2   4  757.42   18.91
  -2  -2  -4  712.83   17.77
  -2   2  -4  751.41   17.93
   2   2   4  749.96   16.56
   2   2   4  735.33   18.33
   2  -2   4  731.69   18.20
   2   2   4  741.42   14.86
  -2   2  -4  700.86   16.13
  -2   2  -5  195.17    9.15
   2   2   5  198.33    8.39
   2   2   5  210.87   11.40
   2  -2   5  210.12   11.50
   2   2   5  196.42    9.46
  -2  -2  -5  213.74   11.48
  -2   2  -5  207.99   11.14
  -2  -2  -5  204.73   10.95
  -2   2  -5  213.21   10.94
   2  -2   5  215.02   11.19
   2   2   5  211.20   11.38
  -2   2  -6  308.38   12.20
   2   2   6  313.61   11.06
  -2   2  -6  325.21   14.99
  -2  -2  -6  334.16   15.18
   2   2   6  323.46   15.67
   2  -2   6  320.42   15.81
   2   2   6  346.61   12.57
   2  -2   6  328.55   15.07
   2   2   6  316.83   15.18
  -2   2  -6  309.71   15.05
  -2  -2  -6  327.67   15.71
   2  -2   7    0.82    3.97
   2   2   7    7.17    4.86
   2  -2   7    2.27    3.60
   2   2   7    5.48    4.08
  -2   2  -7    4.77    4.00
  -2  -2  -7   10.16    4.72
  -2   2  -7    3.03    3.87
  -2  -2  -7    8.48    4.94
  -2   2  -7    6.77    2.96
   2   2   7    5.02    2.42
   2   2   7    4.37    2.28
   2  -2   8   38.06    7.15
   2   2   8   35.55    6.83
   2   2   8   39.05    4.93
  -2  -2  -8   28.89    6.34
  -2   2  -8   28.48    6.56
   2   2   8   34.41    4.29
  -2   2  -8   38.62    5.09
  -2  -2  -8   31.13    6.23
  -2   2  -8   31.71    6.31
   2   2   8   35.68    6.45
   2  -2   8   41.56    6.55
   2  -2   9  110.00   11.99
   2   2   9  119.74   12.56
   2   2   9  108.06    8.17
  -2  -2  -9  121.55   12.87
  -2   2  -9  116.72   12.42
   2  -2   9  134.13   12.56
   2   2   9  126.75   12.36
   2   2   9  103.86    7.67
  -2   2  -9   97.86    8.59
  -2  -2  -9  115.74   12.01
  -2   2  -9  103.58   11.24
  -2  -2 -10   -1.95    3.98
  -2   2 -10   -5.72    4.99
  -2   2 -10    4.81    4.26
  -2  -2 -10    0.56    3.89
   2   2  10   -2.94    4.26
   2  -2  10    0.09    3.32
   2   2  10   -0.57    2.59
   2  -2  10    0.05    2.52
  -2  -2 -11   -3.55    5.38
  -2   2 -11   -5.98    6.02
  -2   2 -11   -1.29    4.76
  -2  -2 -11   -3.80    4.91
   2  -2  11    0.98    4.15
   2   2  11   -3.41    4.57
   2   2  11    0.95    2.71
   2  -2  11   -1.61    3.71
  -2  -2 -12    4.57    3.67
  -2   2 -12    0.15    4.05
   2  -2  12    4.01    3.35
   2   2  12    1.88    2.47
  -2  -2 -12    0.10    3.67
  -2   2 -12    0.12    3.15
   2   2  12    2.95    2.93
   2  -2  12    4.16    3.81
   2   2  13   15.93    5.40
   2  -2  13   15.26    4.93
   2  -2  13   22.38    3.14
  -2   2 -13   14.91    5.70
  -2  -2 -13   20.15    7.37
  -2   2 -13   19.73    6.84
  -2  -2 -13   11.26    5.08
   2  -2  13   15.96    5.77
   2   2  13   22.44    6.68
  -2   2 -13   22.78    3.58
  -2  -2 -13   21.02    3.42
   2   2  13   20.44    2.99
  -2   2 -14   37.63    9.19
  -2  -2 -14   25.71    7.47
  -2   2 -14   34.90    4.43
  -2  -2 -14   36.80    4.59
   2  -2  14   27.79    7.36
   2   2  14   36.52    8.19
  -2  -2 -14   30.59    8.14
  -2   2 -14   30.23    8.33
   2   2  14   41.57    4.50
   2  -2  14   37.37    4.36
   2  -2  14   29.50    7.34
   2   2  14   31.48    8.00
  -2  -2 -15   17.98    3.59
  -2   2 -15   19.70    3.55
   2   2  15   21.71    3.57
   2  -2  15   23.53    3.62
   2   2  16   36.12    3.90
  -2   2 -16   29.99    4.26
  -2  -2 -16   31.11    4.37
   2  -2  16   33.06    4.04
   2   2  16   35.90    4.19
   2  -2  17    2.39    2.10
   2   2  17    0.72    1.90
  -2   2 -17    0.93    2.07
  -2  -2 -17   -2.69    2.50
   2   2  17    1.66    2.18
   2  -2  18   14.21    2.56
   2   2  18   17.60    2.72
   2   2  18   18.26    2.76
  -2  -2 -18   17.24    3.16
  -2   2 -18   17.87    3.25
  -2   2 -19    7.63    2.27
  -2  -2 -19    7.09    2.25
   2   2  19    7.42    1.79
   2   2  19    4.90    1.68
   2  -2  19    3.05    1.30
   2   2  20   16.91    1.89
   2  -2  20   20.62    2.06
  -2  -2 -20   18.58    2.34
  -2   2 -20   16.77    2.20
   2   2  20   21.57    2.21
   2  -2  20   22.62    2.19
   2  -2  21    7.84    0.98
   2  -3 -20    5.33    1.44
   2   3 -20    4.68    1.24
  -2  -3  20    6.48    1.18
  -2   3  20    7.19    1.32
  -2  -3  20    9.03    1.37
  -2   3  20    4.95    0.86
  -2   3  20    9.54    1.56
  -2  -3  19   14.72    2.15
  -2   3  19   14.06    2.10
  -2   3  19   11.90    1.72
  -2   3  19   11.87    2.17
   2   3 -19   12.72    2.33
   2  -3 -19   13.35    2.53
  -2  -3  18   -0.67    1.17
  -2   3  18    0.04    1.29
   2  -3 -18   -0.16    1.71
   2   3 -18   -0.74    1.60
  -2   3  18    0.14    1.11
  -2   3  18    1.18    1.77
  -2  -3  17    6.35    1.97
  -2   3  17    3.08    1.65
  -2   3  17    6.58    2.45
   2   3 -17    2.20    1.84
   2  -3 -17    2.00    2.19
  -2   3  16    6.45    2.52
   2  -3 -16    3.94    2.11
   2   3 -16    0.00    1.71
  -2  -3  16    4.89    1.77
  -2   3  16    4.00    1.84
   2   3 -16    5.21    1.66
  -2   3  15  100.02    6.24
  -2  -3  15   97.59    6.32
  -2   3  15   90.87    6.26
   2   3 -15   85.23    6.76
   2  -3 -15   82.80    6.91
   2  -3 -14   10.51    2.75
   2   3 -14   10.24    2.94
   2   3 -14    2.49    3.58
  -2   3  14   12.27    2.75
  -2  -3  14    6.08    2.37
  -2   3  14    6.54    3.37
  -2  -3  14    2.09    3.35
  -2   3  14   15.16    2.96
   2   3 -14   12.66    5.64
   2  -3 -14    4.95    3.54
  -2  -3  14   10.49    4.90
   2   3 -13   11.51    4.49
   2  -3 -13    2.19    4.17
  -2   3  13   20.81    3.00
  -2  -3  13    7.44    2.96
  -2   3  13    8.68    4.08
   2  -3 -13    4.19    3.32
   2   3 -13   12.12    5.30
   2  -3 -13   13.80    2.85
   2   3 -13   12.69    2.83
  -2   3  13    9.33    2.08
  -2  -3  13   12.26    2.22
  -2  -3  13    1.69    3.88
  -2   3  13    3.18    2.66
   2   3 -12   19.07    6.26
   2  -3 -12   18.71    6.35
  -2   3  12   25.32    2.97
  -2   3  12   12.61    4.49
  -2  -3  12   20.81    6.04
  -2   3  12   22.58    5.95
  -2  -3  12   30.42    7.11
   2  -3 -12   29.20    8.04
   2   3 -12   21.43    6.50
  -2  -3  11   -5.34    5.38
  -2   3  11   -4.45    4.18
   2   3 -11   -5.61    5.39
   2  -3 -11   -8.56    6.43
  -2   3  11   -2.81    4.32
  -2  -3  11   -0.61    3.91
  -2   3  11    6.87    3.30
  -2   3  11    4.51    2.82
   2  -3 -11   -8.50    5.70
   2   3 -11   -2.81    4.48
  -2  -3  10    6.52    2.83
  -2   3  10    3.06    2.82
   2  -3 -10    2.73    3.79
   2   3 -10    3.74    3.75
  -2  -3  10    7.82    3.70
  -2   3  10    4.75    3.20
  -2   3  10    9.53    3.71
  -2   3  10    8.96    3.47
   2   3 -10    3.78    3.07
   2  -3 -10    2.62    3.11
  -2  -3   9   12.86    3.59
  -2   3   9   10.89    3.42
  -2   3   9   16.06    5.13
  -2  -3   9   15.63    4.74
   2  -3  -9   17.23    6.38
   2   3  -9   20.84    6.34
  -2   3   9   20.99    5.22
  -2   3   9   19.34    4.94
   2   3  -9   11.18    4.29
   2  -3  -9    9.32    4.09
   2  -3  -8  330.43   19.69
   2   3  -8  309.19   18.68
  -2   3   8  323.77   17.53
  -2  -3   8  331.82   17.87
  -2   3   8  333.02   16.50
   2   3  -8  296.88   17.33
   2  -3  -8  293.95   17.48
  -2   3   8  330.95   15.99
  -2  -3   8  309.66   16.67
  -2   3   8  302.25   16.19
   2   3  -7  925.91   29.05
   2  -3  -7  929.47   30.19
  -2   3   7  949.13   27.40
  -2  -3   7  968.60   27.75
  -2   3   7 1029.94   26.79
   2  -3  -7  968.63   29.02
   2   3  -7  937.76   28.05
   2   3  -7  835.81   17.32
  -2   3   7  979.39   25.64
  -2   3   7  937.78   26.51
  -2  -3   7 1001.12   26.66
   2  -3  -6  127.08   10.51
   2   3  -6  130.56   10.23
  -2   3   6  119.29    9.24
  -2  -3   6  121.44    9.29
  -2   3   6  139.02    9.92
   2   3  -6  127.55    9.80
   2  -3  -6  125.56   10.11
   2   3  -6  116.58    6.44
  -2   3   6  111.10    8.65
  -2  -3   6  120.75    8.58
   2   3  -5   72.75    6.85
   2  -3  -5   74.51    7.22
  -2   3   5   84.22    7.16
  -2  -3   5   86.88    7.37
  -2   3   5   93.59    7.92
   2   3  -5   81.15    7.06
   2  -3  -5   77.19    7.33
   2   3  -5   69.93    5.11
  -2   3   5   84.31    7.85
  -2  -3   5   73.39    6.31
  -2   3   5   76.34    6.35
  -2  -3   4  219.18    9.30
  -2   3   4  214.29    9.16
   2   3  -4  210.94    8.13
  -2   3   4  212.25   10.54
   2   3  -4  220.00    9.93
   2  -3  -4  228.57   10.29
  -2   3   4  227.15   10.06
  -2  -3   4  225.08   10.04
  -2   3   4  231.39   10.83
  -2   3   4  198.02    7.75
   2  -3  -4  218.98   10.35
   2   3  -4  203.99    9.78
  -2  -3   3   60.73    4.50
  -2   3   3   61.24    4.60
   2  -3  -3   61.24    4.74
   2   3  -3   56.46    4.43
  -2   3   3   52.51    4.10
   2   3  -3   54.68    4.18
   2   3  -3   62.88    4.64
   2  -3  -3   62.67    4.76
  -2  -3   3   55.19    4.05
  -2   3   3   56.74    4.14
  -2   3   2  202.66    7.14
  -2  -3   2  197.60    7.16
   2  -3  -2  199.24    7.32
   2   3  -2  188.92    6.97
  -2   3   2  228.61    8.75
   2   3  -2  217.02    8.06
   2   3  -2  204.17    7.20
   2  -3  -2  209.75    7.47
  -2  -3   2  184.99    6.52
  -2   3   2  188.89    6.63
   2   3  -1  282.78    6.78
   2  -3  -1  281.70    7.01
  -2  -3   1  280.90    6.88
  -2   3   1  280.78    7.01
  -2   3   1  305.54    9.64
   2   3  -1  293.93    9.39
  -2   3   1  289.92    7.09
  -2  -3   1  287.50    7.25
   2  -3  -1  292.78    7.34
   2   3  -1  296.09    7.28
  -2   3   0  181.78    5.21
  -2  -3   0  175.01    5.30
  -2   3   0  178.69    5.15
  -2  -3   0  181.14    5.25
  -2   3   0  203.41    7.71
   2   3   0  194.34    7.68
  -2   3   0  177.43    7.84
  -2   3   0  197.84    7.98
   2   3   0  180.43    5.22
   2  -3   0  178.04    5.16
  -2  -3  -1   94.39    4.42
  -2   3  -1   87.47    4.37
  -2   3  -1  105.15    5.41
  -2   3  -1   91.91    5.93
  -2   3  -1   89.59    6.91
   2  -3   1   83.30    4.40
   2   3   1   98.16    4.78
   2   3   1   97.91    4.64
   2  -3   1   95.06    4.45
  -2   3  -2  484.89    9.71
   2   3   2  479.80   11.40
  -2   3  -2  492.44   11.87
  -2   3  -2  531.98   13.97
   2   3   2  513.32   13.22
   2  -3   2  489.08   11.30
   2   3   2  490.65   11.17
  -2  -3  -2  509.85   11.17
  -2   3  -2  500.84   11.09
   2   3   3   32.08    4.22
   2  -3   3   29.99    3.53
   2   3   3   30.31    3.62
   2   3   3   31.45    3.67
  -2   3  -3   33.64    4.04
   2   3   3   32.03    3.52
   2  -3   3   32.01    3.59
  -2  -3  -3   30.11    3.33
  -2   3  -3   32.84    3.41
  -2   3  -4   96.90    7.00
  -2  -3  -4   97.78    7.20
   2   3   4   94.31    7.40
   2  -3   4   94.60    6.81
   2   3   4   90.10    6.79
  -2   3  -4   94.97    6.93
   2   3   4   96.20    6.50
   2  -3   4   97.33    7.12
   2   3   4   88.61    6.96
  -2  -3  -4   95.06    6.89
  -2   3  -4   93.34    6.60
  -2  -3  -5  346.63   14.67
  -2   3  -5  345.37   14.17
   2   3   5  385.91   14.24
   2  -3   5  364.35   14.22
   2   3   5  346.78   14.29
   2   3   5  370.09   12.98
  -2   3  -5  330.95   12.93
   2   3   5  361.79   14.67
   2  -3   5  362.14   14.78
  -2  -3  -5  371.56   14.25
  -2   3  -5  376.56   14.21
  -2   3  -6  192.71   11.87
  -2  -3  -6  191.71   12.20
   2   3   6  208.29   11.02
   2  -3   6  190.86   11.59
   2   3   6  190.87   11.71
  -2   3  -6  191.81   10.62
   2   3   6  200.45   10.20
   2   3   6  188.85   12.06
   2  -3   6  191.34   12.16
  -2   3  -6  198.96   11.75
  -2  -3  -6  198.35   11.82
  -2   3  -7   54.03    9.07
  -2  -3  -7   58.50    9.48
   2   3   7   29.20    6.65
   2  -3   7   48.67    8.78
   2   3   7   55.50    8.82
   2   3   7   24.31    5.38
  -2   3  -7   40.82    7.40
   2   3   7   45.47    8.41
   2  -3   7   47.35    9.24
  -2   3  -7   47.13    8.35
  -2  -3  -7   49.79    8.75
  -2  -3  -8  405.39   21.61
  -2   3  -8  391.03   20.32
   2   3   8  427.63   17.06
   2   3   8  388.96   15.31
  -2   3  -8  350.98   15.89
   2  -3   8  408.85   19.60
   2   3   8  391.72   19.79
   2  -3   8  375.71   19.91
   2   3   8  370.95   19.86
  -2  -3  -8  389.68   19.95
  -2   3  -8  369.29   19.35
   2   3   9   40.19    5.06
  -2   3  -9   39.41    5.52
   2  -3   9   37.97    6.92
  -2   3  -9   33.64    6.65
  -2  -3  -9   42.62    7.44
   2   3   9   41.82    7.34
   2  -3   9   45.19    7.76
   2   3   9   40.04    7.30
   2   3   9   45.75    5.93
  -2  -3  -9   44.37    8.16
  -2   3  -9   39.48    7.62
  -2   3 -10    7.45    4.11
  -2  -3 -10    4.61    3.87
  -2  -3 -10   14.03    5.60
  -2   3 -10   13.97    5.79
   2   3  10   11.85    5.38
   2  -3  10   14.18    5.77
   2  -3  10   14.06    5.01
   2   3  10    8.67    5.25
  -2  -3 -11   20.62    6.12
  -2   3 -11   17.75    5.85
  -2  -3 -11   19.88    6.48
  -2   3 -11   21.25    6.24
   2  -3  11   18.31    6.04
   2   3  11   18.75    5.89
   2   3  11   22.86    6.24
   2  -3  11   22.27    5.96
   2   3  12    5.03    3.61
   2  -3  12    4.75    2.97
  -2  -3 -12   16.11    6.19
  -2   3 -12    5.00    4.29
   2   3  12    6.58    1.75
  -2  -3 -12    5.34    4.45
  -2   3 -12    6.42    3.90
   2   3  12   10.10    4.17
   2  -3  12    8.54    4.17
  -2  -3 -12    6.23    1.60
  -2   3 -13   10.19    2.59
   2   3  13   14.33    2.89
   2  -3  13   10.26    3.79
   2   3  13    6.19    4.96
  -2  -3 -13   13.72    2.97
  -2   3 -13   14.58    3.12
  -2   3 -13    6.32    4.28
  -2  -3 -13   11.91    5.87
   2  -3  13   15.68    2.90
  -2   3 -13   14.25    6.00
  -2  -3 -13    4.69    3.51
   2  -3  13   16.99    6.00
   2   3  13   10.02    4.90
   2  -3  14   23.62    6.65
   2   3  14   26.14    7.16
   2   3  14   35.15    3.87
  -2  -3 -14   27.68    4.00
  -2   3 -14   26.84    3.84
  -2   3 -14   24.55    7.10
  -2  -3 -14   21.67    6.89
   2  -3  14   28.94    3.73
   2   3  14   28.57    3.78
  -2   3 -14   30.63    3.64
  -2   3 -15    3.26    2.22
  -2  -3 -15    1.71    1.87
   2   3  15    8.36    2.49
   2   3  15    4.36    1.73
   2  -3  15    5.47    2.07
   2   3  15    4.00    1.82
  -2   3 -15    5.43    1.84
   2   3  16    8.91    1.89
  -2  -3 -16    9.14    2.51
  -2   3 -16    8.47    2.40
   2   3  16   12.20    2.77
   2   3  16   12.90    2.77
   2  -3  16   12.02    2.51
   2   3  17   13.83    2.12
  -2  -3 -17   16.45    3.09
  -2   3 -17   13.11    2.74
   2   3  17   20.60    3.09
   2   3  17   16.67    2.73
   2  -3  17   19.17    2.82
   2   3  18   18.56    2.66
  -2  -3 -18   18.03    2.93
  -2   3 -18   15.98    2.76
   2  -3  18   17.72    2.59
   2   3  18   16.71    2.53
   2   3  19   32.52    2.85
  -2  -3 -19   32.87    3.47
  -2   3 -19   33.71    3.27
   2  -3  19   35.07    2.95
   2   3  19   33.52    2.96
  -2  -3 -20    0.15    0.84
  -2   3 -20   -1.12    0.78
   2  -3  20   -0.19    0.56
   2   3  20    0.41    0.72
   2   3  20    0.80    0.86
   2  -4 -20    0.27    0.77
   2   4 -20   -0.71    0.43
  -2   4  20    0.12    0.39
  -2  -4  20    1.71    0.82
  -2   4  20    1.54    0.99
  -2  -4  20    2.09    0.68
  -2   4  20    3.15    0.88
   2   4 -19    0.32    0.94
   2  -4 -19    2.85    1.34
  -2   4  19    0.58    0.82
  -2  -4  19    1.22    0.80
  -2   4  19    2.17    1.35
  -2   4  19    2.76    1.11
   2   4 -18    0.86    1.52
   2  -4 -18    0.78    1.63
  -2  -4  18    1.62    1.50
  -2   4  18    2.78    1.60
  -2   4  18    3.33    1.99
  -2   4  18    1.92    1.38
  -2   4  17   16.26    2.76
   2  -4 -17   12.87    2.89
   2   4 -17   12.03    2.70
  -2   4  17   13.19    2.33
  -2  -4  17   15.71    2.55
  -2   4  17   19.70    3.08
   2   4 -17   12.30    2.27
  -2   4  16    3.45    1.82
   2  -4 -16    0.12    1.54
   2   4 -16   -0.05    1.52
  -2   4  16    3.94    2.10
  -2   4  16    0.25    1.16
  -2  -4  16    1.28    1.31
   2   4 -16    3.56    1.77
  -2   4  15   25.76    3.54
  -2  -4  15   28.66    3.71
   2  -4 -15   21.40    3.61
   2   4 -15   21.25    3.48
  -2   4  15   25.43    3.77
  -2  -4  14   59.08    4.85
  -2   4  14   54.10    4.79
  -2   4  14   61.67    5.04
   2  -4 -14   54.22    5.40
   2   4 -14   54.36    5.20
  -2  -4  13  104.58   12.80
  -2   4  13  105.62   13.25
   2  -4 -13   93.62   14.32
   2   4 -13   78.86   13.20
   2  -4 -13  104.85    7.13
   2   4 -13  105.55    7.00
  -2   4  13  108.42    6.44
  -2  -4  13  101.32    6.27
   2   4 -13   91.73   12.93
   2  -4 -13   73.98   12.24
  -2   4  13   88.98    5.70
  -2  -4  13  107.20   13.52
  -2   4  13   98.81   13.00
  -2   4  12   58.36    9.39
   2  -4 -12   47.99    9.41
  -2  -4  12   54.07    8.89
   2   4 -12   45.95    9.50
   2  -4 -12   52.88   10.55
   2  -4 -12   51.30    4.88
   2   4 -12   47.51    4.61
   2   4 -12   42.84    8.91
  -2   4  12   47.17    4.17
  -2  -4  12   46.82    4.11
  -2  -4  12   53.37    9.37
  -2   4  12   47.95    8.89
  -2   4  12   65.77    4.85
   2  -4 -11   -5.04    4.74
   2   4 -11   -5.00    3.99
  -2  -4  11    4.64    3.18
  -2   4  11    5.27    2.62
   2   4 -11    1.07    2.56
   2  -4 -11    6.58    4.22
  -2   4  11    3.04    2.81
  -2   4  11    4.99    3.34
  -2  -4  11    0.69    3.20
  -2   4  11    0.57    2.90
   2  -4 -10   19.86    5.84
   2   4 -10   19.29    6.06
  -2   4  10   17.87    4.74
  -2  -4  10   22.65    5.14
   2   4 -10   13.36    4.47
   2  -4 -10   10.56    4.44
  -2   4  10   23.95    5.55
  -2   4  10   20.54    4.70
  -2   4  10   17.37    4.86
  -2  -4  10   20.58    5.65
   2   4  -9   -2.59    3.31
   2  -4  -9   -1.05    3.03
  -2  -4   9   -2.38    2.40
  -2   4   9   -2.66    2.68
   2   4  -9   -1.33    2.34
   2  -4  -9   -2.38    3.13
  -2   4   9    5.45    3.92
  -2   4   9    5.10    3.52
  -2  -4   9   -1.54    2.71
  -2   4   9    1.46    2.45
   2  -4  -8   -3.53    3.66
   2   4  -8   -6.41    3.16
  -2   4   8   -7.93    3.57
  -2  -4   8   -4.38    3.38
   2   4  -8   -1.51    3.43
   2  -4  -8   -3.91    3.50
  -2   4   8    5.72    3.70
  -2   4   8    6.02    4.19
  -2  -4   8   -0.23    3.09
  -2   4   8   -1.92    2.63
  -2  -4   7    5.95    3.59
  -2   4   7    7.17    3.81
   2  -4  -7    5.06    4.23
   2   4  -7    6.11    3.89
  -2  -4   7    2.76    2.62
  -2   4   7    7.90    3.29
   2  -4  -7    2.99    2.96
   2   4  -7    2.99    2.65
  -2   4   7   12.84    4.31
  -2   4   7   11.35    4.73
   2   4  -7    3.11    1.68
  -2  -4   6   17.39    4.03
  -2   4   6   16.03    3.93
   2   4  -6   18.18    3.18
  -2  -4   6   10.86    2.93
  -2   4   6   10.64    2.78
   2   4  -6   19.95    4.13
   2  -4  -6   15.80    4.04
   2  -4  -6   11.67    3.91
   2   4  -6   20.22    4.39
  -2   4   6   21.19    5.25
  -2   4   6   21.60    5.40
   2   4  -5  266.92   10.99
  -2   4   5  295.98   14.31
   2  -4  -5  265.06   12.73
   2   4  -5  280.39   12.84
  -2   4   5  265.02   12.17
  -2  -4   5  271.47   12.58
  -2   4   5  273.13   11.77
  -2  -4   5  269.97   11.81
  -2   4   5  294.55   15.40
   2  -4  -5  262.15   13.25
   2   4  -5  253.19   12.58
   2  -4  -4   21.12    3.66
   2   4  -4   25.30    3.81
  -2   4   4   22.78    3.62
  -2  -4   4   25.51    3.83
   2  -4  -4   21.85    3.70
   2   4  -4   22.34    3.44
  -2  -4   4   24.45    3.37
  -2   4   4   25.08    3.48
  -2   4   4   30.43    5.99
  -2   4   4   34.72    5.48
  -2   4   4   26.06    3.87
   2   4  -4   23.98    3.74
  -2   4   3    7.59    1.98
  -2  -4   3    3.94    1.72
  -2   4   3   12.03    2.70
   2   4  -3    9.71    2.63
  -2   4   3    6.59    1.69
  -2  -4   3    5.37    1.52
   2  -4  -3    7.77    2.15
   2   4  -3    7.87    2.03
  -2   4   3   13.56    3.78
  -2   4   3   10.59    4.16
   2  -4  -3    6.47    2.00
   2   4  -3    6.18    1.76
   2   4  -2  492.14   10.48
   2  -4  -2  489.19   10.81
   2  -4  -2  524.95   11.28
   2   4  -2  520.54   11.01
  -2   4   2  520.11   11.16
  -2  -4   2  505.14   10.94
  -2   4   2  566.95   16.98
  -2   4   2  493.30   10.29
  -2  -4   2  494.34   10.38
  -2   4   2  563.77   16.66
   2   4  -2  512.13   14.30
  -2   4   2  531.99   14.30
   2   4  -1  319.06    7.30
   2  -4  -1  320.08    7.72
   2  -4  -1  376.48    8.29
   2   4  -1  342.47    7.69
  -2   4   1  366.30    8.11
  -2  -4   1  372.20    8.22
  -2   4   1  331.84    7.53
  -2   4   0 3463.43   38.34
  -2   4   0 3524.24   38.63
   2  -4   0 3203.50   17.76
   2   4   0 3205.96   17.49
  -2  -4   0 3111.19   17.83
  -2   4   0 3135.16   17.96
   2   4   0 3474.38   38.01
   2   4   0 3517.40   37.46
   2   4   0 3203.20   18.61
  -2   4  -1 2455.33   28.70
   2   4   1 2352.95   19.60
   2  -4   1 2263.03   18.56
  -2   4  -1 2483.34   32.54
  -2   4  -1 2361.63   30.55
   2   4   1 2451.74   32.99
   2   4   1 2403.72   30.80
  -2   4  -2   51.18    6.57
  -2   4  -2  102.34    7.44
   2   4   2   80.17    7.82
  -2   4  -2   60.14    4.85
   2   4   2   87.50    8.20
  -2  -4  -2   54.17    4.52
  -2   4  -2   51.35    4.56
   2  -4   2   45.48    3.84
   2   4   2   61.34    4.51
   2   4   2   68.42    4.99
   2  -4   2   38.51    4.29
   2   4   3   99.43    5.84
   2  -4   3  101.59    5.94
  -2   4  -3   96.29    6.93
  -2   4  -3   95.66    6.12
   2   4   3  103.18    7.34
   2   4   3   95.64    7.22
  -2   4  -3   96.54    4.90
  -2  -4  -3  104.24    5.83
  -2   4  -3  100.34    5.75
  -2  -4  -3   92.92    5.99
  -2   4  -3   95.18    5.77
   2   4   3   96.12    5.96
   2  -4   3   97.58    5.79
   2   4   4  210.80    9.92
   2  -4   4  220.76   10.19
   2   4   4  218.54   10.90
  -2   4  -4  208.34   10.67
   2   4   4  225.49   11.68
  -2   4  -4  211.72    9.67
  -2  -4  -4  222.80    9.86
  -2  -4  -4  208.57   10.23
  -2   4  -4  209.31    9.85
   2   4   4  207.93    9.89
   2  -4   4  213.84    9.77
   2  -4   5  486.87   17.33
   2   4   5  484.44   17.21
  -2  -4  -5  488.41   17.84
  -2   4  -5  470.86   17.12
  -2   4  -5  495.74   17.44
   2   4   5  507.97   17.23
   2   4   5  528.89   19.22
  -2  -4  -5  501.63   16.83
  -2   4  -5  488.34   16.43
   2  -4   5  497.17   16.77
   2   4   5  495.17   17.20
   2   4   6   39.82    5.82
   2  -4   6   40.11    5.79
  -2  -4  -6   43.52    5.73
  -2   4  -6   43.94    5.69
   2   4   6   44.35    5.68
  -2   4  -6   43.60    5.76
   2   4   6   48.35    6.41
  -2  -4  -6   46.33    6.42
  -2   4  -6   42.76    5.82
   2   4   6   45.00    5.89
   2  -4   6   44.64    5.52
   2  -4   7  155.24   11.95
   2   4   7  161.74   11.97
  -2   4  -7  142.69   10.20
   2   4   7  159.22   10.72
   2   4   7  162.79   11.49
  -2  -4  -7  161.79   11.63
  -2   4  -7  155.63   11.62
  -2  -4  -7  166.31   12.89
  -2   4  -7  157.15   12.05
   2   4   7  155.74   11.57
   2  -4   7  156.13   11.41
   2  -4   8   67.81    8.81
   2   4   8   66.87    8.45
   2   4   8   78.32    7.64
  -2   4  -8   69.62    7.41
   2   4   8   79.24    8.29
  -2   4  -8   65.79    8.36
  -2  -4  -8   70.82    8.67
  -2   4  -8   68.39    9.06
  -2  -4  -8   71.76    9.69
   2   4   8   73.12    8.80
   2  -4   8   79.99    8.94
   2   4   9   76.80   10.11
   2  -4   9   76.26   10.11
  -2   4  -9   68.47    7.65
   2   4   9   65.25    7.12
   2   4   9   79.81    9.85
   2  -4   9   79.77    9.66
  -2   4  -9   68.65    9.07
  -2  -4  -9   76.98   10.02
  -2   4  -9   77.81   10.09
  -2  -4  -9   64.19    9.63
   2   4   9   78.16    8.50
   2  -4  10    7.00    3.78
   2   4  10    9.97    4.28
  -2  -4 -10    9.83    3.37
  -2   4 -10    1.64    3.68
  -2  -4 -10    8.60    3.79
  -2   4 -10    7.82    3.52
   2   4  10    9.46    2.83
   2   4  10    6.99    3.63
   2  -4  10   15.32    4.59
  -2   4 -11   45.75    8.87
  -2  -4 -11   52.83    9.74
   2  -4  11   55.64    9.00
  -2  -4 -11   38.52    7.88
  -2   4 -11   41.22    8.20
   2   4  11   49.52    8.60
   2   4  11   40.33    8.00
   2  -4  11   45.57    8.46
  -2   4 -12   29.90    3.69
  -2   4 -12   30.12    7.53
  -2  -4 -12   24.33    6.83
   2   4  12   30.27    3.27
   2  -4  12   19.06    5.83
   2   4  12   21.95    6.20
  -2  -4 -12   24.09    3.37
  -2   4 -12   24.99    3.35
  -2  -4 -12   29.31    7.92
  -2   4 -12   25.07    7.11
   2   4  12   27.56    3.38
   2  -4  12   25.49    3.26
   2  -4  12   32.44    7.07
   2   4  12   25.73    6.74
  -2   4 -13   31.82    3.87
   2   4  13   28.88    3.55
   2   4  13   34.96    3.67
   2  -4  13   24.83    6.70
   2   4  13   27.91    7.33
  -2   4 -13   32.07    3.97
  -2  -4 -13   31.78    3.99
   2  -4  13   31.44    3.71
   2   4  13   35.33    3.91
  -2  -4 -13   23.33    7.51
  -2   4 -13   29.17    7.96
   2   4  13   33.31    7.70
   2  -4  13   28.62    7.04
  -2  -4 -13   27.27    7.59
  -2   4 -13   30.53    7.63
   2   4  14   18.80    3.08
  -2   4 -14    6.39    2.05
  -2  -4 -14    9.31    2.35
   2   4  14   13.26    2.63
   2  -4  14   14.87    2.88
   2   4  14   12.51    2.67
  -2   4 -14   15.88    2.91
  -2   4 -15   21.05    3.20
  -2  -4 -15   20.63    3.38
  -2   4 -15   25.31    3.36
   2   4  15   24.09    3.20
   2  -4  15   30.97    3.70
   2   4  15   25.19    3.43
   2   4  15   26.57    3.33
   2   4  16   17.15    2.79
   2   4  16   17.02    2.64
  -2   4 -16   16.14    2.66
   2  -4  16   19.78    2.98
   2   4  16   16.73    2.91
  -2  -4 -16   17.44    3.41
  -2   4 -16   14.31    3.01
  -2   4 -17   18.60    2.59
   2   4  17   20.19    2.55
  -2   4 -17   14.68    2.84
  -2  -4 -17   18.82    3.20
   2   4  17   20.71    2.88
   2  -4  17   20.49    2.75
   2   4  17   18.15    2.88
  -2   4 -18   -0.03    1.22
  -2  -4 -18   -3.04    1.78
   2  -4  18   -1.49    1.25
   2   4  18   -3.45    1.50
   2   4  18   -1.07    1.58
  -2  -4 -19    5.53    1.51
  -2   4 -19    3.86    1.26
   2   4  19    3.74    0.99
   2   4  19    5.54    1.53
   2   4  19    9.14    1.58
   2  -4  19    6.54    1.35
   2   4  20   -0.14    0.69
   2   4  20    0.19    0.39
  -2  -4 -20   -0.28    0.47
  -2  -5  20    5.12    0.84
   2   5 -19   23.21    2.03
   2  -5 -19   24.19    2.30
  -2   5  19   31.70    2.27
  -2   5  19   32.67    2.46
  -2   5  19   38.68    2.98
  -2   5  18   -1.19    1.21
   2   5 -18   -1.28    1.11
   2  -5 -18   -0.51    0.95
   2   5 -18    0.59    0.94
  -2   5  18   -1.17    1.75
  -2  -5  18   -0.89    0.85
  -2   5  18   -0.65    0.86
   2  -5 -17   30.32    3.61
   2   5 -17   32.15    3.53
   2   5 -17   30.80    3.63
  -2   5  17   34.46    3.24
  -2  -5  17   34.64    3.19
  -2   5  17   38.72    3.91
  -2   5  17   35.53    3.52
  -2   5  16    0.53    1.63
   2   5 -16    2.60    1.72
  -2   5  16   -1.02    1.22
  -2  -5  16    0.89    1.22
   2  -5 -16   -0.78    1.61
   2   5 -16   -2.52    1.41
  -2   5  16    0.77    1.96
  -2   5  15    4.16    1.97
   2  -5 -15    1.50    1.50
   2   5 -15    1.88    1.49
  -2  -5  15    3.88    1.80
  -2   5  15    5.11    2.06
  -2   5  15    0.83    1.93
   2  -5 -14    9.27    2.16
   2   5 -14   12.42    2.66
  -2  -5  14   18.07    2.76
  -2   5  14   14.12    2.45
  -2   5  14   16.05    2.97
   2  -5 -13   -4.98    4.17
   2   5 -13    7.75    2.13
  -2   5  13    7.11    2.29
  -2   5  13   -2.20    2.31
   2  -5 -13   -0.84    1.54
   2   5 -13    0.37    1.59
  -2  -5  13    1.08    0.88
  -2   5  13    1.51    1.06
   2  -5 -12    8.95    3.66
   2   5 -12   14.56    5.47
   2   5 -12    4.13    2.43
   2  -5 -12   13.10    4.99
   2  -5 -12   13.68    2.59
  -2   5  12   14.09    2.34
  -2  -5  12   19.04    2.69
  -2   5  12   14.97    4.59
  -2   5  12   11.76    4.03
  -2  -5  12    8.17    2.87
  -2   5  12   28.02    3.40
   2   5 -12   22.86    3.31
  -2   5  12   18.50    5.79
  -2  -5  12   21.68    5.44
  -2   5  11   35.31    6.52
  -2  -5  11   36.30    7.14
  -2   5  11   36.96    6.98
   2   5 -11   29.04    7.09
   2  -5 -11   37.94    8.45
  -2   5  11   44.66    3.97
  -2   5  11   41.55    7.38
  -2  -5  11   44.46    7.54
   2   5 -11   35.72    7.54
   2  -5 -11   41.89    8.22
  -2   5  11   44.95    7.58
   2   5 -10    0.50    2.27
   2  -5 -10   -1.09    4.11
  -2   5  10   -4.87    3.89
  -2  -5  10    1.89    2.53
   2   5 -10    1.39    2.37
   2  -5 -10   -0.21    2.16
  -2   5  10   -1.39    1.78
  -2  -5  10    1.23    1.53
  -2   5  10    1.09    2.88
  -2   5  10   -0.60    2.69
  -2   5   9  148.30   12.83
  -2  -5   9  139.83   12.36
   2  -5  -9  124.15   13.47
   2   5  -9  130.56   13.11
  -2   5   9  135.74   12.44
  -2  -5   9  138.23   11.74
  -2   5   9  134.51   11.90
  -2   5   9  129.94   12.04
   2  -5  -9  134.11   12.62
   2   5  -9  129.07   12.30
   2   5  -8    5.64    3.29
   2  -5  -8    8.90    3.72
  -2   5   8    5.38    2.97
  -2  -5   8    9.07    3.53
   2  -5  -8    5.60    2.93
   2   5  -8    9.39    3.63
  -2   5   8   10.31    4.40
  -2   5   8   13.33    4.53
  -2  -5   8    9.10    3.42
  -2   5   8    8.62    3.35
   2   5  -7   26.64    5.19
   2  -5  -7   22.71    5.02
   2   5  -7   26.73    4.07
   2  -5  -7   24.39    4.71
  -2   5   7   31.31    5.20
  -2  -5   7   31.45    5.12
   2   5  -7   28.17    5.13
  -2   5   7   39.21    6.93
  -2   5   7   36.05    6.79
  -2  -5   7   26.59    5.08
  -2   5   7   28.14    4.98
  -2  -5   6   -0.76    1.79
  -2   5   6   -0.14    2.25
   2  -5  -6   -2.88    3.26
   2   5  -6   -2.61    2.94
   2   5  -6    2.43    2.06
   2  -5  -6   -3.57    3.26
   2   5  -6   -2.86    2.56
  -2  -5   6    2.43    1.91
  -2   5   6    0.58    1.63
  -2   5   6    4.91    3.84
  -2   5   6   -1.08    4.41
  -2   5   5   99.12    9.45
   2   5  -5   95.36    7.31
   2  -5  -5   91.39    7.28
   2  -5  -5   98.84    8.09
   2   5  -5   97.54    7.44
  -2   5   5   89.27    9.33
  -2   5   5   97.10    7.01
  -2  -5   5   99.71    6.84
   2   5  -5   92.48    7.38
  -2  -5   5   95.04    7.23
  -2   5   5   99.36    7.59
  -2   5   4   87.07    8.52
   2  -5  -4   79.25    5.96
   2   5  -4   83.23    5.91
   2  -5  -4   85.08    6.36
   2   5  -4   85.37    6.06
  -2   5   4   89.06    8.81
  -2  -5   4   78.28    5.38
  -2   5   4   83.39    5.63
  -2  -5   4   80.86    5.95
  -2   5   4   85.34    6.17
  -2   5   4   83.28    6.61
   2   5  -4   86.93    7.20
  -2   5   3   31.66    6.67
  -2   5   3   31.56    6.34
   2   5  -3   20.83    2.77
   2  -5  -3   19.98    2.86
   2   5  -3   15.40    2.47
   2  -5  -3   19.79    3.01
   2   5  -3   27.36    4.55
  -2   5   3   26.79    4.88
  -2   5   3   18.80    2.70
  -2  -5   3   17.69    2.61
  -2  -5   3   15.09    2.56
  -2   5   3   18.70    2.79
  -2  -5   2   42.29    2.66
  -2   5   2   43.96    2.89
  -2   5   2   51.74    6.28
   2  -5  -2   45.95    2.94
   2   5  -2   47.96    2.78
  -2  -5   2   45.38    2.81
  -2   5   2   50.32    3.00
  -2   5   2   53.46    6.53
   2   5  -2   54.71    5.61
  -2   5   2   54.92    5.54
   2   5  -2   43.61    2.64
   2  -5  -2   44.33    2.86
   2   5  -1   64.59    6.49
  -2   5   1   55.83    5.95
  -2   5   1   46.53    6.21
  -2   5   1   53.37    6.27
   2   5  -1   56.74    6.04
   2   5   0   16.65    3.51
  -2   5   0   11.83    3.27
  -2   5   0   10.66    3.25
   2   5   0   13.54    4.05
   2   5   0   14.90    3.89
  -2   5   0   11.89    3.27
   2   5   1  185.35   10.33
  -2   5  -1  199.62   10.41
  -2   5  -1  176.95    9.78
   2   5   1  185.40    9.93
   2   5   1  191.70   10.21
  -2   5  -1  182.80    8.94
  -2  -5  -2   29.34    2.43
  -2   5  -2   27.66    2.21
  -2   5  -2   30.88    3.73
   2  -5   2   26.55    2.16
   2   5   2   26.36    2.26
   2   5   2   29.03    4.43
  -2   5  -2   30.24    4.64
   2   5   2   37.71    5.59
  -2   5  -2   37.17    5.19
  -2  -5  -2   25.87    2.42
  -2   5  -2   26.58    2.19
   2   5   3  150.74   10.27
  -2   5  -3  161.41   10.07
  -2   5  -3  154.00    8.96
  -2   5  -3  150.72    7.00
  -2  -5  -3  142.38    7.18
  -2   5  -3  141.63    7.17
   2   5   3  144.07   10.10
   2   5   3  154.42    7.10
   2  -5   3  146.62    6.69
   2   5   3  150.16    6.92
   2  -5   3  147.80    6.91
  -2  -5  -3  152.38    6.81
  -2   5  -3  152.50    6.78
   2   5   4    9.97    2.78
   2  -5   4    7.29    2.43
  -2   5  -4    4.46    1.82
  -2  -5  -4    8.65    2.84
  -2  -5  -4    8.47    2.55
  -2   5  -4    8.08    2.49
   2   5   4    5.94    2.28
   2  -5   4    5.77    2.04
   2   5   4    6.31    3.76
   2   5   4   10.53    4.44
  -2   5  -4    9.57    4.41
  -2   5  -5   49.93    5.53
  -2  -5  -5   48.06    6.14
  -2  -5  -5   48.90    5.49
  -2   5  -5   46.77    5.58
   2   5   5   48.50    5.60
   2  -5   5   52.21    5.45
   2   5   5   49.73    6.80
   2   5   5   42.61    6.47
  -2   5  -5   50.87    6.51
   2   5   5   56.42    6.14
   2  -5   5   45.50    5.54
  -2  -5  -6   25.71    4.96
  -2   5  -6   27.56    4.64
  -2  -5  -6   30.21    4.67
   2   5   6   33.03    5.16
   2  -5   6   31.67    4.69
   2   5   6   27.93    4.82
   2   5   6   31.27    5.31
  -2   5  -6   26.31    4.80
  -2   5  -6   32.56    4.89
   2   5   6   30.24    4.82
   2  -5   6   29.79    4.85
   2   5   7  118.68    9.85
  -2   5  -7  112.36    9.67
   2   5   7  114.57   10.93
   2   5   7  117.49   10.03
   2  -5   7  113.89    9.62
  -2  -5  -7  120.62   10.90
  -2   5  -7  116.76   10.41
   2  -5   7  116.81   10.15
   2   5   7  105.16    9.68
  -2   5  -7  107.51    9.72
  -2  -5  -7  117.98   10.14
   2   5   8   63.20    7.47
  -2   5  -8   55.31    7.01
  -2   5  -8   62.72    8.38
  -2  -5  -8   55.71    8.51
   2   5   8   57.44    8.20
   2   5   8   55.27    7.80
   2  -5   8   50.36    7.52
  -2  -5  -8   56.41    7.72
  -2   5  -8   61.89    7.96
   2  -5   8   59.27    7.92
   2   5   8   56.67    7.75
   2   5   9   16.74    5.12
   2  -5   9   12.34    4.53
  -2  -5  -9   18.29    5.41
  -2   5  -9   19.02    5.60
   2  -5   9   17.67    4.85
   2   5   9   16.34    4.75
  -2   5  -9   18.46    4.64
  -2   5  -9   14.81    4.88
  -2  -5  -9   13.41    4.66
   2   5   9   14.03    4.30
   2   5   9   12.35    3.64
   2   5  10    7.96    3.39
   2  -5  10    8.42    3.77
  -2   5 -10    6.94    3.13
  -2  -5 -10    6.63    3.53
   2   5  10    7.98    3.79
  -2  -5 -10   10.02    4.29
  -2   5 -10    5.23    2.92
   2   5  10    6.69    2.64
   2  -5  10    7.57    3.33
   2  -5  11    8.88    3.77
   2   5  11   11.18    4.32
   2  -5  11    9.04    4.07
   2   5  11    9.00    4.53
  -2   5 -11   10.81    5.30
  -2  -5 -11    9.12    4.91
   2   5  11    9.50    2.24
  -2  -5 -11    5.89    3.96
  -2   5 -11   11.84    4.01
   2   5  11    8.85    1.99
  -2  -5 -12   -2.79    3.67
  -2   5 -12    0.12    2.09
  -2   5 -12    1.87    1.33
   2  -5  12   -3.71    4.04
   2   5  12   -2.86    3.67
  -2   5 -12    0.77    2.19
  -2  -5 -12   -5.17    4.76
   2   5  12    3.43    1.83
  -2  -5 -12   -0.10    1.47
  -2   5 -12   -0.72    1.19
   2   5  12   -3.22    3.51
   2  -5  12   -6.34    5.10
   2   5  12    4.46    1.62
   2   5  12   -0.90    0.96
   2  -5  12   -0.19    1.25
  -2  -5 -13   21.87    3.32
  -2   5 -13   22.16    3.37
  -2   5 -13   24.30    4.17
   2   5  13   31.14    3.88
   2   5  13   23.42    3.22
   2  -5  13   23.64    3.21
  -2   5 -14    5.86    2.23
  -2  -5 -14    4.47    1.98
  -2   5 -14    9.18    2.68
   2   5  14    8.10    2.35
   2  -5  14   10.17    2.43
   2   5  14    6.29    2.03
   2   5  14   11.96    2.63
  -2   5 -15   12.69    2.78
   2   5  15   12.61    2.57
   2   5  15   12.54    2.43
   2  -5  15    9.97    2.13
   2   5  15   10.80    2.23
  -2   5 -15   11.26    2.29
  -2  -5 -15   11.16    2.58
  -2   5 -16    0.77    1.32
   2   5  16   -0.45    1.89
   2   5  16    2.06    1.40
   2   5  16    2.05    1.29
   2  -5  16   -0.18    1.03
  -2   5 -16   -2.34    1.48
  -2  -5 -16    0.47    1.19
  -2   5 -17    1.09    1.31
   2   5  17    1.44    1.64
   2   5  17   -0.23    0.91
  -2   5 -17   -0.37    1.19
  -2  -5 -17    1.03    1.44
   2  -5  17   -0.97    1.03
   2   5  17   -2.33    1.25
   2   5  18   14.13    1.88
   2  -5  18   12.52    1.75
  -2   5 -18   11.84    1.75
   2   5  18   12.65    1.60
   2   5  18   13.69    2.01
   2   5  18   16.74    2.40
  -2   5 -18   10.69    1.84
  -2  -5 -18   12.74    2.14
   2   5  19    1.52    1.00
   2   5  19    1.38    0.64
   2   5  19    1.46    0.62
  -2  -5 -19   -0.41    0.65
   2  -5  20    1.15    0.62
  -2   6  19    0.10    0.62
  -2   6  18    0.02    0.98
  -2   6  18   -2.66    1.69
   2   6 -18    0.46    1.12
  -2   6  17    2.61    1.70
  -2   6  17   -1.37    2.22
   2   6 -17    0.29    1.15
  -2   6  16    8.05    2.26
  -2   6  16    5.01    1.40
  -2   6  16    6.14    2.29
   2   6 -16    7.18    2.35
  -2   6  15    0.40    1.66
   2   6 -15    1.43    1.74
  -2   6  15   -1.97    2.30
  -2   6  15    0.85    0.91
  -2   6  14    2.15    1.91
  -2   6  14    0.96    1.93
   2   6 -14    3.64    1.77
  -2   6  13    4.44    2.09
  -2   6  13    2.36    1.81
   2   6 -13    4.61    1.72
   2   6 -12   20.78    3.18
  -2   6  12   16.95    2.79
  -2   6  12   20.60    3.19
  -2   6  12   18.64    4.98
   2   6 -11    8.30    2.38
  -2   6  11    2.45    3.21
  -2   6  11   -0.29    3.26
  -2   6  11    4.50    1.68
  -2   6  10    5.86    2.40
  -2   6  10    8.72    4.35
  -2   6   9   43.72    7.51
  -2   6   9   51.89    8.51
  -2   6   8    1.94    2.99
  -2   6   8    4.48    3.36
   2   6  -7   44.20    5.85
  -2   6   7   52.04    7.92
  -2   6   7   53.19    8.24
  -2   6   6    8.05    4.98
  -2   6   6   13.74    5.35
   2   6  -6    6.88    2.98
  -2   6   5   16.58    5.35
  -2   6   5   14.79    5.30
   2   6  -5   12.54    3.86
   2   6  -4  164.67   11.07
  -2   6   4  172.06   10.54
  -2   6   4  175.22   13.68
  -2   6   4  204.21   14.09
  -2   6   3    8.02    4.95
  -2   6   3    8.74    4.75
  -2   6   3    6.41    2.84
   2   6  -3    5.37    2.92
  -2   6   2   47.33    7.01
  -2   6   2   49.24    7.61
  -2   6   2   44.38    5.98
   2   6  -2   40.68    6.31
   2   6  -1  120.23    9.22
  -2   6   1  121.37    8.97
  -2   6   1  131.57   10.00
   2   6  -1  124.48   10.09
  -2   6   1  121.86    9.72
  -2   6   0   46.77    6.02
   2   6   0   49.21    7.27
   2   6   0   46.30    6.08
  -2   6   0   48.52    7.29
  -2   6   0   48.51    6.26
   2   6   0   46.75    6.11
   2   6   1   39.25    6.63
  -2   6  -1   26.06    5.09
   2   6   1   31.80    6.17
  -2   6  -1   22.07    4.50
  -2   6  -1   33.07    6.33
   2   6   1   31.86    5.86
  -2   6  -2  138.15   10.24
  -2   6  -2  113.38    9.10
   2   6   2  127.70   10.00
   2   6   2  122.99   10.18
  -2   6  -2  120.53    7.84
  -2   6  -3   24.36    4.75
   2   6   3   23.39    5.96
   2   6   3   20.60    5.16
  -2   6  -3   23.21    5.23
  -2   6  -4  215.34   13.21
   2   6   4  195.81   13.15
   2   6   4  196.18   13.68
  -2   6  -5   57.93    7.24
   2   6   5   55.85    7.26
   2   6   5   63.07    8.09
   2   6   6  114.39   10.50
  -2   6  -6   98.51    9.59
   2   6   6  100.76   10.32
   2   6   7   57.13    7.79
  -2   6  -7   51.65    7.27
   2   6   7   53.47    7.96
  -2   6  -8   26.83    5.43
   2   6   8   30.48    5.92
   2   6   8   22.76    5.37
  -2   6  -9    4.96    2.95
   2   6   9    5.94    3.89
   2   6   9    6.91    3.83
   2   6  10    5.81    2.91
   2   6  11   37.90    3.68
   2   6  11   30.70    3.51
  -2   6 -11   38.92    4.23
   2   6  11   32.16    6.29
  -2   6 -11   36.52    3.76
  -2   6 -12   18.64    3.17
  -2   6 -12   18.59    2.84
   2   6  12   12.61    2.38
   2   6  12   16.69    2.71
   2   6  13    5.73    1.87
   2   6  13   10.65    2.67
  -2   6 -13   10.35    2.59
   2   6  14   12.76    2.54
   2   6  14   18.76    2.96
  -2   6 -14   19.73    3.27
   2   6  15   -0.56    1.50
  -2   6 -15    1.33    1.73
   2   6  15   -1.87    2.00
   2   6  15   -1.28    1.02
   2   6  16    0.28    1.15
   2   6  16   -2.69    1.69
  -2   6 -16   -1.89    1.79
   2   6  16    0.38    1.58
   2   6  16   -1.51    0.95
  -2   6 -17   -0.55    1.14
   2   6  17   -0.74    1.09
   2   6  17   -1.32    1.26
   2   6  17   -0.53    1.49
  -2   6 -18    0.25    0.78
   2   6  18   -0.24    0.70
   2   6  18   -0.20    1.07
   2   6  18    0.29    0.80
  -2   7  19    2.62    0.72
   2   7 -18    0.99    0.84
  -2   7  18    2.01    0.98
   2   7 -17    9.20    2.06
  -2   7  17   12.87    2.34
  -2   7  17    9.26    1.93
   2   7 -16   11.78    2.66
  -2   7  16   10.93    2.36
  -2   7  16   11.60    2.66
   2   7 -15   26.00    3.87
   2   7 -15   22.90    2.94
  -2   7  15   22.94    3.32
  -2   7  15   23.84    3.41
   2   7 -14    5.03    2.13
  -2   7  14   11.36    2.69
  -2   7  14    5.39    2.29
   2   7 -13  100.56    6.63
  -2   7  13  106.44    6.96
  -2   7  13  112.98    6.82
  -2   7  13   96.63    6.00
   2   7 -12   63.84    5.54
  -2   7  12   69.39    5.60
  -2   7  12   74.87    5.75
  -2   7  12   59.02    4.78
  -2   7  11  156.11   15.07
  -2   7  11  143.10    7.46
   2   7 -11  167.92    8.75
  -2   7  11  165.09    8.06
  -2   7  11  141.53   14.12
  -2   7  11  169.38    8.36
  -2   7  10   26.81    3.20
   2   7 -10   30.63    3.88
  -2   7  10   29.22    3.58
  -2   7  10   31.75    7.26
  -2   7  10   25.49    6.32
  -2   7  10   43.59    4.21
  -2   7  10   23.87    3.03
  -2   7   9  235.19    9.30
  -2   7   9  243.06   18.19
  -2   7   9  238.80    9.22
  -2   7   9  245.50   18.88
  -2   7   8   16.14    5.61
  -2   7   8   17.01    5.44
  -2   7   7  299.89   19.57
  -2   7   7  270.55   18.26
   2   7  -7  259.80   15.05
  -2   7   6  173.83   14.74
  -2   7   6  156.73   13.84
   2   7  -6  149.82   11.74
  -2   7   5  136.69   12.77
  -2   7   5  150.26   13.28
   2   7  -5  113.66   10.49
  -2   7   4   57.14    8.54
  -2   7   4   65.60    8.75
   2   7  -4   53.38    7.09
  -2   7   4   58.23    6.82
  -2   7   3  569.02   23.42
  -2   7   3  543.59   23.58
   2   7  -3  525.23   21.21
  -2   7   3  512.80   20.09
  -2   7   2  180.94   13.40
  -2   7   2  182.53   13.70
   2   7  -2  171.74   12.38
  -2   7   2  162.89   11.68
  -2   7   1  188.36   12.62
  -2   7   1  188.42   13.68
  -2   7   1  181.88   12.12
   2   7  -1  191.32   12.55
  -2   7   0    9.51    4.72
   2   7   0    5.41    4.44
  -2   7   0   -2.93    3.40
   2   7   0    4.08    4.47
  -2   7   0   -0.36    3.49
   2   7   0   -0.89    3.16
  -2   7  -1  379.62   16.09
   2   7   1  415.89   18.59
  -2   7  -1  401.22   18.32
   2   7   1  408.20   18.84
  -2   7  -1  422.44   18.34
   2   7   2  170.76   12.61
  -2   7  -2  135.04    9.44
  -2   7  -2  141.08   11.11
  -2   7  -2  156.65   12.11
   2   7   2  148.44   11.88
   2   7   3  308.03   18.45
   2   7   3  301.53   17.18
  -2   7  -3  312.19   16.74
   2   7   4   17.38    5.56
   2   7   4   10.27    3.90
  -2   7  -4   12.11    4.24
   2   7   5  396.48   20.97
  -2   7  -5  387.63   19.67
   2   7   5  405.39   20.78
   2   7   6   91.86   11.00
   2   7   6   94.37   10.76
  -2   7  -6   84.65    9.79
   2   7   7  194.63   15.97
  -2   7  -7  182.34   14.32
   2   7   7  192.08   15.18
  -2   7  -8    7.42    3.55
   2   7   8    3.23    3.46
   2   7   8    6.99    3.12
  -2   7  -9  158.17    8.16
   2   7   9  160.21   14.88
   2   7   9  172.39   14.34
   2   7   9  152.75    7.68
   2   7  10   31.54    3.54
  -2   7 -10   26.29    3.57
  -2   7 -10   21.91    3.36
   2   7  10   21.47    5.82
   2   7  10   23.90    3.39
  -2   7 -11  130.37    7.85
   2   7  11  108.73   12.11
   2   7  11  117.23    6.68
   2   7  11  111.04    7.04
  -2   7 -11  115.06    6.95
  -2   7 -12   87.46    6.87
  -2   7 -12   75.17    5.68
   2   7  12   93.86    6.12
   2   7  12   78.81    6.04
  -2   7 -13   84.10    6.42
   2   7  13   72.26    5.42
   2   7  13   81.41    5.97
   2   7  13   83.89    6.17
  -2   7 -14   34.13    4.20
   2   7  14   36.13    4.16
   2   7  14   35.31    3.91
   2   7  14   37.26    4.10
   2   7  15   11.52    2.42
   2   7  15   13.34    2.57
   2   7  15   10.77    2.22
  -2   7 -15   10.69    2.55
   2   7  16    9.22    2.06
  -2   7 -16    7.52    2.08
   2   7  16    9.58    2.04
   2   7  16    6.88    1.79
  -2   7 -17   29.40    2.99
   2   7  17   29.33    2.72
   2   7  17   33.20    2.99
   2   7  17   29.75    2.57
  -2   7 -18    4.96    1.14
   2   7  18    4.07    0.92
   2   7  18    4.43    0.91
  -2   8  18    5.87    1.11
   2   8 -18    6.58    1.27
  -2   8  17  102.62    4.77
   2   8 -17   91.53    5.03
  -2   8  16    7.07    1.80
   2   8 -16    8.66    2.25
   2   8 -15   48.47    4.68
  -2   8  15   49.25    4.37
  -2   8  15   49.26    4.48
   2   8 -14    6.23    2.65
   2   8 -14    8.23    2.41
  -2   8  14    4.29    2.19
  -2   8  14    6.92    2.27
   2   8 -13   43.44    4.56
  -2   8  13   41.28    4.54
  -2   8  13   41.63    4.32
  -2   8  13   36.89    3.70
   2   8 -12   37.46    4.59
  -2   8  12   39.28    4.40
  -2   8  12   42.73    4.46
  -2   8  12   36.63    3.86
   2   8 -11   33.34    4.27
  -2   8  11   31.31    3.95
  -2   8  11   30.07    3.95
  -2   8  11   28.77    3.28
  -2   8  11   27.25    3.46
  -2   8  10   14.64    2.62
   2   8 -10   21.32    3.48
  -2   8  10   18.18    5.76
  -2   8  10   11.07    4.94
  -2   8  10   15.48    3.02
  -2   8  10   17.50    3.06
  -2   8  10   14.58    2.47
  -2   8   9    8.05    1.86
  -2   8   9   11.21    2.50
  -2   8   9    7.54    1.98
   2   8  -9    8.57    2.00
  -2   8   9    7.28    1.88
  -2   8   9    8.00    3.74
  -2   8   9   11.44    5.19
   2   8  -9    7.45    2.31
   2   8  -8    5.02    2.01
  -2   8   8    0.53    1.24
  -2   8   8   -1.05    1.47
  -2   8   8    3.96    1.63
  -2   8   8    1.17    2.80
  -2   8   8    1.67    2.74
  -2   8   7   47.93    8.34
  -2   8   7   54.45    8.81
  -2   8   6   69.24    9.87
   2   8  -6   61.66    8.27
  -2   8   6   77.24   10.55
  -2   8   5  196.30   15.83
   2   8  -5  162.78   13.31
  -2   8   5  190.43   16.06
  -2   8   4   64.13    9.30
   2   8  -4   51.07    7.61
  -2   8   4   61.60    9.58
  -2   8   3  104.60   11.30
  -2   8   3   77.45    8.91
   2   8  -3   83.68    9.40
  -2   8   3   96.03   10.75
   2   8  -2    9.45    3.90
  -2   8   2    6.70    3.64
  -2   8   2    8.97    4.24
  -2   8   2   13.44    5.15
  -2   8   1  460.09   22.29
  -2   8   1  427.78   19.81
   2   8  -1  437.91   20.35
  -2   8   1  429.64   20.10
  -2   8   0  150.26   12.59
   2   8   0  152.02   13.26
   2   8   0  152.29   12.01
  -2   8   0  159.52   12.52
  -2   8   0  143.12   11.27
   2   8   1  238.95   16.11
  -2   8  -1  215.19   15.02
  -2   8  -1  246.15   15.57
   2   8   1  233.13   16.08
  -2   8  -1  228.65   14.00
  -2   8  -2   24.66    5.55
  -2   8  -2   24.68    5.23
  -2   8  -2   23.58    4.57
   2   8   2   27.52    6.40
   2   8   2   23.02    6.19
   2   8   3  112.21   11.38
  -2   8  -3  128.23   11.74
   2   8   3  120.40   12.14
  -2   8  -4   82.16    9.69
   2   8   4   83.42   10.18
   2   8   4   87.16   10.61
  -2   8  -5  193.72   15.29
   2   8   5  222.63   16.43
   2   8   5  224.66   17.17
   2   8   6   60.59    9.03
  -2   8  -6   47.97    7.70
   2   8   6   53.66    8.93
   2   8   7    7.11    4.40
   2   8   7    5.56    4.64
  -2   8  -7    6.37    3.08
   2   8   8    2.05    1.61
  -2   8  -8   -1.94    2.34
   2   8   8    2.75    3.93
   2   8   8    0.73    3.53
  -2   8  -8    2.41    1.36
  -2   8  -8    2.72    1.63
   2   8   8    1.18    1.24
   2   8   8    0.99    0.99
   2   8   8    0.43    1.36
   2   8   9    3.74    1.82
   2   8   9    3.68    3.46
   2   8   9    8.79    4.00
  -2   8  -9    2.70    1.01
  -2   8  -9    5.03    1.78
   2   8   9    7.15    1.99
   2   8   9    6.72    2.11
   2   8   9    8.09    2.51
  -2   8  -9    5.23    2.22
   2   8  10    4.03    1.65
   2   8  10    4.48    1.71
   2   8  10    4.55    2.88
  -2   8 -10    6.67    2.12
  -2   8 -10    6.32    2.09
   2   8  10    8.13    2.62
  -2   8 -11   98.99    7.00
   2   8  11   86.84    6.52
  -2   8 -11   95.53    6.52
   2   8  11   88.76    5.99
   2   8  11   96.71    6.69
  -2   8 -12   52.07    5.28
   2   8  12   48.51    4.86
   2   8  12   51.94    4.62
   2   8  12   51.21    5.01
   2   8  13    1.95    1.75
   2   8  13    2.60    1.81
   2   8  13    1.47    1.74
  -2   8 -13    3.56    2.15
   2   8  14   19.43    3.02
  -2   8 -14   20.44    3.46
   2   8  14   17.27    2.68
   2   8  14   20.80    3.13
  -2   8 -15   26.51    3.65
   2   8  15   27.31    3.22
   2   8  15   27.00    3.16
   2   8  15   29.11    3.37
  -2   8 -16   -0.40    1.50
   2   8  16    0.44    1.03
   2   8  16    0.09    1.11
   2   8  17   23.14    2.12
  -2   8 -17   24.32    2.58
   2   8  17   19.04    1.98
  -2   8 -18    8.27    1.23
  -2   9  17    7.85    1.39
   2   9 -17    6.59    1.39
  -2   9  16    1.42    1.25
   2   9 -16    1.83    1.54
  -2   9  15   61.91    4.52
   2   9 -15   49.61    4.48
   2   9 -14   43.49    4.11
  -2   9  14   49.86    4.43
   2   9 -14   51.05    4.97
   2   9 -13   49.31    5.02
  -2   9  13   65.13    5.52
  -2   9  13   42.48    3.82
   2   9 -13   58.76    5.87
   2   9 -12   31.84    4.16
   2   9 -12   32.79    4.10
  -2   9  12   29.57    3.40
  -2   9  12   29.88    3.96
  -2   9  12   32.47    3.17
   2   9 -11    1.32    1.89
  -2   9  11    3.06    1.49
  -2   9  11    2.82    2.16
  -2   9  11    3.02    1.56
  -2   9  10    4.05    2.36
  -2   9  10    5.01    1.98
   2   9 -10    8.67    2.54
   2   9 -10    6.30    2.98
  -2   9  10    5.74    2.06
  -2   9   9   13.54    2.63
  -2   9   9   15.90    3.00
  -2   9   9   16.91    2.90
   2   9  -9   13.60    2.68
   2   9  -9   17.17    3.31
  -2   9   9   15.52    5.81
  -2   9   9   15.25    4.86
  -2   9   8   65.04   10.38
  -2   9   8   70.10    5.51
  -2   9   8   66.67    5.38
  -2   9   8   72.65   11.23
  -2   9   8   64.51    5.17
   2   9  -8   64.14    5.47
   2   9  -8   84.43    6.61
   2   9  -8   66.24    5.17
  -2   9   7    4.87    3.97
  -2   9   7    6.38    5.00
  -2   9   7    2.42    1.45
  -2   9   7    5.16    2.08
  -2   9   7    2.46    1.57
   2   9  -7   -0.89    1.59
   2   9  -7    2.03    1.95
   2   9  -7    1.33    1.61
   2   9  -6   43.20    4.33
   2   9  -6   26.25    5.68
  -2   9   6   30.61    3.55
   2   9  -6   27.88    3.52
  -2   9   6   34.55    7.71
  -2   9   6   32.74    7.23
   2   9  -6   30.06    3.71
  -2   9   6   35.43    3.74
   2   9  -5   22.94    6.06
  -2   9   5   35.48    7.81
  -2   9   5   32.82    6.91
   2   9  -4    7.85    3.82
  -2   9   4    2.88    3.77
  -2   9   4    1.00    2.83
   2   9  -3   58.46    8.36
  -2   9   3   57.28    8.02
  -2   9   3   63.39    9.14
  -2   9   3   64.07    9.40
  -2   9   2    3.23    2.48
   2   9  -2    3.17    2.80
  -2   9   2    4.07    3.55
  -2   9   2    3.86    3.44
  -2   9   1    4.66    3.74
  -2   9   1    2.03    3.85
  -2   9   1    3.66    2.97
  -2   9   0   17.48    4.78
  -2   9   0   16.15    4.58
  -2   9   0   14.77    4.89
  -2   9  -1    5.59    3.36
  -2   9  -1    4.98    3.04
   2   9   1    5.43    3.97
  -2   9  -1    6.11    3.62
  -2   9  -2    0.82    2.47
   2   9   2    4.17    3.71
   2   9   2    1.37    3.13
  -2   9  -3   42.15    7.38
   2   9   3   42.35    7.76
   2   9   3   43.88    7.98
  -2   9  -4   20.58    5.49
   2   9   4   26.45    6.94
   2   9   4   32.14    7.47
  -2   9  -5   97.07   11.39
   2   9   5  107.49   12.49
   2   9   5   99.13   12.03
  -2   9  -6   13.01    2.77
   2   9   6   10.62    2.23
   2   9   6   10.85    2.40
   2   9   6   12.12    5.43
   2   9   6   13.63    5.50
  -2   9  -6   12.66    4.52
   2   9   6   13.14    2.61
  -2   9  -6    9.23    2.21
  -2   9  -6    7.65    1.95
   2   9   6    9.90    2.25
  -2   9  -6   13.44    2.89
   2   9   7   71.04    5.38
   2   9   7   76.07    5.78
   2   9   7   75.86    5.70
   2   9   7   69.94   10.37
   2   9   7   75.38   10.55
  -2   9  -7   55.95    8.75
  -2   9  -7   70.76    5.35
  -2   9  -7   77.37    5.87
   2   9   7   77.52    5.52
  -2   9  -7   89.48    6.46
   2   9   8   34.22    4.11
   2   9   8   40.23    4.74
   2   9   8   36.53    8.47
   2   9   8   39.37    8.03
  -2   9  -8   31.29    6.94
  -2   9  -8   42.93    4.53
  -2   9  -8   37.26    4.17
  -2   9  -8   41.03    4.64
   2   9   8   38.91    4.49
   2   9   8   43.39    4.71
   2   9   9    2.72    2.03
   2   9   9    2.84    2.87
  -2   9  -9    0.47    1.44
  -2   9  -9    1.13    1.20
   2   9   9    2.95    1.77
  -2   9  -9    3.68    2.36
   2   9   9   -0.77    1.86
   2   9  10    2.49    1.50
  -2   9 -10    0.18    1.64
  -2   9 -10   -0.08    1.29
   2   9  10   -2.41    2.21
   2   9  10    0.28    1.72
  -2   9 -11   12.29    3.09
   2   9  11    6.09    1.87
   2   9  11   13.55    2.94
  -2   9 -12    5.93    2.39
   2   9  12    4.31    1.87
   2   9  12    7.52    2.58
   2   9  13  190.97    8.60
   2   9  13  190.48    8.47
  -2   9 -13  186.38    9.00
   2   9  14   26.89    3.23
   2   9  14   26.61    3.35
  -2   9 -14   28.41    3.76
   2   9  15   60.14    4.17
  -2   9 -15   64.37    4.82
   2   9  15   65.00    4.37
  -2   9 -16   13.88    2.26
   2   9  16   11.59    1.72
   2   9  16    9.72    1.62
  -2   9 -17    1.50    0.97
   2   9  17    0.81    0.60
   2  10 -17    0.36    0.55
  -2  10  17   -0.13    0.50
  -2  10  16   14.10    1.88
   2  10 -16   14.19    2.10
   2  10 -15    3.13    1.64
  -2  10  15    4.54    1.68
  -2  10  14   64.51    4.57
   2  10 -14   53.17    4.72
   2  10 -13    3.64    2.12
  -2  10  13    0.21    2.08
  -2  10  12   -0.41    2.12
  -2  10  12    3.67    1.41
   2  10 -12    3.87    2.23
   2  10 -12    4.63    2.10
  -2  10  12    5.84    1.57
  -2  10  11    0.59    2.24
  -2  10  11    0.22    1.44
   2  10 -11    2.76    2.00
   2  10 -11    3.63    2.53
  -2  10  11    5.09    1.80
  -2  10  10   11.15    3.16
  -2  10  10    5.83    2.19
   2  10 -10    9.88    2.64
   2  10 -10   16.39    3.33
   2  10 -10   11.70    3.70
  -2  10  10   10.33    2.68
  -2  10   9    8.90    2.58
  -2  10   9    9.16    2.09
   2  10  -9   11.77    2.53
   2  10  -9   13.46    3.03
   2  10  -9   16.71    3.42
  -2  10   9   13.01    2.55
  -2  10   8   -4.80    2.57
  -2  10   8   -5.29    2.24
   2  10  -8   -2.76    1.88
   2  10  -8    0.52    1.86
  -2  10   8   -0.44    1.84
  -2  10   7    3.73    4.02
  -2  10   7    0.37    2.68
  -2  10   7    1.74    1.93
  -2  10   7   -1.52    1.84
  -2  10   7   -3.47    1.99
   2  10  -7    1.25    1.60
   2  10  -7    2.07    2.07
   2  10  -7    2.13    1.82
  -2  10   6   93.73   12.69
  -2  10   6   95.04    6.37
  -2  10   6   95.29    6.19
  -2  10   6   95.22   12.67
  -2  10   6   95.94    6.28
   2  10  -6  102.17    7.14
   2  10  -6   98.46    6.79
  -2  10   6   88.08    5.79
   2  10  -6   98.89    6.35
  -2  10   5    0.82    1.18
   2  10  -5    0.48    1.43
  -2  10   5    1.48    3.03
  -2  10   5    2.41    3.96
   2  10  -5   -1.48    2.14
  -2  10   5   -1.64    1.56
  -2  10   5    0.53    1.22
   2  10  -5    6.98    2.62
   2  10  -5   -2.52    2.11
   2  10  -5    2.16    1.89
  -2  10   5   -0.33    1.66
   2  10  -4   11.84    2.61
  -2  10   4    6.65    1.85
  -2  10   4   10.24    4.77
  -2  10   4    5.41    3.95
   2  10  -4    6.92    3.38
   2  10  -4   11.51    2.28
  -2  10   4    9.93    2.17
   2  10  -4    7.28    2.42
  -2  10   4    8.38    2.14
   2  10  -4    6.99    1.91
   2  10  -4    7.33    2.28
  -2  10   4    8.01    2.08
  -2  10   3    5.14    3.83
  -2  10   3    5.49    4.15
  -2  10   3    2.81    1.30
   2  10  -3    3.68    1.38
  -2  10   3    3.75    1.34
   2  10  -3    2.90    1.39
  -2  10   3    3.34    1.58
   2  10  -3    2.42    1.62
   2  10  -3    4.92    1.79
  -2  10   3    0.65    1.13
   2  10  -3    2.13    1.32
   2  10  -2    6.76    2.11
  -2  10   2    6.29    1.73
  -2  10   2   13.87    6.57
  -2  10   2    6.14    3.73
   2  10  -2    4.46    1.96
  -2  10   2    8.29    2.11
   2  10  -2    6.06    2.17
  -2  10   2    6.66    1.90
  -2  10   2    5.60    3.47
   2  10  -1   -1.25    1.66
  -2  10   1    1.64    3.02
  -2  10   1   -1.31    3.91
   2  10  -1    1.71    1.66
  -2  10   1    1.39    2.67
   2  10   0    1.29    1.64
  -2  10   0    2.20    2.29
  -2  10   0    5.97    3.86
   2  10   0    1.84    1.50
  -2  10   0   -0.36    2.34
  -2  10  -1   -0.75    2.48
  -2  10  -1    3.31    4.06
  -2  10  -1    1.66    1.96
   2  10   1    0.22    1.88
   2  10   1    3.36    1.88
   2  10   1    1.71    1.57
  -2  10  -2   32.98    3.54
   2  10   2   31.95    3.63
  -2  10  -2   28.76    6.60
   2  10   2   33.52    3.70
   2  10   2   26.10    6.47
  -2  10  -2   32.73    3.73
   2  10   2   34.88    3.87
  -2  10  -2   33.91    3.64
   2  10   2   32.48    3.65
  -2  10  -3    3.41    1.91
   2  10   3   -0.08    1.41
   2  10   3    0.91    3.78
  -2  10  -3    0.44    2.84
   2  10   3    1.95    1.64
  -2  10  -3    2.56    1.73
   2  10   3    5.11    1.99
  -2  10  -3   -0.38    1.60
   2  10   3   -1.86    1.85
  -2  10  -4   11.86    3.04
   2  10   4    5.10    1.44
   2  10   4    9.13    4.36
   2  10   4    8.12    4.63
  -2  10  -4    0.65    2.25
   2  10   4    3.61    1.70
   2  10   4    5.63    2.12
  -2  10  -4    2.83    1.80
   2  10   4    7.51    2.28
  -2  10  -4    3.52    1.59
   2  10   5    4.73    1.89
   2  10   5    5.89    4.23
   2  10   5    2.36    3.31
  -2  10  -5    0.08    2.77
   2  10   5   -0.26    1.82
   2  10   5    1.66    1.68
  -2  10  -5    4.03    1.44
  -2  10  -5    2.61    1.70
   2  10   5    6.01    2.19
  -2  10  -5    3.34    1.95
   2  10   6   16.94    3.65
   2  10   6    9.60    5.30
   2  10   6    3.84    3.35
  -2  10  -6    5.96    4.03
   2  10   6   13.06    2.85
   2  10   6   14.81    3.05
  -2  10  -6    9.99    2.44
  -2  10  -6   11.18    3.20
   2  10   6   14.53    3.11
  -2  10  -6   16.12    3.27
   2  10   7   30.73    4.03
  -2  10  -7   17.25    5.51
   2  10   7   22.97    3.22
  -2  10  -7   28.18    3.67
   2  10   7   32.25    3.90
  -2  10  -7   26.33    3.75
   2  10   7   29.59    3.86
   2  10   7   28.04    6.87
   2  10   7   25.45    6.63
   2  10   8    2.55    1.88
   2  10   8   -1.15    1.78
  -2  10  -8   -0.24    1.55
  -2  10  -8    0.45    1.32
   2  10   8   -4.48    2.45
   2  10   8    0.49    1.82
   2  10   9    9.20    2.32
   2  10   9    3.24    1.91
  -2  10  -9    8.15    2.20
  -2  10  -9    6.78    2.21
   2  10   9    4.33    1.62
   2  10   9   11.24    2.95
  -2  10 -10   97.81    6.79
   2  10  10  102.36    5.85
   2  10  10   99.28    6.69
   2  10  10  104.83    6.90
  -2  10 -10   99.74    6.19
   2  10  11    8.72    1.87
  -2  10 -11    8.85    2.57
   2  10  11   10.17    2.78
   2  10  11    8.81    2.50
  -2  10 -12   10.80    2.79
   2  10  12    9.39    2.34
   2  10  12    9.52    2.57
  -2  10 -13    6.89    2.31
   2  10  13    9.71    2.16
   2  10  13    6.14    1.93
  -2  10 -14   16.77    2.72
   2  10  14   19.45    2.55
   2  10  14   18.65    2.60
   2  10  15    0.91    0.90
   2  10  15    2.34    1.16
  -2  10 -16    2.23    1.22
   2  10  16    1.24    0.56
   2  10  16    2.72    0.92
  -2  10 -17    5.58    0.94
   2  11 -16   11.24    1.40
  -2  11  16   11.12    1.29
   2  11 -15   12.01    1.85
  -2  11  15   15.80    1.87
  -2  11  14   15.12    2.40
   2  11 -14   11.89    2.50
  -2  11  13   33.94    3.37
   2  11 -13   27.25    3.16
  -2  11  13   28.46    2.26
   2  11 -12   36.19    3.88
  -2  11  12   37.27    3.19
  -2  11  12   42.95    4.15
  -2  11  12   36.43    3.16
   2  11 -11   -0.56    1.10
   2  11 -11    1.15    1.52
  -2  11  11    0.09    1.07
  -2  11  11   -2.00    2.16
  -2  11  10   18.88    3.18
  -2  11  10   22.02    3.33
   2  11 -10   17.62    3.07
   2  11 -10   19.14    3.09
   2  11 -10   13.96    3.55
  -2  11  10   19.28    2.87
  -2  11   9   28.45    3.82
   2  11  -9   26.86    3.69
  -2  11   9   32.24    3.93
   2  11  -9   35.05    4.20
   2  11  -9   33.47    4.73
  -2  11   9   28.51    3.46
  -2  11   8   14.94    3.53
  -2  11   8   11.76    4.43
   2  11  -8   29.11    4.30
   2  11  -8   26.39    5.77
   2  11  -8   13.14    5.16
  -2  11   8    8.64    2.67
  -2  11   7    7.94    2.40
  -2  11   7    6.40    2.01
  -2  11   7    7.57    2.08
   2  11  -7    6.61    2.35
   2  11  -7    4.98    1.58
   2  11  -7    8.95    2.83
   2  11  -7   14.51    2.95
  -2  11   6   12.97    3.03
  -2  11   6   15.75    3.02
  -2  11   6   12.19    2.49
   2  11  -6   15.73    3.55
   2  11  -6   14.54    3.09
  -2  11   6   12.88    2.63
   2  11  -6   17.15    3.20
  -2  11   5    0.88    1.68
  -2  11   5    0.37    1.48
  -2  11   5   -0.93    1.58
   2  11  -5    4.12    2.23
   2  11  -5    1.52    1.76
   2  11  -5    2.32    1.90
  -2  11   5    3.63    1.83
  -2  11   4   66.33   10.88
  -2  11   4   61.13    5.41
  -2  11   4   63.80    5.08
  -2  11   4   54.75    4.93
  -2  11   4   60.98    9.85
   2  11  -4   69.87    5.82
   2  11  -4   67.10    5.92
   2  11  -4   67.47    5.55
   2  11  -4   64.89    5.42
  -2  11   4   63.34    5.24
  -2  11   3   10.18    4.86
  -2  11   3    7.66    4.80
   2  11  -3    6.58    2.04
  -2  11   3    5.25    2.37
   2  11  -3    5.79    2.12
  -2  11   3    7.51    2.14
  -2  11   3    8.25    2.60
   2  11  -3    6.38    2.28
   2  11  -3    6.23    2.29
  -2  11   3    3.48    1.82
   2  11  -3    7.12    2.33
   2  11  -3    8.11    2.81
  -2  11   3    7.42    2.31
  -2  11   2  175.16   17.42
  -2  11   2  168.88    8.49
   2  11  -2  140.40    7.34
  -2  11   2  169.26    7.99
  -2  11   2  171.21    8.31
   2  11  -2  167.00    8.54
  -2  11   2  143.31   14.93
   2  11  -2  176.00    9.59
  -2  11   2  160.18    8.13
   2  11  -2  144.01    7.40
  -2  11   2  166.41    8.55
   2  11  -2  161.02    8.63
  -2  11   1   27.77    3.56
   2  11  -1   28.75    3.48
   2  11  -1   35.86    4.15
  -2  11   1   34.92    4.06
  -2  11   1   28.62    3.72
   2  11  -1   26.62    3.74
  -2  11   1   25.51    6.45
  -2  11   1   32.34    7.38
   2  11  -1   32.27    4.10
  -2  11   1   33.34    4.03
   2  11  -1   27.27    3.37
  -2  11   1   24.32    2.88
   2  11   0   97.43    6.18
  -2  11   0   87.80    5.91
  -2  11   0   91.16    5.92
   2  11   0  105.16    6.79
   2  11   0   98.00    6.88
  -2  11   0   95.61    6.60
   2  11   0   95.00    6.50
  -2  11   0   92.37    6.31
  -2  11   0   86.21   11.22
   2  11   0  102.18    6.15
  -2  11   0   83.85    5.34
  -2  11  -1   34.66    3.71
   2  11   1   33.23    3.80
  -2  11  -1   30.51    3.54
   2  11   1   37.40    4.31
   2  11   1   32.01    3.95
  -2  11  -1   33.72    4.07
  -2  11  -1   37.75    4.02
   2  11   1   37.81    4.33
  -2  11  -1   32.55    7.17
   2  11   1   33.69    3.70
   2  11   2  267.85   10.53
  -2  11  -2  223.40    8.67
   2  11   2  259.56   10.73
  -2  11  -2  242.65   10.19
  -2  11  -2  252.04    9.97
   2  11   2  255.85   10.53
   2  11   2  244.04   10.42
  -2  11  -2  272.77   11.33
   2  11   2  252.11   10.10
  -2  11  -2  230.55   18.59
  -2  11  -3   35.09    7.45
   2  11   3   41.39    4.43
   2  11   3   30.16    3.80
  -2  11  -3   37.60    4.21
   2  11   3   31.32    3.70
  -2  11  -3   35.43    4.18
   2  11   3   33.53    4.07
  -2  11  -3   35.94    4.07
   2  11   3   29.90    3.60
   2  11   4   72.40    5.83
  -2  11  -4   82.35    6.36
  -2  11  -4   71.21   10.63
  -2  11  -4   77.58    6.56
   2  11   4   78.48    6.10
   2  11   4   81.88    6.12
   2  11   4   79.13    6.01
  -2  11  -4   78.27    5.99
   2  11   4   73.09   11.00
   2  11   5   14.54    2.96
   2  11   5   17.38    3.20
   2  11   5   10.36    2.22
   2  11   5   11.36    2.57
  -2  11  -5   16.53    3.44
  -2  11  -5   14.40    2.97
   2  11   6    3.10    2.17
   2  11   6    5.58    2.62
   2  11   6    5.55    2.06
  -2  11  -6    1.83    2.25
  -2  11  -6   -0.07    1.32
   2  11   7   -4.46    2.43
   2  11   7   -0.18    1.99
   2  11   7   -4.65    2.83
   2  11   7   -1.45    1.69
  -2  11  -7    0.88    1.23
  -2  11  -7    0.04    1.85
   2  11   8    2.27    2.07
   2  11   8    1.82    1.98
   2  11   8    3.87    2.87
   2  11   8    3.39    1.85
  -2  11  -8    7.40    2.18
  -2  11  -8    2.02    2.73
   2  11   9   38.39    3.82
   2  11   9   31.66    3.96
  -2  11  -9   36.07    4.19
   2  11   9   39.33    4.58
   2  11   9   33.79    3.66
  -2  11  -9   33.73    3.97
   2  11  10   16.95    3.03
  -2  11 -10   20.33    3.63
  -2  11 -10   23.94    3.16
   2  11  10   13.79    3.03
   2  11  10   21.74    4.06
   2  11  11   -1.30    2.37
   2  11  11    4.14    2.20
  -2  11 -11    1.96    1.11
  -2  11 -11    3.48    1.91
   2  11  11    5.47    1.45
   2  11  12   26.78    3.28
   2  11  12   26.19    3.53
  -2  11 -12   25.52    3.39
   2  11  13   15.13    2.19
   2  11  13   18.55    2.58
  -2  11 -13   21.02    2.92
   2  11  14   21.74    2.26
   2  11  14   28.12    2.65
  -2  11 -14   29.32    3.08
   2  11  15    5.84    0.96
  -2  11 -15    8.47    1.52
   2  11  15    7.73    1.30
  -2  11 -16    7.56    1.12
  -2  12  15   30.46    1.82
  -2  12  14   21.05    1.98
   2  12 -14   19.18    1.96
   2  12 -13   11.73    1.82
  -2  12  13   12.23    1.83
  -2  12  12   15.60    1.81
   2  12 -12   14.04    2.18
  -2  12  12   13.94    2.21
  -2  12  11    2.41    1.10
  -2  12  11    1.81    1.29
   2  12 -11   -0.26    1.03
   2  12 -11    0.36    1.12
  -2  12  11    0.72    1.43
  -2  12  10    2.73    1.24
  -2  12  10    3.78    1.71
  -2  12  10    6.70    2.02
   2  12 -10    3.23    1.49
   2  12 -10    4.41    1.76
  -2  12   9   61.99    4.50
  -2  12   9   59.85    4.75
   2  12  -9   55.61    4.40
  -2  12   9   71.49    5.16
   2  12  -9   54.89    4.71
  -2  12   8   12.78    2.70
  -2  12   8   13.47    2.51
  -2  12   8   20.28    3.35
   2  12  -8   10.83    2.16
   2  12  -8   14.18    3.12
  -2  12   7    9.09    2.67
   2  12  -7    9.55    2.87
  -2  12   7    7.00    3.15
  -2  12   7    5.54    1.97
  -2  12   6    0.21    1.72
  -2  12   6    0.75    1.62
   2  12  -6    0.37    2.32
  -2  12   6    1.01    2.08
  -2  12   6   -0.81    1.35
   2  12  -6    1.70    2.04
  -2  12   5   10.89    2.67
  -2  12   5   13.49    2.77
   2  12  -5    7.37    2.89
  -2  12   5   10.18    2.96
  -2  12   5    8.46    2.22
   2  12  -5    4.39    2.45
   2  12  -4    9.56    3.63
  -2  12   4    5.82    2.30
  -2  12   4    5.04    2.10
   2  12  -4   -0.08    2.38
  -2  12   4    4.88    2.43
  -2  12   4    3.07    1.83
   2  12  -4   -0.12    2.08
  -2  12   3   32.89    4.18
   2  12  -3   30.10    4.21
   2  12  -3   25.31    3.31
  -2  12   3   25.33    3.27
   2  12  -3   30.10    4.29
  -2  12   3   27.52    3.34
  -2  12   3   34.12    4.12
   2  12  -3   21.20    3.47
  -2  12   3   24.99    3.45
  -2  12   2   17.31    3.22
   2  12  -2   14.60    3.15
   2  12  -2   16.82    2.84
  -2  12   2   13.96    2.46
  -2  12   2   17.71    3.01
   2  12  -2   22.08    3.88
  -2  12   2   21.46    3.69
   2  12  -2   13.68    2.59
  -2  12   2   16.18    3.11
   2  12  -2   23.20    3.71
  -2  12   1   63.98    5.11
   2  12  -1   75.01    5.85
   2  12  -1   80.58    5.67
  -2  12   1   77.09    5.28
   2  12  -1   78.02    6.38
  -2  12   1   77.53    5.98
  -2  12   1   84.47    5.96
   2  12  -1   72.09    5.35
  -2  12   1   81.07    5.96
   2  12  -1   84.37    6.59
  -2  12   0    0.58    2.37
   2  12   0    3.96    2.99
  -2  12   0    3.98    1.43
   2  12   0    6.69    2.22
   2  12   0   10.51    3.10
  -2  12   0    6.96    2.47
   2  12   0    6.63    2.23
  -2  12   0    1.33    1.48
  -2  12   0    7.22    2.24
   2  12   0   11.26    3.33
   2  12   1  116.83    7.50
  -2  12  -1   91.40    6.32
   2  12   1   98.17    6.28
   2  12   1   97.93    6.87
  -2  12  -1   93.44    6.93
   2  12   1   94.19    6.35
  -2  12  -1   86.12    5.66
  -2  12  -1   92.44    6.59
   2  12   1  108.75    7.25
   2  12   2   55.10    5.35
  -2  12  -2   54.38    4.97
   2  12   2   42.34    4.20
   2  12   2   51.20    5.01
  -2  12  -2   53.41    5.28
   2  12   2   52.19    5.09
  -2  12  -2   46.68    4.62
   2  12   2   49.50    4.80
  -2  12  -2   48.47    4.16
   2  12   3   29.26    4.00
   2  12   3   23.48    3.30
  -2  12  -3   39.49    4.87
   2  12   3   31.54    4.23
  -2  12  -3   35.09    4.31
   2  12   3   31.52    4.22
  -2  12  -3   28.45    4.13
   2  12   3   32.16    3.82
   2  12   4   19.00    3.17
   2  12   4   24.43    3.29
   2  12   4   22.64    3.77
  -2  12  -4   25.37    3.99
   2  12   4   20.21    3.47
  -2  12  -4   18.42    3.19
   2  12   5   53.59    4.86
   2  12   5   51.86    4.92
   2  12   5   56.68    5.13
  -2  12  -5   51.04    5.37
   2  12   5   53.89    5.01
  -2  12  -5   54.11    5.23
   2  12   6    0.05    2.39
   2  12   6    5.94    2.78
   2  12   6   -2.20    2.52
   2  12   6    2.46    1.88
  -2  12  -6   -3.58    2.66
   2  12   7    9.10    2.26
   2  12   7    9.34    2.47
   2  12   7   13.40    3.28
   2  12   7   11.70    2.54
  -2  12  -7    9.17    2.07
  -2  12  -7    7.15    2.67
   2  12   8   47.95    4.35
   2  12   8   43.15    4.43
  -2  12  -8   45.31    4.14
   2  12   8   50.74    4.97
   2  12   8   42.28    4.08
  -2  12  -8   46.93    4.52
   2  12   9   65.22    4.79
   2  12   9   68.14    5.15
  -2  12  -9   59.50    4.68
   2  12   9   78.34    5.71
   2  12   9   60.56    4.38
  -2  12  -9   65.39    5.18
   2  12  10    7.15    1.94
   2  12  10   14.01    2.94
   2  12  10   12.07    2.06
  -2  12 -10   12.75    2.37
  -2  12 -10    7.25    1.80
   2  12  11   24.76    2.91
   2  12  11   25.04    3.06
  -2  12 -11   28.44    3.11
   2  12  11   28.82    2.53
  -2  12 -11   24.04    2.45
   2  12  12    8.36    1.86
   2  12  12    8.56    1.64
  -2  12 -12   11.47    1.99
   2  12  13    3.34    1.25
  -2  12 -13    2.89    1.27
   2  12  13    1.30    0.88
  -2  12 -14    4.54    1.21
   2  12  14    5.36    1.16
   2  12  14    2.16    0.65
  -2  13  13    0.01    0.65
   2  13 -13    1.86    0.58
  -2  13  12    7.89    1.45
  -2  13  12    6.70    1.07
   2  13 -12    5.84    1.18
  -2  13  11   21.53    2.38
   2  13 -11   14.73    1.82
  -2  13  11   20.60    2.10
   2  13 -11   16.82    1.86
  -2  13  10   28.35    2.48
  -2  13  10   34.96    3.23
   2  13 -10   26.27    2.65
  -2  13  10   29.67    2.89
   2  13 -10   27.41    2.96
  -2  13   9   21.01    2.51
  -2  13   9   21.91    2.80
   2  13  -9   18.44    2.18
  -2  13   9   22.82    2.86
   2  13  -9   15.03    2.55
  -2  13   8    2.27    1.77
  -2  13   8    1.10    1.27
  -2  13   8    0.26    1.78
  -2  13   7  140.03    6.83
   2  13  -7  137.47    7.55
  -2  13   7  152.86    7.50
  -2  13   7  139.26    6.83
  -2  13   6  159.80    7.40
  -2  13   6  157.89    7.28
   2  13  -6  160.99    8.68
  -2  13   6  162.64    8.13
  -2  13   6  141.53    6.74
  -2  13   5   10.60    2.72
  -2  13   5    5.44    1.88
   2  13  -5   13.53    3.72
  -2  13   5   15.90    3.56
  -2  13   5    2.04    1.62
   2  13  -5   12.06    3.22
  -2  13   4  101.75    6.21
  -2  13   4  100.46    5.85
   2  13  -4  116.44    7.92
  -2  13   4  111.60    6.86
   2  13  -4  103.96    6.65
  -2  13   4  105.57    6.40
  -2  13   3    0.50    2.09
  -2  13   3    4.60    1.82
  -2  13   3    5.23    1.58
   2  13  -3   11.07    2.99
  -2  13   3    3.81    2.01
  -2  13   3    5.29    2.11
   2  13  -3    6.61    2.54
  -2  13   2   -1.64    2.52
   2  13  -2    7.13    2.80
   2  13  -2    8.50    2.13
  -2  13   2    4.51    1.42
  -2  13   2    3.73    1.55
   2  13  -2    5.41    2.70
  -2  13   2    1.03    1.74
   2  13  -2    3.01    2.54
  -2  13   2    2.97    1.91
  -2  13   1   -0.80    2.22
   2  13  -1    0.72    2.76
   2  13  -1    5.36    2.18
  -2  13   1    1.65    1.14
   2  13  -1    2.10    2.26
  -2  13   1    2.71    1.72
   2  13  -1    3.70    1.78
  -2  13   1    1.95    1.55
  -2  13   1    3.38    2.29
   2  13  -1   -2.40    3.15
   2  13   0   57.45    4.91
  -2  13   0   58.49    4.89
   2  13   0   56.23    4.69
   2  13   0   60.98    5.55
  -2  13   0   59.75    5.24
   2  13   0   60.41    4.93
  -2  13   0   52.34    4.50
  -2  13   0   60.43    5.23
   2  13   0   67.03    5.71
   2  13   1   -5.45    3.20
  -2  13  -1    4.80    2.62
   2  13   1    0.08    1.61
  -2  13  -1   -0.81    1.89
   2  13   1    0.81    2.19
  -2  13  -1    0.01    1.30
   2  13   1    3.12    2.11
  -2  13  -1    2.99    2.50
   2  13   1    5.92    2.96
   2  13   2    8.36    3.12
  -2  13  -2   11.30    3.42
   2  13   2   -2.03    1.98
  -2  13  -2   -0.15    2.10
   2  13   2    3.74    2.07
  -2  13  -2    1.27    1.34
   2  13   2   -0.02    1.82
  -2  13  -2    3.63    2.48
   2  13   2    3.91    2.67
   2  13   3   25.73    3.24
  -2  13  -3   27.63    3.80
   2  13   3   27.31    3.24
   2  13   3   32.14    3.95
  -2  13  -3   35.86    4.62
   2  13   3   32.66    4.27
   2  13   4  111.93    7.20
   2  13   4   95.08    6.32
  -2  13  -4   97.79    7.14
   2  13   4   98.56    6.68
   2  13   4  106.57    6.96
  -2  13  -4  110.18    7.07
   2  13   5   55.48    5.01
   2  13   5   39.24    4.03
  -2  13  -5   41.47    4.65
   2  13   5   37.61    4.14
   2  13   5   43.30    4.45
   2  13   6   49.82    4.93
   2  13   6   36.61    4.08
  -2  13  -6   34.11    4.72
   2  13   6   37.98    4.44
   2  13   6   42.63    4.42
   2  13   7   63.88    5.19
   2  13   7   54.50    4.73
  -2  13  -7   57.05    5.31
   2  13   7   57.30    4.65
   2  13   7   58.00    4.90
   2  13   8   12.22    2.47
   2  13   8    9.29    2.47
  -2  13  -8    8.72    2.38
  -2  13  -8    7.62    1.73
   2  13   8   12.85    2.38
   2  13   8   13.93    2.65
   2  13   9   29.39    2.93
   2  13   9   31.04    3.32
  -2  13  -9   26.49    2.68
   2  13   9   31.74    3.30
   2  13   9   21.31    2.33
  -2  13  -9   21.74    2.74
   2  13  10   25.82    2.82
  -2  13 -10   23.62    2.46
   2  13  10   26.75    2.97
  -2  13 -10   22.60    2.49
   2  13  10   26.03    2.39
  -2  13 -11    4.71    1.23
   2  13  11    1.76    1.26
  -2  13 -12    7.39    1.23
   2  13  12    8.08    1.49
   2  13  12    7.35    1.27
  -2  13 -13    0.23    0.38
   2  13  13    1.44    0.69
  -2  14  11   26.65    1.95
   2  14 -10   24.24    2.10
  -2  14  10   20.74    1.97
   2  14  -9    0.95    1.13
  -2  14   9    1.79    1.15
  -2  14   9   -1.14    0.75
  -2  14   9   -2.08    1.42
   2  14  -8   65.45    4.42
  -2  14   8   77.97    4.43
  -2  14   8   62.76    3.69
  -2  14   8   67.88    3.88
   2  14  -7    2.81    1.78
  -2  14   7    7.61    2.05
  -2  14   7    3.97    1.28
  -2  14   7    2.47    1.25
  -2  14   6    4.91    1.28
   2  14  -6    1.22    2.15
  -2  14   6    5.34    1.50
  -2  14   6    3.18    1.84
  -2  14   6    3.70    1.33
  -2  14   5   77.02    4.56
   2  14  -5   83.51    5.80
  -2  14   5   82.60    4.84
  -2  14   5   87.68    5.46
  -2  14   5   82.23    4.93
  -2  14   4   19.55    2.57
   2  14  -4   16.58    3.69
  -2  14   4   15.82    2.97
   2  14  -4   25.00    3.89
  -2  14   4   28.34    3.54
  -2  14   4   18.43    2.78
  -2  14   3  107.37    5.35
   2  14  -3  119.41    7.18
  -2  14   3  117.42    6.39
   2  14  -3  115.96    6.83
  -2  14   3  120.68    6.41
  -2  14   3  119.61    6.25
  -2  14   2   23.05    2.54
   2  14  -2   21.68    3.27
  -2  14   2   25.17    2.96
   2  14  -2   24.69    3.56
  -2  14   2   25.82    3.39
  -2  14   2   22.93    3.00
  -2  14   2   29.94    3.49
   2  14  -1   41.59    4.21
  -2  14   1   40.11    3.92
  -2  14   1   47.80    4.41
   2  14  -1   47.51    4.49
  -2  14   1   45.77    3.89
  -2  14   1   49.19    4.30
   2  14  -1   53.82    5.07
   2  14   0   11.06    2.40
   2  14   0    3.59    1.74
  -2  14   0    5.99    2.07
   2  14   0    5.26    2.23
  -2  14   0    9.51    2.80
  -2  14   0   10.46    2.16
  -2  14   0   18.68    3.33
   2  14   0   12.09    3.20
   2  14   1   41.25    3.70
   2  14   1   33.46    3.61
  -2  14  -1   39.93    4.11
  -2  14  -1   48.27    4.70
   2  14   1   36.69    3.86
   2  14   1   45.70    4.16
  -2  14  -1   42.47    3.47
   2  14   1   44.80    4.31
   2  14   2   19.15    2.83
  -2  14  -2   16.80    2.95
   2  14   2   11.07    2.03
  -2  14  -2   26.10    4.37
   2  14   2   16.51    2.73
   2  14   2   19.44    3.43
   2  14   2   12.05    2.61
   2  14   3  121.66    6.22
  -2  14  -3  127.69    7.20
   2  14   3  115.02    6.72
   2  14   3  119.63    6.69
   2  14   3  115.87    6.53
   2  14   4  136.44    6.44
  -2  14  -4  153.06    7.75
   2  14   4  141.13    7.06
   2  14   4  144.03    6.95
   2  14   4  141.61    6.97
   2  14   5   29.25    3.37
  -2  14  -5   26.82    3.91
   2  14   5   30.26    3.45
   2  14   5   33.97    4.04
   2  14   5   37.84    4.05
   2  14   6   15.19    2.35
  -2  14  -6   13.44    2.63
   2  14   6   10.44    1.96
   2  14   6   14.92    2.60
   2  14   6   19.87    3.03
   2  14   7   26.18    2.74
  -2  14  -7   28.23    3.30
   2  14   7   23.53    2.50
   2  14   7   32.00    3.08
   2  14   8    4.51    1.67
  -2  14  -8    3.91    1.86
   2  14   8    3.19    1.10
   2  14   8   10.83    2.17
   2  14   8    8.74    1.84
  -2  14  -9    2.21    1.07
   2  14   9    3.37    1.44
   2  14   9   -1.06    1.37
   2  14  10    9.19    1.42
   2  14  10    8.57    1.49
   2  14  11    1.06    0.51
   2  14  11    4.89    1.07
   2  14  12    0.58    0.44
  -2  15   9   53.44    2.38
   2  15  -9   64.55    2.93
  -2  15   8   58.68    3.04
   2  15  -8   51.75    3.19
   2  15  -7   14.33    2.25
  -2  15   7   12.43    1.51
  -2  15   7   10.64    1.38
   2  15  -6    8.55    1.93
  -2  15   6   14.87    2.11
  -2  15   6   11.37    1.68
  -2  15   6   11.51    1.50
  -2  15   5   28.28    2.31
   2  15  -5   25.37    3.01
  -2  15   5   30.66    2.53
  -2  15   5   35.35    3.10
  -2  15   5   31.47    2.73
  -2  15   4   47.33    2.95
   2  15  -4   56.27    4.36
  -2  15   4   51.38    3.55
  -2  15   4   56.47    3.81
  -2  15   4   56.26    3.71
  -2  15   3   22.36    2.08
   2  15  -3   17.50    2.77
   2  15  -3   29.52    3.50
  -2  15   3   26.84    2.89
  -2  15   3   27.43    2.85
  -2  15   3   25.56    2.90
   2  15  -2   34.09    3.39
  -2  15   2   36.43    2.89
   2  15  -2   43.82    3.89
  -2  15   2   42.65    3.68
  -2  15   2   37.43    3.10
  -2  15   2   47.00    3.74
  -2  15   1    1.68    1.06
   2  15  -1   -2.86    1.81
  -2  15   1    3.49    1.51
   2  15  -1    6.38    2.42
  -2  15   1    9.49    2.29
   2  15   0    0.38    1.71
  -2  15   0    8.23    2.40
   2  15   0   -0.58    1.19
  -2  15   0    0.21    1.14
   2  15   0   10.49    3.22
  -2  15  -1    6.81    1.82
   2  15   1    5.36    1.45
   2  15   1   10.28    2.38
   2  15   1   17.45    3.02
   2  15   1   14.34    2.06
  -2  15  -2    4.76    1.95
   2  15   2    5.83    1.34
   2  15   2    9.45    2.21
   2  15   2   11.14    2.00
  -2  15  -3   46.59    3.95
   2  15   3   49.31    3.51
   2  15   3   47.60    3.86
  -2  15  -4   38.11    3.64
   2  15   4   38.94    3.11
   2  15   4   34.77    3.13
   2  15   4   39.50    3.37
  -2  15  -5   24.92    3.05
   2  15   5   27.50    2.64
   2  15   5   23.56    2.57
   2  15   5   25.55    2.74
  -2  15  -6   36.55    3.11
   2  15   6   35.67    2.81
   2  15   6   35.31    2.73
   2  15   6   33.32    2.82
  -2  15  -7   25.82    2.48
   2  15   7   29.85    2.46
   2  15   7   20.83    1.84
   2  15   7   26.39    2.37
   2  15   8   22.98    2.01
   2  15   8   19.95    1.89
   2  15   9  120.53    3.92
   2  15   9   94.94    3.36
   2  16  -7   11.84    1.20
   2  16  -6   20.77    1.91
   2  16  -5    1.17    0.89
   2  16  -4    6.27    1.42
   2  16  -3   16.83    2.01
   2  16  -2   39.05    2.92
   2  16  -1   95.47    4.37
   2  16   0  113.09    4.95
   2  16   0   84.31    3.92
   2  16   1   55.99    2.91
  -2  16  -1   67.05    3.59
   2  16   2   63.95    3.60
  -2  16  -2   56.32    3.36
   2  16   3    6.73    1.51
  -2  16  -3    3.50    1.19
   2  16   4    7.23    1.32
  -2  16  -4    6.09    1.32
   2  16   5    7.36    1.27
   2  16   5    4.58    0.95
   2  16   6    5.21    0.99
  -3   0  21    0.31    0.47
  -3   0  21    0.02    0.53
   3   0 -21    0.40    0.67
  -3   0  20    4.23    1.39
   3   0 -20    5.93    1.93
  -3   0  20    3.64    1.23
  -3   0  19   -0.29    1.28
   3   0 -19   -1.01    1.79
  -3   0  19   -0.59    1.39
  -3   0  18   14.48    3.07
   3   0 -18    9.98    3.09
  -3   0  18   10.89    2.56
   3   0 -17    1.40    2.27
  -3   0  17    4.03    2.21
   3   0 -16   16.53    4.33
  -3   0  16   33.69    5.36
   3   0 -15    0.26    1.88
  -3   0  15   -0.08    1.44
  -3   0  14   12.79    4.11
   3   0 -14   22.75    4.00
  -3   0  14   21.75    6.82
   3   0 -14    2.57    5.57
   3   0 -14   20.46    6.86
  -3   0  14   19.26    3.05
  -3   0  13   -1.11    3.55
   3   0 -13   -0.39    1.61
   3   0 -13   -0.01    3.96
   3   0 -13   -3.06    4.94
  -3   0  13    1.60    1.40
  -3   0  13   -0.95    2.66
   3   0 -12    8.26    5.56
   3   0 -12    3.73    3.83
  -3   0  12    6.89    3.98
  -3   0  12    4.98    4.25
   3   0 -11    0.92    3.63
   3   0 -11    2.40    4.67
  -3   0  11   -0.28    3.06
  -3   0  11    0.45    3.09
   3   0 -10  168.44   15.81
  -3   0  10  142.13    9.92
   3   0 -10  175.64   16.98
  -3   0  10  179.63   15.26
  -3   0  10  167.63   14.64
  -3   0   9   -2.00    3.77
  -3   0   9   -1.56    2.03
   3   0  -9    1.73    5.49
  -3   0   9    2.60    3.87
   3   0  -9   -2.83    4.91
   3   0  -8 1379.17   39.31
  -3   0   8 1382.82   34.34
   3   0  -8 1347.93   37.50
  -3   0   8 1404.00   35.74
   3   0  -7    5.26    5.40
  -3   0   7   -0.03    4.05
  -3   0   7   -0.41    3.55
   3   0  -7    1.59    4.41
   3   0  -6 1865.82   38.07
  -3   0   6 1952.49   34.16
   3   0  -6 1887.00   36.90
  -3   0   6 1976.15   35.89
   3   0  -5    1.50    2.61
  -3   0   5   -0.16    1.91
  -3   0   4   51.58    4.89
   3   0  -4   45.14    5.31
   3   0  -3   -0.17    2.00
  -3   0   3    0.04    1.55
  -3   0   2 2506.84   25.77
   3   0  -2 2580.01   28.15
  -3   0   1    0.40    1.07
   3   0  -1   -0.19    1.09
  -3   0   0    3.13    1.23
   3   0   0    4.07    1.44
  -3   0  -1   -0.67    1.33
   3   0   1    0.01    1.19
  -3   0  -2 1184.97   19.58
   3   0   2 1236.11   20.05
   3   0   3   -2.27    2.18
   3   0   4  332.93    4.78
   3   0   4  382.30    7.28
   3   0   5    0.46    0.56
   3   0   5   -0.64    0.65
  -3   0  -5   -1.97    2.57
   3   0   5    0.96    2.44
   3   0   5   -0.72    2.26
   3   0   6 2029.82   38.87
  -3   0  -6 1967.51   36.72
   3   0   6 2015.67   38.22
  -3   0  -6 1937.05   37.00
  -3   0  -7   -0.28    4.65
  -3   0  -7    0.58    4.16
   3   0   7   -0.31    4.48
   3   0   7    0.21    4.22
   3   0   7    0.88    0.94
   3   0   7   -0.24    0.82
   3   0   8 1722.58   41.89
  -3   0  -8 1710.66   41.22
  -3   0  -8 1689.23   40.41
   3   0   8 1702.04   40.97
  -3   0  -9   -4.17    4.15
  -3   0  -9   -5.93    5.21
   3   0   9   -0.67    3.72
   3   0   9    3.06    4.40
   3   0  10  307.94   20.41
  -3   0 -10  289.47   20.60
  -3   0 -10  296.15   19.65
   3   0  10  304.66   20.26
  -3   0 -11   -1.82    3.67
  -3   0 -11    1.91    3.62
   3   0  11    1.72    3.65
   3   0  11   -0.91    3.17
   3   0  12   83.71   12.07
   3   0  12   84.16   12.13
  -3   0 -12   80.37   12.22
  -3   0 -12   72.11   12.07
  -3   0 -13    0.12    1.43
   3   0  13   -0.01    1.17
  -3   0 -13   -6.77    6.24
   3   0  13   -2.25    3.51
   3   0  13   -2.76    4.03
  -3   0 -13   -4.19    4.67
   3   0  14   46.01    9.76
  -3   0 -14   45.23   10.33
   3   0  14   41.53   10.21
   3   0  14   47.23    5.18
  -3   0 -14   43.89    5.15
  -3   0 -14   39.57    9.89
   3   0  15   -0.43    1.63
  -3   0 -15   -1.39    2.03
   3   0  16    8.84    2.62
  -3   0 -16    5.16    2.23
   3   0  17    0.04    1.93
  -3   0 -17   -3.40    2.62
   3   0  18   36.30    3.63
  -3   0 -18   32.40    4.50
   3   0  18   33.01    4.09
  -3   0 -19   -1.48    1.81
   3   0  19   -0.49    1.36
   3   0  19    1.50    1.45
  -3   0 -20    3.15    1.49
   3   0  20    1.42    0.98
   3   0  21    0.37    0.46
   3   0  21   -0.33    0.46
  -3   0 -21   -0.65    0.61
  -3   1  21    3.88    0.80
  -3  -1  21    3.01    0.67
   3   1 -21    3.87    0.99
   3  -1 -21    3.38    1.05
  -3  -1  21    4.46    0.89
  -3   1  21    5.18    0.98
   3   1 -20    2.15    1.40
   3  -1 -20   -0.44    1.38
  -3   1  20    1.78    1.08
  -3  -1  20    2.24    1.13
  -3   1  20    0.97    1.06
  -3   1  20    2.12    0.70
  -3  -1  20    0.98    0.89
  -3   1  19    4.92    1.72
  -3  -1  19    3.29    1.45
   3   1 -19    1.70    1.77
   3  -1 -19    2.10    2.06
  -3  -1  19    0.76    1.27
  -3   1  19    3.60    1.56
  -3   1  19    4.57    1.30
  -3   1  18    2.16    2.13
  -3  -1  18    1.58    2.00
   3  -1 -18   -0.67    2.25
   3   1 -18   -1.25    2.13
  -3  -1  18    3.50    1.75
  -3   1  18    3.10    1.88
   3  -1 -17    2.22    2.43
   3   1 -17    3.36    2.28
  -3   1  17    7.21    2.53
  -3  -1  17   -0.09    1.81
  -3   1  17    0.49    1.67
  -3   1  16   25.09    3.58
   3  -1 -16   24.21    4.25
   3   1 -16   27.18    4.60
  -3   1  16   26.18    3.71
  -3  -1  16   28.94    3.86
  -3   1  15    8.19    2.53
  -3  -1  15   10.41    2.72
   3  -1 -15    9.33    2.99
   3   1 -15    8.97    2.78
  -3   1  14    4.82    3.27
  -3  -1  14    5.24    2.72
   3  -1 -14    8.21    2.66
   3   1 -14    9.50    2.89
  -3  -1  14    4.38    1.71
  -3   1  14    7.20    2.13
   3   1 -14    8.45    5.53
   3  -1 -14    2.67    3.66
  -3  -1  14   10.06    4.65
  -3   1  14    8.60    4.08
   3  -1 -14   -3.92    7.08
   3   1 -14   -7.26    6.86
  -3  -1  13    3.16    3.91
  -3   1  13    5.88    3.94
   3  -1 -13    4.41    2.04
   3   1 -13    2.08    1.66
   3  -1 -13    8.33    4.47
   3   1 -13    2.70    3.50
  -3   1  13    3.43    2.57
  -3  -1  13   -2.13    3.10
   3  -1 -13   -2.72    3.44
   3   1 -13    3.35    4.35
  -3  -1  13    3.73    1.57
  -3   1  13    2.42    1.48
   3  -1 -12   17.35    6.34
   3   1 -12   19.41    6.59
  -3   1  12   22.33    6.04
  -3  -1  12   28.08    6.25
   3  -1 -12   13.93    6.17
   3   1 -12   17.87    6.27
  -3   1  12   16.70    5.27
  -3  -1  12   12.42    4.66
  -3  -1  11   -1.31    4.64
  -3   1  11    2.45    2.90
  -3   1  11   -1.75    3.64
  -3  -1  11   -2.07    4.17
   3  -1 -11   -0.76    3.22
   3   1 -11    2.59    3.43
   3   1 -11    1.50    3.88
   3  -1 -11    3.73    4.14
  -3   1  11    1.06    1.39
   3   1 -10   44.23    8.71
  -3   1  10   50.60    7.90
   3  -1 -10   43.91    8.79
  -3  -1  10   57.98    8.43
  -3   1  10   52.13    6.48
  -3   1  10   51.06    8.46
  -3  -1  10   56.71    8.78
   3  -1 -10   52.60    9.52
   3   1 -10   53.96   10.11
  -3  -1   9  101.25   11.06
  -3   1   9  102.92   11.07
  -3   1   9   98.07   10.52
  -3  -1   9  100.70   10.47
  -3   1   9   87.35    7.74
   3   1  -9   98.88   11.52
   3  -1  -9   94.80   11.44
   3  -1  -9   96.37   12.46
   3   1  -9   96.22   12.17
   3  -1  -8   16.54    6.37
   3   1  -8   12.01    5.75
  -3   1   8   12.73    3.72
  -3  -1   8   14.64    3.64
   3   1  -8   18.76    5.27
   3  -1  -8   18.32    5.86
  -3  -1   8   16.49    5.09
  -3   1   8   13.63    4.70
  -3   1   8   20.34    4.28
   3  -1  -7   54.36    8.33
   3   1  -7   50.88    8.12
  -3  -1   7   57.75    7.93
  -3   1   7   54.06    7.89
  -3  -1   7   56.12    7.07
  -3   1   7   42.07    6.53
  -3   1   7   62.75    6.36
   3   1  -7   56.23    8.44
   3  -1  -7   45.86    8.42
  -3   1   6   41.96    5.72
   3  -1  -6   40.16    6.10
  -3  -1   6   42.53    5.55
   3  -1  -6   40.56    6.87
   3   1  -6   45.18    6.86
  -3  -1   6   52.69    6.48
  -3   1   6   50.54    6.42
   3   1  -6   48.59    6.71
   3  -1  -5   -3.66    2.88
   3   1  -5   -2.48    3.16
  -3   1   5   -2.83    2.76
  -3  -1   5   -1.97    2.55
   3   1  -5   -1.89    2.87
   3  -1  -5   -2.31    3.09
  -3  -1   5   -2.81    2.56
  -3   1   5   -2.33    2.50
  -3   1   4  110.56    7.09
  -3  -1   4  109.73    6.97
   3   1  -4  117.06    8.02
  -3  -1   4  124.52    7.59
   3  -1  -4  114.63    8.02
  -3   1   3   12.94    2.79
  -3  -1   3    7.13    2.01
   3  -1  -3   15.41    3.30
   3   1  -3    2.82    2.03
  -3   1   3    6.26    1.01
  -3  -1   2   90.71    5.17
  -3   1   2   86.28    5.00
  -3   1   2   85.55    3.28
  -3   1   2   91.57    5.52
  -3  -1   2  101.06    5.66
   3  -1  -2   92.04    5.67
   3   1  -2   92.33    5.56
   3  -1  -2   92.25    5.62
   3   1  -2  103.78    5.63
  -3  -1   1  952.00   15.45
  -3   1   1 1002.98   15.68
  -3   1   1 1000.84   16.43
  -3  -1   1 1030.31   16.42
   3  -1  -1 1057.93   16.50
   3   1  -1 1020.02   15.99
   3  -1  -1 1042.34   16.52
   3   1  -1  974.35   15.93
  -3   1   1 1052.56   12.58
   3   1   0   96.86    5.08
   3  -1   0  106.15    5.25
  -3  -1   0   97.68    4.87
  -3   1   0  101.84    5.09
  -3  -1   0  101.53    5.15
  -3   1   0   99.43    5.01
  -3   1  -1 2175.19   24.09
  -3  -1  -1 2020.58   23.40
  -3   1  -1 2120.26   15.08
   3  -1   1 2266.81   23.90
   3   1   1 1986.38   22.11
   3  -1   1 2120.26   23.77
   3   1   1 2084.34   23.43
  -3   1  -1 2281.22   23.82
  -3  -1  -1 1990.29   22.27
  -3  -1  -2  130.58    6.56
  -3   1  -2  147.06    6.83
   3   1   2  143.64    5.67
   3   1   2  124.84    6.62
   3  -1   2  130.12    6.59
  -3  -1  -2  131.80    6.65
  -3   1  -2  150.34    7.05
  -3   1  -2  128.56    2.88
   3   1   2  133.04    4.25
   3   1   2  138.65    6.74
   3  -1   2  135.37    6.65
   3   1   3   24.63    1.94
   3   1   3   22.49    3.50
   3  -1   3   21.47    3.25
   3   1   3   27.68    2.71
   3  -1   4  538.01   16.30
  -3   1  -4  538.58   15.65
  -3  -1  -4  526.95   15.56
   3   1   4  507.11   11.30
   3   1   5   18.51    2.52
   3   1   5   15.50    3.66
   3  -1   5   16.20    3.76
   3   1   5   18.90    2.04
  -3   1  -5   17.42    3.46
  -3  -1  -5   18.94    3.56
   3   1   5   18.84    3.75
   3  -1   5   18.55    3.94
  -3   1  -6  108.24    9.16
  -3  -1  -6  106.66    9.15
   3   1   6  112.17    6.19
   3   1   6  110.37    9.86
   3  -1   6  110.82    9.69
   3   1   6   97.87    5.04
  -3  -1  -6  102.29    9.15
  -3   1  -6  103.65    9.21
   3  -1   6  104.38    9.48
   3   1   6  106.56    9.53
  -3   1  -7  163.10   12.40
  -3  -1  -7  156.47   12.30
   3   1   7  162.11    7.66
   3  -1   7  170.23   12.70
   3   1   7  167.90   12.88
  -3   1  -7  164.03   12.50
  -3  -1  -7  162.10   12.58
   3  -1   7  157.54   12.96
   3   1   7  155.43   12.88
   3   1   7  140.55    6.49
  -3  -1  -8   10.62    6.95
  -3   1  -8    7.29    6.29
  -3  -1  -8    3.17    4.99
  -3   1  -8    4.59    4.64
   3  -1   8    5.17    4.21
   3   1   8    2.12    3.84
   3   1   8    4.92    1.71
   3   1   8    1.64    5.04
   3  -1   8    4.03    4.92
   3   1   9   38.33    8.14
   3  -1   9   41.12    8.03
   3  -1   9   44.79    7.59
   3   1   9   39.01    7.35
  -3  -1  -9   36.59    7.18
  -3   1  -9   36.80    7.05
  -3  -1  -9   38.39    8.02
  -3   1  -9   37.38    7.56
  -3   1 -10   80.08   11.17
  -3  -1 -10   72.43   11.06
   3  -1  10   83.68   11.06
   3   1  10   82.87   11.19
   3   1  10   81.65   11.30
   3  -1  10   88.39   11.55
  -3  -1 -10   86.19   12.47
  -3   1 -10   85.89   12.09
   3  -1  11    3.48    4.36
   3   1  11    0.81    3.49
   3   1  11    3.64    3.32
   3  -1  11   10.47    5.12
  -3   1 -11   -2.17    4.61
  -3  -1 -11   -2.36    4.73
  -3  -1 -11    4.89    4.56
  -3   1 -11   -1.92    3.99
   3   1  12   87.49   12.14
   3  -1  12   80.24   11.61
  -3   1 -12   76.62   11.65
  -3  -1 -12   77.06   11.94
   3   1  12   85.76   12.60
   3  -1  12   85.51   12.33
  -3  -1 -12   74.29   12.59
  -3   1 -12   77.38   12.38
  -3   1 -13    4.14    1.57
  -3  -1 -13    3.18    1.64
  -3   1 -13    3.74    4.15
  -3  -1 -13    0.46    3.78
  -3  -1 -13    1.82    4.28
  -3   1 -13   -0.41    4.25
   3   1  13   -1.05    3.54
   3  -1  13    0.43    2.72
   3  -1  13    2.22    2.91
   3   1  13    5.03    3.97
   3  -1  13    2.97    1.60
   3   1  13    2.72    1.34
  -3   1 -14   57.84    5.79
  -3  -1 -14   60.60    5.96
   3  -1  14   51.38   10.47
   3   1  14   56.10   11.23
  -3  -1 -14   54.27   11.03
   3  -1  14   63.28    5.62
   3   1  14   62.61    5.71
  -3   1 -14   60.12   11.29
  -3  -1 -14   47.92   10.43
   3  -1  14   70.18   11.60
   3   1  14   59.51   10.64
  -3   1 -14   52.27   10.83
  -3   1 -15    1.44    1.83
  -3  -1 -15   -0.27    1.99
   3   1  15    1.52    1.56
   3  -1  15    0.66    1.59
  -3  -1 -16    4.93    2.40
  -3   1 -16    9.35    3.00
   3   1  16    5.77    2.28
   3  -1  16    6.37    2.34
  -3  -1 -17   -2.40    2.43
  -3   1 -17   -0.24    2.09
   3   1  17    1.04    2.09
   3  -1  17    3.25    2.12
   3   1  18   29.05    3.29
  -3   1 -18   29.80    3.96
  -3  -1 -18   27.22    3.88
   3  -1  18   33.38    3.65
   3   1  18   33.67    3.62
   3  -1  19    7.62    1.84
   3   1  19    6.24    1.62
   3   1  19    3.62    1.48
   3  -1  19    3.59    1.56
  -3   1 -19    2.34    1.68
  -3  -1 -19    1.79    1.76
  -3  -1 -20   29.44    2.94
  -3   1 -20   28.74    2.86
   3   1  20   29.40    2.59
   3  -1  20   32.80    2.66
   3  -1  20   22.16    2.11
   3   1  20   21.31    2.09
   3  -1  21    0.44    0.43
   3   1  21    0.14    0.36
  -3  -1 -21    0.10    0.51
  -3   2  21    3.19    0.71
   3  -2 -20   -0.17    1.07
   3   2 -20   -0.06    1.11
  -3   2  20   -0.25    0.99
  -3  -2  20    0.59    0.88
  -3   2  20   -1.73    0.97
  -3  -2  20   -0.25    0.86
  -3   2  20   -0.51    0.57
  -3   2  19   38.29    2.94
  -3  -2  19   37.34    3.38
  -3   2  19   36.36    3.38
  -3  -2  19   34.74    3.07
  -3   2  19   42.02    3.45
   3   2 -19   38.75    3.92
   3  -2 -19   38.55    4.03
  -3   2  18   11.77    2.53
  -3  -2  18   10.99    2.47
   3  -2 -18    9.98    2.79
   3   2 -18    9.24    2.63
  -3   2  18   13.61    2.59
   3   2 -17   28.72    4.12
   3  -2 -17   25.91    4.09
  -3   2  17   32.87    3.79
  -3  -2  17   30.02    3.77
  -3   2  17   30.87    3.77
   3  -2 -16    4.66    2.53
   3   2 -16    4.84    2.09
  -3   2  16    9.76    2.64
  -3   2  16    5.47    2.23
  -3  -2  16    4.91    1.94
  -3   2  15   19.77    3.31
   3  -2 -15   20.03    3.80
   3   2 -15   19.16    3.53
  -3  -2  15   21.98    3.46
  -3   2  15   28.59    3.79
   3  -2 -14    5.00    3.93
   3   2 -14    7.60    3.58
  -3   2  14    3.74    2.69
  -3  -2  14   11.93    5.02
   3   2 -14    9.09    2.83
   3  -2 -14    9.22    2.75
   3   2 -14    5.39    3.73
   3  -2 -14   12.33    6.17
  -3   2  14    6.99    2.08
  -3  -2  14    8.35    2.30
  -3   2  14    8.28    3.61
  -3  -2  14   10.54    4.89
  -3   2  13   31.86    7.62
  -3  -2  13   31.60    7.26
   3   2 -13   30.81    4.13
   3  -2 -13   28.28    4.06
   3  -2 -13   22.08    6.63
   3   2 -13   30.43    8.86
  -3   2  13   28.63    3.45
  -3  -2  13   28.31    3.41
   3   2 -13   22.36    7.03
   3  -2 -13   22.50    7.08
  -3  -2  13   25.46    6.68
  -3   2  13   29.77    7.24
  -3   2  12   32.74    7.53
  -3  -2  12   28.69    6.58
   3  -2 -12   29.21    7.92
   3   2 -12   30.71    7.92
  -3  -2  12   35.08    7.27
  -3   2  12   30.96    6.70
  -3   2  12   26.80    5.53
   3  -2 -12   31.31    8.58
   3   2 -12   35.34    8.83
  -3  -2  11    0.47    3.15
  -3   2  11    3.92    4.72
   3  -2 -11    4.61    4.77
   3   2 -11    6.06    4.83
  -3   2  11   -1.34    2.88
  -3  -2  11    4.41    3.44
  -3   2  11    3.65    2.41
   3   2 -11    0.43    4.09
   3  -2 -11    5.45    5.72
  -3   2  10   -3.46    4.12
  -3  -2  10    2.52    3.05
   3  -2 -10   -1.40    3.67
   3   2 -10   -0.56    3.66
  -3   2  10    0.84    2.31
  -3  -2  10    1.02    2.59
  -3   2  10   -0.92    2.54
   3  -2 -10   -2.13    4.76
   3   2 -10   -2.89    4.21
  -3  -2   9    7.05    4.45
  -3   2   9    8.22    4.47
  -3   2   9    3.93    3.13
  -3  -2   9    3.09    3.09
   3   2  -9    8.78    4.79
   3  -2  -9    4.59    4.63
   3  -2  -9    5.81    5.23
   3   2  -9    4.12    4.66
  -3   2   9    5.55    3.35
   3  -2  -8   65.88    9.76
  -3  -2   8   57.21    8.19
  -3   2   8   66.33    8.59
  -3   2   8   56.63    7.42
  -3  -2   8   59.85    7.64
  -3   2   8   57.38    6.61
   3   2  -8   65.93    9.58
   3   2  -8   56.73    8.57
   3  -2  -8   62.86    9.20
  -3  -2   7  447.11   19.16
  -3   2   7  437.52   18.93
  -3  -2   7  426.18   17.89
  -3   2   7  451.04   18.47
  -3   2   7  440.40   16.82
   3   2  -7  433.40   19.75
   3  -2  -7  437.04   20.26
   3  -2  -7  424.12   20.95
   3   2  -7  425.66   20.51
  -3   2   6   20.96    5.39
  -3  -2   6   18.19    5.34
  -3  -2   6   12.22    4.30
  -3   2   6   17.33    4.21
  -3   2   6   28.18    5.69
   3   2  -6   21.28    5.75
   3  -2  -6   14.25    5.42
   3  -2  -6   14.13    5.49
   3   2  -6   13.79    4.96
   3   2  -5  417.04   16.02
   3  -2  -5  427.26   16.34
  -3  -2   5  437.77   15.49
  -3   2   5  436.86   15.52
   3   2  -5  411.82   16.29
   3  -2  -5  438.94   16.84
  -3   2   5  417.04   14.61
  -3  -2   5  425.91   14.72
  -3   2   5  453.94   14.98
   3   2  -4 1233.67   24.17
   3  -2  -4 1225.92   24.61
  -3  -2   4 1214.46   23.25
  -3   2   4 1151.45   22.95
   3  -2  -4 1192.28   24.84
   3   2  -4 1174.01   24.16
  -3   2   4 1180.34   22.15
  -3  -2   4 1170.83   21.91
  -3   2   4 1299.56   23.38
  -3  -2   3  266.60   10.31
  -3   2   3  271.00   10.39
   3   2  -3  245.62   10.15
   3  -2  -3  252.70   10.26
  -3   2   3  240.97    9.04
  -3  -2   3  247.39    9.28
   3  -2  -3  262.88   10.74
   3   2  -3  251.85   10.22
  -3   2   3  210.40    6.74
   3   2  -3  235.48    6.73
   3  -2  -2    5.34    1.91
   3   2  -2    6.90    2.01
  -3  -2   2    8.89    2.07
  -3   2   2    7.36    1.87
   3  -2  -2   10.79    2.30
   3   2  -2    8.26    2.07
  -3   2   2    8.30    2.17
  -3  -2   2    7.78    2.24
  -3   2   2    8.81    1.79
  -3  -2   1 1396.63   18.75
  -3   2   1 1435.34   19.12
  -3  -2   1 1413.25   18.90
  -3   2   1 1411.47   18.67
   3  -2  -1 1436.65   19.41
   3   2  -1 1422.12   19.18
  -3   2   1 1495.55   18.53
   3   2  -1 1392.64   18.60
   3  -2  -1 1479.03   19.41
  -3   2   0  159.98    6.37
  -3  -2   0  163.65    6.55
   3  -2   0  167.98    6.40
   3   2   0  164.26    6.57
  -3   2   0  162.95    6.31
  -3   2   0  176.14    6.41
  -3   2   0  168.73    6.73
  -3   2  -1  667.93   11.68
   3   2   1  689.99   13.08
  -3   2  -1  774.17   15.93
   3  -2   1  696.33   13.89
   3   2   1  671.86   13.27
  -3   2  -1  765.17   11.92
  -3   2  -1  636.27   13.40
  -3  -2  -1  603.16   13.20
   3   2   1  648.13   13.42
   3  -2   1  665.91   13.29
  -3  -2  -1  654.93   13.06
  -3   2  -1  675.85   13.38
  -3   2  -2   76.49    4.97
  -3  -2  -2   71.40    4.68
   3   2   2   71.30    4.85
  -3   2  -2   71.61    2.96
   3   2   2   69.65    4.73
   3  -2   2   72.19    4.87
  -3   2  -2   71.35    4.91
   3   2   2   67.45    4.22
  -3   2  -2   65.13    3.45
   3  -2   2   71.53    4.92
   3   2   2   69.97    4.89
   3  -2   3 1848.75   27.10
   3   2   3 1731.56   25.87
   3   2   3 1804.35   24.24
  -3   2  -3 1867.81   26.17
  -3  -2  -3 1732.75   25.13
   3  -2   4 1696.91   29.60
   3   2   4 1697.26   29.04
   3   2   4 1722.93   25.42
   3  -2   4 1714.86   28.81
   3   2   4 1683.86   28.90
  -3   2  -4 1736.85   28.56
  -3  -2  -4 1704.17   28.14
   3   2   4 1658.80   21.34
   3   2   5  233.38   12.46
   3  -2   5  229.65   12.53
   3   2   5  232.38    9.67
   3  -2   5  232.43   12.17
   3   2   5  234.83   12.71
  -3   2  -5  232.41   11.84
  -3  -2  -5  235.02   11.87
   3   2   5  213.31    8.26
  -3  -2  -6  522.94   19.37
  -3   2  -6  511.75   19.30
   3   2   6  519.89   20.03
   3  -2   6  545.71   20.26
   3  -2   6  534.05   19.87
   3   2   6  528.84   19.97
   3   2   6  538.94   15.66
  -3   2  -6  501.43   19.15
  -3  -2  -6  512.90   19.73
   3   2   6  503.02   13.38
  -3  -2  -7  706.29   24.51
  -3   2  -7  696.40   24.58
   3  -2   7  702.64   25.97
   3   2   7  701.50   25.26
   3  -2   7  738.03   25.19
   3   2   7  709.93   24.96
   3   2   7  703.89   18.75
   3   2   7  631.98   15.88
  -3   2  -7  692.52   24.75
  -3  -2  -7  698.77   25.20
   3   2   8    9.67    4.76
   3  -2   8    6.91    4.67
   3   2   8    6.35    3.76
   3  -2   8   12.04    5.16
  -3   2  -8    9.09    5.05
  -3  -2  -8   11.28    5.58
   3   2   8    8.21    2.48
   3   2   8    5.82    1.74
  -3   2  -8    4.55    3.49
  -3  -2  -8    2.46    3.88
  -3   2  -8   12.87    3.70
  -3   2  -9   24.15    7.26
  -3  -2  -9   26.59    7.99
  -3   2  -9   19.05    4.47
  -3   2  -9   17.05    5.98
  -3  -2  -9   16.71    6.62
   3  -2   9   16.03    6.44
   3   2   9   16.37    5.89
   3   2   9   26.31    6.30
   3  -2   9   20.87    6.41
  -3  -2 -10    0.10    3.92
  -3   2 -10    1.46    3.23
  -3   2 -10    2.87    1.98
  -3   2 -10    1.03    3.06
  -3  -2 -10    0.23    3.53
   3   2  10    2.87    3.61
   3  -2  10    1.69    3.20
   3   2  10   -3.41    3.94
   3  -2  10    5.12    4.12
   3   2  11  191.80   16.97
   3  -2  11  192.63   16.79
  -3   2 -11  159.35   15.93
  -3  -2 -11  153.07   15.70
  -3   2 -11  173.10   16.93
  -3  -2 -11  178.67   17.32
   3  -2  11  164.75   16.05
   3   2  11  167.29   16.40
   3  -2  12   67.16   10.92
   3   2  12   73.26   11.35
   3  -2  12   58.54   10.44
   3   2  12   74.94   11.80
  -3   2 -12   60.01   10.68
  -3  -2 -12   64.91   11.13
  -3  -2 -12   66.23   11.68
  -3   2 -12   70.85   11.68
  -3   2 -13  146.64    8.24
  -3  -2 -13  139.89    8.17
   3  -2  13  148.53   16.09
   3   2  13  132.35   15.25
   3   2  13  145.03    7.84
   3  -2  13  146.48    7.93
   3   2  13  148.84   16.46
   3  -2  13  142.55   16.19
  -3  -2 -13  130.82   15.96
  -3   2 -13  138.09   16.16
  -3  -2 -13  146.84   17.52
  -3   2 -13  139.16   16.63
  -3   2 -14    2.19    2.63
  -3  -2 -14    1.41    2.63
  -3   2 -14    0.49    1.69
  -3  -2 -14    0.62    1.65
   3  -2  14    1.92    1.53
   3   2  14    0.21    1.48
   3  -2  14   -5.67    4.19
   3   2  14   -5.68    4.45
  -3  -2 -15   42.99    5.09
  -3   2 -15   40.22    4.79
   3   2  15   44.31    4.65
   3  -2  15   41.84    4.56
  -3   2 -16   13.61    3.21
  -3  -2 -16   13.45    3.20
   3   2  16   21.44    3.18
   3   2  16   16.09    3.15
   3  -2  16   16.09    2.92
  -3   2 -17   -1.38    2.22
  -3  -2 -17   -2.02    2.31
   3   2  17    1.71    1.84
   3  -2  17   -0.25    1.50
   3   2  17    1.94    1.71
  -3   2 -18    7.53    2.31
  -3  -2 -18    5.62    2.40
   3   2  18    8.41    2.03
   3   2  18    9.71    2.19
   3  -2  18   10.56    2.35
  -3   2 -19    9.94    2.21
  -3  -2 -19    8.93    2.18
   3   2  19    6.85    1.62
   3   2  19    6.74    1.55
   3  -2  19    7.77    1.71
   3   2  20    3.90    1.10
   3   2  20    8.25    1.43
   3  -2  20    7.44    1.36
  -3  -2 -20    5.68    1.48
  -3   2 -20    5.46    1.34
   3  -2  20    5.16    1.25
  -3   3  20   14.53    1.74
  -3  -3  20   12.15    1.44
  -3   3  20   13.17    1.61
  -3  -3  20   12.71    1.54
  -3   3  20   11.58    1.32
   3  -3 -20   10.85    1.70
   3   3 -20   10.54    1.59
   3  -3 -19    6.03    2.04
   3   3 -19    8.36    2.08
  -3   3  19    6.67    1.74
  -3  -3  19    3.04    1.33
  -3   3  19    4.01    1.40
  -3   3  19    4.02    1.20
  -3  -3  19    9.07    1.76
  -3   3  18   21.91    2.98
   3  -3 -18   21.79    3.33
   3   3 -18   19.04    2.98
  -3  -3  18   22.73    2.84
  -3   3  18   21.96    2.88
  -3   3  18   21.31    2.65
  -3   3  17    3.61    1.92
   3   3 -17   -1.05    1.62
   3  -3 -17   -2.22    2.05
  -3   3  17    1.51    1.83
  -3  -3  17    0.73    1.38
  -3   3  16   15.32    2.82
  -3  -3  16   15.64    2.87
   3   3 -16   17.88    2.88
  -3   3  16   17.12    3.15
   3  -3 -16   14.59    3.10
   3   3 -16   14.94    3.12
   3  -3 -15   20.06    3.72
   3   3 -15   15.72    3.42
  -3   3  15   16.60    3.17
  -3  -3  15   19.87    3.21
  -3   3  15   23.60    3.41
  -3  -3  14   -4.28    3.72
  -3   3  14   -4.49    3.99
   3  -3 -14   -1.74    3.00
   3   3 -14    1.84    3.45
  -3   3  14    4.32    2.10
   3   3 -14   -3.23    2.10
   3  -3 -14   -0.47    1.49
  -3   3  14    0.42    1.21
  -3  -3  14    1.65    1.47
  -3   3  13  146.27    7.56
  -3  -3  13  154.03    7.70
  -3   3  13  167.76    7.62
   3  -3 -13  137.35   17.30
   3   3 -13  132.69   16.88
  -3  -3  13  149.13   15.43
  -3   3  13  158.06   15.99
   3  -3 -13  146.57    8.57
   3   3 -13  147.21    8.42
   3  -3 -13  135.80   16.39
   3   3 -13  133.11   15.87
  -3   3  13  144.83   15.54
  -3  -3  13  144.13   15.48
  -3   3  12    0.47    1.74
  -3   3  12    4.05    2.62
  -3  -3  12    2.29    2.79
   3   3 -12    0.14    3.62
   3  -3 -12    5.88    4.13
   3  -3 -12   -0.39    4.36
   3   3 -12    1.35    3.92
  -3   3  12    1.93    1.09
  -3   3  12    6.73    1.93
  -3   3  12   -1.67    3.25
  -3  -3  12    5.27    4.16
   3   3 -11  228.80   20.10
   3  -3 -11  242.76   21.10
  -3  -3  11  214.92   17.69
  -3   3  11  229.35   17.89
  -3   3  11  227.20   17.37
  -3  -3  11  224.83   17.14
  -3   3  11  230.43   15.33
   3   3 -11  205.82   18.05
   3  -3 -11  212.87   18.52
  -3   3  11  219.99   15.34
   3   3 -10  201.74   17.61
   3  -3 -10  207.44   18.54
  -3   3  10  194.12   15.58
  -3  -3  10  197.62   15.79
  -3   3  10  198.91   15.60
  -3  -3  10  222.91   15.95
  -3   3  10  198.51   13.82
   3  -3 -10  197.54   16.82
   3   3 -10  194.72   16.38
  -3   3  10  199.34   13.71
   3   3  -9   40.47    8.26
   3  -3  -9   47.02    9.13
  -3  -3   9   43.95    7.71
  -3   3   9   46.90    7.87
  -3   3   9   44.65    7.53
  -3  -3   9   49.55    7.69
   3  -3  -9   40.18    8.01
  -3   3   9   50.88    7.36
   3   3  -9   45.31    8.26
  -3   3   9   49.25    7.49
  -3   3   8  145.06   11.92
  -3  -3   8  137.66   11.56
  -3  -3   8  139.75   11.74
  -3   3   8  147.07   11.67
  -3   3   8  142.68   11.23
   3  -3  -8  137.30   12.53
   3   3  -8  128.47   11.88
   3  -3  -8  131.75   13.01
   3   3  -8  122.46   12.43
  -3   3   7  563.76   21.10
  -3  -3   7  601.18   21.87
  -3   3   7  588.17   20.83
  -3  -3   7  589.06   20.83
  -3   3   7  602.60   21.37
   3  -3  -7  572.06   22.73
   3   3  -7  553.33   21.80
   3   3  -7  554.83   23.00
   3  -3  -7  573.24   24.05
   3   3  -6   34.67    6.72
   3  -3  -6   22.94    6.42
  -3   3   6   42.30    6.99
  -3  -3   6   36.75    7.02
  -3   3   6   32.83    5.53
  -3  -3   6   30.89    5.77
  -3   3   6   52.67    8.63
   3   3  -6   27.19    5.91
   3  -3  -6   33.24    6.90
   3   3  -5 1920.79   34.22
   3  -3  -5 1946.88   34.82
  -3  -3   5 2020.10   33.83
  -3   3   5 1974.03   33.49
  -3   3   5 1857.46   30.79
  -3  -3   5 1958.80   31.63
  -3   3   5 2055.90   34.62
   3   3  -5 1872.93   34.37
   3  -3  -5 1923.48   35.36
   3  -3  -4   25.22    4.82
   3   3  -4   28.16    4.64
  -3  -3   4   25.08    4.73
  -3   3   4   28.70    4.59
  -3  -3   4   29.37    4.07
  -3   3   4   28.11    3.85
   3   3  -4   25.65    3.52
  -3   3   4   19.98    3.26
   3   3  -4   26.75    4.15
   3  -3  -4   29.25    4.69
  -3   3   3 2234.50   28.36
  -3  -3   3 2258.44   28.48
  -3   3   3 2105.86   26.73
  -3  -3   3 2185.32   27.29
   3   3  -3 2247.71   25.51
  -3   3   3 2272.12   25.76
   3  -3  -3 2255.97   29.64
   3   3  -3 2225.95   28.99
   3   3  -3 2129.69   28.88
   3  -3  -3 2160.95   29.75
  -3   3   2  722.63   14.93
   3   3  -2  739.60   14.33
   3  -3  -2  756.88   14.92
  -3  -3   2  714.78   14.30
  -3   3   2  705.61   14.35
   3   3  -2  711.10   14.50
  -3  -3   2  704.79   14.25
  -3   3   2  672.24   13.70
   3   3  -2  700.56   14.59
   3  -3  -2  697.27   14.74
  -3   3   1   27.93    4.01
  -3  -3   1   18.87    2.58
  -3   3   1   19.27    2.44
  -3   3   1   19.96    2.71
  -3  -3   1   19.21    2.79
   3   3  -1   19.30    2.62
   3  -3  -1   21.02    2.77
  -3   3   1   26.82    4.56
   3   3  -1   26.99    3.67
   3   3  -1   17.92    2.50
   3  -3  -1   19.13    2.61
  -3   3   0 4376.90   32.76
  -3  -3   0 4365.06   32.80
  -3   3   0 4676.26   38.75
   3  -3   0 4401.21   32.20
   3   3   0 4354.74   32.66
  -3   3   0 4601.11   39.66
  -3  -3   0 4276.50   32.96
  -3   3   0 4326.92   31.86
  -3   3  -1  210.44    7.29
  -3  -3  -1  207.54    7.24
  -3   3  -1  208.13    7.49
  -3  -3  -1  177.72    7.05
  -3   3  -1  180.36    6.84
   3  -3   1  190.28    6.95
   3   3   1  186.58    7.03
  -3   3  -1  182.08    7.33
  -3   3  -1  213.07    8.89
   3   3   1  193.99    8.23
   3  -3   2  225.57    8.98
   3   3   2  230.08    9.33
   3   3   2  233.52    8.99
   3  -3   2  222.53    8.85
  -3  -3  -2  221.97    8.73
  -3   3  -2  219.32    8.88
   3   3   2  226.86   10.11
  -3   3  -2  215.14    8.16
  -3   3  -2  212.85   10.32
   3   3   2  236.77   11.30
  -3   3  -2  201.74    6.69
   3   3   3 2025.82   28.25
   3  -3   3 1984.85   28.47
   3   3   3 2153.81   30.76
  -3  -3  -3 2033.55   27.65
  -3   3  -3 2002.04   27.53
  -3   3  -3 1883.81   22.38
  -3   3  -3 2181.85   31.41
   3   3   3 1979.43   26.77
   3   3   4  690.03   18.76
   3  -3   4  725.32   19.28
   3  -3   4  669.07   18.32
   3   3   4  669.33   18.60
   3   3   4  738.46   18.75
  -3  -3  -4  697.79   18.17
  -3   3  -4  713.82   18.21
   3   3   4  715.56   16.76
  -3   3  -4  693.00   18.31
  -3  -3  -5  344.34   15.88
  -3   3  -5  341.42   15.21
   3  -3   5  322.54   15.75
   3   3   5  344.40   15.75
   3  -3   5  360.78   15.71
   3   3   5  359.17   16.15
   3   3   5  312.45   14.22
  -3   3  -5  348.89   15.26
  -3  -3  -5  335.22   15.10
   3   3   5  318.95   12.10
  -3   3  -5  385.91   15.87
  -3   3  -6  790.41   24.06
  -3  -3  -6  835.47   25.24
   3  -3   6  862.86   25.64
   3   3   6  830.45   25.20
   3  -3   6  834.85   24.46
   3   3   6  863.22   25.22
   3   3   6  845.47   21.88
  -3   3  -6  843.55   24.08
  -3  -3  -6  846.84   24.43
   3   3   6  860.76   20.03
  -3   3  -6  808.09   22.07
  -3   3  -7  142.62   12.01
  -3  -3  -7  136.03   11.98
   3   3   7  118.14   11.35
   3  -3   7  119.38   11.40
   3  -3   7  132.33   11.24
   3   3   7  132.17   11.46
   3   3   7  120.99    9.34
  -3   3  -7  122.30   10.97
  -3  -3  -7  125.16   11.13
   3   3   7  118.31    8.12
  -3   3  -7  132.73   10.58
  -3   3  -8   76.66    9.31
  -3  -3  -8   81.32   10.12
   3  -3   8   76.24    9.52
   3   3   8   76.31    9.43
   3   3   8   75.98    9.16
   3  -3   8   71.88    8.92
   3   3   8   72.95    7.00
  -3  -3  -8   77.45    9.20
  -3   3  -8   76.28    9.08
   3   3   8   70.64    6.29
  -3   3  -8   64.45    7.14
  -3  -3  -9  134.45   13.59
  -3   3  -9  146.18   13.47
   3   3   9  129.18   12.92
   3  -3   9  147.08   13.64
   3   3   9  148.16   13.32
   3  -3   9  138.89   12.69
   3   3   9  130.25    9.57
  -3   3  -9  133.21   10.54
  -3   3  -9  130.59   12.27
  -3  -3  -9  133.08   12.80
  -3   3 -10    6.57    3.23
   3  -3  10    8.20    4.95
   3   3  10    9.21    4.96
   3   3  10   10.91    6.14
   3  -3  10   14.15    5.89
  -3   3 -10   11.06    5.80
  -3  -3 -10    8.68    5.94
  -3   3 -10    3.17    4.68
  -3  -3 -10    4.43    4.01
   3  -3  11  127.93   14.05
   3   3  11  116.70   13.90
   3   3  11  140.59   14.68
   3  -3  11  134.53   14.09
  -3   3 -11  123.27   14.62
  -3  -3 -11  113.57   13.95
  -3   3 -11  112.77   13.18
  -3  -3 -11  115.62   13.95
  -3  -3 -12   51.27   10.21
  -3   3 -12   46.50    9.52
   3  -3  12   48.17    4.37
   3   3  12   45.04    4.32
   3  -3  12   52.42    9.22
   3   3  12   46.41    9.03
  -3  -3 -12   45.05    9.47
  -3   3 -12   37.29    8.62
   3  -3  12   38.85    8.12
   3   3  12   39.40    8.63
  -3   3 -12   43.60    4.37
  -3  -3 -12   46.41    4.62
   3  -3  13   52.18   10.07
   3   3  13   55.80   10.61
  -3   3 -13   49.38   10.20
  -3  -3 -13   59.17   11.56
  -3   3 -13   53.17    5.13
  -3  -3 -13   54.55    5.28
  -3   3 -13   53.98    4.82
  -3  -3 -13   47.72   10.09
   3   3  13   56.21   10.27
   3  -3  13   57.94   10.32
   3   3  13   51.97    4.87
   3  -3  13   57.37    5.08
  -3   3 -13   53.81   10.35
   3   3  14   17.85    2.87
  -3   3 -14   11.44    2.69
  -3  -3 -14   14.01    3.07
  -3   3 -14   10.98    2.27
   3   3  14   12.45    2.21
   3  -3  14   10.66    2.54
   3   3  14   12.89    2.69
  -3  -3 -15    7.03    2.22
  -3   3 -15    7.13    2.41
  -3   3 -15    7.59    1.94
   3   3  15    9.07    1.90
   3   3  15    5.36    1.85
   3  -3  15    5.79    1.91
   3   3  16    8.01    2.28
   3   3  16    8.34    2.19
   3  -3  16    9.36    2.42
  -3   3 -16    8.93    2.51
  -3  -3 -16    6.80    2.47
   3   3  17    4.05    1.87
  -3  -3 -17    1.02    1.83
  -3   3 -17    1.49    1.81
   3  -3  17    1.63    1.48
   3   3  17    1.00    1.37
  -3   3 -18    1.38    1.53
  -3  -3 -18    2.65    1.71
   3   3  18    1.93    1.20
   3  -3  18    0.88    1.13
   3   3  18   -1.69    1.73
  -3   3 -19    0.07    1.08
  -3  -3 -19    1.44    1.33
   3   3  19    2.18    1.04
   3  -3  19    4.21    1.30
   3   3  19    2.30    1.20
   3  -3  20    5.13    1.15
   3   3  20    3.41    0.97
  -3   3 -20    4.25    1.11
  -3  -3 -20    2.82    1.05
   3  -3  20    4.15    0.92
   3   3  20    3.61    0.90
  -3  -4  20    1.39    0.66
   3   4 -20    0.05    0.41
   3  -4 -20   -0.90    0.71
  -3   4  20    0.39    0.80
  -3   4  20    1.12    0.56
  -3   4  20    1.08    0.58
  -3  -4  19   11.98    1.75
  -3   4  19    9.84    1.94
   3  -4 -19    3.79    1.36
   3   4 -19    5.48    1.43
  -3   4  19    5.69    1.40
  -3   4  19    4.89    1.25
  -3  -4  19    5.36    1.12
  -3   4  18    2.33    1.72
   3   4 -18    3.64    1.58
   3  -4 -18    3.41    1.75
   3   4 -18    4.27    1.36
  -3   4  18    1.65    1.20
  -3  -4  18    0.27    0.92
  -3   4  18    5.05    1.75
  -3   4  17   16.61    2.81
  -3   4  17   19.73    3.15
   3  -4 -17   14.77    3.09
   3   4 -17   13.01    2.98
   3   4 -17   16.49    2.70
  -3  -4  17   17.73    2.71
  -3   4  17   15.88    2.52
  -3   4  16   31.70    3.93
  -3   4  16   30.83    3.55
  -3  -4  16   29.44    3.46
   3   4 -16   30.61    3.86
   3  -4 -16   26.23    3.94
   3   4 -16   27.09    3.64
   3   4 -15    2.94    1.64
   3  -4 -15    1.22    1.59
  -3  -4  15    4.11    1.53
  -3   4  15    4.44    1.74
  -3   4  15    6.90    2.38
   3   4 -14   34.53    4.20
   3  -4 -14   34.43    4.47
  -3   4  14   37.15    3.99
  -3  -4  14   45.24    4.24
   3   4 -13    1.15    1.41
   3  -4 -13    1.77    1.40
  -3   4  13   -2.49    2.49
  -3  -4  13   -0.01    2.00
   3   4 -13   -4.94    4.99
   3  -4 -13   -3.73    3.71
  -3   4  13    3.73    1.98
   3   4 -13    0.01    2.91
   3  -4 -13   -3.88    4.38
  -3  -4  13    0.72    1.15
  -3   4  13    2.57    1.39
  -3   4  13   -0.98    2.94
  -3  -4  13   -1.82    3.10
  -3   4  12   -0.58    3.05
  -3  -4  12    1.73    2.24
  -3   4  12    0.24    2.97
  -3   4  12    2.77    2.29
   3   4 -12    0.63    1.48
   3  -4 -12    1.21    1.40
   3   4 -12    1.83    2.53
   3  -4 -12    1.48    3.48
  -3   4  12    2.45    1.33
  -3  -4  12    1.54    2.30
  -3   4  12    4.32    3.21
  -3   4  12    1.91    1.17
  -3  -4  12    2.35    1.23
   3  -4 -12   -0.14    3.94
   3   4 -12   -2.68    3.95
   3  -4 -11   57.62   10.67
   3   4 -11   53.32    9.95
  -3   4  11   55.94    8.71
  -3  -4  11   61.37    9.31
  -3  -4  11   66.40    9.46
  -3   4  11   66.07    9.45
  -3   4  11   61.32    8.46
  -3   4  11   57.21    8.23
   3  -4 -11   52.92    9.40
   3   4 -11   51.54    9.09
  -3  -4  10   16.54    4.49
  -3   4  10   10.90    3.42
  -3   4  10    8.40    3.92
  -3  -4  10   12.93    4.34
   3  -4 -10   11.23    4.92
   3   4 -10   14.34    4.86
   3   4 -10   17.87    5.73
   3  -4 -10   14.10    5.59
  -3   4  10   19.71    5.51
  -3   4  10   19.13    5.18
   3   4  -9  144.39   14.26
   3  -4  -9  137.91   14.27
  -3  -4   9  138.16   12.60
  -3   4   9  138.75   12.51
  -3  -4   9  144.98   12.38
  -3   4   9  148.87   12.50
  -3   4   9  145.98   12.49
   3  -4  -9  136.24   13.21
   3   4  -9  125.06   12.53
  -3   4   9  136.15   12.09
   3  -4  -8  150.13   13.97
   3   4  -8  151.66   13.44
  -3  -4   8  147.76   12.07
  -3   4   8  158.63   12.34
  -3   4   8  152.20   12.02
  -3  -4   8  164.18   12.09
  -3   4   8  164.99   12.57
  -3   4   8  166.13   12.43
   3   4  -8  150.97   12.42
   3  -4  -8  153.20   12.93
  -3   4   7    4.44    2.51
  -3  -4   7    7.42    2.72
  -3   4   7    8.11    3.42
  -3  -4   7    3.43    2.54
   3   4  -7    5.76    3.01
   3  -4  -7    5.32    3.26
   3   4  -7    7.25    3.59
   3  -4  -7    6.21    3.26
  -3   4   7    6.52    3.89
  -3   4   7    3.88    3.38
  -3   4   6  130.69   10.85
   3  -4  -6  117.38   10.00
   3   4  -6  116.24    9.57
  -3  -4   6  117.45    9.42
  -3   4   6  116.43    9.29
  -3  -4   6  115.41    8.90
  -3   4   6  111.83    8.87
  -3   4   6  142.85   11.54
   3   4  -6   97.79    6.43
   3  -4  -6  105.91   10.04
   3   4  -6  113.93    9.84
  -3   4   5 1083.78   27.75
   3   4  -5 1035.29   25.28
   3  -4  -5 1066.02   25.94
  -3   4   5 1053.06   24.75
  -3  -4   5 1085.33   24.97
  -3   4   5 1049.59   23.34
  -3  -4   5 1057.60   23.48
   3  -4  -5 1036.43   26.37
   3   4  -5 1014.98   25.52
   3   4  -5 1039.10   20.72
  -3   4   4   20.87    7.30
  -3   4   4   14.35    3.55
  -3  -4   4    8.63    3.38
   3   4  -4   15.58    3.75
  -3   4   4   15.46    3.59
   3  -4  -4    7.39    3.35
   3   4  -4    9.83    3.35
  -3  -4   4   13.11    3.10
  -3   4   4   28.30    7.32
  -3   4   4    9.88    2.61
   3  -4  -4    7.29    3.23
   3   4  -4   12.50    3.26
  -3   4   3  563.08   18.06
   3  -4  -3  512.22   14.25
   3   4  -3  519.55   13.97
  -3   4   3  490.62   13.54
  -3  -4   3  502.86   13.59
  -3   4   3  470.90   12.70
  -3  -4   3  494.19   13.14
  -3   4   3  555.29   18.38
  -3   4   3  525.40   14.69
   3   4  -3  512.79   14.74
   3  -4  -3  486.67   14.00
   3   4  -3  491.78   13.71
   3   4  -2  275.09    8.99
   3  -4  -2  280.88    9.20
   3   4  -2  271.79    8.68
   3  -4  -2  278.61    9.03
  -3   4   2  269.66    8.68
  -3  -4   2  281.94    8.81
  -3   4   2  291.57   12.51
   3   4  -2  281.44   10.76
  -3   4   2  266.37    8.64
  -3  -4   2  269.60    8.85
  -3   4   2  286.40   12.27
  -3   4   2  276.25   10.59
   3  -4  -1   42.13    3.45
   3   4  -1   41.14    3.41
  -3   4   1   57.89    6.34
  -3   4   1   62.48    6.04
   3   4  -1   42.16    3.43
   3  -4  -1   43.27    3.72
  -3   4   1   45.04    3.50
  -3  -4   1   43.03    3.77
  -3   4   1   56.14    6.46
   3   4  -1   60.21    5.93
  -3  -4   1   38.87    3.33
  -3   4   1   41.88    3.33
  -3   4   0   16.99    1.95
  -3  -4   0   18.93    2.17
  -3  -4   0   16.38    2.00
  -3   4   0   17.04    2.00
  -3   4   0   22.04    3.63
   3  -4   0   17.77    2.03
   3   4   0   18.84    2.08
   3   4   0   19.30    3.45
  -3   4   0   23.07    3.41
  -3   4   0   18.52    3.12
   3  -4   0   16.09    1.94
   3   4   0   16.52    1.94
  -3   4  -1  312.67   10.59
   3   4   1  325.75   12.31
   3   4   1  307.40    8.81
   3  -4   1  287.25    8.34
  -3   4  -1  312.64   11.19
   3   4   1  325.87   12.16
  -3   4  -1  312.60   12.05
   3  -4   2   29.92    3.72
   3   4   2   38.71    4.03
   3   4   2   47.66    6.35
  -3   4  -2   33.17    3.57
  -3   4  -2   30.16    3.68
  -3  -4  -2   34.21    3.71
   3   4   2   39.88    5.79
  -3   4  -2   37.88    4.35
  -3   4  -2   49.97    6.40
   3   4   3  398.19   12.53
   3  -4   3  372.07   12.46
   3  -4   3  373.05   12.45
   3   4   3  387.49   12.99
   3   4   3  424.16   15.63
  -3   4  -3  357.88    9.07
  -3   4  -3  389.98   12.29
  -3  -4  -3  386.92   12.17
  -3   4  -3  434.99   16.28
  -3   4  -3  386.27   12.08
   3   4   3  422.95   14.83
  -3  -4  -4  440.93   15.29
  -3   4  -4  444.28   14.82
   3   4   4  466.14   15.26
   3  -4   4  463.39   15.38
   3  -4   4  459.97   15.11
   3   4   4  438.81   15.24
   3   4   4  472.50   16.90
  -3   4  -4  463.62   14.77
  -3  -4  -4  462.23   14.75
  -3   4  -4  466.32   16.39
   3   4   4  454.56   15.54
  -3   4  -5  248.17   12.97
  -3  -4  -5  253.55   13.62
   3   4   5  259.05   13.31
   3  -4   5  246.85   13.23
   3   4   5  256.31   13.41
   3  -4   5  235.00   12.68
   3   4   5  274.88   14.40
  -3   4  -5  246.43   12.69
  -3  -4  -5  249.21   12.73
   3   4   5  257.91   12.59
  -3   4  -5  296.56   14.43
  -3   4  -6  451.40   18.69
  -3  -4  -6  429.34   18.99
   3  -4   6  452.26   18.96
   3   4   6  438.77   18.72
   3  -4   6  453.69   18.14
   3   4   6  448.96   18.64
   3   4   6  457.88   18.37
   3   4   6  468.48   16.86
  -3   4  -6  448.88   17.72
  -3   4  -6  465.42   18.18
  -3  -4  -6  454.88   18.26
   3   4   7    0.86    2.60
   3  -4   7    0.53    2.49
  -3  -4  -7   -0.92    2.97
  -3   4  -7    1.04    2.82
  -3   4  -7   -0.02    2.58
  -3  -4  -7   -1.12    2.99
  -3   4  -7   -2.10    2.70
   3   4   7   -0.81    2.97
   3   4   7   -0.50    2.12
   3   4   7   -0.95    3.12
   3  -4   7   -2.81    2.98
   3  -4   8   -0.89    2.80
   3   4   8    4.65    5.96
   3   4   8    2.17    3.85
   3  -4   8    1.12    5.19
  -3   4  -8    4.04    3.51
   3   4   8   -0.39    2.11
   3   4   8   -0.70    1.76
  -3  -4  -8    4.22    5.25
  -3   4  -8   10.26    5.67
  -3  -4  -8    2.99    5.31
  -3   4  -8    3.00    2.97
  -3   4  -9   53.22    8.42
  -3  -4  -9   53.35    8.80
   3   4   9   55.24    7.12
   3   4   9   54.18    8.41
   3  -4   9   54.52    8.52
  -3   4  -9   51.17    6.93
   3   4   9   54.27    8.36
   3  -4   9   61.79    8.65
  -3   4  -9   56.95    8.32
  -3  -4  -9   52.26    8.31
   3   4  10   64.83    7.57
   3   4  10   71.87    9.89
   3  -4  10   66.84    9.33
  -3   4 -10   65.96   10.03
  -3  -4 -10   62.60    9.67
   3  -4  10   59.06    9.25
   3   4  10   73.15   10.38
  -3   4 -10   60.66    9.35
  -3  -4 -10   67.30    9.47
   3   4  11    9.75    4.38
   3  -4  11   12.47    5.06
  -3   4 -11    5.68    3.81
  -3  -4 -11    6.37    3.89
  -3  -4 -11    4.85    3.14
  -3   4 -11    6.07    3.18
   3   4  11   13.04    5.70
   3  -4  11    9.42    4.21
  -3   4 -12    2.94    2.70
  -3  -4 -12    0.21    4.20
  -3  -4 -12   -4.77    4.67
  -3   4 -12   -2.29    3.91
  -3   4 -12    2.15    1.42
   3   4  12   -2.73    3.15
   3  -4  12    1.33    2.18
   3   4  12   -4.65    3.96
   3  -4  12   -1.97    4.16
   3   4  12   -1.57    1.34
   3  -4  12    0.19    0.86
  -3  -4 -12    1.42    1.16
  -3   4 -12    0.96    1.04
   3   4  12    2.29    1.40
   3   4  12    1.30    0.96
   3  -4  13   30.83    3.68
   3   4  13   27.78    3.61
  -3   4 -13   32.54    4.03
   3   4  13   28.19    3.47
   3   4  13   34.25    3.53
   3   4  13   22.11    6.84
   3  -4  13   22.43    5.84
   3   4  13   29.27    7.42
   3  -4  13   27.57    7.02
  -3   4 -13   21.57    7.10
  -3  -4 -13   22.29    6.96
  -3   4 -13   31.54    7.86
  -3  -4 -13   25.72    7.28
  -3   4 -13   30.25    3.80
  -3  -4 -13   30.70    4.04
   3   4  14   19.40    3.05
  -3  -4 -14   11.25    3.10
  -3   4 -14   10.64    3.00
  -3   4 -14   11.52    2.47
   3   4  14   12.65    3.07
   3  -4  14   14.96    2.90
   3   4  14   11.15    2.32
   3   4  15   12.27    2.58
  -3   4 -15   11.78    2.65
  -3  -4 -15   10.18    2.55
  -3   4 -15   11.35    2.39
   3  -4  15   10.92    2.39
   3   4  15    9.20    2.28
   3   4  15   13.18    2.38
   3   4  16    0.27    1.60
  -3   4 -16   -0.23    1.11
   3   4  16    1.46    1.41
   3  -4  16    0.77    1.33
   3   4  16   -0.59    1.02
  -3  -4 -16   -1.27    1.96
  -3   4 -16   -1.50    1.58
  -3   4 -17   24.43    3.24
  -3   4 -17   28.67    2.95
  -3  -4 -17   21.87    3.27
   3   4  17   26.04    3.12
   3  -4  17   23.33    2.86
   3   4  17   26.79    3.07
   3  -4  18   17.73    2.36
   3   4  18   14.22    2.14
   3   4  18   14.40    2.15
  -3  -4 -18   16.37    2.66
  -3   4 -18   18.17    2.60
  -3   4 -19    9.14    1.68
  -3  -4 -19   10.38    1.95
   3   4  19    9.74    1.54
   3   4  19   11.49    1.83
   3   4  19   11.47    1.72
   3  -4  19   11.76    1.66
   3   4  20   40.81    2.27
   3  -4  20   40.72    2.35
  -3   5  19    1.63    0.73
  -3   5  19    0.12    1.21
  -3   5  19    2.84    1.07
   3  -5 -19   -1.12    0.68
   3   5 -19   -0.03    0.57
  -3   5  18   11.47    2.07
   3   5 -18   11.90    1.91
  -3   5  18   10.17    1.66
  -3  -5  18   10.80    1.61
  -3   5  18    9.19    2.07
   3  -5 -18   10.92    2.03
   3   5 -18   11.00    1.94
   3   5 -17   17.73    2.65
  -3   5  17   20.05    2.93
  -3   5  17   21.89    3.12
   3   5 -17   23.39    3.08
  -3   5  17   16.67    2.33
  -3  -5  17   16.55    2.21
   3  -5 -17   18.23    2.89
   3   5 -16   10.15    2.07
   3  -5 -16   10.93    2.32
  -3   5  16   14.87    2.38
  -3  -5  16   14.94    2.33
  -3   5  16   12.53    2.67
   3   5 -16   13.17    2.71
  -3   5  16   13.68    2.57
  -3  -5  15   20.52    2.83
  -3   5  15   16.01    2.60
   3   5 -15   17.30    2.88
   3  -5 -15   14.29    2.72
  -3   5  15   16.49    2.89
  -3   5  15   22.28    3.32
   3   5 -14  100.43    6.47
  -3   5  14  107.77    6.70
   3  -5 -14   92.42    6.80
   3   5 -14   91.39    6.35
  -3  -5  14  103.70    6.10
  -3   5  14   97.97    6.10
   3   5 -13  242.36   10.00
  -3   5  13  213.00    8.95
  -3  -5  13  221.74    8.99
   3  -5 -13  208.20    9.95
   3   5 -13  209.26    9.57
  -3   5  12    2.86    1.70
  -3  -5  12   -0.42    1.74
  -3   5  12    9.56    4.05
  -3   5  12    3.99    2.86
   3  -5 -12    1.81    1.28
   3   5 -12   -0.35    1.33
   3   5 -12   -4.98    3.99
   3  -5 -12   -5.26    4.80
   3   5 -12   -2.59    3.91
   3  -5 -12    1.12    2.87
  -3   5  12    9.31    2.55
   3   5 -12    1.83    1.42
  -3  -5  12    2.00    1.16
  -3   5  12    2.40    1.20
  -3  -5  12   -1.17    2.57
  -3   5  12   -3.60    3.63
  -3   5  11  121.04   12.19
   3  -5 -11   99.45   12.71
   3   5 -11   97.39   12.09
  -3   5  11  118.35   12.67
  -3  -5  11  119.81   12.42
   3  -5 -11  106.17   14.08
   3   5 -11  112.14   14.08
  -3   5  11  108.32   12.50
  -3  -5  11  106.90   12.05
  -3   5  11  114.35   11.97
  -3   5  11  126.63    6.44
  -3   5  10    1.73    2.21
  -3  -5  10    6.34    3.36
   3  -5 -10    6.07    3.97
   3   5 -10    9.07    4.92
   3  -5 -10    2.16    2.53
   3   5 -10    3.28    2.47
  -3   5  10    4.90    3.00
  -3   5  10    0.14    2.65
  -3   5  10    4.46    2.51
  -3  -5  10    3.09    1.98
  -3   5   9    7.24    3.19
  -3  -5   9    6.54    3.03
   3  -5  -9    9.16    4.32
   3   5  -9    7.17    3.86
   3  -5  -9    6.28    3.47
   3   5  -9    7.76    3.88
  -3   5   9    7.69    3.08
  -3  -5   9    5.58    2.79
  -3   5   9    3.91    3.10
  -3   5   9    8.11    3.56
  -3   5   8  181.94   13.48
  -3  -5   8  174.36   12.86
   3   5  -8  161.78   13.01
   3  -5  -8  170.87   13.67
   3   5  -8  177.97   14.37
   3  -5  -8  180.15   15.05
  -3   5   8  183.13   14.08
  -3   5   8  183.09   13.71
  -3   5   8  187.87   13.03
  -3  -5   8  191.41   13.04
  -3  -5   7    0.95    1.87
  -3   5   7    0.09    2.11
   3  -5  -7    0.28    2.92
   3   5  -7   -1.93    2.80
   3  -5  -7   -0.91    2.42
   3   5  -7    0.77    1.73
  -3   5   7    0.61    1.67
  -3  -5   7    0.14    1.57
  -3   5   7    5.04    3.81
  -3   5   7    1.88    3.68
  -3   5   6  136.80   11.50
   3  -5  -6  137.81   10.40
   3   5  -6  139.25   10.04
   3   5  -6  130.60    8.83
   3   5  -6  139.08   10.45
   3  -5  -6  145.25   10.96
  -3   5   6  150.88   12.30
  -3  -5   6  140.76    9.86
  -3   5   6  142.80   10.04
  -3   5   6  142.70    9.59
  -3  -5   6  139.19    9.47
  -3   5   5    2.27    1.90
  -3  -5   5    1.71    1.90
   3   5  -5    0.04    1.98
   3   5  -5    2.01    1.83
   3  -5  -5   -0.65    1.77
   3   5  -5    0.35    1.71
   3  -5  -5    0.43    1.63
  -3  -5   5    0.67    1.28
  -3   5   5    0.70    1.46
  -3   5   5    4.04    4.21
  -3   5   5    5.51    4.23
  -3   5   4   98.76    9.57
   3   5  -4   89.39    6.64
   3  -5  -4   94.52    7.04
  -3   5   4   93.15    7.19
   3   5  -4  101.33    7.59
   3   5  -4   95.43    6.71
   3  -5  -4   98.58    7.01
  -3   5   4  114.24   10.03
  -3   5   4   99.90    6.50
  -3  -5   4   97.77    6.49
  -3   5   4   93.26    6.74
  -3  -5   4   93.24    6.52
  -3  -5   3  143.99    7.13
  -3   5   3  151.01    7.40
   3   5  -3  149.22    7.35
   3  -5  -3  149.86    7.62
   3   5  -3  145.97    9.14
  -3   5   3  148.57    8.79
  -3   5   3  159.94   10.91
   3  -5  -3  149.91    7.42
   3   5  -3  146.38    7.25
  -3   5   3  160.96   11.39
  -3  -5   3  142.54    7.04
  -3   5   3  146.18    7.00
  -3  -5   2   47.45    3.74
  -3   5   2   50.20    3.82
   3  -5  -2   56.60    3.98
   3   5  -2   50.62    3.76
  -3   5   2   67.57    6.27
   3   5  -2   61.97    6.21
  -3   5   2   77.76    7.65
   3   5  -2   52.12    3.71
   3  -5  -2   55.54    3.96
  -3   5   2   65.41    7.69
  -3  -5   2   51.87    3.93
  -3   5   2   58.44    3.99
  -3  -5   1   74.50    4.03
  -3   5   1   68.21    4.05
   3   5  -1   59.03    3.75
   3  -5  -1   65.25    4.16
   3   5  -1  108.45    8.90
  -3   5   1  118.50    9.40
   3  -5  -1   48.33    3.47
  -3   5   1  101.70    9.79
  -3   5   1  111.01    8.99
  -3   5   1   47.45    3.47
  -3   5   0  702.41    9.80
  -3   5   0  782.50   20.53
   3   5   0  781.50   20.58
  -3   5   0  799.95   21.45
   3   5   0  796.90   21.13
  -3   5   0  836.57   21.55
  -3   5  -1  628.74   18.96
   3   5   1  629.34   19.05
  -3   5  -1  603.76   18.03
   3   5   1  623.34   18.85
  -3   5  -1  630.45   16.91
   3  -5   1  560.59   10.21
   3   5   1  584.52   10.80
  -3   5  -1  566.56   10.13
  -3  -5  -1  571.55   10.58
  -3  -5  -2  104.84    5.27
  -3   5  -2   98.43    5.19
  -3   5  -2  100.57    6.43
   3   5   2  118.48    9.15
   3  -5   2   92.88    5.22
   3   5   2  103.25    5.63
   3   5   2  102.65    8.40
  -3   5  -2   98.88    7.43
  -3   5  -2  112.84    8.81
  -3  -5  -2   95.66    5.37
  -3   5  -3   50.35    4.46
  -3  -5  -3   50.27    4.69
  -3  -5  -3   50.61    4.43
  -3   5  -3   51.64    4.52
   3   5   3   59.59    7.35
  -3   5  -3   56.07    7.52
  -3   5  -3   57.04    5.96
   3   5   3   60.89    7.59
  -3   5  -3   51.26    4.49
   3   5   3   57.20    4.90
   3  -5   3   54.91    4.74
   3  -5   3   50.65    4.44
   3   5   3   51.84    4.71
  -3   5  -4   33.71    4.25
  -3  -5  -4   33.02    4.17
  -3   5  -4   44.71    6.44
   3   5   4   34.36    4.40
   3  -5   4   37.88    4.53
   3   5   4   32.69    4.33
   3  -5   4   33.67    4.22
   3   5   4   35.18    5.99
   3   5   4   39.08    6.55
  -3   5  -4   39.06    4.64
  -3  -5  -4   34.41    4.71
  -3   5  -5   47.20    5.44
  -3  -5  -5   46.07    5.54
  -3   5  -5   47.48    6.18
   3   5   5   45.62    5.55
   3  -5   5   44.75    5.13
   3   5   5   40.81    5.44
   3  -5   5   43.55    5.24
   3   5   5   37.53    6.14
   3   5   5   42.74    6.07
  -3   5  -5   46.44    5.50
  -3  -5  -5   44.27    5.93
  -3   5  -6  107.96    9.82
   3   5   6  114.68    9.65
  -3  -5  -6  124.80    9.68
  -3   5  -6  116.63    9.48
   3   5   6  113.93   10.17
   3   5   6  120.95    9.69
   3  -5   6  103.45    8.78
   3   5   6  116.81    9.62
   3  -5   6  109.77    9.29
  -3  -5  -6  119.71   10.12
  -3   5  -6  112.81    9.62
  -3   5  -7   43.66    6.59
   3   5   7   54.43    6.69
  -3  -5  -7   50.39    7.43
  -3   5  -7   48.38    6.76
  -3   5  -7   49.58    6.90
  -3  -5  -7   45.43    6.65
   3   5   7   52.32    7.32
   3   5   7   49.63    6.90
   3  -5   7   47.43    6.15
   3   5   7   38.37    5.99
   3  -5   7   41.92    6.14
   3   5   8    1.96    2.83
   3   5   8    5.61    3.42
  -3  -5  -8    0.66    2.38
  -3   5  -8    3.12    2.94
   3   5   8    0.94    3.14
   3  -5   8    1.50    2.76
  -3  -5  -8   -1.05    2.44
  -3   5  -8    0.34    2.31
   3  -5   8    4.35    2.94
   3   5   8    3.78    3.59
  -3   5  -8    3.96    3.22
   3   5   9   -2.08    2.71
  -3  -5  -9   -1.60    2.23
  -3   5  -9    1.11    2.11
   3   5   9   -1.36    2.58
   3  -5   9    0.39    2.05
  -3   5  -9    1.75    1.90
  -3  -5  -9    0.85    2.47
   3   5   9   -0.11    2.49
   3  -5   9    1.54    1.95
  -3   5  -9    0.57    1.76
   3   5  10   26.91    6.41
   3  -5  10   19.25    5.42
  -3  -5 -10   26.54    6.76
  -3   5 -10   25.35    5.78
   3   5  10   25.25    5.94
   3  -5  10   25.55    5.62
  -3   5 -10   24.22    5.82
  -3  -5 -10   22.42    5.93
   3   5  10   28.83    5.77
  -3   5 -11    1.04    1.11
   3   5  11    2.72    1.36
   3   5  11    2.35    2.47
   3  -5  11    3.12    2.19
  -3  -5 -11    5.23    3.81
  -3   5 -11    5.07    3.72
   3   5  11    2.05    1.26
  -3   5 -11    4.64    3.59
  -3  -5 -11    0.80    2.26
   3   5  11    1.95    2.07
   3  -5  11   -1.34    3.12
  -3   5 -12  236.83   10.12
   3  -5  12  208.92   17.65
   3   5  12  192.84   17.65
   3   5  12  198.70    8.81
  -3  -5 -12  206.94   19.03
  -3   5 -12  188.18   17.71
   3   5  12  192.78   17.92
   3  -5  12  199.73   18.18
   3  -5  12  175.75    8.28
   3   5  12  196.26    8.82
  -3   5 -12  183.21    8.72
  -3  -5 -12  193.60    9.19
   3   5  12  214.45    8.44
  -3   5 -12  186.33   18.58
  -3  -5 -12  199.30   20.08
  -3   5 -13  114.80    7.12
  -3  -5 -13  108.38    7.13
   3   5  13  119.30    6.79
  -3   5 -13  123.11    7.49
   3   5  13  135.88    7.09
   3  -5  13  111.28    6.65
   3   5  13  110.43    6.77
  -3   5 -14   19.92    3.12
  -3  -5 -14   21.30    3.39
   3   5  14   21.40    3.27
   3  -5  14   20.22    3.00
   3   5  14   22.26    3.23
  -3   5 -14   21.28    3.56
   3   5  14   23.97    3.52
   3   5  15   15.88    2.71
   3  -5  15   17.86    2.72
   3   5  15   14.75    2.49
   3   5  15   16.22    2.68
  -3   5 -15   16.27    2.83
  -3  -5 -15   15.09    2.85
  -3   5 -15   17.31    2.91
   3   5  16   11.62    2.37
   3   5  16   10.21    2.17
   3  -5  16   10.29    1.95
   3   5  16    9.50    1.90
  -3  -5 -16    8.13    2.05
  -3   5 -16    9.37    2.15
  -3   5 -16    9.69    2.28
   3   5  17    0.50    1.43
   3   5  17    0.08    0.79
   3   5  17   -0.96    1.03
   3  -5  17    0.29    0.86
  -3   5 -17    0.04    1.10
  -3  -5 -17   -1.19    1.12
  -3   5 -17    0.80    1.31
  -3   5 -18    0.10    0.70
   3   5  18   -0.49    1.21
   3   5  18   -1.17    0.90
   3  -5  18   -0.65    0.71
   3   5  18   -0.65    1.11
  -3  -5 -18   -0.98    1.10
  -3   5 -18   -1.12    0.89
   3   5  19    0.49    0.86
   3   5  19   -0.33    0.66
   3   5  19    0.23    0.41
  -3  -5 -19    0.15    0.51
   3  -5  20    2.84    0.69
  -3   6  19    0.88    0.77
  -3   6  18    7.12    1.56
  -3   6  18    7.15    1.80
   3   6 -18    6.40    1.60
  -3   6  17   -0.53    1.44
  -3   6  17   -2.13    2.05
   3   6 -17   -0.74    1.37
  -3   6  16    0.98    1.83
   3   6 -16    2.21    1.92
  -3   6  16    1.11    2.07
  -3   6  16   -0.37    0.87
   3   6 -15    1.34    1.38
  -3   6  15    1.36    1.03
  -3   6  15    2.43    1.90
  -3   6  15    1.84    1.90
   3   6 -14    4.27    2.04
  -3   6  14    2.11    1.86
  -3   6  14    3.56    1.99
   3   6 -13   76.66    5.97
  -3   6  13   86.69    6.20
  -3   6  13   85.41    5.91
   3   6 -12   20.10    3.33
  -3   6  12   18.11    4.99
  -3   6  12    6.31    3.22
  -3   6  12   18.78    2.96
   3   6 -11   17.80    3.04
  -3   6  11   17.99    2.72
  -3   6  11   18.32    5.39
  -3   6  11   16.32    4.99
  -3   6  10   38.43    3.63
  -3   6  10   32.95    6.74
  -3   6  10   33.14    6.92
  -3   6   9   10.70    4.64
  -3   6   9   11.56    5.26
  -3   6   8   62.27    8.71
  -3   6   8   66.20    9.17
  -3   6   7  220.34   15.65
  -3   6   7  231.98   16.46
  -3   6   6   43.40    7.53
  -3   6   6   49.81    8.02
   3   6  -6   42.36    5.73
  -3   6   5   42.21    7.10
  -3   6   5   52.26    8.56
   3   6  -5   40.12    5.83
  -3   6   4    9.59    4.85
  -3   6   4    8.06    4.48
  -3   6   4   10.61    3.11
   3   6  -4   12.54    3.44
  -3   6   3   15.76    5.98
  -3   6   3   17.15    6.12
   3   6  -3   11.01    4.28
  -3   6   3   10.88    3.58
  -3   6   2   90.26    8.98
  -3   6   2  101.40    9.42
  -3   6   2   88.24    7.72
   3   6  -2   91.01    8.21
  -3   6   1   -0.49    3.83
  -3   6   1    1.08    3.85
  -3   6   1    1.76    3.21
   3   6  -1    2.02    2.93
  -3   6   0    3.79    2.61
   3   6   0    7.41    4.63
  -3   6   0    2.95    3.95
  -3   6   0    2.94    3.25
   3   6   1   10.06    5.24
   3   6   1    3.63    3.85
  -3   6  -1    4.05    2.55
  -3   6  -1    7.43    4.06
  -3   6  -1    8.32    4.09
   3   6   2   21.36    5.50
  -3   6  -2   19.15    3.89
   3   6   2   33.73    6.64
  -3   6  -2   20.92    4.76
  -3   6  -2   25.35    6.26
   3   6   3  103.38    9.21
  -3   6  -3   98.12    8.92
  -3   6  -3  102.94    8.30
   3   6   3   98.93    9.53
  -3   6  -3  102.76    6.82
   3   6   4    0.09    2.97
   3   6   4   -1.89    4.26
  -3   6  -4    5.00    3.77
   3   6   5   31.35    6.19
   3   6   5   32.25    5.97
  -3   6  -5   35.62    6.34
   3   6   6   16.53    4.45
   3   6   6   16.02    4.41
  -3   6  -6   19.74    4.81
   3   6   7    4.43    3.07
   3   6   7    3.65    3.38
  -3   6  -7    4.93    3.72
   3   6   8   15.89    5.33
   3   6   8   11.59    3.94
  -3   6  -8   13.17    3.95
   3   6   9  108.52   11.14
  -3   6  -9   93.73   10.17
  -3   6 -10    6.70    2.09
   3   6  10    5.78    2.01
   3   6  10   10.81    4.34
   3   6  11    0.33    1.24
  -3   6 -11    2.11    1.65
  -3   6 -11   -1.87    1.44
   3   6  11   -0.34    1.50
  -3   6 -12   43.55    4.76
   3   6  12   32.54    3.53
   3   6  12   37.17    4.03
  -3   6 -13   72.77    6.14
   3   6  13   74.15    5.30
   3   6  13   69.38    5.39
  -3   6 -14   29.34    4.02
   3   6  14   29.52    3.54
   3   6  14   28.87    3.41
   3   6  15   -1.21    1.26
  -3   6 -15    3.09    1.91
   3   6  15   -1.24    1.18
   3   6  15   -0.88    1.77
   3   6  16   32.53    3.39
   3   6  16   32.89    3.20
  -3   6 -16   35.94    3.86
   3   6  16   30.94    2.95
   3   6  16   36.27    3.79
   3   6  17    4.57    1.51
  -3   6 -17    8.39    1.86
   3   6  17    3.99    1.62
   3   6  17    4.12    1.22
   3   6  18   11.06    1.78
  -3   6 -18   12.76    1.73
   3   6  18   11.51    1.68
  -3   7  19    7.46    1.02
  -3   7  18    0.71    0.97
   3   7 -18    3.14    1.12
   3   7 -17    4.09    1.78
  -3   7  17    3.64    1.72
  -3   7  17    1.95    1.57
   3   7 -16    1.13    1.68
  -3   7  16    0.25    2.00
  -3   7  16    1.74    1.71
   3   7 -15   13.23    3.36
  -3   7  15   14.19    2.94
  -3   7  15    8.92    2.50
   3   7 -15   10.79    2.25
  -3   7  14   91.55    6.23
  -3   7  14   93.80    6.26
   3   7 -14   82.65    5.90
  -3   7  13   28.52    3.90
  -3   7  13   31.15    4.13
   3   7 -13   26.44    3.69
  -3   7  12   12.60    2.78
  -3   7  12    8.88    2.67
   3   7 -12   13.09    3.08
   3   7 -11   45.27    4.77
  -3   7  11   34.02    3.47
  -3   7  11   39.24    4.22
  -3   7  11   37.32    7.97
  -3   7  11   33.99    7.18
  -3   7  11   41.57    4.47
  -3   7  10   53.52    8.94
   3   7 -10   60.17    5.42
  -3   7  10   69.64    5.22
  -3   7  10   49.29    8.64
  -3   7  10   59.51    4.87
  -3   7   9   81.25   11.47
   3   7  -9   71.31    5.83
  -3   7   9   77.19   10.65
  -3   7   9   69.48    5.18
  -3   7   9   67.75    5.12
  -3   7   8    5.08    3.56
  -3   7   8   -0.46    4.18
  -3   7   7    4.07    3.61
  -3   7   7    0.49    3.01
   3   7  -6   17.16    4.05
  -3   7   6   15.73    5.07
  -3   7   6    9.89    4.03
  -3   7   5  259.92   17.50
   3   7  -5  224.51   14.06
  -3   7   5  246.28   17.23
  -3   7   4  190.77   14.29
   3   7  -4  184.30   12.45
  -3   7   4  176.21   11.65
  -3   7   4  203.91   14.58
  -3   7   3   21.15    5.63
   3   7  -3   18.80    4.84
  -3   7   3   27.86    7.26
  -3   7   3   32.48    7.38
  -3   7   2   76.00    8.89
  -3   7   2   73.96    7.58
   3   7  -2   73.98    7.87
  -3   7   2   73.93    8.98
  -3   7   1  118.92   10.37
   3   7  -1  116.61    9.98
  -3   7   1  113.13    9.81
  -3   7   1  120.92   10.89
  -3   7   0  417.03   17.92
  -3   7   0  436.18   18.84
   3   7   0  424.64   19.79
  -3   7   0  419.64   19.68
   3   7   1  156.34   12.16
  -3   7  -1  147.10   10.15
   3   7   1  161.98   12.50
  -3   7  -1  159.61   11.69
  -3   7  -1  159.75   11.28
  -3   7  -2   16.79    5.66
  -3   7  -2   15.12    3.84
   3   7   2   15.07    4.88
  -3   7  -2   10.87    4.17
   3   7   2   14.08    5.71
   3   7   3  187.61   13.56
  -3   7  -3  178.93    9.91
  -3   7  -3  183.64   13.24
  -3   7  -3  180.01   11.96
   3   7   3  184.41   13.46
  -3   7  -4   14.21    5.40
   3   7   4   10.58    4.71
   3   7   4   12.05    5.72
   3   7   5  131.03   12.70
  -3   7  -5  134.47   12.21
   3   7   5  130.80   11.78
   3   7   6   -3.18    3.12
   3   7   6    1.41    2.78
  -3   7  -6    1.49    3.41
   3   7   7   -1.90    3.11
   3   7   7   -0.19    2.75
  -3   7  -7   -1.95    2.80
   3   7   8   10.36    4.96
   3   7   8    7.89    3.48
  -3   7  -8    7.69    2.84
  -3   7  -9  113.83    7.23
  -3   7  -9  125.43    6.97
   3   7   9  120.60    6.81
  -3   7  -9  104.35   11.51
   3   7   9  105.63   12.39
   3   7  10    8.43    2.08
  -3   7 -10    7.06    2.23
  -3   7 -10    4.72    2.02
   3   7  10    4.65    3.28
   3   7  10    8.33    2.33
  -3   7 -11   28.31    4.30
  -3   7 -11   30.95    3.94
   3   7  11   22.99    3.29
   3   7  11   27.43    3.82
   3   7  12   28.76    3.53
   3   7  12   23.69    3.41
  -3   7 -12   24.29    3.65
  -3   7 -13   60.43    5.64
   3   7  13   67.88    5.16
   3   7  13   63.84    5.26
   3   7  14   14.87    2.95
   3   7  14   12.48    2.59
   3   7  14    9.82    2.34
  -3   7 -14   11.79    2.84
   3   7  15    7.65    2.30
  -3   7 -15    3.93    2.25
   3   7  15    3.62    1.92
   3   7  15    4.60    1.87
  -3   7 -16   23.55    3.00
   3   7  16   24.25    3.02
   3   7  16   22.50    2.69
   3   7  16   25.15    2.70
   3   7  17    6.58    1.57
  -3   7 -17    5.62    1.52
   3   7  17    5.48    1.46
   3   7  17    5.42    1.10
  -3   7 -18    0.95    0.73
   3   7  18   -0.14    0.57
  -3   8  18    2.28    0.85
   3   8 -18    2.47    0.95
  -3   8  17    3.39    1.36
   3   8 -17    1.65    1.65
  -3   8  16   -1.45    1.56
   3   8 -16   -0.24    1.51
   3   8 -15   51.74    4.29
  -3   8  15   68.09    5.06
   3   8 -15   59.01    5.31
   3   8 -14   20.81    3.76
  -3   8  14   21.81    3.30
  -3   8  14   23.41    3.57
   3   8 -14   21.54    3.13
  -3   8  13   34.96    4.05
  -3   8  13   36.32    4.19
   3   8 -13   34.39    4.19
  -3   8  12   17.79    3.05
  -3   8  12   12.76    2.19
  -3   8  12   15.95    3.08
   3   8 -12   20.38    3.73
  -3   8  11   44.02    4.07
  -3   8  11   51.11    4.85
  -3   8  11   52.58    5.02
   3   8 -11   52.69    5.36
  -3   8  10    0.73    1.72
   3   8 -10    0.70    1.65
  -3   8  10   -0.43    1.10
  -3   8  10    1.85    1.74
  -3   8  10    2.14    2.80
  -3   8  10    0.67    2.37
  -3   8   9   10.69    2.48
   3   8  -9   15.92    3.03
   3   8  -9   10.08    2.34
  -3   8   9   18.39    3.08
  -3   8   9   12.11    5.28
  -3   8   9   13.36    5.38
  -3   8   8   82.01    5.51
  -3   8   8   77.63    5.50
   3   8  -8   72.19    5.62
  -3   8   8   79.10   11.03
  -3   8   8   77.63   11.07
   3   8  -8   86.59    6.40
  -3   8   7  146.26   14.69
  -3   8   7  140.86   14.23
  -3   8   6   76.02   10.77
  -3   8   6   76.34   10.88
   3   8  -6   68.15    8.28
  -3   8   5   39.17    8.39
  -3   8   5   29.87    6.80
   3   8  -5   24.97    5.03
  -3   8   4    8.56    4.42
  -3   8   4   12.50    5.01
  -3   8   4    7.33    2.53
   3   8  -4    9.23    3.58
  -3   8   3   -2.54    3.81
  -3   8   3    1.70    3.84
  -3   8   3   -0.70    2.76
   3   8  -3    1.59    2.65
  -3   8   2  153.76   12.81
  -3   8   2  164.44   13.76
   3   8  -2  146.34   12.29
  -3   8   2  160.18   12.27
  -3   8   1   64.92    8.10
  -3   8   1   63.39    8.78
  -3   8   1   60.61    7.60
  -3   8   0  197.35   13.31
  -3   8   0  206.78   14.94
  -3   8   0  213.05   14.34
  -3   8  -1   49.49    6.57
  -3   8  -1   45.45    7.20
   3   8   1   52.41    8.28
  -3   8  -1   57.12    7.73
   3   8   2  132.76   12.52
  -3   8  -2  118.65    9.91
   3   8   2  131.38   12.40
  -3   8  -2  121.35   11.10
  -3   8  -2  126.75   12.12
   3   8   3    7.03    4.18
   3   8   3    6.68    4.20
  -3   8  -3    8.19    4.13
   3   8   4    2.32    3.64
   3   8   4    3.45    3.79
  -3   8  -4    4.72    3.35
   3   8   5   78.90   10.52
  -3   8  -5   75.84    9.58
   3   8   5   79.90   10.03
   3   8   6   78.10   10.50
  -3   8  -6   59.92    8.97
   3   8   6   67.31    9.31
   3   8   7   57.25    9.39
  -3   8  -7   54.18    8.59
   3   8   7   44.41    7.85
   3   8   8   17.33    2.82
   3   8   8   17.94    3.09
   3   8   8   12.28    4.59
   3   8   8   21.49    6.66
  -3   8  -8   25.41    6.31
   3   8   8   24.59    3.49
  -3   8  -8   14.89    2.88
  -3   8  -8   16.98    2.98
   3   8   8   16.18    2.50
   3   8   8   19.22    2.90
  -3   8  -8   21.63    3.20
   3   8   9   39.88    4.19
   3   8   9   48.80    4.28
   3   8   9   44.23    4.06
  -3   8  -9   51.28    5.14
   3   8   9   50.73    4.87
  -3   8  -9   47.69    4.42
   3   8   9   50.32    8.80
   3   8   9   50.57    4.86
  -3   8  -9   59.58    5.11
  -3   8 -10   66.12    5.63
   3   8  10   67.76    5.13
   3   8  10   50.36    8.62
   3   8  10   66.98    5.64
   3   8  10   59.89    5.43
  -3   8 -11   57.46    5.54
   3   8  11   53.52    5.02
   3   8  11   47.05    4.39
   3   8  11   55.78    5.28
   3   8  12   15.09    2.85
   3   8  12   17.04    2.85
   3   8  12   16.74    3.17
  -3   8 -12   15.78    3.19
   3   8  13    3.75    1.82
   3   8  13    2.87    1.71
   3   8  13    6.14    2.30
  -3   8 -13    3.86    2.20
   3   8  14   -0.24    1.54
  -3   8 -14    2.82    2.17
   3   8  14    2.44    1.59
   3   8  14    3.32    1.92
   3   8  15   27.25    3.02
  -3   8 -15   29.99    3.65
   3   8  15   33.78    3.67
  -3   8 -16    1.07    1.56
   3   8  16    1.48    1.25
   3   8  16   -0.12    1.15
  -3   8 -17    6.70    1.59
   3   8  17    5.80    1.27
   3   8  17    5.45    1.09
  -3   8 -18    1.40    0.64
  -3   9  17    1.78    0.88
   3   9 -17   -0.19    0.96
  -3   9  16   15.34    2.14
   3   9 -16   10.00    2.09
  -3   9  15    8.68    2.33
   3   9 -15    6.30    2.64
   3   9 -14   10.53    3.31
   3   9 -14    9.03    2.49
  -3   9  14    7.50    2.45
   3   9 -13   34.52    4.37
   3   9 -13   33.28    4.78
  -3   9  13   36.00    4.13
   3   9 -12    4.26    2.47
  -3   9  12    3.39    1.36
  -3   9  12    3.06    1.96
   3   9 -11   18.08    3.27
  -3   9  11   22.62    3.51
  -3   9  11   17.99    2.71
  -3   9  10    2.69    2.02
  -3   9  10    0.21    1.25
   3   9 -10    0.86    1.43
   3   9 -10    0.85    1.95
  -3   9  10   -0.65    1.61
  -3   9   9   -0.44    1.33
  -3   9   9    2.95    2.07
  -3   9   9    1.57    1.36
   3   9  -9    0.14    1.32
   3   9  -9   -0.20    1.82
  -3   9   9   -3.24    4.01
  -3   9   9    4.42    4.22
  -3   9   8  354.95   11.76
  -3   9   8  345.01   11.86
  -3   9   8  326.24   11.16
  -3   9   8  331.02   22.88
   3   9  -8  337.05   12.54
   3   9  -8  333.89   12.79
  -3   9   8  336.71   23.21
  -3   9   7   68.61   10.76
  -3   9   7   61.91    5.06
  -3   9   7   64.59    5.14
  -3   9   7   56.07    4.68
  -3   9   7   67.83   10.75
   3   9  -7   58.01    5.36
   3   9  -7   73.70    6.03
   3   9  -7   59.85    4.75
  -3   9   6  123.34    7.30
  -3   9   6  124.36    6.96
   3   9  -6  124.21    8.04
  -3   9   6  130.24   15.10
  -3   9   6  123.91   14.62
   3   9  -6  115.49    6.96
   3   9  -6  125.13    7.94
  -3   9   5   31.47    7.78
  -3   9   5   24.78    7.07
  -3   9   4   44.46    8.55
  -3   9   4   52.45    9.33
  -3   9   3    4.29    3.15
  -3   9   3    0.40    2.95
  -3   9   3    1.27    3.49
  -3   9   2    7.02    3.59
  -3   9   2   10.15    4.86
  -3   9   2    3.36    2.59
  -3   9   1   22.92    5.66
  -3   9   1   29.33    6.13
  -3   9   1   20.36    5.34
  -3   9   0   -1.13    2.89
  -3   9   0   -0.69    3.02
  -3   9   0    3.65    2.61
  -3   9  -1   66.45    8.91
  -3   9  -1   74.60    8.57
  -3   9  -1   69.02    8.99
  -3   9  -2    7.53    3.89
  -3   9  -2   11.92    4.48
   3   9   2    9.69    4.68
  -3   9  -3   12.76    4.45
   3   9   3   17.76    5.48
   3   9   3   20.00    5.86
  -3   9  -4   46.89    8.36
   3   9   4   46.37    8.30
   3   9   4   46.59    8.51
  -3   9  -5   12.64    4.39
   3   9   5   10.98    4.88
   3   9   5   10.30    4.71
   3   9   6  414.74   25.13
   3   9   6  441.71   13.44
   3   9   6  411.68   24.29
  -3   9  -6  379.47   22.92
  -3   9  -6  418.84   12.64
   3   9   6  452.44   13.47
  -3   9  -6  425.27   13.45
   3   9   6  444.69   13.05
  -3   9  -6  408.47   12.40
   3   9   6  432.71   13.26
   3   9   7   34.11    4.23
   3   9   7   34.42    7.33
   3   9   7   29.29    7.76
  -3   9  -7   30.18    6.91
  -3   9  -7   27.94    3.73
   3   9   7   28.60    3.82
  -3   9  -7   33.75    3.98
   3   9   7   35.47    4.04
   3   9   7   33.13    4.05
   3   9   8  112.11   13.45
   3   9   8  138.42    8.02
   3   9   8  105.98   12.56
  -3   9  -8  104.59   12.56
  -3   9  -8  111.55    7.23
   3   9   8  119.68    7.36
  -3   9  -8  120.40    7.23
   3   9   8  122.07    7.01
   3   9   8  121.59    7.24
   3   9   9   24.54    6.46
   3   9   9   26.83    3.44
  -3   9  -9   30.53    3.89
  -3   9  -9   28.26    3.66
   3   9   9   26.42    3.70
   3   9   9   24.64    3.37
   3   9   9   25.96    3.77
   3   9  10    9.37    1.98
  -3   9 -10    8.72    2.17
  -3   9 -10    7.53    2.37
   3   9  10    5.86    2.00
   3   9  10    7.63    2.56
  -3   9 -11    1.36    1.72
   3   9  11   -1.98    2.35
   3   9  11    2.90    2.20
  -3   9 -12    3.42    1.80
   3   9  12    1.55    1.88
   3   9  12    4.91    2.14
  -3   9 -13    4.45    2.44
   3   9  13    7.48    2.34
   3   9  13    9.33    2.50
   3   9  14   36.58    3.79
  -3   9 -14   33.92    3.94
   3   9  14   35.10    3.50
  -3   9 -15    5.04    2.44
   3   9  15    6.19    1.71
   3   9  15    9.38    2.08
  -3   9 -16   15.97    2.28
   3   9  16   14.67    1.80
   3   9  16   12.83    1.82
   3   9  17    8.38    1.08
   3   9  17   12.48    1.24
   3  10 -17    1.33    0.68
  -3  10  17    0.10    0.47
   3  10 -16   37.86    2.95
  -3  10  16   41.77    2.86
  -3  10  15    1.60    1.22
   3  10 -15   -0.10    1.35
  -3  10  14    3.96    1.88
   3  10 -14    5.64    2.38
   3  10 -13   25.85    3.56
  -3  10  13   25.81    3.15
   3  10 -13   25.22    3.50
  -3  10  13   25.88    2.54
   3  10 -12   89.97    6.48
  -3  10  12   98.50    6.34
   3  10 -12   89.27    6.33
  -3  10  12   91.82    5.16
   3  10 -11   26.10    3.88
   3  10 -11   23.50    3.65
  -3  10  11   24.91    3.43
  -3  10  11   24.30    3.11
  -3  10  10   24.79    3.76
  -3  10  10   15.36    2.61
   3  10 -10   23.58    3.32
   3  10 -10   23.28    3.69
  -3  10  10   21.63    3.21
  -3  10   9   23.52    3.49
  -3  10   9   17.29    2.60
   3  10  -9   19.03    3.18
   3  10  -9   21.20    3.63
  -3  10   9   20.13    3.06
  -3  10   8   24.12    3.41
  -3  10   8   18.70    3.24
  -3  10   8   22.91    3.15
   3  10  -8   24.75    3.73
   3  10  -8   28.68    4.05
   3  10  -8   29.09    3.38
  -3  10   7   71.40   10.91
  -3  10   7   74.99    5.83
  -3  10   7   67.31    5.43
  -3  10   7   74.43   10.97
  -3  10   7   66.49    5.28
   3  10  -7   75.08    6.35
   3  10  -7   66.93    5.99
   3  10  -7   73.12    5.43
  -3  10   6  189.67   17.83
  -3  10   6  185.39    8.89
  -3  10   6  188.55    8.65
  -3  10   6  173.40   16.84
  -3  10   6  177.31    8.19
   3  10  -6  195.17    9.92
   3  10  -6  183.24    9.37
   3  10  -6  162.37    8.13
  -3  10   5   31.71    7.75
  -3  10   5   41.28    8.54
  -3  10   5   32.53    4.03
  -3  10   5   31.68    3.64
  -3  10   5   32.67    3.67
   3  10  -5   38.30    4.55
   3  10  -5   34.86    4.64
   3  10  -5   34.69    4.34
   3  10  -5   27.59    3.49
  -3  10   5   27.94    3.39
  -3  10   4  123.05   14.03
  -3  10   4  110.08    6.67
  -3  10   4  105.93    6.24
   3  10  -4  115.80    6.79
  -3  10   4  101.46   12.62
  -3  10   4  105.93    6.38
   3  10  -4  115.24    7.62
   3  10  -4  113.69    6.85
   3  10  -4   96.72    5.86
  -3  10   4  106.85    6.29
   3  10  -4  104.60    6.54
  -3  10   3   19.23    6.91
  -3  10   3   31.37    8.51
  -3  10   3   27.32    4.10
   3  10  -3   14.28    2.77
  -3  10   3   25.42    3.39
  -3  10   3   20.19    3.52
   3  10  -3   16.44    3.78
   3  10  -3   24.26    5.18
   3  10  -3   18.92    3.80
   3  10  -3   23.33    3.56
  -3  10   3   23.37    3.55
   3  10  -3   25.05    4.09
  -3  10   2  267.41   10.02
   3  10  -2  274.22   10.56
  -3  10   2  280.73   20.96
  -3  10   2  248.27   17.90
  -3  10   2  250.20   18.37
   3  10  -2  279.43   10.59
  -3  10   2  272.93    9.90
   3  10  -2  274.06   11.81
   3  10  -2  266.94    9.78
   3  10  -2  253.50    9.03
  -3  10   2  263.97   10.19
  -3  10   1    8.17    4.34
  -3  10   1    5.72    4.30
  -3  10   1    8.45    4.38
   3  10  -1    7.01    2.00
   3  10  -1    3.96    1.91
  -3  10   1    3.86    1.79
   3  10  -1    3.23    1.80
   3  10  -1    8.35    2.57
  -3  10   1    2.34    1.27
   3  10  -1    5.23    1.72
   3  10   0  418.19   13.05
  -3  10   0  426.01   12.68
  -3  10   0  448.66   24.89
  -3  10   0  402.62   23.16
  -3  10   0  401.67   21.81
   3  10   0  420.01   12.90
   3  10   0  421.83   13.89
  -3  10   0  398.65   12.77
   3  10   0  443.36   12.55
   3  10   0  422.66   12.28
  -3  10  -1    2.49    1.34
   3  10   1    1.60    1.51
  -3  10  -1    3.97    3.38
   3  10   1    1.79    1.47
  -3  10  -1    9.45    4.89
  -3  10  -1    4.47    2.72
  -3  10  -1    4.30    2.04
   3  10   1    3.32    1.77
  -3  10  -1    4.61    1.97
   3  10   1    3.61    1.99
  -3  10  -2  231.94   18.24
   3  10   2  262.62   10.02
   3  10   2  245.20    9.67
  -3  10  -2  227.63   10.13
   3  10   2  243.84   10.05
  -3  10  -2  221.28    9.25
  -3  10  -2  242.74    9.45
   3  10   2  228.02    9.89
  -3  10  -3  176.82   15.78
   3  10   3  201.47    8.87
   3  10   3  187.45    8.80
  -3  10  -3  172.96    8.11
  -3  10  -3  196.80    9.36
   3  10   3  189.79    9.02
  -3  10  -3  177.09    8.35
   3  10   3  188.00    8.66
  -3  10  -4   50.36    4.84
   3  10   4   39.89    4.11
   3  10   4   44.62    9.05
  -3  10  -4   43.52    8.69
   3  10   4   39.23    4.23
  -3  10  -4   41.52    4.41
   3  10   4   39.43    4.28
  -3  10  -4   41.01    4.59
   3  10   4   49.98    4.75
   3  10   5   94.73    6.57
   3  10   5   81.54   11.85
  -3  10  -5   75.43   10.44
  -3  10  -5   78.18    5.37
   3  10   5   88.15    6.18
  -3  10  -5   93.58    6.63
   3  10   5   92.23    6.27
  -3  10  -5   93.39    6.22
   3  10   5   86.89    6.21
   3  10   6  120.89    7.61
   3  10   6  100.55   12.57
  -3  10  -6   97.17   12.43
  -3  10  -6  101.88    6.47
   3  10   6  114.54    7.25
  -3  10  -6  114.43    7.40
   3  10   6  111.08    6.91
   3  10   6  120.56    7.38
   3  10   7  107.36    7.17
   3  10   7   75.20   11.13
  -3  10  -7   72.35   10.63
  -3  10  -7   99.90    6.52
   3  10   7  105.13    6.91
  -3  10  -7   91.54    6.64
   3  10   7  103.62    6.81
   3  10   7   92.31    6.42
   3  10   8    5.67    2.08
   3  10   8    2.49    1.57
  -3  10  -8    6.11    2.24
  -3  10  -8    3.89    1.96
   3  10   8    2.43    1.99
   3  10   8    7.97    2.88
   3  10   9    0.47    1.49
   3  10   9   -1.75    1.53
  -3  10  -9    0.06    1.65
  -3  10  -9   -0.28    1.44
   3  10   9   -2.38    2.39
   3  10   9    0.13    1.89
  -3  10 -10   40.57    4.57
   3  10  10   45.60    3.86
   3  10  10   42.86    4.57
   3  10  10   50.42    4.94
  -3  10 -10   42.85    4.10
   3  10  11    1.27    1.05
  -3  10 -11    0.67    1.68
   3  10  11    2.35    2.15
   3  10  11    1.45    1.98
   3  10  12   48.58    4.55
   3  10  12   41.16    4.20
  -3  10 -12   42.65    4.39
  -3  10 -13    4.28    2.15
   3  10  13    3.38    1.77
   3  10  13    3.48    1.80
   3  10  14   32.08    3.19
   3  10  14   28.89    2.98
  -3  10 -14   33.41    3.56
  -3  10 -15    5.80    1.76
   3  10  15    3.58    1.20
   3  10  15    5.50    1.28
   3  10  16    1.38    0.69
  -3  10 -16    3.92    1.23
   3  10  16    3.33    0.89
   3  11 -16   31.82    2.12
  -3  11  16   34.11    2.00
   3  11 -15    9.13    1.59
  -3  11  15   11.01    1.59
  -3  11  14   50.10    3.56
   3  11 -14   42.94    3.52
   3  11 -13    1.95    1.53
  -3  11  13    2.08    0.86
  -3  11  13    2.11    1.62
  -3  11  12  109.54    5.23
  -3  11  12  121.25    6.33
   3  11 -12  103.90    6.14
  -3  11  11   14.75    2.44
   3  11 -11   15.93    2.87
   3  11 -11   11.72    2.16
   3  11 -11   14.05    3.24
  -3  11  11   10.61    2.45
  -3  11  10  249.24    9.72
   3  11 -10  213.31    9.18
   3  11 -10  219.64    9.19
   3  11 -10  238.94   10.31
  -3  11  10  236.84    9.09
  -3  11  10  209.85    8.12
  -3  11   9    2.29    1.78
  -3  11   9    6.68    2.38
   3  11  -9    5.93    2.19
   3  11  -9    5.78    2.47
   3  11  -9    5.07    2.69
  -3  11   9    4.67    1.63
  -3  11   8  150.62    7.75
  -3  11   8  154.44    8.05
   3  11  -8  126.84    7.28
   3  11  -8  134.46    8.11
   3  11  -8  142.15    8.54
  -3  11   8  145.55    7.35
  -3  11   7    7.20    2.64
  -3  11   7    7.25    2.38
  -3  11   7    2.14    1.62
   3  11  -7    2.69    2.38
   3  11  -7    6.22    2.11
   3  11  -7    9.53    3.13
   3  11  -7    5.31    2.08
  -3  11   6  122.84    7.56
  -3  11   6  119.67    6.95
  -3  11   6  122.38    6.95
   3  11  -6  111.97    7.99
   3  11  -6  124.27    7.84
   3  11  -6   95.05    6.45
  -3  11   5   36.32    4.00
  -3  11   5   33.56    3.81
  -3  11   5   33.45    3.73
   3  11  -5   47.92    5.07
   3  11  -5   37.99    4.64
   3  11  -5   35.71    4.27
  -3  11   5   37.87    3.98
   3  11  -5   33.77    3.80
  -3  11   4   52.02    9.52
  -3  11   4   41.78    8.33
  -3  11   4   49.60    4.98
  -3  11   4   53.71    4.54
   3  11  -4   50.72    5.14
  -3  11   4   54.57    4.82
   3  11  -4   57.03    5.87
   3  11  -4   54.74    5.05
   3  11  -4   45.48    4.61
  -3  11   4   47.22    4.52
  -3  11   3   19.06    5.58
  -3  11   3   30.31    7.41
  -3  11   3   24.71    3.48
  -3  11   3   26.91    3.22
  -3  11   3   27.92    3.63
   3  11  -3   28.87    3.69
  -3  11   3   26.89    3.25
   3  11  -3   21.20    3.50
   3  11  -3   26.49    3.47
   3  11  -3   29.12    3.52
   3  11  -3   32.35    3.97
  -3  11   3   31.13    3.68
  -3  11   2    8.94    4.45
  -3  11   2   11.26    5.25
   3  11  -2    8.38    2.14
  -3  11   2    7.68    2.28
   3  11  -2   11.30    2.47
  -3  11   2    9.91    2.20
   3  11  -2    3.73    1.85
  -3  11   2   10.13    2.65
   3  11  -2    5.37    2.38
  -3  11   2    3.67    1.70
   3  11  -2    7.26    1.96
   3  11  -2    8.92    2.68
  -3  11   2    8.65    2.44
  -3  11   1   55.71    4.90
   3  11  -1   60.25    5.33
  -3  11   1   61.70   10.27
  -3  11   1   56.47    9.12
  -3  11   1   50.38    8.85
  -3  11   1   55.44    4.67
   3  11  -1   67.14    5.67
   3  11  -1   51.39    5.20
  -3  11   1   58.19    5.13
   3  11  -1   49.38    4.64
   3  11  -1   56.52    4.72
  -3  11   1   55.95    4.88
  -3  11   0    0.19    2.53
  -3  11   0    0.07    2.56
   3  11   0   -1.66    1.82
  -3  11   0   -1.07    1.85
  -3  11   0   -1.52    1.91
   3  11   0    5.22    2.73
   3  11   0   -0.31    1.93
  -3  11   0   -1.18    1.83
   3  11   0   -1.09    1.94
   3  11   0   -0.61    1.58
  -3  11   0    0.55    1.29
  -3  11  -1   64.51   10.17
   3  11   1   66.95    5.72
  -3  11  -1   68.09    5.84
  -3  11  -1   64.17    4.82
   3  11   1   69.45    5.44
   3  11   1   75.98    5.89
  -3  11  -1   63.04    4.99
  -3  11  -1   67.56    5.34
   3  11   1   67.33    5.76
   3  11   1   62.65    5.03
   3  11   2   19.63    3.09
   3  11   2   15.42    2.84
  -3  11  -2   17.68    3.15
   3  11   2   21.00    3.51
  -3  11  -2   22.00    3.37
   3  11   2   15.57    2.43
  -3  11  -2   18.31    3.29
   3  11   2   15.63    3.00
  -3  11  -2   16.68    4.98
   3  11   3    3.07    1.95
   3  11   3    5.80    2.05
  -3  11  -3    3.26    2.05
   3  11   3    4.29    2.26
  -3  11  -3   13.92    3.18
   3  11   3    8.34    2.90
  -3  11  -3    5.70    2.67
   3  11   3    7.11    2.50
  -3  11  -3    5.28    3.43
  -3  11  -4   90.70    6.38
   3  11   4   82.82    6.33
   3  11   4   90.38    6.36
   3  11   4   86.39    6.33
   3  11   4   95.69    6.57
  -3  11  -4   88.13    6.59
   3  11   5    2.47    1.60
  -3  11  -5    6.46    3.07
   3  11   5    1.84    1.95
   3  11   5   -1.88    1.92
   3  11   5    4.80    2.61
  -3  11  -5   -1.12    1.89
  -3  11  -6  206.16    8.91
   3  11   6  223.80    9.99
   3  11   6  208.21    9.97
   3  11   6  218.99    9.72
   3  11   6  225.92   10.08
  -3  11  -6  223.92   10.29
  -3  11  -7   72.92    5.40
   3  11   7   69.45    5.68
   3  11   7   68.27    5.83
   3  11   7   71.60    5.44
   3  11   7   74.77    6.05
  -3  11  -7   75.97    6.04
  -3  11  -8  110.45    6.83
   3  11   8  116.64    7.02
   3  11   8  115.43    6.80
   3  11   8  127.89    7.85
   3  11   8  121.04    7.63
  -3  11  -8  110.84    7.11
   3  11   9    3.26    1.56
   3  11   9    3.24    2.36
   3  11   9    3.04    1.67
   3  11   9    2.94    2.15
  -3  11  -9    4.42    2.09
  -3  11  -9    5.69    1.92
  -3  11 -10  131.36    7.48
   3  11  10  113.18    6.00
   3  11  10  133.20    6.24
  -3  11 -10  119.54    6.57
   3  11  10  142.40    7.65
   3  11  10  142.30    7.78
   3  11  11   22.37    2.45
  -3  11 -11   17.77    2.95
  -3  11 -11   20.54    2.64
   3  11  11   24.01    3.46
   3  11  11   18.94    3.04
  -3  11 -12   87.86    5.70
   3  11  12   90.21    5.59
   3  11  12   93.80    5.55
  -3  11 -13    2.91    1.66
   3  11  13    0.57    1.29
   3  11  13    3.25    1.60
  -3  11 -14   86.35    4.60
   3  11  14   76.81    4.08
   3  11  14   88.19    4.24
  -3  11 -15   11.52    1.67
   3  11  15    7.59    1.16
   3  11  15    9.00    1.29
  -3  11 -16   29.63    1.91
  -3  12  15    6.84    0.92
   3  12 -14   30.47    2.33
  -3  12  14   36.49    2.50
   3  12 -13   31.00    2.73
  -3  12  13   30.52    1.99
  -3  12  13   37.31    2.86
  -3  12  12    0.17    0.82
  -3  12  12    1.15    1.21
   3  12 -12    1.04    1.04
  -3  12  11    7.07    1.62
  -3  12  11    5.93    1.69
   3  12 -11    7.93    1.87
   3  12 -11    5.51    1.36
  -3  12  10    3.05    1.79
  -3  12  10    1.95    1.18
  -3  12  10   -1.02    1.58
   3  12 -10    2.43    1.35
   3  12 -10   -2.11    1.73
   3  12  -9   22.22    3.01
  -3  12   9   31.40    3.74
  -3  12   9   25.75    2.89
  -3  12   9   24.00    3.29
   3  12  -9   23.41    3.33
   3  12  -8   41.31    3.92
  -3  12   8   55.64    4.93
   3  12  -8   49.99    5.24
  -3  12   8   48.33    4.45
  -3  12   8   45.75    3.98
   3  12  -7   49.59    5.21
  -3  12   7   48.63    4.32
  -3  12   7   50.13    4.76
   3  12  -7   48.42    4.35
   3  12  -7   52.78    4.97
  -3  12   7   47.29    4.31
   3  12  -6   36.34    4.83
  -3  12   6   32.76    3.70
  -3  12   6   36.42    4.29
  -3  12   6   31.68    3.35
   3  12  -6   29.40    3.66
   3  12  -6   37.41    4.53
  -3  12   6   38.65    4.08
  -3  12   5    2.10    1.79
  -3  12   5    1.88    2.20
   3  12  -5   -1.37    2.17
   3  12  -5   -1.60    2.22
  -3  12   5   -3.46    1.85
  -3  12   5    0.19    1.33
   3  12  -4   63.31    5.62
  -3  12   4   57.67    5.03
  -3  12   4   56.29    5.09
   3  12  -4   51.32    5.38
   3  12  -4   49.53    4.71
  -3  12   4   51.37    4.49
  -3  12   4   51.67    4.51
   3  12  -3   17.67    3.69
  -3  12   3   24.32    3.55
  -3  12   3   24.78    3.81
  -3  12   3   17.88    2.97
   3  12  -3   15.91    3.30
   3  12  -3   16.34    3.16
  -3  12   3   22.40    2.89
   3  12  -3   19.36    3.96
  -3  12   3   12.74    2.68
   3  12  -2  268.69   10.83
  -3  12   2  265.47   10.14
  -3  12   2  256.23   10.30
   3  12  -2  279.66   11.12
  -3  12   2  268.37   10.62
   3  12  -2  279.13   12.01
  -3  12   2  263.20   10.29
  -3  12   2  252.23    9.34
   3  12  -2  255.11    9.67
  -3  12   1    9.53    2.53
   3  12  -1   11.04    2.69
   3  12  -1   16.06    3.16
  -3  12   1   16.44    3.52
   3  12  -1   10.96    3.68
  -3  12   1   15.18    3.59
  -3  12   1   20.57    5.73
   3  12  -1   15.24    3.93
   3  12  -1    7.78    2.79
   3  12   0  948.16   20.71
  -3  12   0  922.24   19.07
   3  12   0  914.88   18.88
   3  12   0  970.81   20.81
  -3  12   0  944.43   20.11
   3  12   0  901.89   19.22
   3  12   0  945.69   21.52
  -3  12   0  945.56   20.75
  -3  12  -1   60.90    5.23
   3  12   1  100.70    7.63
   3  12   1   73.75    6.22
  -3  12  -1   50.47    4.32
  -3  12  -1   63.99    5.44
   3  12   1   97.65    7.32
   3  12   1   61.56    5.62
   3  12   1   75.10    6.08
  -3  12  -1   59.80    5.50
   3  12   2  196.42    9.49
  -3  12  -2  159.77    8.54
  -3  12  -2  152.40    7.13
   3  12   2  169.28    8.82
  -3  12  -2  180.17    8.83
   3  12   2  198.49    9.62
   3  12   2  173.68    8.83
  -3  12  -2  168.51    9.59
   3  12   2  169.85    8.85
   3  12   3   80.72    6.15
  -3  12  -3   87.33    6.40
   3  12   3   80.96    5.95
  -3  12  -3   78.48    6.07
   3  12   3   80.08    6.29
  -3  12  -3   83.60    6.42
   3  12   3   74.55    5.60
   3  12   3   73.40    5.48
   3  12   4   21.56    3.86
  -3  12  -4   26.53    4.52
   3  12   4   23.32    3.90
   3  12   4   27.47    4.26
   3  12   4   17.80    3.13
  -3  12  -4   21.98    3.91
   3  12   5    0.86    1.78
   3  12   5   -1.24    2.02
   3  12   5   -1.34    2.06
   3  12   5    3.18    2.52
  -3  12  -5   -2.32    2.60
   3  12   6   53.75    4.96
   3  12   6   45.74    4.51
   3  12   6   53.27    5.02
   3  12   6   59.12    5.41
  -3  12  -6   51.26    5.05
   3  12   7    7.16    2.39
   3  12   7    1.25    2.05
   3  12   7    5.03    2.13
   3  12   7   10.28    3.09
  -3  12  -7    4.15    1.65
  -3  12  -7    4.13    2.44
  -3  12  -8   34.23    3.55
   3  12   8   35.87    3.86
   3  12   8   39.35    4.21
   3  12   8   37.57    3.85
   3  12   8   43.11    4.65
  -3  12  -8   34.54    4.02
  -3  12  -9   38.54    4.05
   3  12   9   33.40    3.46
   3  12   9   41.46    3.76
  -3  12  -9   35.52    3.97
   3  12   9   47.92    4.78
   3  12   9   40.10    4.27
   3  12  10    9.64    1.79
  -3  12 -10   11.42    2.11
  -3  12 -10   12.44    2.39
   3  12  10    3.15    1.77
   3  12  10   10.50    2.48
  -3  12 -11    3.22    1.52
   3  12  11    2.02    1.46
   3  12  11    3.09    1.81
  -3  12 -12    0.63    1.18
   3  12  12   -2.31    1.59
   3  12  12   -0.53    1.39
  -3  12 -13    2.09    1.11
   3  12  13    0.11    1.11
   3  12  13    1.42    1.00
  -3  12 -14   16.77    1.74
   3  12  14   15.58    1.47
   3  12  14   18.99    1.71
  -3  13  13    8.29    1.12
   3  13 -12   14.09    1.55
  -3  13  12   15.13    1.49
  -3  13  12   16.05    1.84
   3  13 -11    1.29    0.77
   3  13 -11    1.19    0.80
  -3  13  11    1.68    1.01
  -3  13  11    2.21    1.24
  -3  13  10   14.29    2.04
   3  13 -10   13.12    1.95
  -3  13  10   16.98    2.25
   3  13 -10   15.13    1.90
  -3  13   9    2.96    1.43
   3  13  -9   -1.27    1.78
  -3  13   9    4.26    1.69
  -3  13   9    0.28    0.91
  -3  13   8   58.67    4.80
   3  13  -8   46.74    4.55
  -3  13   8   54.73    4.38
  -3  13   8   41.10    3.39
  -3  13   7   15.68    3.29
   3  13  -7   10.99    2.76
  -3  13   7   13.33    2.45
  -3  13   7    7.73    1.86
  -3  13   6   40.14    3.82
  -3  13   6   56.76    5.12
   3  13  -6   47.46    4.31
  -3  13   6   35.64    3.33
  -3  13   6   50.51    4.15
   3  13  -6   48.20    5.48
  -3  13   5  105.05    5.98
  -3  13   5  109.70    6.82
  -3  13   5  108.09    5.98
   3  13  -5  104.95    6.57
   3  13  -5  122.21    7.74
  -3  13   5  100.43    5.68
  -3  13   4   -4.31    2.26
   3  13  -4    0.55    2.53
   3  13  -4    0.08    2.02
  -3  13   4   -2.40    1.69
  -3  13   4   -1.32    1.56
  -3  13   3   28.53    3.31
   3  13  -3   42.22    5.11
  -3  13   3   31.92    3.94
   3  13  -3   24.06    3.29
  -3  13   3   23.59    3.29
   3  13  -3   36.28    4.58
  -3  13   3   30.54    3.29
  -3  13   3   27.19    2.98
  -3  13   2   12.04    2.27
   3  13  -2   22.27    3.86
  -3  13   2   16.72    2.94
   3  13  -2   13.41    3.21
  -3  13   2   13.75    2.57
  -3  13   2    8.52    2.36
   3  13  -2    9.56    2.13
  -3  13   2   13.29    2.02
   3  13  -2   17.15    2.94
   3  13  -1  142.53    7.57
  -3  13   1  137.96    7.15
  -3  13   1  118.53    6.69
  -3  13   1  141.02    7.47
   3  13  -1  145.49    7.87
  -3  13   1  129.55    7.29
   3  13  -1  136.14    8.08
   3  13  -1  128.26    6.76
   3  13   0    0.91    2.84
  -3  13   0    9.71    2.77
   3  13   0   10.68    2.89
  -3  13   0    6.26    1.93
  -3  13   0    4.89    2.25
   3  13   0   11.11    2.90
   3  13   0   12.33    3.76
  -3  13   0    6.80    2.99
   3  13   0   10.73    2.93
  -3  13  -1  116.81    6.75
   3  13   1  104.88    6.41
   3  13   1   99.57    6.59
  -3  13  -1   94.97    5.66
  -3  13  -1  100.58    6.86
   3  13   1  112.71    7.29
   3  13   1  101.73    6.80
  -3  13  -1  109.32    7.09
   3  13   1  106.23    6.42
   3  13   2   10.34    3.61
   3  13   2    7.85    2.59
   3  13   2    6.19    2.21
  -3  13  -2    3.09    2.37
  -3  13  -2   10.96    3.35
   3  13   2    6.85    3.19
   3  13   2    3.29    2.12
   3  13   3   16.18    3.52
   3  13   3    8.31    2.57
  -3  13  -3    4.39    2.15
   3  13   3    6.87    2.16
  -3  13  -3   17.02    3.80
   3  13   3    9.06    2.99
   3  13   3    1.61    1.86
   3  13   4    8.04    3.01
   3  13   4    1.82    2.09
  -3  13  -4   -0.51    2.60
   3  13   4    3.57    2.21
   3  13   4   -0.88    2.40
   3  13   5    8.86    2.95
  -3  13  -5    3.72    3.30
   3  13   5    4.35    2.19
   3  13   6   52.22    4.91
   3  13   6   51.53    4.53
   3  13   6   50.17    4.51
  -3  13  -6   47.46    4.74
   3  13   6   43.58    4.20
   3  13   7    8.07    2.29
   3  13   7   11.61    2.78
   3  13   7    6.98    2.40
  -3  13  -7    6.54    2.37
   3  13   8  197.98    8.03
   3  13   8  204.13    8.32
   3  13   8  192.49    7.32
   3  13   8  179.06    7.22
  -3  13  -8  191.27    8.05
  -3  13  -8  178.73    6.75
  -3  13  -9    8.75    1.66
   3  13   9    9.13    1.84
   3  13   9   10.22    1.88
  -3  13  -9    7.55    1.86
   3  13   9    4.40    2.18
   3  13   9    9.24    2.36
  -3  13 -10    7.12    1.44
  -3  13 -10    8.20    1.62
   3  13  10    9.72    1.93
   3  13  10    3.05    1.62
  -3  13 -11    6.14    1.31
   3  13  11    5.02    1.39
   3  13  11    5.48    1.45
  -3  13 -12   27.63    2.16
   3  13  12   30.10    2.33
   3  13  12   30.62    2.38
   3  13  13    1.12    0.66
  -3  14  11   10.52    1.16
  -3  14  11    7.57    1.04
  -3  14  10    2.94    1.00
   3  14 -10    3.18    0.97
  -3  14   9   -0.02    0.99
  -3  14   9   -2.54    1.26
   3  14  -9   -0.45    0.97
  -3  14   8   14.34    2.12
  -3  14   8    9.63    1.48
  -3  14   8    9.59    1.45
   3  14  -8   12.65    2.23
  -3  14   7    2.06    1.64
  -3  14   7    1.03    1.23
  -3  14   7    3.89    1.15
   3  14  -7   -0.31    1.83
  -3  14   6    7.39    2.06
   3  14  -6    3.59    2.05
  -3  14   6    5.03    1.35
  -3  14   6    5.95    1.46
  -3  14   5   17.73    2.82
  -3  14   5   17.70    2.41
   3  14  -5   20.58    3.33
   3  14  -5   14.36    3.04
  -3  14   5   14.14    1.98
  -3  14   5   12.72    2.16
  -3  14   4    3.97    1.90
   3  14  -4    6.73    2.59
  -3  14   4    4.01    1.56
   3  14  -4    0.68    2.36
  -3  14   4    4.31    1.42
  -3  14   4    3.25    1.63
  -3  14   3   12.44    2.41
   3  14  -3   12.62    2.79
  -3  14   3   14.98    2.61
   3  14  -3   15.79    3.52
  -3  14   3   11.44    1.86
  -3  14   3   13.37    2.39
   3  14  -2   26.90    3.46
  -3  14   2   32.87    3.55
  -3  14   2   27.71    3.00
   3  14  -2   39.12    4.38
[truncated: 1,146,503 more chars]
