# Supplementary material for: Dual‐Responsive Phosphorus‐Based Fluorescent Sensors: Synthesis and Selective Metal Sensing of Pyrazolyl Phosphine Oxides
Source: Angew Chem Int Ed Engl. 2025 Apr 7;64(23):e202501421. doi: 10.1002/anie.202501421 (PMC12124430; doi:10.1002/anie.202501421)
Supplement: Supplementary file 5 — Supporting Information [file ANIE-64-e202501421-s004.cif]

data_edec_127_d_gaussian
_audit_creation_date               2024-07-09
_audit_creation_method
;
Olex2 1.5
(compiled 2024.02.16 svn.r378c4104 for OlexSys, GUI svn.r6928)
;
_shelx_SHELXL_version_number       '2019/3'
_audit_contact_author_address      ?
_audit_contact_author_email        ?
_audit_contact_author_name         ''
_audit_contact_author_phone        ?
_publ_contact_author_id_orcid      ?
_publ_section_references
;
Dolomanov, O.V., Bourhis, L.J., Gildea, R.J, Howard, J.A.K. & Puschmann, H.
 (2009), J. Appl. Cryst. 42, 339-341.

Sheldrick, G.M. (2015). Acta Cryst. C71, 3-8.
;
_chemical_name_common              ?
_chemical_name_systematic          ?
_chemical_formula_moiety           'C13 H24 B N2 O P'
_chemical_formula_sum              'C13 H24 B N2 O P'
_chemical_formula_weight           266.12
_chemical_melting_point            ?
_chemical_oxdiff_formula           'C11 H10 N O'
loop_
  _atom_type_symbol
  _atom_type_description
  _atom_type_scat_dispersion_real
  _atom_type_scat_dispersion_imag
  _atom_type_scat_source
 'C' 'C' 0.0181 0.0091 'International Tables Vol C Tables 4.2.6.8 and 6.1.1.4'
 'H' 'H' 0.0000 0.0000 'International Tables Vol C Tables 4.2.6.8 and 6.1.1.4'
 'B' 'B' 0.0090 0.0039 'International Tables Vol C Tables 4.2.6.8 and 6.1.1.4'
 'N' 'N' 0.0311 0.0180 'International Tables Vol C Tables 4.2.6.8 and 6.1.1.4'
 'O' 'O' 0.0492 0.0322 'International Tables Vol C Tables 4.2.6.8 and 6.1.1.4'
 'P' 'P' 0.2955 0.4335 'International Tables Vol C Tables 4.2.6.8 and 6.1.1.4'

_shelx_space_group_comment
;
The symmetry employed for this shelxl refinement is uniquely defined
by the following loop, which should always be used as a source of
symmetry information in preference to the above space-group names.
They are only intended as comments.
;
_space_group_crystal_system        'monoclinic'
_space_group_IT_number             14
_space_group_name_H-M_alt          'P 1 21/c 1'
_space_group_name_Hall             '-P 2ybc'
loop_
  _space_group_symop_operation_xyz
 'x, y, z'
 '-x, y+1/2, -z+1/2'
 '-x, -y, -z'
 'x, -y-1/2, z-1/2'

_cell_length_a                     6.9647(2)
_cell_length_b                     12.7140(4)
_cell_length_c                     17.5702(5)
_cell_angle_alpha                  90
_cell_angle_beta                   95.093(2)
_cell_angle_gamma                  90
_cell_volume                       1549.68(8)
_cell_formula_units_Z              4
_cell_measurement_reflns_used      5642
_cell_measurement_temperature      120.01(10)
_cell_measurement_theta_max        76.6760
_cell_measurement_theta_min        4.2500
_shelx_estimated_absorpt_T_max     0.885
_shelx_estimated_absorpt_T_min     0.655
_exptl_absorpt_coefficient_mu      1.486
_exptl_absorpt_correction_T_max    1.000
_exptl_absorpt_correction_T_min    0.519
_exptl_absorpt_correction_type     gaussian
_exptl_absorpt_process_details
;
CrysAlisPro 1.171.42.81a (Rigaku Oxford Diffraction, 2023)
Numerical absorption correction based on gaussian integration over
a multifaceted crystal model
Empirical absorption correction using spherical harmonics,
implemented in SCALE3 ABSPACK scaling algorithm.
;
_exptl_absorpt_special_details     ?
_exptl_crystal_colour              red
_exptl_crystal_colour_lustre       .
_exptl_crystal_colour_modifier     .
_exptl_crystal_colour_primary      red
_exptl_crystal_density_diffrn      1.141
_exptl_crystal_density_meas        ?
_exptl_crystal_density_method      ?
_exptl_crystal_description         plate
_exptl_crystal_F_000               576
loop_
  _exptl_crystal_face_index_h
  _exptl_crystal_face_index_k
  _exptl_crystal_face_index_l
  _exptl_crystal_face_perp_dist
 -4 0 -6 0.0699
 -4 0 -4 0.0572
 -3 1 10 0.1345
 3 -1 -9 0.1428
 -1 -1 -11 0.1383
 -1 8 -2 0.0360
 -4 -3 -1 0.0892
 1 -8 1 0.0379
 -1 -8 0 0.0382
 4 -1 4 0.0544
 1 -8 -2 0.0632
 -1 -7 -3 0.0517
 0 8 3 0.0589
 0 1 11 0.1401
 1 8 -1 0.0552

_exptl_crystal_preparation        
 'Slow evaporation of a CDCl3 solution directly from a round-bottomed flask.'
_exptl_crystal_size_max            0.311
_exptl_crystal_size_mid            0.132
_exptl_crystal_size_min            0.084
loop_
  _exptl_oxdiff_crystal_face_indexfrac_h
  _exptl_oxdiff_crystal_face_indexfrac_k
  _exptl_oxdiff_crystal_face_indexfrac_l
  _exptl_oxdiff_crystal_face_x
  _exptl_oxdiff_crystal_face_y
  _exptl_oxdiff_crystal_face_z
 -3.7295 0.3004 -5.5718 0.2839 0.2411 -0.9280
 -4.0041 0.4684 -4.3395 0.1964 0.1662 -0.9663
 -2.5533 1.4091 9.7427 -0.7003 -0.5996 -0.3874
 3.1412 -1.4358 -8.6316 0.6402 0.5484 0.5379
 -0.7434 -0.8160 -10.9779 0.7078 0.6046 -0.3655
 -0.8038 7.9818 -1.8928 -0.6187 0.7229 -0.3077
 -4.1967 -2.8366 -0.6832 0.2846 -0.3345 -0.8984
 0.8301 -8.0844 0.7498 0.6943 -0.6575 0.2926
 -0.9484 -8.0689 0.1622 0.7214 -0.6839 -0.1084
 4.0684 -0.7302 3.9418 -0.1494 -0.1594 0.9759
 1.4826 -7.6495 -2.3923 0.8387 -0.4000 0.3695
 -1.3949 -7.3459 -3.4838 0.8655 -0.4117 -0.2853
 -0.0325 7.9345 3.1150 -0.9021 0.4296 -0.0414
 0.0895 0.9798 11.2530 -0.7406 -0.6329 0.2257
 0.8361 8.0624 -1.4116 -0.6488 0.7586 0.0597

_exptl_transmission_factor_max     ?
_exptl_transmission_factor_min     ?
_diffrn_reflns_av_R_equivalents    0.0493
_diffrn_reflns_av_unetI/netI       0.0367
_diffrn_reflns_Laue_measured_fraction_full  1.000
_diffrn_reflns_Laue_measured_fraction_max  0.989
_diffrn_reflns_limit_h_max         8
_diffrn_reflns_limit_h_min         -6
_diffrn_reflns_limit_k_max         15
_diffrn_reflns_limit_k_min         -15
_diffrn_reflns_limit_l_max         22
_diffrn_reflns_limit_l_min         -22
_diffrn_reflns_number              16058
_diffrn_reflns_point_group_measured_fraction_full  1.000
_diffrn_reflns_point_group_measured_fraction_max  0.989
_diffrn_reflns_theta_full          67.684
_diffrn_reflns_theta_max           76.926
_diffrn_reflns_theta_min           4.298
_diffrn_ambient_environment        N~2~
_diffrn_ambient_temperature        120.01(10)
_diffrn_detector                   'CCD plate'
_diffrn_detector_area_resol_mean   10.3537
_diffrn_detector_type              Atlas
_diffrn_measured_fraction_theta_full  1.000
_diffrn_measured_fraction_theta_max  0.989
_diffrn_measurement_details
;
List of Runs (angles in degrees, time in seconds):

  # Type    Start    End  Width  t~exp~   \w     \q     \k     \f   Frames
--------------------------------------------------------------------------
  1  \w   -115.00 -61.00   1.00    1.00    --  -41.27-150.00 -63.00   54
  2  \w    -85.00  -3.00   1.00    1.00    --  -41.27 122.00 179.00   82
  3  \w     25.00  93.00   1.00    1.00    --   41.27-122.00  98.00   68
  4  \w     99.00 178.00   1.00    3.50    --  112.00 122.00 179.00   79
  5  \w     39.00 130.00   1.00    3.50    --  112.00-150.00 -63.00   91
  6  \w     82.00 166.00   1.00    3.50    --  112.00 150.00 -18.00   84
  7  \w     40.00 111.00   1.00    3.50    --  112.00-122.00  98.00   71
  8  \w   -116.00 -17.00   1.00    1.00    --  -41.27 -38.00   0.00   99
  9  \w   -113.00 -13.00   1.00    1.00    --  -41.27 -57.00 -90.00  100
 10  \w     39.00 114.00   1.00    1.00    --   41.27-150.00 -63.00   75
 11  \w     40.00 141.00   1.00    3.50    --  112.00 -61.00  60.00  101
 12  \w     39.00 109.00   1.00    3.50    --  112.00-111.00-180.00   70
 13  \w     36.00 140.00   1.00    3.50    --  112.00 -30.00 -90.00  104
 14  \w     39.00 109.00   1.00    3.50    --  112.00-111.00  30.00   70
 15  \w     86.00 178.00   1.00    3.50    --  112.00  45.00-180.00   92
 16  \w     39.00 109.00   1.00    3.50    --  112.00-111.00-150.00   70
 17  \w     39.00 109.00   1.00    3.50    --  112.00-111.00 -30.00   70
 18  \w     83.00 178.00   1.00    3.50    --  112.00  61.00 -90.00   95
 19  \w   -113.00 -13.00   1.00    1.00    --  -41.27 -57.00-180.00  100
 20  \w   -113.00 -13.00   1.00    1.00    --  -41.27 -57.00 120.00  100
 21  \w    -66.00 -21.00   1.00    1.00    --  -41.27  38.00-180.00   45
 22  \w    -33.00  66.00   1.00    1.00    --   41.27 -38.00 -90.00   99
;
_diffrn_measurement_device         'four-circle diffractometer'
_diffrn_measurement_device_type    'SuperNova, Dual, Cu at home/near, Atlas'
_diffrn_measurement_method         '\w scans'
_diffrn_orient_matrix_type        
 'CrysAlisPro convention (1999,Acta A55,543-557)'
_diffrn_orient_matrix_UB_11        0.0030810000
_diffrn_orient_matrix_UB_12        -0.0909354000
_diffrn_orient_matrix_UB_13        -0.0579205000
_diffrn_orient_matrix_UB_21        0.0364994000
_diffrn_orient_matrix_UB_22        0.0791994000
_diffrn_orient_matrix_UB_23        -0.0634302000
_diffrn_orient_matrix_UB_31        0.2189742000
_diffrn_orient_matrix_UB_32        -0.0119133000
_diffrn_orient_matrix_UB_33        0.0193489000
_diffrn_radiation_monochromator    mirror
_diffrn_radiation_probe            x-ray
_diffrn_radiation_type             'Cu K\a'
_diffrn_radiation_wavelength       1.54184
_diffrn_source                     'micro-focus sealed X-ray tube'
_diffrn_source_type                'SuperNova (Cu) X-ray Source'
_reflns_Friedel_coverage           0.000
_reflns_Friedel_fraction_full      .
_reflns_Friedel_fraction_max       .
_reflns_number_gt                  2648
_reflns_number_total               3235
_reflns_special_details
;
 Reflections were merged by SHELXL according to the crystal
 class for the calculation of statistics and refinement.
 
 _reflns_Friedel_fraction is defined as the number of unique
 Friedel pairs measured divided by the number that would be
 possible theoretically, ignoring centric projections and
 systematic absences.
;
_reflns_threshold_expression       'I > 2\s(I)'
_computing_cell_refinement         'CrysAlisPro 1.171.42.81a (Rigaku OD, 2023)'
_computing_data_collection         'CrysAlisPro 1.171.42.81a (Rigaku OD, 2023)'
_computing_data_reduction          'CrysAlisPro 1.171.42.81a (Rigaku OD, 2023)'
_computing_molecular_graphics      'Olex2 1.5 (Dolomanov et al., 2009)'
_computing_publication_material    'Olex2 1.5 (Dolomanov et al., 2009)'
_computing_structure_refinement    'SHELXL 2019/3 (Sheldrick, 2015)'
_computing_structure_solution      'SHELXT 2014/5 (Sheldrick, 2014)'
_refine_diff_density_max           0.294
_refine_diff_density_min           -0.338
_refine_diff_density_rms           0.051
_refine_ls_extinction_coef         .
_refine_ls_extinction_method       none
_refine_ls_goodness_of_fit_ref     1.038
_refine_ls_hydrogen_treatment      mixed
_refine_ls_matrix_type             full
_refine_ls_number_parameters       180
_refine_ls_number_reflns           3235
_refine_ls_number_restraints       0
_refine_ls_R_factor_all            0.0535
_refine_ls_R_factor_gt             0.0399
_refine_ls_restrained_S_all        1.038
_refine_ls_shift/su_max            0.000
_refine_ls_shift/su_mean           0.000
_refine_ls_structure_factor_coef   Fsqd
_refine_ls_weighting_details      
 'w=1/[\s^2^(Fo^2^)+(0.0506P)^2^+0.5565P] where P=(Fo^2^+2Fc^2^)/3'
_refine_ls_weighting_scheme        calc
_refine_ls_wR_factor_gt            0.0967
_refine_ls_wR_factor_ref           0.1071
_refine_special_details            ?
_olex2_refinement_description
;
1.a Ternary CH refined with riding coordinates:
 C11(H11), C8(H8)
1.b Aromatic/amide H refined with riding coordinates:
 C2(H2), C6(H6), C3(H3), C5(H5)
1.c Idealised Me refined as rotating group:
 C7(H7A,H7B,H7C), C12(H12A,H12B,H12C), C13(H13A,H13B,H13C), C10(H10A,H10B,
 H10C), C9(H9A,H9B,H9C)
;
_atom_sites_solution_hydrogens     mixed
_atom_sites_solution_primary       dual
_atom_sites_solution_secondary     ?
loop_
  _atom_site_label
  _atom_site_type_symbol
  _atom_site_fract_x
  _atom_site_fract_y
  _atom_site_fract_z
  _atom_site_U_iso_or_equiv
  _atom_site_adp_type
  _atom_site_occupancy
  _atom_site_site_symmetry_order
  _atom_site_calc_flag
  _atom_site_refinement_flags_posn
  _atom_site_refinement_flags_adp
  _atom_site_refinement_flags_occupancy
  _atom_site_disorder_assembly
  _atom_site_disorder_group
 P1 P 0.36626(5) 0.53902(3) 0.83805(2) 0.01919(12) Uani 1 1 d . . . . .
 O1 O 0.23532(17) 0.40141(11) 0.39655(7) 0.0275(3) Uani 1 1 d . . . . .
 N1 N 0.29234(19) 0.55768(12) 0.69316(8) 0.0212(3) Uani 1 1 d . . . . .
 N2 N 0.3421(2) 0.49279(12) 0.74471(8) 0.0236(3) Uani 1 1 d . . . . .
 C1 C 0.2779(2) 0.51419(13) 0.61791(9) 0.0187(3) Uani 1 1 d . . . . .
 C4 C 0.2476(2) 0.44459(14) 0.46791(9) 0.0214(3) Uani 1 1 d . . . . .
 C2 C 0.2424(2) 0.58532(13) 0.55814(9) 0.0207(3) Uani 1 1 d . . . . .
 H2 H 0.227450 0.657889 0.569058 0.025 Uiso 1 1 calc R U . . .
 C6 C 0.2952(2) 0.40683(13) 0.60254(9) 0.0209(3) Uani 1 1 d . . . . .
 H6 H 0.317312 0.358005 0.643309 0.025 Uiso 1 1 calc R U . . .
 C3 C 0.2287(2) 0.55143(14) 0.48258(9) 0.0207(3) Uani 1 1 d . . . . .
 H3 H 0.206732 0.600268 0.441814 0.025 Uiso 1 1 calc R U . . .
 C5 C 0.2800(2) 0.37232(14) 0.52792(10) 0.0224(3) Uani 1 1 d . . . . .
 H5 H 0.291460 0.299486 0.517127 0.027 Uiso 1 1 calc R U . . .
 C11 C 0.3249(2) 0.41509(14) 0.88671(10) 0.0242(4) Uani 1 1 d . . . . .
 H11 H 0.335612 0.429398 0.942894 0.029 Uiso 1 1 calc R U . . .
 C8 C 0.1644(2) 0.62681(14) 0.85281(10) 0.0248(4) Uani 1 1 d . . . . .
 H8 H 0.043630 0.593656 0.828772 0.030 Uiso 1 1 calc R U . . .
 C7 C 0.2120(2) 0.47040(16) 0.33246(9) 0.0282(4) Uani 1 1 d . . . . .
 H7A H 0.212361 0.429438 0.285224 0.042 Uiso 1 1 calc R U . . .
 H7B H 0.318254 0.521165 0.335235 0.042 Uiso 1 1 calc R U . . .
 H7C H 0.089274 0.508036 0.332849 0.042 Uiso 1 1 calc R U . . .
 C12 C 0.4813(3) 0.33484(15) 0.87125(12) 0.0316(4) Uani 1 1 d . . . . .
 H12A H 0.473862 0.319062 0.816468 0.047 Uiso 1 1 calc R U . . .
 H12B H 0.461534 0.270106 0.899804 0.047 Uiso 1 1 calc R U . . .
 H12C H 0.608540 0.364088 0.887592 0.047 Uiso 1 1 calc R U . . .
 C13 C 0.1232(3) 0.37034(16) 0.86459(12) 0.0342(4) Uani 1 1 d . . . . .
 H13A H 0.025732 0.420802 0.878413 0.051 Uiso 1 1 calc R U . . .
 H13B H 0.107685 0.304044 0.891827 0.051 Uiso 1 1 calc R U . . .
 H13C H 0.107179 0.357589 0.809379 0.051 Uiso 1 1 calc R U . . .
 C10 C 0.1432(3) 0.64018(18) 0.93836(11) 0.0346(4) Uani 1 1 d . . . . .
 H10A H 0.119464 0.571461 0.960984 0.052 Uiso 1 1 calc R U . . .
 H10B H 0.034760 0.687233 0.945377 0.052 Uiso 1 1 calc R U . . .
 H10C H 0.261955 0.670386 0.963410 0.052 Uiso 1 1 calc R U . . .
 C9 C 0.1881(3) 0.73416(16) 0.81494(12) 0.0367(5) Uani 1 1 d . . . . .
 H9A H 0.305077 0.768435 0.838068 0.055 Uiso 1 1 calc R U . . .
 H9B H 0.075899 0.778277 0.822415 0.055 Uiso 1 1 calc R U . . .
 H9C H 0.198372 0.724361 0.760125 0.055 Uiso 1 1 calc R U . . .
 B1 B 0.6161(3) 0.59948(18) 0.86419(12) 0.0281(4) Uani 1 1 d . . . . .
 H1A H 0.632(3) 0.667(2) 0.8249(14) 0.043(7) Uiso 1 1 d . . . . .
 H1B H 0.720(4) 0.534(2) 0.8566(15) 0.053(8) Uiso 1 1 d . . . . .
 H1C H 0.603(4) 0.621(2) 0.9242(15) 0.048(7) Uiso 1 1 d . . . . .

loop_
  _atom_site_aniso_label
  _atom_site_aniso_U_11
  _atom_site_aniso_U_22
  _atom_site_aniso_U_33
  _atom_site_aniso_U_23
  _atom_site_aniso_U_13
  _atom_site_aniso_U_12
 P1 0.0180(2) 0.0213(2) 0.0181(2) -0.00049(15) 0.00074(13) 0.00004(15)
 O1 0.0316(6) 0.0308(7) 0.0200(6) -0.0059(5) 0.0018(5) 0.0017(5)
 N1 0.0213(6) 0.0232(7) 0.0189(7) -0.0006(5) 0.0013(5) -0.0012(5)
 N2 0.0282(7) 0.0224(7) 0.0199(7) -0.0005(6) 0.0007(5) 0.0016(6)
 C1 0.0154(7) 0.0214(8) 0.0192(7) -0.0007(6) 0.0016(5) 0.0009(6)
 C4 0.0159(7) 0.0278(9) 0.0207(8) -0.0047(7) 0.0028(6) -0.0007(6)
 C2 0.0218(8) 0.0179(8) 0.0223(8) -0.0004(6) 0.0020(6) -0.0019(6)
 C6 0.0187(7) 0.0201(8) 0.0239(8) 0.0014(6) 0.0018(6) 0.0014(6)
 C3 0.0179(7) 0.0230(8) 0.0212(8) 0.0022(6) 0.0010(6) -0.0014(6)
 C5 0.0225(7) 0.0188(8) 0.0260(8) -0.0042(7) 0.0024(6) 0.0021(6)
 C11 0.0241(8) 0.0255(9) 0.0229(8) 0.0036(7) 0.0019(6) -0.0006(7)
 C8 0.0213(8) 0.0280(9) 0.0248(8) -0.0037(7) 0.0000(6) 0.0039(7)
 C7 0.0254(8) 0.0412(11) 0.0181(8) -0.0015(7) 0.0019(6) -0.0011(7)
 C12 0.0279(9) 0.0258(9) 0.0409(10) 0.0087(8) 0.0011(7) 0.0039(7)
 C13 0.0250(9) 0.0295(10) 0.0482(11) 0.0070(9) 0.0039(8) -0.0039(7)
 C10 0.0362(10) 0.0407(12) 0.0280(9) -0.0038(8) 0.0091(7) 0.0076(8)
 C9 0.0478(12) 0.0284(11) 0.0345(10) 0.0006(8) 0.0070(8) 0.0136(9)
 B1 0.0218(9) 0.0323(11) 0.0302(10) -0.0031(9) 0.0013(7) -0.0048(8)

_geom_special_details
;
 All esds (except the esd in the dihedral angle between two l.s. planes)
 are estimated using the full covariance matrix.  The cell esds are taken
 into account individually in the estimation of esds in distances, angles
 and torsion angles; correlations between esds in cell parameters are only
 used when they are defined by crystal symmetry.  An approximate (isotropic)
 treatment of cell esds is used for estimating esds involving l.s. planes.
;
loop_
  _geom_bond_atom_site_label_1
  _geom_bond_atom_site_label_2
  _geom_bond_distance
  _geom_bond_site_symmetry_2
  _geom_bond_publ_flag
 P1 N2 1.7362(14) . ?
 P1 C11 1.8276(18) . ?
 P1 C8 1.8317(17) . ?
 P1 B1 1.921(2) . ?
 O1 C4 1.3644(19) . ?
 O1 C7 1.425(2) . ?
 N1 N2 1.251(2) . ?
 N1 C1 1.428(2) . ?
 C1 C2 1.391(2) . ?
 C1 C6 1.399(2) . ?
 C4 C3 1.391(2) . ?
 C4 C5 1.402(2) . ?
 C2 H2 0.9500 . ?
 C2 C3 1.391(2) . ?
 C6 H6 0.9500 . ?
 C6 C5 1.378(2) . ?
 C3 H3 0.9500 . ?
 C5 H5 0.9500 . ?
 C11 H11 1.0000 . ?
 C11 C12 1.534(2) . ?
 C11 C13 1.534(2) . ?
 C8 H8 1.0000 . ?
 C8 C10 1.533(2) . ?
 C8 C9 1.534(3) . ?
 C7 H7A 0.9800 . ?
 C7 H7B 0.9800 . ?
 C7 H7C 0.9800 . ?
 C12 H12A 0.9800 . ?
 C12 H12B 0.9800 . ?
 C12 H12C 0.9800 . ?
 C13 H13A 0.9800 . ?
 C13 H13B 0.9800 . ?
 C13 H13C 0.9800 . ?
 C10 H10A 0.9800 . ?
 C10 H10B 0.9800 . ?
 C10 H10C 0.9800 . ?
 C9 H9A 0.9800 . ?
 C9 H9B 0.9800 . ?
 C9 H9C 0.9800 . ?
 B1 H1A 1.11(2) . ?
 B1 H1B 1.12(3) . ?
 B1 H1C 1.10(3) . ?

loop_
  _geom_angle_atom_site_label_1
  _geom_angle_atom_site_label_2
  _geom_angle_atom_site_label_3
  _geom_angle
  _geom_angle_site_symmetry_1
  _geom_angle_site_symmetry_3
  _geom_angle_publ_flag
 N2 P1 C11 98.28(8) . . ?
 N2 P1 C8 109.19(7) . . ?
 N2 P1 B1 111.80(8) . . ?
 C11 P1 C8 107.71(8) . . ?
 C11 P1 B1 114.22(9) . . ?
 C8 P1 B1 114.39(9) . . ?
 C4 O1 C7 118.15(14) . . ?
 N2 N1 C1 114.02(14) . . ?
 N1 N2 P1 117.26(12) . . ?
 C2 C1 N1 116.12(15) . . ?
 C2 C1 C6 120.08(15) . . ?
 C6 C1 N1 123.80(15) . . ?
 O1 C4 C3 124.33(16) . . ?
 O1 C4 C5 114.85(15) . . ?
 C3 C4 C5 120.82(15) . . ?
 C1 C2 H2 119.6 . . ?
 C3 C2 C1 120.77(16) . . ?
 C3 C2 H2 119.6 . . ?
 C1 C6 H6 120.2 . . ?
 C5 C6 C1 119.59(16) . . ?
 C5 C6 H6 120.2 . . ?
 C4 C3 H3 120.7 . . ?
 C2 C3 C4 118.67(15) . . ?
 C2 C3 H3 120.7 . . ?
 C4 C5 H5 120.0 . . ?
 C6 C5 C4 120.05(16) . . ?
 C6 C5 H5 120.0 . . ?
 P1 C11 H11 107.7 . . ?
 C12 C11 P1 110.28(12) . . ?
 C12 C11 H11 107.7 . . ?
 C13 C11 P1 112.34(12) . . ?
 C13 C11 H11 107.7 . . ?
 C13 C11 C12 110.94(16) . . ?
 P1 C8 H8 108.1 . . ?
 C10 C8 P1 110.38(12) . . ?
 C10 C8 H8 108.1 . . ?
 C10 C8 C9 110.50(16) . . ?
 C9 C8 P1 111.55(12) . . ?
 C9 C8 H8 108.1 . . ?
 O1 C7 H7A 109.5 . . ?
 O1 C7 H7B 109.5 . . ?
 O1 C7 H7C 109.5 . . ?
 H7A C7 H7B 109.5 . . ?
 H7A C7 H7C 109.5 . . ?
 H7B C7 H7C 109.5 . . ?
 C11 C12 H12A 109.5 . . ?
 C11 C12 H12B 109.5 . . ?
 C11 C12 H12C 109.5 . . ?
 H12A C12 H12B 109.5 . . ?
 H12A C12 H12C 109.5 . . ?
 H12B C12 H12C 109.5 . . ?
 C11 C13 H13A 109.5 . . ?
 C11 C13 H13B 109.5 . . ?
 C11 C13 H13C 109.5 . . ?
 H13A C13 H13B 109.5 . . ?
 H13A C13 H13C 109.5 . . ?
 H13B C13 H13C 109.5 . . ?
 C8 C10 H10A 109.5 . . ?
 C8 C10 H10B 109.5 . . ?
 C8 C10 H10C 109.5 . . ?
 H10A C10 H10B 109.5 . . ?
 H10A C10 H10C 109.5 . . ?
 H10B C10 H10C 109.5 . . ?
 C8 C9 H9A 109.5 . . ?
 C8 C9 H9B 109.5 . . ?
 C8 C9 H9C 109.5 . . ?
 H9A C9 H9B 109.5 . . ?
 H9A C9 H9C 109.5 . . ?
 H9B C9 H9C 109.5 . . ?
 P1 B1 H1A 107.3(12) . . ?
 P1 B1 H1B 104.8(14) . . ?
 P1 B1 H1C 100.2(13) . . ?
 H1A B1 H1B 113.4(18) . . ?
 H1A B1 H1C 115.1(18) . . ?
 H1B B1 H1C 114.2(18) . . ?

loop_
  _geom_torsion_atom_site_label_1
  _geom_torsion_atom_site_label_2
  _geom_torsion_atom_site_label_3
  _geom_torsion_atom_site_label_4
  _geom_torsion
  _geom_torsion_site_symmetry_1
  _geom_torsion_site_symmetry_2
  _geom_torsion_site_symmetry_3
  _geom_torsion_site_symmetry_4
  _geom_torsion_publ_flag
 O1 C4 C3 C2 179.41(14) . . . . ?
 O1 C4 C5 C6 179.93(14) . . . . ?
 N1 C1 C2 C3 179.04(14) . . . . ?
 N1 C1 C6 C5 -179.72(14) . . . . ?
 N2 P1 C11 C12 62.31(13) . . . . ?
 N2 P1 C11 C13 -62.00(14) . . . . ?
 N2 P1 C8 C10 161.53(13) . . . . ?
 N2 P1 C8 C9 -75.22(14) . . . . ?
 N2 N1 C1 C2 -173.65(14) . . . . ?
 N2 N1 C1 C6 7.1(2) . . . . ?
 C1 N1 N2 P1 179.23(10) . . . . ?
 C1 C2 C3 C4 1.1(2) . . . . ?
 C1 C6 C5 C4 0.1(2) . . . . ?
 C2 C1 C6 C5 1.0(2) . . . . ?
 C6 C1 C2 C3 -1.7(2) . . . . ?
 C3 C4 C5 C6 -0.6(2) . . . . ?
 C5 C4 C3 C2 0.0(2) . . . . ?
 C11 P1 N2 N1 154.85(13) . . . . ?
 C11 P1 C8 C10 55.80(15) . . . . ?
 C11 P1 C8 C9 179.05(13) . . . . ?
 C8 P1 N2 N1 42.75(15) . . . . ?
 C8 P1 C11 C12 175.58(12) . . . . ?
 C8 P1 C11 C13 51.27(15) . . . . ?
 C7 O1 C4 C3 3.6(2) . . . . ?
 C7 O1 C4 C5 -176.97(13) . . . . ?
 B1 P1 N2 N1 -84.84(15) . . . . ?
 B1 P1 C11 C12 -56.17(15) . . . . ?
 B1 P1 C11 C13 179.52(13) . . . . ?
 B1 P1 C8 C10 -72.35(16) . . . . ?
 B1 P1 C8 C9 50.90(16) . . . . ?

_shelx_res_file
;
TITL edec_127_d_gaussian_a.res in P2(1)/c
    edec_127_d_gaussian.res
    created by SHELXL-2019/3 at 17:24:31 on 08-Jul-2024
REM Old TITL EDEC_127_D_gaussian in P2(1)/c
REM SHELXT solution in P2(1)/c
REM R1 0.119, Rweak 0.110, Alpha 0.016, Orientation as input
REM Formula found by SHELXT: C14 N2 O Cl
CELL 1.54184 6.9647 12.714 17.5702 90 95.093 90
ZERR 4 0.0002 0.0004 0.0005 0 0.002 0
LATT 1
SYMM -X,0.5+Y,0.5-Z
SFAC C H B N O P
UNIT 52 96 4 8 4 4

L.S. 20 0 0
PLAN  20
SIZE 0.084 0.132 0.311
TEMP -153
CONF
list 4
MORE -1
BOND $H
fmap 2 53
acta
REM <olex2.extras>
REM <HklSrc "%.\\EDEC_127_D_gaussian.hkl">
REM </olex2.extras>

WGHT    0.050600    0.556500
FVAR       0.53643
P1    6    0.366262    0.539017    0.838051    11.00000    0.01802    0.02127 =
         0.01812   -0.00049    0.00074    0.00004
O1    5    0.235319    0.401407    0.396550    11.00000    0.03159    0.03077 =
         0.01996   -0.00587    0.00178    0.00174
N1    4    0.292337    0.557682    0.693157    11.00000    0.02126    0.02324 =
         0.01893   -0.00064    0.00125   -0.00118
N2    4    0.342057    0.492792    0.744711    11.00000    0.02820    0.02241 =
         0.01990   -0.00054    0.00067    0.00164
C1    1    0.277923    0.514191    0.617909    11.00000    0.01540    0.02138 =
         0.01919   -0.00069    0.00159    0.00091
C4    1    0.247603    0.444592    0.467908    11.00000    0.01592    0.02782 =
         0.02073   -0.00468    0.00279   -0.00075
C2    1    0.242438    0.585321    0.558137    11.00000    0.02182    0.01785 =
         0.02232   -0.00040    0.00205   -0.00189
AFIX  43
H2    2    0.227450    0.657889    0.569058    11.00000   -1.20000
AFIX   0
C6    1    0.295212    0.406829    0.602542    11.00000    0.01875    0.02012 =
         0.02387    0.00138    0.00180    0.00144
AFIX  43
H6    2    0.317312    0.358005    0.643309    11.00000   -1.20000
AFIX   0
C3    1    0.228651    0.551431    0.482581    11.00000    0.01795    0.02299 =
         0.02117    0.00216    0.00103   -0.00142
AFIX  43
H3    2    0.206732    0.600268    0.441814    11.00000   -1.20000
AFIX   0
C5    1    0.279993    0.372319    0.527918    11.00000    0.02250    0.01876 =
         0.02598   -0.00416    0.00245    0.00210
AFIX  43
H5    2    0.291460    0.299486    0.517127    11.00000   -1.20000
AFIX   0
C11   1    0.324921    0.415091    0.886712    11.00000    0.02414    0.02547 =
         0.02291    0.00356    0.00186   -0.00060
AFIX  13
H11   2    0.335612    0.429398    0.942894    11.00000   -1.20000
AFIX   0
C8    1    0.164358    0.626806    0.852812    11.00000    0.02130    0.02796 =
         0.02475   -0.00367    0.00001    0.00390
AFIX  13
H8    2    0.043630    0.593656    0.828772    11.00000   -1.20000
AFIX   0
C7    1    0.211979    0.470400    0.332459    11.00000    0.02538    0.04119 =
         0.01811   -0.00153    0.00193   -0.00114
AFIX 137
H7A   2    0.212361    0.429438    0.285224    11.00000   -1.50000
H7B   2    0.318254    0.521165    0.335235    11.00000   -1.50000
H7C   2    0.089274    0.508036    0.332849    11.00000   -1.50000
AFIX   0
C12   1    0.481344    0.334838    0.871247    11.00000    0.02789    0.02577 =
         0.04090    0.00866    0.00107    0.00394
AFIX 137
H12A  2    0.473862    0.319062    0.816468    11.00000   -1.50000
H12B  2    0.461534    0.270106    0.899804    11.00000   -1.50000
H12C  2    0.608540    0.364088    0.887592    11.00000   -1.50000
AFIX   0
C13   1    0.123170    0.370343    0.864586    11.00000    0.02505    0.02946 =
         0.04824    0.00699    0.00389   -0.00391
AFIX 137
H13A  2    0.025732    0.420802    0.878413    11.00000   -1.50000
H13B  2    0.107685    0.304044    0.891827    11.00000   -1.50000
H13C  2    0.107179    0.357589    0.809379    11.00000   -1.50000
AFIX   0
C10   1    0.143230    0.640177    0.938357    11.00000    0.03617    0.04075 =
         0.02802   -0.00378    0.00913    0.00759
AFIX 137
H10A  2    0.119464    0.571461    0.960984    11.00000   -1.50000
H10B  2    0.034760    0.687233    0.945377    11.00000   -1.50000
H10C  2    0.261955    0.670386    0.963410    11.00000   -1.50000
AFIX   0
C9    1    0.188067    0.734161    0.814936    11.00000    0.04781    0.02845 =
         0.03451    0.00059    0.00703    0.01358
AFIX 137
H9A   2    0.305077    0.768435    0.838068    11.00000   -1.50000
H9B   2    0.075899    0.778277    0.822415    11.00000   -1.50000
H9C   2    0.198372    0.724361    0.760125    11.00000   -1.50000
AFIX   0
B1    3    0.616143    0.599484    0.864188    11.00000    0.02176    0.03231 =
         0.03016   -0.00307    0.00131   -0.00480
H1A   2    0.631884    0.666714    0.824950    11.00000    0.04293
H1B   2    0.719902    0.534173    0.856580    11.00000    0.05282
H1C   2    0.602844    0.620999    0.924175    11.00000    0.04813
HKLF 4


REM  edec_127_d_gaussian_a.res in P2(1)/c
REM wR2 = 0.1071, GooF = S = 1.038, Restrained GooF = 1.038 for all data
REM R1 = 0.0399 for 2648 Fo > 4sig(Fo) and 0.0535 for all 3235 data
REM 180 parameters refined using 0 restraints

END

WGHT      0.0502      0.5613

REM Highest difference peak  0.294,  deepest hole -0.338,  1-sigma level  0.051
Q1    1   0.5118  0.5854  0.8603  11.00000  0.05    0.29
Q2    1   0.3457  0.4669  0.8624  11.00000  0.05    0.25
Q3    1   0.2288  0.5017  0.4771  11.00000  0.05    0.23
Q4    1   0.2311  0.4031  0.5004  11.00000  0.05    0.21
Q5    1   0.2457  0.5907  0.8427  11.00000  0.05    0.20
Q6    1   0.2752  0.5404  0.6011  11.00000  0.05    0.20
Q7    1   0.2789  0.4593  0.6080  11.00000  0.05    0.20
Q8    1   0.1127  0.4619  0.5181  11.00000  0.05    0.19
Q9    1   0.4171  0.3826  0.8838  11.00000  0.05    0.19
Q10   1   0.2498  0.5605  0.5188  11.00000  0.05    0.19
Q11   1   0.3472  0.4197  0.7409  11.00000  0.05    0.17
Q12   1   0.0229  0.5509  0.8232  11.00000  0.05    0.16
Q13   1   0.6158  0.6756  0.9348  11.00000  0.05    0.16
Q14   1   0.2266  0.4030  0.8793  11.00000  0.05    0.16
Q15   1   0.4803  0.4796  0.8768  11.00000  0.05    0.16
Q16   1   0.2995  0.5374  0.6532  11.00000  0.05    0.16
Q17   1   0.3720  0.3808  0.8447  11.00000  0.05    0.16
Q18   1   0.1421  0.2795  0.8574  11.00000  0.05    0.15
Q19   1   0.2474  0.3934  0.5634  11.00000  0.05    0.15
Q20   1   0.6031  0.3422  0.8621  11.00000  0.05    0.15
;
_shelx_res_checksum                15445
_shelx_hkl_file
;
   0   0  -2    5.33    1.31
   0   0   2    4.21    1.09
   0   0   3    0.47    1.56
   0   0  -3    0.41    1.80
   0   0  -3    0.06    1.86
   0   0  -4 4410.69   44.14
   0   0  -4 4326.30   46.83
   0   0  -5    2.45    2.85
   0   0   5   -3.34    2.29
   0   0  -5   -1.51    2.77
   0   0   6  947.08   23.23
   0   0  -6 1005.49   26.51
   0   0  -6  997.36   28.47
   0   0  -7   -0.02    3.86
   0   0   7    1.89    2.66
   0   0  -7    3.07    4.05
   0   0  -8   71.64   10.16
   0   0  -8   78.03   10.21
   0   0   8   77.09    8.34
   0   0   9    0.73    3.14
   0   0  -9    1.94    4.56
   0   0  -9   -0.91    5.61
   0   0 -10  237.58   20.20
   0   0  10  249.42   16.12
   0   0 -10  275.14   19.67
   0   0 -11    2.08    3.78
   0   0 -11    2.35    5.39
   0   0  11    3.47    2.12
   0   0  12   27.52    9.46
   0   0 -12   32.00    9.38
   0   0  12   29.24    6.14
   0   0  13    3.84    4.63
   0   0 -13   -6.51    6.72
   0   0 -14  326.23   14.95
   0   0 -14  340.92   29.31
   0   0  15    4.33    5.08
   0   0 -15   -0.18    1.52
   0   0 -16    4.95    2.35
   0   0 -17   -5.46    2.41
   0   0  17   -1.32    3.06
   0   0 -18   49.08    5.59
   0   0  18   49.22    6.32
   0   0  18   49.35    6.70
   0   0  19   -0.49    2.86
   0   0  19    3.65    3.50
   0   0  20   -3.05    2.78
   0   0  20    0.32    2.68
   0   0  21   -1.07    1.76
   0   0  21    1.58    1.91
   0   0  22  188.19    6.19
   0   0  22  188.23    6.34
   0   1   0    0.21    0.59
   0  -1  -1  488.86    8.67
   0  -1  -1  487.70   10.69
   0  -1   1  486.62    9.35
   0   1  -1  465.31    9.00
   0   1   1  476.29    9.17
   0  -1  -2    5.98    1.88
   0  -1   2    2.24    1.41
   0   1  -2    3.49    1.52
   0   1   2    2.22    1.24
   0  -1  -2    1.02    1.31
   0   1  -2    2.41    1.21
   0  -1  -3 2137.55   26.81
   0   1  -3 1953.70   24.96
   0  -1  -3 2034.64   30.13
   0  -1   3 1973.04   26.60
   0   1   3 2034.68   25.45
   0   1  -3 2074.00   27.36
   0  -1  -4   92.92    7.65
   0   1   4   90.18    6.40
   0  -1  -4   78.36    6.48
   0   1  -4   90.34    7.10
   0  -1  -5  223.71   12.97
   0  -1   5  226.32   10.46
   0  -1  -5  213.50   11.08
   0   1   5  215.64   10.56
   0   1  -5  228.32   12.18
   0  -1  -6  484.69   20.39
   0  -1   6  457.89   16.34
   0   1   6  451.76   16.31
   0  -1  -6  456.74   17.31
   0   1  -6  476.80   19.18
   0  -1  -7  820.19   25.32
   0   1  -7  847.64   27.90
   0   1   7  792.77   23.52
   0  -1   7  804.59   23.34
   0  -1  -7  803.12   28.71
   0   1  -7  814.23   28.92
   0   1  -8  489.19   23.06
   0  -1   8  470.41   19.53
   0   1   8  479.62   19.78
   0   1  -8  516.28   25.03
   0  -1  -8  457.03   23.69
   0   1   9  581.61   23.36
   0  -1   9  635.30   24.14
   0   1  -9  630.42   28.70
   0  -1  -9  608.22   29.65
   0   1  -9  622.77   29.90
   0   1  10   93.68   10.14
   0   1 -10  102.61   12.67
   0  -1  10  108.91   10.86
   0   1 -10  100.04   13.59
   0  -1 -10   90.87   13.31
   0   1 -11  154.82   16.50
   0  -1  11  172.74   14.13
   0   1  11  154.77   13.66
   0   1 -11  161.92   17.72
   0  -1 -11  144.66   17.01
   0  -1  12   28.72    8.86
   0   1  12   27.74    9.52
   0   1 -12   22.10    7.79
   0  -1 -12   10.19    6.29
   0   1 -12   25.61    7.87
   0   1  12   15.87    4.93
   0   1 -13  507.37   32.49
   0   1 -13  460.27   32.61
   0  -1 -13  472.00   33.70
   0   1  13  443.40   34.07
   0  -1  13  464.02   33.83
   0  -1 -14   85.80    7.16
   0  -1 -14   84.05    7.76
   0   1 -14   91.68    8.10
   0   1  14  118.59   18.36
   0  -1  14  118.26   17.77
   0  -1 -14  114.43   17.66
   0   1 -14   81.70   15.03
   0  -1 -15   24.54    3.85
   0  -1 -15   23.21    4.23
   0   1 -15   28.64    4.63
   0   1 -16   -0.17    2.67
   0  -1 -16   -0.70    1.23
   0  -1 -16    5.71    1.92
   0   1  17    1.02    3.32
   0  -1  17   -1.67    3.32
   0   1 -17    1.56    1.70
   0  -1 -17   -0.02    1.45
   0  -1 -17    5.53    2.26
   0  -1  18    1.04    3.13
   0   1  18    1.16    3.16
   0   1  18   -2.91    3.22
   0  -1  18   -1.00    3.14
   0   1 -18    1.24    1.74
   0  -1  19   44.68    5.44
   0   1  19   55.57    6.10
   0   1  19   56.79    6.42
   0  -1  19   53.47    6.23
   0   1  20    1.56    2.41
   0  -1  20   -3.16    2.50
   0   1  20    0.58    2.51
   0  -1  20   -0.26    2.34
   0   1  21   16.16    2.83
   0  -1  21   18.47    2.81
   0   1  21   15.67    2.87
   0  -1  21   16.45    2.82
   0   1  22    1.02    0.94
   0  -1  22    0.74    0.78
   0  -1  22   -0.09    0.84
   0   1  22    1.59    0.88
   0   1 -22    2.26    1.05
   0  -1 -22    1.15    0.85
   0  -2   0 7563.42   52.45
   0  -2   0 7494.80   45.06
   0  -2   0 7534.84   45.36
   0   2   0 7337.59   45.58
   0   2   0 7343.58   48.60
   0  -2  -1  677.71   16.86
   0  -2   1  649.73   14.12
   0  -2  -1  672.64   13.95
   0  -2  -1  680.22   13.85
   0   2  -1  678.37   14.82
   0   2   1  661.08   14.93
   0  -2  -2   55.40    5.81
   0  -2   2   48.81    4.86
   0   2   2   45.28    4.50
   0   2  -2   49.06    4.89
   0   2  -2   52.60    4.13
   0  -2  -2   46.83    4.33
   0  -2  -3   18.69    3.61
   0   2  -3   13.06    2.85
   0  -2   3   13.92    3.29
   0   2  -3   15.45    3.74
   0  -2  -3   13.13    3.96
   0   2   3   15.44    3.33
   0  -2  -4  117.11    9.50
   0  -2   4  113.75    8.14
   0   2   4  110.99    7.70
   0   2  -4  119.41    8.68
   0  -2  -4  123.10    8.07
   0   2  -4  108.00    7.10
   0  -2  -5   -4.09    3.86
   0   2   5    0.15    2.47
   0   2  -5    0.51    3.27
   0  -2   5    1.53    3.16
   0   2  -5    0.12    1.93
   0   2   6  172.34   10.82
   0  -2  -6  169.69   13.30
   0   2  -6  163.07   12.21
   0  -2   7  616.93   21.36
   0   2   7  612.14   21.61
   0  -2  -7  631.79   26.65
   0   2  -7  667.61   26.00
   0  -2  -8   87.77   12.15
   0   2   8   81.30    8.79
   0   2  -8   93.21   11.26
   0  -2   8   92.71    9.16
   0  -2  -9  150.94   15.58
   0   2  -9  161.87   15.98
   0  -2   9  162.66   12.70
   0   2  -9  165.47   16.01
   0   2   9  168.71   13.17
   0  -2 -10  128.56   15.37
   0   2 -10  141.78   15.97
   0   2  10  122.50   12.00
   0   2 -10  144.71   15.39
   0  -2  10  130.51   11.96
   0  -2 -11  491.29   31.30
   0   2 -11  514.08   31.10
   0   2  11  487.88   24.65
   0  -2  11  539.97   25.19
   0   2 -11  525.65   31.10
   0  -2 -12  140.46   18.13
   0   2 -12  124.07   16.74
   0   2  12  150.55   19.78
   0  -2  12  169.46   19.32
   0   2  12  149.92   14.65
   0   2 -12  146.75   18.04
   0  -2 -13   -2.56    4.82
   0   2 -13   14.60    7.38
   0  -2  13   -1.58    3.82
   0   2  13    1.99    3.77
   0   2  13    8.74    2.80
   0   2 -13    5.70    5.39
   0   2  13   -9.51    4.40
   0   2 -14  162.86   19.95
   0   2  14  152.43   11.14
   0  -2  14  143.29   18.66
   0   2  14  151.58   20.67
   0   2 -14  132.17    9.65
   0  -2 -14  144.50   10.03
   0   2 -14  164.79   21.24
   0  -2 -14  125.60   18.60
   0  -2 -14  162.08   10.16
   0  -2 -15   -0.42    2.02
   0   2 -15    1.07    1.85
   0  -2 -15    0.71    1.38
   0  -2 -16   76.90    7.51
   0   2 -16   74.02    7.62
   0  -2 -16   75.62    6.97
   0  -2  17   50.45    6.23
   0   2  17   50.29    6.45
   0   2 -17   52.67    6.22
   0   2  17   53.78    7.04
   0  -2  17   59.61    7.10
   0  -2 -17   66.68    6.28
   0   2  18   98.09    8.30
   0  -2  18   93.27    8.06
   0  -2  18   83.67    7.41
   0   2  18   86.12    7.75
   0  -2 -18   88.37    6.69
   0   2  19   -2.36    2.74
   0  -2  19    0.58    2.36
   0  -2  19   -0.61    2.50
   0   2  19    2.85    2.72
   0   2  20    0.94    1.97
   0  -2  20    2.24    1.91
   0  -2  20    0.89    2.02
   0   2  20    2.94    2.28
   0  -2  21   25.32    2.91
   0   2  21   25.65    3.13
   0  -2  21   24.79    2.98
   0   2  21   22.41    2.95
   0  -3   0    0.13    2.22
   0   3   0   -0.44    2.25
   0  -3   0    0.06    2.44
   0   3   0   -0.95    2.41
   0  -3   0    0.28    2.07
   0  -3  -1  971.72   24.17
   0  -3  -1  974.41   20.25
   0  -3   1  981.81   20.83
   0   3  -1 1033.42   21.98
   0   3   1 1062.49   22.88
   0   3   1 1004.38    9.95
   0  -3  -1  991.24   20.57
   0   3   2  152.32    9.11
   0   3  -2  154.54    9.31
   0  -3  -2  153.26   10.48
   0  -3  -2  142.94    8.28
   0  -3   2  153.36    9.02
   0  -3  -2  160.66    8.92
   0   3   3  442.79   15.66
   0   3  -3  421.41   16.02
   0  -3  -3  420.64   14.43
   0  -3   3  448.65   16.27
   0  -3  -3  428.74   18.25
   0   3  -3  407.61   13.75
   0  -3  -3  446.60   15.68
   0  -3   4    0.59    2.97
   0  -3  -4    0.87    3.54
   0   3  -4   -1.97    3.13
   0   3   4    2.47    2.86
   0  -3  -4   -2.43    2.53
   0   3  -4    0.37    1.80
   0  -3   5    7.30    3.76
   0   3  -5    9.11    3.92
   0  -3  -5    2.17    4.40
   0   3   5    6.16    3.30
   0   3  -5    2.38    2.09
   0  -3  -5    7.57    3.55
   0   3   6   70.50    8.26
   0   3  -6   81.42   10.31
   0  -3   6   83.69    9.85
   0  -3  -6   72.15   10.10
   0   3  -6   61.36    7.12
   0   3  -7    8.34    6.53
   0   3   7    3.24    3.57
   0  -3  -7    2.33    5.34
   0  -3   8  558.61   22.69
   0   3   8  552.67   23.34
   0  -3  -8  576.78   29.06
   0   3  -8  600.58   28.25
   0   3  -9   90.82   13.06
   0  -3   9   80.92    9.23
   0   3   9   87.47   10.20
   0  -3  -9   80.07   12.28
   0   3  10    4.04    3.43
   0  -3  10    2.78    2.14
   0   3 -10    3.33    4.74
   0  -3 -10    2.86    5.41
   0   3 -10    5.77    4.04
   0   3 -11  114.15   16.07
   0   3  11   91.31   11.74
   0  -3  11  112.12   14.90
   0   3  11   95.51   14.66
   0   3 -11  100.12   14.40
   0  -3 -11   88.88   14.23
   0   3  12  222.21   23.09
   0  -3  12  234.03   21.55
   0   3  12  245.16   19.35
   0   3 -12  237.46   22.81
   0   3 -12  236.14   22.86
   0  -3 -12  218.74   22.92
   0   3 -13   73.04    7.14
   0   3  13   93.23    8.71
   0   3 -13   82.05   14.27
   0  -3 -13   85.06    7.56
   0  -3 -13   86.10   15.23
   0   3 -13   96.85   15.97
   0   3  13   77.10   10.95
   0  -3  13  105.39   15.14
   0   3  13  101.16   16.15
   0  -3 -14  428.44   34.82
   0   3 -14  438.00   33.78
   0  -3 -14  411.29   16.69
   0  -3  14  359.32   29.13
   0   3  14  404.16   32.84
   0   3  14  440.65   19.40
   0  -3 -14  379.93   16.26
   0   3 -14  361.13   16.09
   0  -3 -15  163.52   10.74
   0  -3 -15  171.11   11.06
   0   3 -15  145.95   10.50
   0  -3 -16   31.93    4.89
   0   3  16   30.07    5.17
   0  -3  16   31.08    4.82
   0  -3  17   43.72    5.87
   0   3  17   38.51    5.84
   0  -3 -17   43.62    5.37
   0  -3  17   33.37    5.00
   0   3  17   35.88    5.23
   0  -3  18   19.67    4.03
   0   3  18   16.87    4.13
   0  -3 -18   10.53    2.81
   0   3  18   16.01    3.59
   0  -3  18   16.02    3.62
   0   3  19   84.62    6.57
   0  -3  19   88.47    6.31
   0   3 -19   90.24    6.70
   0  -3 -19  103.05    6.38
   0  -3  19   88.78    6.53
   0   3  19   83.18    6.70
   0  -3  20   18.78    2.90
   0   3  20   16.87    2.90
   0   3  20   21.43    3.04
   0  -3  20   19.46    2.92
   0   3  21   10.91    1.90
   0  -3  21   10.64    1.78
   0   3 -21    9.95    2.00
   0  -3 -21   13.89    2.28
   0   3  21   13.82    2.12
   0  -3  21   15.29    1.95
   0   4   0  392.67   15.09
   0   4   0  406.46   16.93
   0  -4   0  411.91   17.34
   0  -4   0  395.82   14.49
   0  -4   0  428.42   15.09
   0   4  -1 1409.22   29.89
   0   4   1 1506.08   28.03
   0   4   1 1542.87   32.53
   0  -4  -1 1435.93   27.53
   0  -4  -1 1495.60   33.79
   0  -4   1 1470.04   28.81
   0  -4  -1 1522.87   28.88
   0  -4   1 1416.91   28.33
   0  -4   2 1729.36   32.71
   0  -4  -2 1750.16   32.63
   0   4   2 1795.32   35.14
   0   4   2 1707.31   16.26
   0   4  -2 1732.05   34.51
   0  -4   2 1692.69   16.35
   0   4   2 1687.76   18.77
   0  -4   2 1699.91   32.75
   0  -4  -2 1719.28   38.39
   0  -4  -2 1689.43   31.12
   0   4  -3   51.46    5.98
   0  -4   3   53.94    6.89
   0  -4  -3   53.33    6.85
   0   4  -3   57.90    7.41
   0   4   3   53.31    6.86
   0  -4  -3   54.90    8.01
   0   4   3   51.86    4.75
   0  -4   3   58.25    4.47
   0  -4   3   52.81    6.68
   0  -4  -3   47.85    5.88
   0   4   4  701.94   23.33
   0   4  -4  692.95   24.75
   0  -4  -4  722.66   23.89
   0   4  -4  666.28   20.97
   0  -4   4  708.23   23.96
   0  -4  -4  716.85   28.11
   0  -4  -4  656.52   21.55
   0  -4   4  675.47   23.72
   0   4   5  745.45   25.18
   0   4  -5  790.85   28.17
   0  -4  -5  762.02   26.14
   0   4  -5  716.56   22.89
   0  -4   5  738.76   26.64
   0  -4  -5  752.26   30.66
   0  -4  -5  697.13   23.08
   0   4   6  369.00   18.75
   0   4  -6  367.34   21.11
   0  -4  -6  376.38   19.45
   0   4  -6  338.47   16.86
   0  -4  -6  354.07   17.65
   0  -4  -6  372.65   23.35
   0  -4   6  362.29   20.13
   0   4   7  502.14   22.57
   0   4  -7  531.33   26.58
   0   4  -7  473.60   20.66
   0  -4  -7  494.24   27.61
   0   4  -8   57.82   10.25
   0  -4  -8   51.49   10.64
   0   4   8   57.64    8.68
   0   4   9   18.33    5.62
   0  -4   9   21.10    5.97
   0   4  -9   16.14    6.71
   0  -4   9   18.09    4.61
   0  -4  -9   21.43    8.17
   0   4   9   13.43    5.02
   0  -4  10   29.25    7.17
   0   4  10   32.25    7.54
   0   4 -10   12.08    6.85
   0  -4 -10   23.50    8.39
   0   4  10   23.64    6.75
   0   4  11   83.79   11.51
   0   4 -11   92.01   14.77
   0   4  11   79.32   13.03
   0  -4  11   71.76   11.69
   0   4 -11   70.52   13.76
   0  -4 -11   64.01   12.54
   0  -4  12  421.36   28.60
   0   4  12  417.39   30.34
   0   4  12  411.82   18.14
   0   4  12  354.60   24.28
   0   4 -12  393.62   31.06
   0  -4 -12  402.12   16.45
   0   4 -12  340.45   15.05
   0   4 -12  391.66   30.36
   0  -4 -12  381.85   31.60
   0   4  13    4.17    3.10
   0   4 -13  -11.94    6.48
   0  -4 -13    1.03    2.39
   0  -4 -13  -10.37    7.40
   0   4 -13    0.04    5.01
   0   4 -13   -0.32    2.07
   0   4  13   12.38    5.72
   0  -4  13  -10.87    4.96
   0   4  13    3.46    3.40
   0  -4 -14   94.56   17.44
   0  -4 -14  103.99    8.94
   0   4  14   95.47    9.53
   0   4  14   65.70   12.48
   0  -4  14   82.30   13.45
   0   4 -14   92.18   16.14
   0  -4 -15    4.50    3.42
   0   4  15    1.56    2.21
   0  -4  15   -1.02    2.24
   0   4  15    5.54    3.93
   0   4  16    3.00    2.75
   0  -4  16    6.27    3.23
   0  -4 -16    0.71    2.16
   0   4  16    4.74    2.85
   0  -4  16    1.21    1.98
   0  -4 -17   77.07    7.16
   0  -4  17   70.65    6.62
   0   4  17   74.26    6.90
   0  -4  17   76.27    6.49
   0   4  17   70.57    6.45
   0  -4 -18    9.62    2.89
   0   4  18   14.02    3.27
   0  -4  18   11.93    3.07
   0   4 -18    8.38    2.77
   0  -4  18   15.27    3.11
   0   4  18   14.47    3.15
   0  -4 -19    0.75    1.65
   0   4  19   -0.76    1.72
   0  -4  19   -1.26    1.70
   0   4 -19   -2.87    1.93
   0   4  19   -1.79    1.81
   0  -4  19    0.12    1.51
   0   4 -20    7.68    1.87
   0  -4  20    5.93    1.45
   0   4  20    7.20    1.73
   0  -4 -20    5.79    1.33
   0   4  20    8.90    1.85
   0  -4  20    8.75    1.78
   0  -5   0   -0.52    2.72
   0  -5   0    1.62    3.55
   0  -5   0   -0.48    2.73
   0   5   0   -2.12    4.01
   0  -5  -1  101.45    9.14
   0  -5   1  118.48    9.49
   0   5   1  107.51    9.01
   0   5  -1  107.41    9.71
   0  -5  -1   96.80    8.41
   0  -5   1  105.94    8.96
   0  -5  -1  103.37   10.60
   0   5   1  102.21   10.47
   0  -5  -2   25.13    4.93
   0  -5   2   16.07    4.69
   0  -5   2   20.10    4.99
   0  -5  -2   22.19    5.45
   0  -5  -2   21.57    6.51
   0   5   2   22.24    6.18
   0   5  -2   24.12    6.08
   0  -5  -3  126.74   10.31
   0  -5   3  138.46   11.32
   0  -5  -3  122.55   13.06
   0   5   3  119.31    5.00
   0   5  -3  123.28   11.58
   0  -5   3  125.76    5.61
   0  -5   3  124.78   10.91
   0  -5  -3  134.67   11.30
   0  -5  -3  122.88    5.97
   0   5   3  122.12    6.10
   0  -5   3  107.89    4.84
   0   5  -3  125.31    6.84
   0   5   3  128.53   11.30
   0  -5  -4  649.44   23.23
   0  -5  -4  660.40   29.84
   0  -5   4  652.77   25.44
   0  -5  -4  651.95   25.45
   0   5  -4  641.92   23.45
   0  -5   4  647.38   24.97
   0   5  -4  651.98   26.55
   0   5   4  667.30   25.72
   0   5   4  683.58   18.25
   0  -5   4  623.23   16.30
   0  -5   5    3.96    2.16
   0   5   5    0.87    2.59
   0  -5  -5    0.55    4.23
   0  -5   5    1.88    4.58
   0  -5  -5    2.01    4.87
   0   5  -5    4.17    3.68
   0  -5   5    2.89    5.74
   0  -5  -5    2.60    6.66
   0   5   5    0.87    5.07
   0   5  -5    1.64    5.81
   0  -5  -6  339.19   23.76
   0  -5  -6  273.08   16.78
   0  -5   6  337.92   20.71
   0   5  -6  356.49   22.48
   0  -5  -6  339.43   20.60
   0  -5   6  323.22   19.73
   0   5  -6  328.50   17.87
   0   5   6  352.07   17.22
   0  -5   6  352.17   16.31
   0   5   6  337.17   19.74
   0  -5   7  218.05   17.66
   0  -5  -7  213.25   15.36
   0  -5  -7  229.44   20.51
   0   5  -7  226.54   19.13
   0  -5   7  199.29   16.48
   0  -5  -7  204.52   16.49
   0   5  -7  176.94   13.59
   0  -5   7  234.21   14.81
   0   5   7  225.37   15.32
   0   5   7  225.05   16.56
   0  -5  -8  111.69   14.64
   0  -5  -8   96.80   10.91
   0   5  -8  103.63   14.02
   0   5   8  118.06   12.38
   0  -5   8  104.58   10.72
   0   5   8   88.71   11.15
   0   5  -9   12.88    6.85
   0  -5  -9   29.24    9.34
   0   5   9   16.10    5.22
   0  -5  -9    9.86    3.90
   0  -5   9   14.03    4.55
   0   5   9   26.53    6.44
   0   5 -10   29.60    8.77
   0  -5 -10   27.56   10.69
   0  -5 -10   35.17    8.35
   0   5  10   28.30    6.90
   0  -5  10   12.26    4.46
   0   5  10   31.72    7.70
   0   5  11  130.97   14.81
   0   5 -11  167.54   20.58
   0  -5 -11  159.77   20.57
   0  -5  11  163.33   16.50
   0   5  11  154.00   16.90
   0   5  12    3.97    3.19
   0   5  12   19.70    5.40
   0  -5 -12   12.21    3.86
   0   5  12    7.30    4.11
   0   5 -12   11.01    6.20
   0  -5  12   17.90    6.48
   0  -5 -12   18.42    8.37
   0   5 -12   18.77    8.56
   0   5  13   16.29    4.87
   0  -5 -13    5.83    2.92
   0   5  13   11.53    5.19
   0  -5 -13   20.63   10.14
   0   5 -13    8.67    4.58
   0  -5  13   17.22    6.52
   0  -5  14  205.21   10.61
   0   5  14  199.15   10.59
   0   5  14  189.61   10.68
   0  -5  14  202.75   10.96
   0  -5 -14  199.04   12.57
   0   5  14  222.67   14.73
   0   5  15   68.85    6.38
   0  -5  15   61.29    5.96
   0   5  15   66.35    6.45
   0  -5  15   67.66    6.42
   0  -5 -15   64.87    7.27
   0   5  15   63.38    8.08
   0  -5 -16    4.35    3.36
   0   5 -16    5.95    2.52
   0   5  16   -0.37    1.64
   0  -5  16    0.91    1.76
   0   5  16    4.52    2.29
   0  -5  16    1.23    2.20
   0  -5 -17   10.81    3.29
   0   5 -17   10.35    3.44
   0  -5  17   19.02    3.26
   0   5  17   14.26    2.95
   0  -5  17   16.09    3.19
   0   5  17   12.76    2.77
   0  -5 -18   -2.48    2.24
   0   5 -18    3.21    2.32
   0  -5  18   -0.35    1.37
   0   5  18   -3.69    1.78
   0  -5  18    1.52    1.39
   0   5  18    3.97    1.92
   0  -5  19   35.31    3.21
   0   5  19   31.00    3.10
   0  -5 -19   36.26    3.94
   0  -5  19   34.93    3.34
   0  -5 -20   25.37    2.39
   0   6   0  250.04   15.47
   0  -6   0  271.43   15.45
   0  -6   0  259.92   15.01
   0  -6  -1  653.51   27.99
   0  -6   1  626.49   23.24
   0  -6  -1  675.12   24.39
   0  -6   1  592.83   23.05
   0  -6  -1  628.91   22.70
   0   6  -1  618.04   24.75
   0   6   1  625.15   23.24
   0  -6  -2  194.43   16.14
   0  -6   2  181.04   13.58
   0  -6  -2  189.07   12.87
   0   6  -2  178.66   14.28
   0   6   2  186.42   12.62
   0  -6   2  164.90   12.49
   0  -6  -2  193.66   13.89
   0   6   2  204.10   15.80
   0  -6   3    0.03    4.10
   0  -6  -3    1.83    3.34
   0  -6  -3   -1.28    5.51
   0   6   3    2.94    5.62
   0  -6  -3    1.07    3.79
   0  -6   3    1.20    4.51
   0   6   3    2.73    3.08
   0   6  -3   -4.10    4.58
   0  -6   4   57.67    9.70
   0  -6  -4   47.90    7.30
   0   6   4   58.75    9.37
   0  -6  -4   51.25   10.50
   0   6  -4   52.31    8.07
   0  -6  -4   21.64    5.65
   0  -6   4   57.92    9.29
   0   6  -4   47.95    8.55
   0  -6  -5  398.94   20.58
   0  -6  -5  457.40   27.71
   0  -6   5  429.85   23.38
   0   6  -5  425.77   25.13
   0  -6   5  411.06   22.39
   0  -6  -5  404.85   22.84
   0   6  -5  409.47   21.03
   0   6   5  456.64   24.32
   0  -6   6   14.80    6.15
   0  -6  -6    4.78    3.64
   0   6   6   10.22    6.01
   0  -6  -6   11.69    7.50
   0   6  -6   12.63    4.23
   0  -6   6    2.90    4.16
   0  -6  -6    5.03    3.69
   0   6  -6   12.42    6.46
   0  -6   7  576.81   30.18
   0  -6  -7  570.18   26.30
   0  -6  -7  562.31   33.63
   0   6  -7  598.74   32.94
   0   6  -7  573.79   27.49
   0  -6   7  528.97   27.54
   0  -6  -7  553.45   29.24
   0   6   7  567.10   28.75
   0  -6  -8   51.21    8.56
   0  -6  -8   55.24   12.38
   0   6   8   53.11    9.53
   0  -6   8   53.31    9.87
   0   6  -8   50.53   10.81
   0  -6  -9  -13.17    5.25
   0   6   9   20.49    6.70
   0  -6  -9    8.32    6.79
   0  -6   9    3.41    4.77
   0   6  -9   -5.80    5.62
   0  -6 -10  302.35   28.30
   0   6  10  261.98   21.61
   0   6 -10  287.41   27.30
   0  -6  10  275.91   22.42
   0   6  11   14.56    4.18
   0  -6 -11   -0.09    6.28
   0  -6  11   12.53    6.01
   0  -6 -11   14.24    3.69
   0   6  11    4.94    3.36
   0   6 -11    7.86    6.09
   0   6  12   35.55    6.45
   0  -6 -12   39.06   11.47
   0  -6 -12   47.87    6.31
   0   6 -12   32.93   12.15
   0   6  12   33.61    8.22
   0  -6  12   40.10   10.07
   0   6  13   97.70   10.25
   0  -6 -13   99.35    9.30
   0   6 -14   23.45    5.13
   0   6  14   18.18    5.13
   0  -6 -14   22.06    4.81
   0   6 -15    3.61    3.56
   0   6  15    6.64    3.74
   0  -6 -15    0.27    2.71
   0   6 -16    4.17    3.23
   0  -6 -16    5.41    3.73
   0   6 -17   92.72    8.05
   0  -6 -17   92.95    7.80
   0  -6 -18    2.30    1.98
   0   6 -18   -0.48    2.14
   0  -6 -19   11.68    2.33
   0   6 -19   12.57    2.53
   0  -7   0    2.78    3.17
   0  -7   0    1.05    3.86
   0   7   0    2.11    3.47
   0   7   1  149.95   12.74
   0   7  -1  156.17   13.84
   0  -7  -1  160.36   15.59
   0  -7   1  180.42   14.16
   0  -7  -1  154.18   12.76
   0  -7   1  144.48   12.42
   0  -7  -1  147.29   12.82
   0   7   2    6.99    3.22
   0   7  -2   -1.14    4.15
   0  -7  -2    1.92    4.57
   0  -7   2    2.95    3.80
   0  -7  -2   -0.55    2.76
   0  -7   2    4.83    4.41
   0  -7  -2    6.28    4.43
   0  -7  -3   11.92    4.53
   0  -7   3   11.56    4.01
   0   7   3   19.73    4.38
   0   7  -3   19.47    6.82
   0  -7  -3   20.03    7.95
   0   7   3   17.43    7.43
   0  -7   3   17.55    5.65
   0  -7  -3   16.68    5.52
   0  -7  -4    0.89    2.76
   0  -7   4    0.49    4.51
   0   7  -4   -1.58    5.18
   0   7   4    4.35    2.65
   0  -7  -4   -3.33    5.17
   0   7   4    4.78    4.86
   0  -7  -4   -0.82    3.24
   0  -7   4    0.80    3.86
   0   7  -4    1.50    2.66
   0  -7   5   -1.91    4.37
   0  -7  -5    1.54    2.97
   0   7  -5    3.20    5.15
   0   7   5    3.28    2.24
   0  -7  -5    4.00    6.06
   0   7   5   -9.76    5.30
   0   7  -5    7.63    4.01
   0  -7  -5    1.21    2.96
   0  -7   5   -6.00    3.94
   0  -7   6   22.13    7.19
   0  -7  -6   18.05    5.33
   0   7  -6   30.00    8.12
   0  -7  -6   23.98    8.89
   0   7   6   15.42    5.88
   0  -7   6   20.86    6.67
   0   7  -6   23.00    6.02
   0  -7  -6   17.65    5.56
   0  -7   7   20.68    7.69
   0  -7  -7   26.96    6.26
   0  -7  -7    7.31    6.70
   0  -7  -7   20.31    6.52
   0  -7   7    9.48    5.51
   0   7   7   15.35    5.72
   0   7  -7    5.90    5.36
   0  -7  -8   17.40    8.51
   0   7  -8   11.40    6.51
   0  -7   8   20.22    7.41
   0  -7  -8   -0.97    3.21
   0   7   8   13.01    5.36
   0  -7  -9    6.91    2.74
   0   7  -9    7.79    3.30
   0   7  -9   -2.86    6.65
   0  -7   9    6.24    4.36
   0  -7  -9    8.84    6.39
   0   7   9    6.29    4.69
   0  -7 -10   53.65    5.86
   0  -7  10   48.94    9.69
   0   7  10   60.83    7.19
   0  -7 -10   61.41   14.05
   0   7 -10   61.97    7.15
   0  -7 -10   70.81    7.60
   0   7 -10   55.16   12.57
   0   7  10   43.50    9.66
   0   7  11  -15.03    6.51
   0  -7 -11    8.15    2.52
   0   7  11   -2.76    2.47
   0   7 -11    7.28    3.54
   0  -7 -11   -3.54    9.06
   0  -7  11   -1.53    3.74
   0  -7 -11    4.33    3.34
   0   7 -11   -2.04    3.57
   0   7 -12   25.41    5.44
   0  -7 -12   17.32    4.41
   0   7  12   20.96    5.16
   0   7 -13   -2.57    3.66
   0  -7 -13    1.96    2.92
   0   7  13    1.79    2.54
   0  -7 -14  193.01   12.52
   0   7 -14  191.64   12.98
   0   7  14  177.19   12.76
   0   7 -15   67.87    7.87
   0  -7 -15   71.33    7.73
   0   7 -16   46.32    6.42
   0  -7 -16   48.06    6.16
   0  -7 -17   13.08    3.34
   0   7 -17   16.94    3.87
   0  -7 -18   14.11    2.90
   0   7 -18   10.56    2.80
   0  -7 -19    3.10    1.23
   0   7 -19    8.20    1.87
   0  -8   0   10.68    4.69
   0  -8   0   16.67    4.71
   0   8   0   19.02    5.35
   0  -8   1   74.44   10.10
   0  -8  -1   93.36   11.36
   0  -8   1   87.98   10.84
   0  -8  -1   91.64   10.71
   0   8   1   76.42    9.69
   0   8  -1   92.12   11.64
   0  -8  -2   26.78    6.96
   0  -8   2   33.44    7.06
   0  -8  -2   20.73    5.22
   0  -8   2   35.03    7.98
   0   8   2   31.46    6.37
   0   8  -2   30.59    7.00
   0  -8  -2   21.17    6.34
   0  -8   3    8.74    4.56
   0   8  -3   15.77    5.67
   0  -8  -3   10.53    4.09
   0  -8  -3   10.64    4.61
   0  -8   3    5.13    4.32
   0   8  -3    7.74    4.27
   0   8   3    4.64    2.86
   0  -8  -3   11.04    6.29
   0   8  -4   12.62    5.12
   0  -8   4   31.38    7.60
   0  -8  -4   28.80    7.51
   0  -8  -4   30.57    8.59
   0  -8  -4   23.67    5.56
   0  -8   4   27.14    7.85
   0   8  -4   31.83    8.04
   0  -8  -5  179.86   17.59
   0  -8   5  198.19   17.58
   0   8  -5  167.37   17.95
   0   8   5  217.37   20.76
   0  -8  -5  185.91   20.17
   0  -8  -5  201.23   16.08
   0  -8   5  205.76   18.95
   0  -8  -6   92.35   15.31
   0  -8   6   93.05   13.58
   0  -8  -6   95.03   12.93
   0  -8   6   91.49   12.87
   0   8   6   91.34   13.82
   0   8  -6  100.93   14.80
   0  -8  -7  118.57   16.94
   0  -8   7  124.88   15.83
   0  -8  -7  113.68   14.50
   0  -8   7   91.02   12.82
   0   8   7  108.12   14.82
   0   8  -7  101.41   15.54
   0   8  -8  101.29   16.23
   0  -8   8   89.17   12.65
   0  -8  -8   93.07   15.92
   0   8  -8  105.96    9.19
   0  -8  -8  116.72    9.03
   0   8   8   91.17   14.01
   0  -8  -8   92.47    7.62
   0   8   9   11.55    5.53
   0  -8  -9    6.72    2.43
   0   8   9    6.86    2.68
   0  -8  -9    2.88    5.59
   0  -8  -9    8.08    3.05
   0   8  -9    5.85    3.38
   0  -8   9   -3.84    4.04
   0   8  -9    9.93    6.23
   0   8  10   33.97    8.68
   0  -8 -10   34.88    4.94
   0   8  10   31.15    5.21
   0   8 -10   36.52    6.13
   0  -8 -10   39.78    6.09
   0  -8 -10   47.75   12.97
   0   8 -10   32.25    8.61
   0  -8  10   24.30    7.02
   0   8 -11  112.65   10.51
   0  -8 -11  110.82    9.63
   0  -8 -11  118.51    8.68
   0   8  11  116.99    9.97
   0   8  12    0.60    2.58
   0  -8 -12   -3.87    3.94
   0   8 -12    0.28    3.92
   0   8 -13   84.78    9.25
   0  -8 -13   86.73    8.40
   0   8  13   86.30    8.79
   0   8 -14    1.60    3.44
   0  -8 -14    0.83    2.85
   0   8  14   -1.33    2.53
   0  -8 -15    7.37    3.31
   0   8 -15    6.18    3.33
   0  -8 -16   17.93    3.83
   0   8 -16   19.93    4.62
   0  -8 -17  206.90    9.53
   0   8 -17  187.25    9.81
   0  -8 -18    9.58    2.06
   0   8 -18    8.64    2.22
   0  -9   0   -3.38    5.47
   0  -9   0   -0.63    3.39
   0   9   0    2.45    2.47
   0  -9   1   12.07    5.58
   0  -9  -1   15.53    5.16
   0  -9   1   16.95    6.30
   0  -9  -1   17.28    5.48
   0   9  -1   26.80    6.69
   0   9   1   10.74    4.47
   0   9  -2  208.56   18.81
   0  -9  -2  211.70   18.65
   0  -9   2  215.40   18.51
   0  -9   2  205.37   17.99
   0  -9  -2  225.65   17.66
   0   9  -3   22.72    7.06
   0  -9  -3   61.05   10.77
   0  -9   3   55.89   10.10
   0  -9  -3   58.70    9.41
   0  -9   3   47.41    9.54
   0   9  -3   54.07   10.74
   0  -9  -4   11.96    5.87
   0   9  -4    5.22    4.51
   0  -9  -4   16.42    5.78
   0  -9   4   -1.27    3.25
   0  -9   4    3.92    4.01
   0   9  -5  127.51   17.33
   0  -9   5  132.64   15.36
   0  -9  -5  130.43   15.78
   0  -9   5  140.43   16.74
   0   9  -5  131.73   10.13
   0  -9  -5  137.93   18.37
   0  -9  -6   76.71   14.07
   0   9  -6   76.15    7.96
   0  -9  -6   59.52   11.02
   0  -9   6   61.34   11.05
   0  -9  -6   68.44    6.77
   0   9  -6   75.44   13.76
   0  -9   6   58.42   11.60
   0  -9  -6   76.12    6.79
   0  -9  -7    5.89    2.24
   0  -9   7   16.47    6.44
   0   9  -7    1.27    2.54
   0   9  -7   -9.11    6.00
   0  -9   7    1.76    4.83
   0  -9  -7    4.48    6.71
   0  -9  -7    2.98    2.12
   0  -9   8   96.21   13.60
   0  -9  -8  104.74    8.19
   0   9  -8  121.46   18.20
   0   9  -8  108.77    9.90
   0  -9  -8   95.07   16.05
   0  -9  -8  102.13    8.61
   0  -9  -9   -1.26    2.63
   0  -9  -9   -0.99    1.39
   0  -9 -10   56.97    6.00
   0   9 -10   57.48    7.80
   0  -9 -10   47.90    6.48
   0   9  10   51.08    6.19
   0  -9 -11   -0.66    2.98
   0   9 -11   -1.09    3.66
   0   9  11    3.39    2.39
   0  -9 -12   14.40    4.15
   0   9 -12   12.48    4.37
   0   9  12    7.90    3.06
   0  -9 -13   31.03    5.20
   0   9 -13   32.78    6.32
   0   9  13   32.25    5.19
   0   9 -14   42.10    6.54
   0  -9 -14   37.30    5.51
   0  -9 -15  123.32    8.45
   0   9 -15  111.21    8.74
   0   9 -16   13.81    3.41
   0  -9 -16   14.84    3.17
   0  -9 -17   32.51    3.46
   0   9 -17   32.05    3.89
   0  -9 -18    3.47    1.08
   0   9 -18    3.57    1.21
   0 -10   0   53.47   10.58
   0 -10   0   60.94   10.50
   0  10   0   55.04    6.45
   0 -10   1  126.43   15.16
   0 -10  -1  141.24   16.22
   0  10  -1  137.16   10.10
   0  10   1  126.57    9.47
   0 -10   1  139.89   15.63
   0  10  -2   23.57    6.91
   0  10  -2   12.84    3.75
   0 -10   2   -1.16    3.94
   0 -10   2   19.02    6.99
   0  10  -3   32.33    8.06
   0  10  -3   17.35    4.32
   0 -10   3   28.81    7.51
   0 -10  -3    2.11    3.40
   0 -10   3    8.68    5.12
   0  10  -4   27.64    7.97
   0 -10   4   29.56    8.37
   0 -10   4   11.51    5.73
   0 -10  -4   18.22    6.29
   0  10  -4   25.52    5.27
   0 -10   5  379.61   26.80
   0  10  -5  340.09   28.11
   0 -10  -5  387.14   15.28
   0 -10   5  348.70   26.59
   0  10  -5  407.73   18.31
   0 -10  -5  399.79   15.48
   0 -10   6  620.95   34.33
   0  10  -6  514.15   36.06
   0 -10  -6  631.44   20.04
   0 -10  -6  634.12   19.61
   0 -10   6  604.25   35.46
   0 -10  -6  629.18   40.36
   0  10  -6  627.13   23.03
   0 -10  -7    1.22    2.17
   0 -10  -7    3.62    2.36
   0  10  -7    3.32    4.08
   0 -10  -8  205.33   11.08
   0 -10  -8  195.75   11.86
   0  10  -8  192.55   13.32
   0 -10  -9    5.18    2.94
   0 -10  -9    2.48    1.78
   0  10  -9    2.82    3.32
   0 -10 -10   54.52    5.49
   0  10 -10   53.07    7.59
   0 -10 -10   51.08    6.34
   0  10 -11   41.95    6.82
   0 -10 -11   37.24    5.34
   0 -10 -12   35.56    5.41
   0  10 -12   32.73    6.08
   0 -10 -13   11.53    3.63
   0  10 -13    9.51    4.05
   0 -10 -14    4.47    2.60
   0  10 -14   11.72    3.97
   0 -10 -15    0.14    2.00
   0  10 -15   -1.85    2.40
   0 -10 -16   43.17    3.89
   0  10 -16   43.63    4.42
   0 -10 -17   60.79    3.52
   0  10 -17   52.90    3.69
   0  11   0    1.24    1.90
   0 -11   0  -11.14    4.69
   0 -11   1   49.92    9.94
   0 -11  -1   53.16   10.88
   0  11  -1   63.32    7.32
   0  11   1   66.92    7.27
   0  11  -2   46.64    6.31
   0  11  -3  298.23   15.46
   0 -11  -4   10.43    3.07
   0  11  -4    6.24    3.41
   0 -11  -4    8.06    2.84
   0 -11  -5   51.25    5.79
   0  11  -5   44.29    6.65
   0 -11  -5   42.96    5.33
   0  11  -6    3.67    3.77
   0 -11  -6    5.49    1.97
   0 -11  -6    9.29    3.30
   0  11  -7    0.63    3.60
   0 -11  -7    3.43    2.08
   0 -11  -7    1.26    2.42
   0  11  -8   59.29    7.91
   0 -11  -8   55.56    6.43
   0 -11  -8   54.33    5.48
   0  11  -9  115.04   10.11
   0 -11  -9   98.34    8.12
   0 -11  -9   94.84    6.95
   0  11 -10    5.99    4.29
   0 -11 -10   -2.86    3.15
   0  11 -11    4.72    4.25
   0 -11 -11    3.69    2.88
   0  11 -12   11.91    4.35
   0 -11 -12   10.79    3.28
   0  11 -13   94.71    7.85
   0 -11 -13   86.03    6.34
   0 -11 -14   -0.47    1.88
   0  11 -14    2.27    2.41
   0 -11  15   21.93    2.34
   0 -11 -15   30.53    3.12
   0  11 -15   28.95    3.49
   0  11 -16    1.03    0.91
   0 -11 -16    3.07    1.01
   0  12   0   55.19    6.44
   0  12  -1    2.35    2.61
   0  12   1   -3.53    2.14
   0  12  -2    1.27    2.60
   0 -12  -3   38.80    5.17
   0  12  -3   35.52    5.71
   0  12  -4    1.07    2.71
   0 -12  -4    0.22    1.56
   0 -12  -4   -2.58    1.98
   0  12  -5   61.12    7.24
   0 -12  -5   73.11    6.49
   0 -12  -5   68.37    6.37
   0  12  -6  501.20   19.67
   0 -12  -6  518.63   16.58
   0 -12  -6  483.56   16.45
   0 -12  -7   15.01    3.01
   0 -12  -7   15.36    3.32
   0  12  -7   20.16    4.75
   0 -12  -8   46.85    5.50
   0  12  -8   46.67    6.37
   0 -12  -9   16.81    3.54
   0  12  -9   30.15    5.42
   0 -12 -10   82.42    6.41
   0  12 -10   91.73    7.99
   0 -12 -11   -0.73    2.16
   0  12 -11    2.59    2.86
   0 -12 -12   63.00    5.01
   0  12 -12   66.90    6.12
   0  12 -13    1.93    1.91
   0 -12 -13   -1.99    1.56
   0  12 -14    9.12    2.02
   0 -12 -14   11.82    1.87
   0 -12  14    9.85    1.69
   0  13   0    1.28    2.20
   0  13  -1    7.03    2.72
   0 -13  -2   22.81    4.18
   0  13  -2   24.99    4.28
   0 -13  -3  100.85    7.65
   0  13  -3   98.71    8.20
   0 -13  -4   32.47    4.27
   0  13  -4   29.88    4.81
   0 -13  -5    0.66    1.38
   0  13  -5    1.46    2.51
   0 -13  -5    1.83    1.73
   0 -13  -6    6.47    2.08
   0  13  -6    6.21    3.40
   0 -13  -6    6.06    2.16
   0  13  -7   28.05    4.65
   0 -13  -7   27.54    3.30
   0 -13  -7   23.53    3.44
   0  13  -8    5.60    3.05
   0 -13  -8    7.36    2.12
   0  13  -9   76.49    6.60
   0 -13  -9   74.09    5.35
   0  13 -10    3.57    2.42
   0 -13 -10    4.93    1.64
   0  13 -11    9.44    2.53
   0 -13 -11    7.08    1.88
   0  13 -12    1.71    1.46
   0 -13 -12    3.62    1.20
   0 -14   0   43.57    4.77
   0 -14  -1    7.63    2.33
   0  14  -1    8.43    2.40
   0 -14  -2   11.95    2.67
   0  14  -2   10.65    2.61
   0 -14  -3    6.54    2.12
   0  14  -3   11.81    2.70
   0 -14  -4   91.55    5.99
   0  14  -4   90.42    6.61
   0 -14  -5   13.35    2.33
   0  14  -5   12.58    2.88
   0 -14  -6   91.80    5.06
   0  14  -6  107.69    6.97
   0  14  -7    4.42    2.12
   0  14  -8    1.20    1.62
   0 -14  -8   -2.36    0.97
   0  14  -9    1.31    1.40
   0  14 -10    2.30    1.28
   0 -15   0   -1.04    1.23
   0 -15   1   14.99    2.42
   0 -15  -1   12.11    2.06
   0 -15  -2   49.97    3.76
   0 -15   2   49.90    4.00
   0 -15   3   29.68    3.11
   0 -15  -3   23.12    2.41
   0 -15   4    1.70    1.17
   0 -15   5   52.75    3.48
   0  15  -5   44.55    3.29
   0 -15   6    8.45    1.51
   1   0 -22   83.56    4.74
  -1   0  22   92.42    4.51
  -1   0  22   95.71    4.71
   1   0 -21   -0.10    1.93
  -1   0  21   -1.88    1.80
  -1   0  21    1.42    1.89
  -1   0  20  117.91    7.76
  -1   0  20  120.98    8.11
   1   0 -20   98.16    6.75
   1   0 -19    0.93    1.68
   1   0 -19   -1.55    1.58
  -1   0  19   -2.43    3.39
   1   0 -18    8.75    3.46
   1   0 -18   11.60    2.60
   1   0 -17    1.98    2.30
   1   0 -17   -0.13    1.84
   1   0 -16  125.52    8.62
   1   0 -16  132.56   10.55
   1   0 -15    0.82    1.78
   1   0 -15    0.89    1.78
   1   0 -14  197.87   11.99
  -1   0  14  200.46   18.98
   1   0 -14  216.26   11.24
  -1   0  13   -4.10    3.79
  -1   0  12   36.40    8.22
  -1   0  11  -11.54    4.96
   1   0 -11   -4.20    3.51
  -1   0  10  204.18   16.62
   1   0 -10  195.02   16.11
  -1   0   9   -3.11    4.46
   1   0  -9    1.31    3.44
  -1   0   8 2005.84   45.19
   1   0  -8 2008.84   48.31
   1   0  -8 1956.17   42.57
   1   0  -7   -1.57    4.88
  -1   0   7   -1.24    3.91
   1   0  -7    0.59    3.14
   1   0  -6   13.40    5.10
  -1   0   6    9.29    3.94
   1   0  -6   13.54    3.55
   1   0  -5   -0.97    3.22
  -1   0   5   -0.94    3.38
   1   0  -5   -0.21    1.78
  -1   0   4 1272.38   26.25
   1   0  -4 1237.32   26.97
   1   0  -4 1313.04   20.66
  -1   0   3   -0.31    2.56
   1   0  -3    1.87    1.16
  -1   0   3   -0.85    1.26
   1   0  -3   -0.49    2.42
   1   0  -2 1017.36   21.68
   1   0  -2 1046.98   19.41
  -1   0   2 1005.46   13.13
   1   0  -1   -1.79    2.03
   1   0  -1    0.88    1.26
   1   0  -1    0.61    1.31
  -1   0   1    0.31    0.80
   1   0   0  798.11   11.81
   1   0   0  805.88   10.47
   1   0   0  773.46   16.21
   1   0   0  773.87   16.51
   1   0   1    0.35    0.61
   1   0   1    1.42    2.19
   1   0   2 3488.40   38.99
  -1   0  -2 3760.56   27.08
   1   0   3    1.62    0.88
   1   0   3   -0.07    3.01
  -1   0  -3   -0.73    1.45
   1   0   4   22.41    4.83
   1   0   4   26.93    2.61
  -1   0  -4   18.63    3.33
   1   0   5    0.38    0.98
  -1   0  -5   -3.81    3.95
   1   0   5   -2.23    3.59
  -1   0  -5    0.78    1.91
   1   0   6  127.99    7.08
  -1   0  -6  122.68    9.20
  -1   0  -6  145.92   13.54
   1   0   6  151.81   13.24
  -1   0  -7    9.61    9.44
   1   0   7   -0.75    1.66
   1   0   7    3.02    6.15
  -1   0  -7   -0.03    3.69
  -1   0  -8  265.18   20.59
   1   0   8  261.43   19.96
  -1   0  -8  234.76   15.67
   1   0   8  255.07   12.17
  -1   0  -9   -4.40    6.49
   1   0   9   -2.09    7.00
  -1   0  -9    1.54    3.18
   1   0   9    3.46    1.99
   1   0  10   27.86    7.96
  -1   0 -10   25.20    6.86
  -1   0 -10   29.61    8.28
   1   0  11    8.35    5.97
  -1   0 -11   -9.54    4.88
  -1   0 -11    2.44    7.50
   1   0  12   34.12    9.93
  -1   0 -12   16.62    5.31
  -1   0 -12   28.04   10.83
   1   0  13    0.35    2.81
   1   0  13   -2.39    4.87
   1   0  13   -2.14    2.50
   1   0  14  570.80   37.02
  -1   0 -14  544.50   39.92
   1   0  14  598.80   20.41
   1   0  14  612.29   21.22
   1   0  14  573.92   39.11
   1   0  15    3.03    2.87
   1   0  15    1.10    2.95
   1   0  16    8.01    3.41
   1   0  16    8.56    3.64
   1   0  17    0.15    3.26
   1   0  17   -2.01    3.21
   1   0  18   97.32    8.40
   1   0  18   93.25    7.84
   1   0  19    0.85    2.89
   1   0  19   -0.25    2.79
   1   0  20  102.34    6.78
   1   0  20   98.08    6.52
   1   0  21    1.30    1.38
   1   0  21    1.12    1.40
   1  -1 -22    1.72    1.05
   1   1 -22    1.44    0.76
  -1  -1  22    1.08    0.97
  -1   1  22   -1.59    1.02
  -1  -1  22   -0.05    0.90
  -1   1  22    2.08    1.04
   1  -1 -21    7.43    2.42
   1   1 -21    3.62    2.15
  -1   1  21    4.93    2.03
  -1  -1  21    6.71    2.07
  -1   1  21    4.88    2.03
  -1  -1  21    2.36    1.92
   1  -1 -20    4.39    1.67
  -1   1  20    3.60    2.93
  -1  -1  20    0.50    2.49
  -1   1  20    2.39    2.43
  -1  -1  20    4.21    2.59
   1  -1 -20    1.61    1.07
  -1   1  19   42.93    5.87
   1  -1 -19   45.58    4.56
   1   1 -19   43.24    5.25
   1  -1 -19   40.75    4.91
  -1   1  19   43.01    5.74
  -1  -1  19   35.19    5.24
   1   1 -18   21.58    4.07
   1  -1 -18   17.40    3.69
   1   1 -18   21.15    3.29
   1  -1 -18   20.83    3.50
   1   1 -17    2.69    2.60
   1  -1 -17    3.42    2.39
   1  -1 -17    3.17    2.01
   1   1 -17    5.91    2.17
   1  -1 -16   40.95    5.50
   1   1 -16   37.91    4.72
   1  -1 -16   46.36    6.36
   1   1 -16   33.55    5.56
   1   1 -15  240.11   11.56
   1  -1 -15  251.26   12.71
   1  -1 -15  261.14   14.17
   1   1 -15  255.61   14.03
  -1  -1  14   -1.98    2.31
  -1   1  14   -2.40    2.46
   1  -1 -14    2.13    2.66
   1   1 -14    1.20    1.81
   1  -1 -14   -2.53    1.93
   1   1 -14    3.54    1.78
  -1  -1  13   20.29    6.57
  -1   1  13    4.17    4.00
   1  -1 -12   51.80    9.40
  -1   1  12   48.41    9.49
  -1  -1  12   51.90    9.46
   1   1 -11  108.59   12.87
   1  -1 -11  107.87   13.42
  -1   1  11  100.46   11.96
  -1  -1  11  108.51   12.86
   1   1 -11  111.51   14.85
   1   1 -10  140.10   13.54
   1  -1 -10  128.89   13.74
   1   1 -10  142.20   15.98
  -1   1  10  116.60   12.71
  -1  -1  10  128.80   13.39
   1   1  -9   25.94    6.33
   1  -1  -9   29.30    6.71
   1   1  -9   35.89    8.29
  -1  -1   9   30.33    6.88
  -1   1   9   24.93    6.59
   1   1  -8  797.03   27.05
   1  -1  -8  748.76   27.57
  -1  -1   8  751.64   28.05
  -1   1   8  780.88   28.35
   1   1  -8  811.32   31.47
   1  -1  -7   88.47    9.34
   1   1  -7   80.14    8.21
   1   1  -7   90.60   11.11
  -1  -1   7   83.24    9.50
  -1   1   7   83.29    9.28
   1  -1  -6  241.57   13.28
   1   1  -6  263.07   12.64
  -1   1   6  259.37   14.54
  -1  -1   6  257.91   14.39
   1   1  -6  268.36   15.67
  -1  -1   5   33.98    4.77
   1   1  -5   37.60    4.40
   1  -1  -5   35.54    4.73
   1   1  -5   34.20    5.57
  -1   1   5   37.13    5.89
   1   1  -5   35.43    6.00
   1   1  -4  238.60   12.14
  -1   1   4  239.72   11.78
   1   1  -4  256.69   12.52
   1  -1  -4  231.14   10.18
  -1  -1   4  237.64   10.48
   1   1  -3   81.69    6.90
  -1   1   3   84.88    6.69
   1   1  -3   92.64    6.88
  -1  -1   3   85.20    5.75
   1  -1  -3   84.78    5.52
   1  -1  -3   89.62    7.79
   1   1  -3   91.34    8.02
   1   1  -2   43.13    4.61
   1  -1  -2   39.30    4.71
   1   1  -2   48.70    5.24
  -1  -1   2   40.09    3.81
   1  -1  -2   42.05    3.51
  -1   1   2   42.89    4.58
   1   1  -2   38.81    4.15
   1   1  -1 3361.07   28.08
  -1   1   1 3278.46   30.12
   1  -1  -1 3320.47   31.42
   1   1  -1 3245.52   32.24
   1  -1  -1 3375.23   33.29
   1   1  -1 3239.90   33.66
   1   1  -1 3262.86   35.07
   1  -1  -1 3389.84   34.79
   1   1  -1 3321.85   34.59
   1  -1  -1 3432.03   33.67
  -1  -1   1 3308.02   31.99
  -1  -1   1 3262.87   21.56
  -1   1   0    0.19    0.96
   1  -1   0   -1.44    1.45
   1  -1   0   -0.90    1.62
   1   1   0    0.50    1.96
   1  -1   0    1.66    1.73
   1   1   0   -2.32    2.15
   1  -1   0   -0.28    1.61
   1   1   0   -0.94    1.84
   1  -1   0    1.32    1.88
   1   1   0   -0.99    1.89
  -1  -1   0    1.25    1.38
  -1  -1   0    0.80    1.78
  -1   1  -1 1680.83   10.94
   1   1   1 1690.00   24.26
   1  -1   1 1707.38   23.58
   1   1   1 1672.07   25.03
   1  -1   1 1717.64   24.40
   1  -1   1 1716.06   20.16
  -1  -1  -1 1646.14   24.20
   1  -1   1 1726.06   23.36
   1   1   1 1684.42   23.57
   1   1   2  453.58   11.17
   1  -1   2  452.63   14.02
   1   1   2  470.96   14.85
   1  -1   2  465.40   14.10
   1   1   2  460.10   14.44
  -1  -1  -2  432.12   14.46
   1  -1   2  436.94   11.24
  -1   1  -2  455.57   12.68
   1  -1   2  467.94   13.54
  -1  -1  -2  438.47    6.25
   1   1   2  450.39   13.44
  -1  -1  -3  638.95   19.57
   1  -1   3  694.02   19.25
   1   1   3  643.07   19.19
  -1   1  -3  669.72   16.10
   1   1   3  647.60   14.04
  -1  -1  -3  637.77   11.20
  -1  -1  -4  103.01    9.04
   1  -1   4   98.17    8.55
   1   1   4  108.53    8.97
  -1   1  -4  103.48    7.29
  -1  -1  -4   93.61    5.66
   1  -1   4  104.59    3.94
   1   1   4   98.06    5.97
  -1   1  -5   49.96    5.88
   1  -1   5   56.42    7.64
   1   1   5   51.93    7.70
  -1  -1  -5   51.82    7.24
  -1  -1  -5   47.16    5.02
   1  -1   5   51.10    3.56
   1   1   5   50.00    4.79
  -1   1  -6   59.25    7.07
   1  -1   6   61.45    4.70
  -1  -1  -6   58.15    6.01
   1   1   6   60.37    5.58
   1   1   6   61.85    9.35
   1  -1   6   65.63    9.08
  -1  -1  -6   52.71    8.65
  -1  -1  -7  292.89   19.73
   1  -1   7  312.51   19.19
   1   1   7  285.33   19.07
  -1   1  -7  314.70   16.87
  -1  -1  -7  303.96   14.87
   1  -1   7  328.04   11.82
   1   1   7  310.84   13.54
  -1   1  -8  485.86   27.43
  -1  -1  -8  470.28   26.57
   1  -1   8  482.78   25.56
   1   1   8  463.56   26.75
  -1   1  -8  381.80   19.89
  -1  -1  -8  466.85   19.64
   1  -1   8  462.43   15.47
   1   1   8  473.38   17.94
  -1   1  -9  154.09   16.89
  -1  -1  -9  163.36   17.55
   1  -1   9  163.51   16.43
   1   1   9  155.57   16.61
  -1  -1  -9  146.38   12.15
   1   1   9  159.75   11.34
  -1   1  -9  144.24   13.76
  -1   1 -10  108.56   12.73
   1   1  10  103.04    9.65
   1   1  10   99.87   14.18
   1  -1  10   91.74   13.28
  -1   1 -10  102.60   14.78
  -1  -1 -10   98.19   15.27
  -1  -1 -11  270.14   24.87
  -1   1 -11  254.18   24.05
  -1   1 -11  256.18   20.51
   1  -1  11  253.55   22.45
   1   1  11  241.60   22.90
  -1   1 -12   32.56    9.74
   1   1  12   22.84    8.28
   1  -1  12   40.14   10.14
  -1  -1 -12   27.43    8.98
  -1   1 -12   35.45   10.58
  -1   1 -13  103.72   17.24
  -1  -1 -13   97.94   18.28
   1   1  13  115.59    8.84
   1  -1  13  111.66    8.39
  -1   1 -13  108.84   14.86
   1  -1  13  121.12   17.21
   1   1  13  105.23   17.25
   1   1  13   94.91    8.11
   1  -1  14  147.27   10.02
   1   1  14  137.05   10.01
   1   1  14  132.57   19.42
   1  -1  14  126.05   17.89
  -1  -1 -14  133.35   20.34
  -1   1 -14  145.27   20.62
   1  -1  14  157.14   10.69
   1   1  14  157.17   10.92
   1  -1  14  142.97   18.35
   1   1  14  159.64   20.26
   1   1  14  140.28   10.29
   1  -1  15    0.39    2.77
   1   1  15    5.34    2.91
   1   1  15    4.97    3.87
   1  -1  15    1.54    3.03
   1  -1  16   23.99    5.03
   1   1  16   29.70    5.59
   1   1  16   29.00    5.63
   1  -1  16   30.62    5.45
   1   1  17    8.99    3.72
   1  -1  17    6.96    3.55
   1   1  17    2.78    3.14
   1  -1  17    2.36    3.26
   1   1  18   -0.99    3.20
   1  -1  18   -1.71    3.24
   1  -1  18   -0.21    3.09
   1   1  18    2.29    3.23
   1  -1  19   15.52    3.53
   1   1  19   15.80    3.98
   1  -1  19   16.69    3.87
   1   1  19   18.53    4.26
   1   1  20    1.86    2.05
   1  -1  20    1.07    1.95
   1  -1  20    3.66    2.12
   1   1  20    3.50    2.48
   1   1  21  248.26    8.41
   1  -1  21  255.13    8.35
   1  -1  21  245.35    8.43
   1   1  21  232.94    8.35
  -1  -2  21   -2.76    1.92
  -1   2  21   -3.13    1.99
   1   2 -21   -0.45    1.43
   1  -2 -21    2.06    1.63
  -1   2  21   -1.59    1.67
  -1  -2  21   -3.23    1.67
   1  -2 -20  131.70    7.24
  -1  -2  20  146.83    7.86
  -1   2  20  146.59    8.13
  -1  -2  20  146.27    8.00
  -1   2  20  130.50    7.93
   1  -2 -20  143.29    6.72
   1  -2 -19   42.30    4.95
  -1   2  19   43.55    5.56
  -1  -2  19   51.09    5.53
   1  -2 -19   44.88    4.66
  -1   2  19   40.36    5.20
  -1  -2  19   41.95    5.36
   1  -2 -18   13.82    3.56
   1   2 -18   17.41    4.07
   1  -2 -18   14.32    3.35
   1  -2 -17   30.09    4.84
   1   2 -17   31.08    5.32
   1  -2 -17   36.36    5.60
   1  -2 -16   30.85    4.92
   1   2 -16   29.08    4.08
   1  -2 -16   24.39    4.83
   1   2 -16   28.30    5.18
   1  -2 -15  571.78   21.10
   1   2 -15  546.89   20.43
   1   2 -15  560.94   16.76
   1  -2 -15  611.41   20.41
   1   2 -14  297.22   14.92
   1  -2 -14  324.53   15.51
   1  -2 -14  316.81   14.47
   1   2 -14  284.24   11.97
   1  -2 -13    6.09    2.58
   1  -2 -13    5.14    2.55
   1   2 -13    2.44    1.98
  -1   2  13   -3.90    3.62
  -1  -2  13   -5.59    4.13
  -1   2  12   84.82   12.01
  -1  -2  12   76.86   11.82
   1   2 -12   86.93   14.39
   1  -2 -12   82.59   12.49
   1  -2 -11   92.66   12.87
   1   2 -11   87.65   11.61
  -1  -2  11   93.87   12.14
   1   2 -11   91.19   13.51
  -1   2  11   79.06   10.94
   1   2 -10  124.51   14.91
  -1  -2  10  121.66   13.28
  -1   2  10  135.28   13.48
   1   2 -10  124.57   13.26
   1  -2 -10  129.57   14.49
   1  -2  -9   19.63    6.37
   1   2  -9   20.22    5.40
  -1  -2   9    8.49    4.12
   1   2  -9   20.86    6.95
  -1   2   9   17.33    5.82
  -1  -2   8  634.99   26.65
   1   2  -8  665.18   29.38
  -1   2   8  623.47   25.65
   1   2  -8  634.37   24.90
   1  -2  -8  600.98   26.51
  -1  -2   7    0.47    3.55
   1  -2  -7    0.07    3.94
  -1   2   7   -0.02    4.38
   1   2  -7    7.05    6.30
   1   2  -6   12.33    5.44
  -1  -2   6   14.42    3.82
   1   2  -6    9.42    4.47
   1  -2  -6   11.16    3.88
  -1   2   6   15.73    4.71
  -1  -2   5   74.38    7.32
   1  -2  -5   67.04    7.18
   1  -2  -5   73.58    8.02
   1   2  -5   69.06    7.59
  -1   2   5   77.64    7.98
   1   2  -5   71.84    8.22
   1   2  -4    3.30    2.78
   1   2  -4    1.69    2.86
  -1  -2   4   -2.22    2.47
   1  -2  -4    1.38    2.44
  -1   2   4    0.45    2.92
   1   2  -3  178.79   10.56
   1  -2  -3  191.57    5.72
  -1  -2   3  200.69   10.25
   1  -2  -3  190.06    9.98
   1   2  -3  199.93   11.45
   1  -2  -3  209.09   11.10
   1   2  -3  199.01   10.12
  -1   2   3  208.69   10.34
   1   2  -2  154.13    9.13
   1   2  -2  162.43    8.92
   1  -2  -2  175.33    8.80
   1  -2  -2  169.41    8.76
   1  -2  -2  168.49    3.86
  -1  -2   2  166.44    8.92
   1   2  -2  154.28    8.01
  -1   2   2  165.39    8.65
   1  -2  -1  478.44   12.50
   1   2  -1  473.15   13.05
   1  -2  -1  477.99   12.63
   1   2  -1  451.59   11.10
   1   2  -1  451.53   13.29
   1  -2  -1  469.63   12.85
   1   2  -1  453.46   13.24
   1  -2  -1  476.93    7.44
  -1  -2   1  441.42   14.42
  -1  -2   1  449.65   12.30
   1  -2  -1  435.44   13.42
  -1   2   1  456.61   12.22
  -1   2   0  681.87   13.25
  -1  -2   0  673.07   16.22
   1  -2   0  690.35   11.56
  -1  -2   0  646.57   17.68
   1   2   0  678.45   16.01
   1  -2   0  686.85   14.98
   1  -2   0  699.52   14.02
   1   2   0  703.69   14.85
   1   2   0  696.51   10.52
   1   2   0  689.93   15.08
   1  -2   0  686.10   14.56
   1  -2   0  675.23   16.18
  -1  -2   0  678.39   11.92
  -1   2  -1  289.75    8.05
  -1  -2  -1  299.88   12.31
  -1  -2  -1  292.27   12.02
   1   2   1  289.12   10.58
   1  -2   1  279.93    9.92
   1   2   1  315.64   10.75
   1  -2   1  316.73   10.09
   1  -2   1  294.73   10.84
  -1  -2  -1  300.09    7.01
   1  -2   1  298.39    9.92
  -1   2  -1  296.82   12.01
   1   2   1  288.67   10.00
   1   2   2  352.84   12.81
  -1  -2  -2  363.87   14.82
   1  -2   2  367.92   12.61
  -1   2  -2  368.22    5.42
  -1  -2  -2  392.98    8.62
   1  -2   2  396.85   12.75
   1   2   2  373.98   13.11
  -1   2  -2  375.12   14.06
   1   2   2  377.21   12.32
   1  -2   2  398.11   12.40
   1   2   3  129.02    8.06
  -1  -2  -3  132.31    9.83
   1  -2   3  141.61    8.55
  -1   2  -3  127.82    8.69
   1   2   3  134.16    8.35
  -1  -2  -3  134.43    5.88
   1  -2   3  128.70    8.02
   1   2   3  126.96    8.69
   1  -2   3  142.44    8.81
   1   2   4   14.51    3.45
  -1  -2  -4   13.57    4.33
   1  -2   4   15.71    3.60
   1   2   4   13.04    4.02
  -1   2  -4   16.20    3.87
   1  -2   4   10.88    1.62
   1  -2   5  183.79    7.07
   1   2   5  183.02   10.22
  -1   2  -5  180.26   11.62
   1  -2   5  195.63   12.45
   1   2   5  186.23   13.00
  -1  -2  -5  185.80   13.65
   1   2   6   20.43    4.07
  -1  -2  -6   25.75    8.09
   1   2   6   26.56    7.19
   1  -2   6   19.12    5.63
  -1   2  -6   24.63    5.82
   1  -2   6   24.14    3.02
   1  -2   7  139.02    7.70
   1   2   7  132.86   10.01
  -1   2  -7  125.68   11.72
   1   2   7  120.18   12.75
   1  -2   7  134.57   12.70
  -1  -2  -7  127.85   14.36
   1   2   8  812.31   25.87
  -1   2  -8  811.58   30.58
  -1  -2  -8  806.71   35.23
   1  -2   8  873.60   33.44
   1   2   8  851.87   35.30
  -1  -2  -9   -4.44    6.75
   1   2   9   11.37    6.32
   1  -2   9    5.09    4.70
  -1   2  -9    4.92    5.00
   1   2   9    5.05    2.59
  -1   2 -10   30.92   10.04
  -1  -2 -10   20.18    8.83
   1   2  10   14.58    6.18
   1  -2  10   19.15    7.04
  -1   2 -10   21.99    6.31
   1   2  10   14.10    3.36
  -1   2 -11   18.22    5.97
   1  -2  11   -1.83    4.37
   1   2  11   -7.90    7.44
  -1   2 -11    8.99    5.29
  -1  -2 -11  -12.44    7.64
  -1   2 -12   90.10   13.36
   1  -2  12   79.61   12.82
   1   2  12   77.15   14.09
  -1   2 -12  104.54   17.14
  -1  -2 -12   67.71   13.90
  -1   2 -13   45.36   12.26
  -1  -2 -13   26.73   10.37
  -1   2 -13   37.32    9.40
   1  -2  13   32.83    8.98
   1   2  13   35.81   10.02
   1   2  13   34.48    5.56
   1  -2  13   36.37    4.64
   1   2  13   37.23    5.38
   1   2  14  607.91   21.90
   1  -2  14  563.24   35.38
   1   2  14  575.19   36.97
   1   2  14  594.41   20.96
   1  -2  14  598.72   20.12
   1  -2  14  587.05   19.36
   1   2  14  576.02   20.05
  -1   2 -14  576.17   40.94
  -1  -2 -14  556.83   41.11
   1  -2  14  558.40   36.90
   1   2  14  604.14   40.76
  -1   2 -14  539.78   34.80
   1  -2  15  255.18   13.64
   1   2  15  236.20   13.69
   1   2  15  227.29   13.08
   1  -2  15  235.98   12.57
   1   2  15  228.09   13.77
   1  -2  16    6.58    3.85
   1   2  16    0.93    3.14
   1  -2  16    0.92    3.04
   1   2  16    2.29    3.15
   1  -2  17   57.34    6.59
   1   2  17   52.74    6.49
   1  -2  17   56.59    6.21
   1   2  17   55.82    6.52
   1  -2  18  126.10    8.86
   1   2  18  114.80    8.75
   1  -2  18  117.79    8.20
   1   2  18  110.03    8.34
   1   2  19   27.60    4.35
   1  -2  19   28.75    4.28
   1  -2  19   29.99    3.93
   1   2  19   28.84    4.28
   1   2  20   45.89    4.55
   1  -2  20   47.63    4.43
   1   2  20   58.32    5.04
   1  -2  20   55.51    4.62
  -1   2 -20   51.99    4.51
   1  -2  21    9.95    1.84
   1   2  21    8.17    1.84
   1  -2  21    7.58    1.58
   1   2  21    6.50    1.57
  -1   3  21    1.49    1.02
  -1  -3  21   -2.77    1.40
   1   3 -21   -0.50    1.07
   1  -3 -21    0.06    0.95
  -1  -3  21   -0.69    1.02
  -1   3  21   -2.72    1.20
   1  -3 -20    5.83    2.47
   1   3 -20    3.37    2.11
   1  -3 -20    0.09    0.68
  -1   3  20   -3.69    2.15
  -1  -3  20   -0.33    1.71
  -1  -3  20   -2.48    1.95
  -1   3  20   -0.06    1.63
   1  -3 -20    1.28    1.39
   1  -3 -19   38.53    4.50
  -1  -3  19   35.04    4.36
  -1   3  19   35.65    4.50
  -1   3  19   29.92    4.38
  -1  -3  19   34.17    4.28
   1  -3 -19   32.75    4.13
   1  -3 -18   29.08    4.56
  -1   3  18   28.99    4.81
  -1  -3  18   25.50    4.45
   1  -3 -18   26.45    4.48
   1  -3 -17   41.82    5.73
   1   3 -17   35.02    5.54
   1  -3 -17   44.98    6.09
   1   3 -16   24.55    4.84
   1  -3 -16   27.60    5.13
   1  -3 -16   32.72    5.54
   1  -3 -15  133.90   10.33
   1   3 -15  117.60    9.85
   1  -3 -15  131.48   10.13
  -1   3  14   81.53   12.97
   1  -3 -14   86.55    8.19
  -1  -3  14   57.29   12.38
   1  -3 -14   86.23   17.21
   1   3 -14   76.60   16.49
   1  -3 -14   83.47    8.07
   1   3 -14   80.56    8.04
   1  -3 -13  162.20   10.59
   1   3 -13  154.27   10.61
   1  -3 -13  169.63   11.04
   1   3 -13  176.09   21.40
  -1   3  13  155.45   17.07
   1  -3 -12  130.50   16.60
  -1  -3  12  134.59   15.57
   1   3 -12  114.44   16.63
  -1   3  12   90.01   11.94
  -1  -3  11   16.30    5.70
   1   3 -11    6.05    5.63
   1  -3 -11   20.97    7.07
  -1   3  11   16.43    5.48
  -1   3  10  154.93   14.79
   1   3 -10  173.93   18.19
  -1  -3  10  140.16   14.66
   1  -3 -10  155.37   16.39
   1   3 -10  131.48   13.62
  -1  -3   9  537.30   27.02
   1   3  -9  564.32   30.12
  -1   3   9  521.74   25.50
   1  -3  -9  522.75   28.32
   1   3  -9  552.77   26.04
  -1   3   8  782.18   29.30
   1   3  -8  848.01   34.44
   1  -3  -8  737.87   31.54
   1   3  -7  265.42   18.49
  -1   3   7  270.67   16.88
   1  -3  -7  243.71   17.57
  -1  -3   7  270.53   17.19
   1   3  -7  238.26   16.23
  -1  -3   6  602.38   23.91
   1  -3  -6  550.93   23.94
   1  -3  -6  596.70   24.90
   1   3  -6  548.86   22.97
   1   3  -6  600.04   24.98
  -1   3   6  585.15   22.69
   1   3  -5    9.33    4.56
  -1  -3   5   -0.06    3.75
   1  -3  -5   -1.78    4.03
   1   3  -5   -2.39    3.72
  -1   3   5    2.20    3.66
   1  -3  -5    0.99    3.25
   1  -3  -4  882.81   17.04
  -1  -3   4  914.55   25.95
   1  -3  -4  878.00   26.25
   1   3  -4  944.21   25.70
   1  -3  -4  968.73   27.81
   1   3  -4  873.06   25.67
   1   3  -4  907.90   27.12
   1  -3  -4  940.81   25.63
  -1   3   4  923.92   24.88
  -1  -3   3  649.33   20.56
   1  -3  -3  643.86   21.05
   1  -3  -3  616.17   12.58
   1   3  -3  660.02   19.32
   1   3  -3  646.46   20.94
   1  -3  -3  700.38   22.13
   1   3  -3  623.15   19.50
   1  -3  -3  666.82   18.89
  -1   3   3  669.20   19.67
  -1  -3   2  369.96   14.93
   1  -3  -2  353.93   14.94
   1  -3  -2  352.06    8.76
   1   3  -2  365.50   12.86
   1  -3  -2  371.03   12.30
   1   3  -2  348.20   12.78
  -1   3   2  357.03   13.34
   1   3  -1  313.75   10.38
   1  -3  -1  302.19    9.44
  -1  -3   1  293.25   12.43
  -1  -3   1  316.58   13.70
   1  -3  -1  282.03    8.51
   1   3  -1  283.47   10.09
  -1  -3   1  298.65   11.01
   1  -3  -1  291.69   13.49
   1   3  -1  286.96   10.38
   1  -3  -1  297.43    9.92
  -1   3   1  296.01   11.55
   1  -3   0  379.30   10.03
   1   3   0  388.70   10.84
  -1  -3   0  372.60   15.05
   1  -3   0  359.78   10.80
  -1  -3   0  370.27   14.77
  -1  -3   0  364.61   10.98
   1   3   0  368.79    9.87
   1  -3   0  379.73   10.37
   1   3   0  371.08   11.16
  -1   3   0  363.00   12.23
   1   3   0  341.35   11.80
   1  -3   0  348.05   10.63
  -1   3  -1    8.30    2.28
   1   3   1   11.45    2.34
   1  -3   1   10.79    2.03
  -1  -3  -1    4.78    3.00
   1   3   1   10.05    2.26
   1  -3   1    9.69    2.29
   1   3   1    9.49    2.57
   1  -3   1   10.65    2.15
   1   3   1   10.06    1.49
  -1   3  -1    9.58    3.74
   1  -3   1    7.42    2.23
  -1  -3  -1    7.05    3.33
  -1  -3  -1   10.66    2.28
   1   3   2  174.02    8.38
   1   3   2  175.24    5.17
  -1   3  -2  186.35   11.72
   1  -3   2  192.39    8.47
   1   3   2  175.77    9.12
   1  -3   2  178.15    8.36
   1   3   2  168.47   10.58
  -1  -3  -2  190.51   12.20
  -1  -3  -2  183.32   11.37
   1  -3   2  182.79    9.53
  -1  -3  -2  184.58    7.99
   1  -3   2  196.36   10.42
   1  -3   3  157.59    8.61
   1   3   3  148.78    8.52
  -1   3  -3  138.34   10.47
   1   3   3  138.36    9.89
   1  -3   3  148.87    8.63
   1   3   3  147.37    9.19
  -1   3  -3  131.23    5.61
   1  -3   3  144.30    9.59
  -1  -3  -3  146.61    7.75
  -1  -3  -3  154.57   11.80
  -1  -3  -3  142.25   10.57
   1  -3   4   31.55    4.61
   1   3   4   29.62    4.69
  -1  -3  -4   25.21    6.35
   1  -3   4   27.51    4.53
   1   3   4   29.39    4.95
   1  -3   4   29.17    5.15
  -1  -3  -4   31.46    4.07
  -1   3  -4   24.02    5.68
   1   3   4   24.56    4.87
  -1   3  -5  241.90   15.15
   1  -3   5  241.51   13.49
   1   3   5  270.91   15.34
   1   3   5  240.22   13.47
  -1  -3  -5  250.90   16.98
   1  -3   5  255.73   14.27
  -1   3  -6   94.01   10.31
  -1  -3  -6  122.48   14.35
   1  -3   6  128.03    7.39
   1   3   6  122.68   10.27
   1  -3   6  123.80   11.14
   1   3   6  120.00   11.72
  -1   3  -7  676.56   27.67
  -1  -3  -7  693.37   31.67
   1   3   7  650.72   23.98
   1   3   7  668.88   28.68
   1  -3   7  667.20   26.66
  -1   3  -8  134.70   14.06
  -1  -3  -8  136.38   16.18
   1   3   8  122.30   11.32
   1  -3   8  140.01   13.54
   1   3   8  134.26   14.21
  -1   3  -9   92.87   12.75
  -1  -3  -9  112.40   15.26
   1   3   9   97.48   10.53
   1  -3   9   96.96   12.29
   1   3   9   90.50   12.59
  -1   3 -10  390.94   25.92
   1   3  10  415.89   28.27
   1  -3  10  376.27   24.74
   1   3  10  380.25   21.68
  -1  -3 -10  343.01   27.31
  -1   3 -11   55.29   10.68
  -1  -3 -11   65.39   13.38
  -1   3 -11   56.51   12.40
   1   3  11   69.45    9.45
   1   3  11   78.26   14.12
   1  -3  11   66.86   11.16
   1   3  12   28.42    8.76
   1  -3  12   13.45    6.46
  -1   3 -12   28.63    8.40
  -1   3 -12   19.60    8.20
  -1  -3 -12    7.70    6.83
   1   3  12   35.70    5.53
   1   3  12   35.69    8.93
   1   3  13   15.83    3.95
   1  -3  13   13.73    3.35
   1  -3  13   18.83    5.99
  -1   3 -13    1.40    7.22
   1  -3  13   25.11    7.36
   1   3  13   35.38   10.22
   1   3  13   15.50    4.06
   1   3  13    8.35    4.31
   1  -3  13   -2.07    4.58
  -1  -3 -13   11.36    3.11
  -1  -3 -13   18.52    8.70
  -1   3 -13   16.17    8.51
   1  -3  13    9.32    2.53
   1   3  13   14.84    3.73
  -1  -3 -14  438.48   16.79
   1   3  14  487.37   20.40
  -1   3 -14  432.69   32.45
   1  -3  14  413.66   29.66
   1   3  14  377.45   29.90
   1  -3  14  397.47   30.60
   1   3  14  459.58   35.21
   1  -3  14  461.58   17.26
   1   3  14  456.38   18.08
   1  -3  14  466.48   16.82
   1   3  14  429.76   16.99
  -1   3 -14  467.93   37.25
  -1  -3 -14  452.46   37.77
   1   3  15   -3.30    3.93
  -1  -3 -15    5.41    2.34
   1   3  15   -2.15    3.07
   1  -3  15   -4.45    2.83
   1  -3  15   -6.21    3.06
   1   3  15    1.47    2.71
  -1  -3 -16   -1.69    2.06
   1  -3  16    5.02    3.16
   1   3  16   -1.08    2.92
   1  -3  16    0.53    2.27
   1   3  16    2.86    3.01
   1  -3  17    4.07    2.74
   1   3  17    4.32    3.32
   1  -3  17    4.29    2.85
   1   3  17    1.83    2.53
   1   3  18    0.77    2.37
   1  -3  18   -1.07    2.39
   1  -3  18   -0.19    2.09
   1   3  18    1.82    2.40
   1   3  19   28.57    4.01
   1  -3  19   33.79    4.19
   1  -3  19   36.73    4.06
   1   3  19   33.88    4.15
   1  -3  20   10.94    2.18
   1   3  20    5.75    1.80
   1  -3  20    9.62    2.09
   1   3  20    8.65    2.07
  -1   3 -20    7.98    2.05
   1  -3  21   47.89    3.03
   1  -3  21   46.61    2.92
   1  -4 -20   19.30    2.68
  -1  -4  20   22.36    2.64
  -1   4  20   20.61    2.58
   1   4 -20   16.62    2.58
   1  -4 -20   15.35    2.57
  -1  -4  20   18.50    2.49
  -1   4  20   18.84    2.55
   1  -4 -19   24.19    3.37
   1  -4 -19   24.63    3.87
   1  -4 -19   24.90    3.82
   1   4 -19   26.86    3.95
  -1  -4  19   25.52    3.41
  -1   4  19   26.66    3.59
  -1  -4  19   24.74    3.55
  -1   4  19   19.86    3.29
  -1  -4  18    0.92    1.74
  -1   4  18   -0.31    2.07
   1  -4 -18   -1.88    2.49
  -1   4  18    3.54    2.49
  -1  -4  18   -1.31    2.10
   1  -4 -18   -0.47    1.31
   1   4 -17   12.01    3.32
  -1   4  17   12.01    3.32
   1  -4 -17    9.05    3.54
   1  -4 -17   12.41    3.46
   1  -4 -16    8.50    3.70
   1  -4 -16   12.33    3.53
   1   4 -16    5.79    2.82
   1  -4 -15  547.32   20.63
   1   4 -15  507.99   20.09
   1  -4 -15  575.38   21.06
   1   4 -15  578.46   20.53
   1  -4 -14  149.52   10.89
  -1   4  14  150.21   17.39
   1   4 -14  142.79   10.75
   1  -4 -14  162.13   11.18
   1  -4 -14  142.19   20.76
  -1  -4  14   90.80   14.97
   1   4 -14  145.40   21.92
  -1   4  14  141.16   19.32
   1   4 -13   48.59   13.08
   1  -4 -13   68.24   13.58
   1   4 -13   91.62   16.09
   1  -4 -13   88.76    8.28
  -1   4  13   92.91   13.53
   1  -4 -13   83.39    8.03
   1   4 -13   78.01    7.84
  -1  -4  12  129.71   15.65
   1   4 -12  129.74   18.52
  -1   4  12  112.86   14.52
   1  -4 -12  145.34   18.94
  -1   4  12  135.29   10.47
   1   4 -12  117.89    9.14
   1  -4 -12  122.72    9.05
   1  -4 -12  138.12   19.54
   1  -4 -12  133.26    9.67
   1  -4 -11  118.76   16.59
  -1  -4  11  135.72   15.78
  -1   4  11  105.12   13.49
   1   4 -11  117.10   16.31
   1  -4 -10  571.71   33.18
   1   4 -10  625.16   35.48
  -1  -4  10  595.22   31.32
  -1   4  10  602.30   29.88
   1  -4  -9  134.85   15.99
  -1   4   9  137.23   13.91
   1   4  -9  121.91   15.16
  -1  -4   8  451.04   25.14
   1  -4  -8  408.12   17.76
   1  -4  -8  443.26   26.44
   1   4  -8  416.82   23.62
   1   4  -8  435.14   26.18
  -1   4   8  418.46   22.66
   1  -4  -7   -4.94    2.36
  -1  -4   7    7.71    5.52
   1  -4  -7   -1.73    4.87
   1   4  -7   -5.14    5.32
   1   4  -7   -3.85    4.67
   1  -4  -7   -0.24    5.04
  -1   4   7   -2.25    5.72
   1  -4  -6  496.44   17.06
  -1  -4   6  511.28   24.32
   1  -4  -6  434.74   23.28
   1   4  -6  513.74   24.49
   1  -4  -6  508.58   23.37
   1   4  -6  457.34   22.53
   1  -4  -6  513.85   25.07
  -1   4   6  497.91   22.51
   1  -4  -5   53.40    8.62
   1   4  -5   60.22    8.74
  -1  -4   5   39.53    7.71
   1  -4  -5   66.73    6.02
   1  -4  -5   57.04    8.98
   1  -4  -5   69.98    8.18
   1   4  -5   63.58    8.36
   1   4  -5   57.62    8.82
  -1   4   5   49.50    7.61
   1  -4  -4  140.32    7.65
   1  -4  -4  138.64   12.16
  -1  -4   4  144.42   11.94
   1   4  -4  146.71   11.56
  -1   4   4  146.18   11.24
   1   4  -4  141.76   10.29
   1  -4  -4  154.47   10.23
   1  -4  -4  146.58   12.65
   1   4  -4  138.78   11.76
   1  -4  -3  323.76   17.03
   1  -4  -3  323.41   10.63
  -1  -4   3  335.50   16.66
   1   4  -3  353.14   15.70
  -1   4   3  345.90   15.83
   1   4  -3  348.57   13.91
   1  -4  -3  341.10   12.95
   1   4  -3  339.37   17.41
   1  -4  -3  355.42   18.00
  -1  -4   2   60.78    6.56
   1  -4  -2   60.21    7.81
  -1  -4   2   57.16    7.19
   1  -4  -2   58.58    4.57
   1   4  -2   54.55    6.07
   1  -4  -2   48.19    6.73
  -1   4   2   62.45    6.68
   1   4  -2   58.03    5.09
   1  -4  -2   52.97    4.47
   1  -4  -2   55.23    4.39
   1   4  -2   65.70    5.05
   1  -4  -1  354.99    9.34
   1   4  -1  368.88   10.15
   1   4  -1  335.56   12.85
  -1   4   1  361.55   14.87
  -1  -4   1  357.17   15.86
   1  -4  -1  353.81   16.76
  -1  -4   1  375.54   13.94
   1  -4  -1  354.07   16.18
  -1  -4   1  377.20   16.47
   1  -4  -1  354.79   11.69
  -1   4   0  177.56   10.42
   1   4   0  157.92    8.10
   1   4   0  176.20    6.98
   1  -4   0  164.20    6.15
  -1  -4   0  171.73    8.75
   1  -4   0  179.19   11.18
  -1  -4   0  168.29   11.36
   1  -4   0  163.61    8.58
  -1  -4   0  173.31   11.57
   1  -4   1  162.79    7.24
   1   4   1  155.27    7.87
   1  -4   1  171.60    9.57
  -1  -4  -1  167.53   11.67
  -1  -4  -1  171.06   12.37
   1  -4   1  177.85    7.16
   1   4   1  164.01    7.46
  -1   4  -1  182.94   12.44
   1   4   1  155.86    7.18
   1  -4   1  166.41   10.72
  -1  -4  -1  174.50    8.81
  -1   4  -1  160.21    9.99
   1   4   2   21.64    3.43
   1  -4   2   19.79    2.84
   1   4   2   24.09    2.73
   1   4   2   22.72    3.29
   1  -4   2   21.39    3.02
   1  -4   2   16.28    3.72
  -1  -4  -2   16.11    5.60
  -1  -4  -2   22.06    5.89
   1  -4   2   26.34    5.16
  -1  -4  -2   23.17    3.69
  -1   4  -2   17.42    5.81
   1  -4   3  105.17    7.08
   1   4   3  106.71    7.69
   1   4   3  100.46    6.78
  -1   4  -3  106.52   10.92
   1   4   3  100.22    5.35
   1  -4   3  106.34    6.94
  -1  -4  -3  108.85   10.36
   1  -4   3   93.47    8.51
  -1  -4  -3   96.61   11.03
  -1  -4  -3   96.84    7.43
  -1   4  -3   92.02    5.97
   1  -4   3   90.02    8.72
   1   4   3   92.06    9.51
   1   4   4  124.76    9.28
   1  -4   4  136.38    9.06
   1   4   4  133.72    8.72
  -1   4  -4  123.28   12.26
   1  -4   4  128.87    8.70
  -1  -4  -4  149.14   14.38
  -1  -4  -4  136.01   11.94
  -1   4  -4  125.17    7.22
  -1  -4  -4  126.10    8.96
   1  -4   4  122.15   10.70
   1   4   4  131.11   11.37
   1  -4   5  422.03   17.40
   1   4   5  424.52   18.46
   1  -4   5  407.00   16.75
  -1   4  -5  436.99   22.53
   1   4   5  411.73   16.86
  -1  -4  -5  370.58   20.04
  -1  -4  -5  432.33   24.29
   1  -4   5  386.71   18.92
  -1  -4  -5  426.21   17.14
   1   4   5  429.22   20.21
   1  -4   6  439.56   19.54
   1   4   6  406.23   19.92
   1   4   6  413.41   18.62
  -1   4  -6  415.57   22.67
   1  -4   6  425.56   18.74
  -1  -4  -6  415.26   25.02
   1  -4   6  357.74   19.10
   1   4   6  426.48   20.83
   1  -4   7  359.62   19.29
   1   4   7  377.25   20.79
   1   4   7  390.79   19.75
   1  -4   7  370.81   18.90
  -1   4  -7  386.13   23.35
  -1  -4  -7  365.10   24.69
   1  -4   7  345.26   19.82
   1   4   7  352.94   19.79
   1  -4   8  453.24   23.36
   1   4   8  479.90   25.36
  -1  -4  -8  421.25   27.47
   1  -4   8  384.30   21.97
  -1   4  -8  446.95   26.21
   1   4   8  444.82   22.94
   1   4   8  425.38   22.70
  -1  -4  -9    2.06    5.90
  -1   4  -9   12.40    5.51
   1  -4   9    4.89    2.96
   1   4   9    5.00    4.01
   1  -4   9   -2.76    3.45
   1   4   9    1.46    2.88
   1   4   9    8.76    4.66
  -1  -4 -10    6.85    8.09
  -1   4 -10    2.41    3.92
   1   4  10    6.55    5.02
   1  -4  10    3.89    2.53
   1  -4  10    3.99    3.18
   1   4  10    5.42    3.35
   1  -4  10   -3.67    4.03
   1   4  10    4.27    3.56
  -1  -4 -11    3.20    5.75
   1  -4  11    3.62    3.87
  -1   4 -11    9.91    5.62
   1  -4  11   14.58    5.66
   1   4  11    9.19    5.67
   1   4  11   -7.23    4.84
   1  -4  11    9.64    4.66
   1  -4  12   29.97    8.54
   1   4  12   20.50    7.52
   1  -4  12   16.93    5.84
   1   4  12   14.79    5.22
   1   4  12   14.52    3.56
   1  -4  12   12.34    2.93
   1  -4  12   12.76    3.03
   1   4  12   10.62    2.73
   1   4  12   15.07    4.50
  -1  -4 -12    9.30    2.73
   1  -4  12    9.97    3.76
  -1  -4 -12   21.31    9.47
  -1   4 -12   20.09    8.57
   1  -4  13   64.39   11.75
   1   4  13   92.09   14.99
  -1   4 -13  106.08   16.63
  -1  -4 -13   65.67    6.89
   1   4  13   76.15    8.55
   1   4  13   66.95    6.65
   1  -4  13   74.62    6.82
   1   4  13   68.28    6.61
   1  -4  13   75.29    6.82
  -1   4 -13   84.62   17.19
  -1  -4 -13   84.71   16.68
   1  -4  13   51.37    9.41
   1   4  13   29.82    8.28
   1  -4  13   67.82   11.79
   1   4  14   59.84    6.23
   1  -4  14   66.01    6.32
   1  -4  14   64.95    6.59
   1   4  14   59.42    6.43
  -1  -4 -14   65.60    6.97
   1   4  14   65.36    8.39
   1   4  15  257.82   12.75
   1  -4  15  272.18   12.60
   1  -4  15  266.94   12.79
   1   4  15  257.64   13.09
  -1  -4 -15  267.74   13.50
   1   4  15  264.13   15.69
   1   4  16   -0.72    2.38
   1  -4  16   -1.66    2.41
   1  -4  16    2.86    2.47
   1   4  16    2.89    2.44
  -1  -4 -16   10.72    3.23
   1   4  16    1.17    3.92
  -1  -4 -17   31.57    4.32
   1   4  17   34.02    4.66
   1  -4  17   26.01    4.29
   1  -4  17   24.38    3.98
   1   4  17   24.16    4.06
   1  -4  18   17.66    3.14
   1   4  18   16.70    3.12
   1  -4  18   14.18    2.71
   1   4  18   14.16    3.07
   1   4  19   65.61    5.03
   1  -4  19   70.14    5.10
   1   4  19   73.06    5.23
   1  -4  19   79.05    5.21
  -1   4 -19   77.56    6.30
   1  -4  20    0.19    0.77
   1   4  20    1.79    1.13
   1   4  20    1.18    1.00
   1  -4  20    1.27    1.02
  -1   4 -20    0.32    1.22
   1  -5 -20   53.99    3.98
   1  -5 -19   -0.53    0.92
   1  -5 -19    2.38    1.96
  -1   5  19   -0.32    1.43
  -1  -5  19    0.55    1.06
   1  -5 -19   -1.47    1.21
   1   5 -18    7.14    2.27
   1  -5 -18    7.05    2.43
   1  -5 -18    7.42    3.04
   1  -5 -18    6.83    1.68
  -1  -5  18    7.27    2.09
  -1   5  18    6.30    1.97
  -1   5  18    8.39    2.16
  -1  -5  18    6.58    1.69
  -1  -5  17   -0.66    1.69
  -1   5  17    0.69    1.64
   1  -5 -17    4.99    2.86
   1  -5 -17    3.08    1.99
  -1  -5  17    2.58    2.13
  -1   5  17    1.02    1.67
   1   5 -17   -0.91    2.08
   1   5 -16   13.02    3.80
  -1   5  16   12.06    3.22
  -1  -5  16   13.61    3.00
   1  -5 -16    3.10    2.42
   1  -5 -16   15.17    4.64
   1  -5 -15   14.48    3.94
   1   5 -15    9.28    3.62
   1  -5 -15   14.87    4.33
   1  -5 -14   77.75    8.00
   1   5 -14   71.54    7.74
   1  -5 -14   68.10    7.70
   1   5 -13   72.20   15.15
   1   5 -13   79.91    8.11
   1   5 -13   77.76    8.03
   1  -5 -13   93.63    8.51
  -1   5  13   64.79   11.38
   1  -5 -13   76.30    7.95
  -1   5  12  235.31   14.17
   1   5 -12  220.99   24.54
  -1   5  12  233.50   21.32
   1  -5 -12  241.79   25.08
   1   5 -12  232.39   12.94
   1   5 -12  182.78   21.51
   1  -5 -12  235.99   24.14
  -1   5  12  239.05   22.92
   1  -5 -12  229.05   13.06
   1  -5 -12  221.08   12.60
   1   5 -12  202.80   12.21
   1  -5 -11   -0.58    5.07
  -1   5  11   -1.76    3.07
   1   5 -11   12.39    5.30
   1  -5 -11  -21.71    7.72
  -1  -5  11  -23.06    6.85
   1   5 -11   -0.79    3.50
   1  -5 -10   67.96   12.86
  -1   5  10   83.82   12.11
   1   5 -10  102.95   14.78
   1  -5 -10   91.24   13.65
  -1  -5  10  100.09   13.71
   1   5 -10   84.96   13.96
   1  -5  -9   15.63    6.63
   1   5  -9   11.60    5.04
   1  -5  -9   34.03    8.08
  -1   5   9   32.14    7.99
   1   5  -9   21.10    7.30
   1  -5  -8  272.76   22.25
  -1  -5   8  288.72   21.64
  -1   5   8  295.63   20.22
   1   5  -8  297.19   23.18
   1   5  -8  308.51   21.88
   1  -5  -8  326.09   21.59
   1   5  -8  262.51   20.28
  -1  -5   7   75.39   11.11
   1   5  -7   76.68   12.09
  -1   5   7   83.38   10.82
   1  -5  -7   68.54   11.56
   1   5  -7   60.41    9.35
   1  -5  -7   75.71   10.22
   1   5  -7   73.28   10.53
   1  -5  -7   79.02   11.95
   1  -5  -6  964.98   25.25
   1  -5  -6  956.96   37.36
  -1  -5   6  994.19   35.99
  -1   5   6 1011.06   33.92
   1   5  -6  983.37   36.31
   1   5  -6  988.09   35.83
   1  -5  -6  954.08   36.72
   1   5  -6 1004.24   32.74
   1  -5  -6 1040.91   31.72
   1   5  -5   24.31    4.96
   1  -5  -5   23.30    4.74
   1   5  -5   11.78    5.26
   1  -5  -5   19.70    7.16
  -1  -5   5   19.37    6.72
   1  -5  -5   11.79    2.77
  -1   5   5   17.99    5.67
   1  -5  -5   12.36    6.78
   1   5  -5   14.81    6.06
   1   5  -4   21.69    4.02
   1  -5  -4   15.00    3.14
  -1  -5   4   24.71    7.53
   1  -5  -4   17.11    3.17
   1   5  -4   23.02    6.39
   1  -5  -4   26.54    7.34
  -1   5   4   24.65    6.92
  -1  -5   4   16.91    5.86
   1  -5  -4   15.04    6.51
   1   5  -4   17.40    5.62
   1   5  -3  330.51   12.27
   1  -5  -3  329.96   11.47
  -1  -5   3  354.15   19.05
   1  -5  -3  359.75   12.97
   1  -5  -3  304.99   18.41
  -1   5   3  324.40   17.18
   1   5  -3  306.41   16.47
   1   5  -3  352.38   12.02
   1  -5  -3  332.64   11.11
  -1  -5   3  353.17   17.50
   1  -5  -3  351.44   20.04
  -1  -5   2  602.42   23.29
   1  -5  -2  588.52   16.74
   1   5  -2  551.55   20.32
  -1   5   2  569.19   21.81
   1  -5  -2  580.36   24.27
   1  -5  -2  526.10   10.97
   1   5  -2  544.69   11.79
  -1  -5   2  584.04   20.70
   1  -5  -2  615.18   24.59
  -1  -5   1  125.70   11.09
   1  -5  -1  110.32    7.72
   1   5  -1  109.22    8.58
  -1   5   1  106.20    9.94
  -1  -5   1  109.96   10.34
   1   5  -1  112.64    4.38
   1  -5  -1  109.63   10.86
  -1  -5   1  111.83    8.84
   1   5   0  530.41   17.35
  -1   5   0  576.93   23.15
  -1  -5   0  591.55   22.70
  -1  -5   0  558.56   23.23
   1  -5   0  559.14   18.14
   1  -5   0  573.40   22.31
  -1  -5   0  582.32   18.19
  -1   5   0  546.23   20.88
  -1  -5  -1    4.10    3.69
   1  -5   1    1.18    0.83
   1  -5   1    0.25    2.58
  -1  -5  -1    1.44    4.52
  -1  -5  -1    0.89    2.30
   1  -5   1    2.08    3.78
  -1   5  -1    1.38    5.33
   1   5   1    0.15    1.63
  -1  -5  -2   -2.30    5.52
   1  -5   2    7.29    1.83
   1   5   2    4.66    1.59
   1   5   2    2.54    1.50
   1  -5   2    5.39    1.57
   1  -5   2   10.36    4.03
  -1  -5  -2    7.24    4.91
   1   5   2    4.57    1.72
  -1   5  -2    7.21    5.81
   1  -5   2    4.35    4.52
  -1  -5  -2    8.78    3.29
   1  -5   3    1.71    4.37
  -1   5  -3   -0.14    1.53
  -1  -5  -3    2.12    2.97
  -1  -5  -3   -3.88    6.49
   1  -5   3    2.02    1.43
   1   5   3    5.90    1.93
   1   5   3    1.82    1.67
   1  -5   3    1.49    1.70
  -1  -5  -3   -0.02    5.54
   1  -5   3    3.32    3.29
   1   5   3    3.69    5.42
  -1   5  -3    2.75    6.44
   1   5   3    2.31    1.58
   1  -5   4   18.70    5.93
  -1   5  -4   40.47    4.87
  -1  -5  -4   33.16    5.48
  -1  -5  -4   39.18    9.38
   1   5   4   36.77    4.53
   1  -5   4   39.25    4.66
   1  -5   4   26.93    3.99
   1   5   4   39.04    5.25
   1  -5   4   29.26    6.46
  -1  -5  -4   34.40    7.98
   1   5   4   34.77    7.33
  -1   5  -4   33.04    8.54
   1  -5   5    4.97    4.00
  -1  -5  -5   15.79    4.24
  -1  -5  -5    4.38    5.99
   1  -5   5   21.55    4.17
   1   5   5    5.91    2.76
   1   5   5    5.42    2.02
   1  -5   5   10.20    2.97
  -1  -5  -5    8.41    5.56
   1   5   5   15.25    5.97
  -1   5  -5   10.52    6.91
  -1   5  -6  318.18   22.24
   1  -5   6  317.15   15.69
   1   5   6  302.36   15.25
  -1  -5  -6  288.56   22.72
  -1  -5  -6  306.69   20.32
   1   5   6  275.83   16.40
   1  -5   6  318.26   16.15
   1  -5   6  288.82   18.57
  -1  -5  -6  310.68   17.02
   1   5   6  303.38   19.38
   1   5   7  388.12   18.88
  -1   5  -7  428.46   26.53
   1  -5   7  340.22   17.59
   1   5   7  394.69   20.82
   1  -5   7  424.62   20.55
  -1  -5  -7  390.56   23.83
  -1  -5  -7  394.53   27.02
   1   5   7  395.35   22.85
   1  -5   7  379.50   21.97
   1  -5   8   22.56    7.05
  -1  -5  -8   26.59    7.20
   1  -5   8   20.27    5.58
   1   5   8   12.66    4.44
   1   5   8   19.75    5.36
   1  -5   8   25.11    5.65
  -1  -5  -8   23.53    7.62
   1   5   8   18.04    5.82
  -1   5  -8   34.72    9.87
  -1  -5  -9  103.32   15.51
   1   5   9   89.91   10.59
   1  -5   9   84.11   10.87
   1   5   9  116.95   13.37
   1  -5   9   88.00   11.07
  -1  -5  -9   98.23   13.24
   1   5   9   88.45   12.01
  -1   5  -9   95.80   14.42
   1  -5   9   87.76   12.16
   1  -5  10   11.86    5.43
  -1  -5 -10   14.06    7.22
   1  -5  10   -0.17    3.34
   1   5  10    5.60    3.41
   1   5  10   21.01    6.45
   1  -5  10   -3.30    2.76
  -1  -5 -10   14.48    6.26
  -1   5 -10    3.48    5.63
   1   5  10    5.26    3.19
  -1   5 -11  -19.08    7.98
  -1  -5 -11   11.59    6.44
   1  -5  11   -3.54    4.02
   1   5  11  -23.20    6.62
   1   5  11   -5.04    3.11
  -1  -5 -11   -9.50    6.92
   1   5  11    3.15    2.95
   1  -5  11  -10.79    4.91
   1   5  11    3.44    3.77
   1  -5  11    7.62    5.78
  -1  -5 -11   -2.59    2.02
  -1  -5 -12    6.82    2.80
   1   5  12    6.46    4.04
  -1  -5 -12   21.40    8.62
  -1   5 -12   41.58   11.48
   1  -5  12   -0.03    5.22
   1  -5  12    5.31    3.25
  -1   5 -12  -11.48    7.10
   1   5  12    9.62    3.53
  -1  -5 -12   31.20    8.68
   1   5  13    7.48    3.69
   1  -5  13    3.49    1.94
   1  -5  13    2.47    3.15
  -1  -5 -13    7.89    3.07
  -1   5 -13   12.54    7.36
   1  -5  13    3.75    1.53
  -1  -5 -14   42.10    5.94
   1  -5  14   35.71    4.77
   1   5  14   32.79    4.45
   1   5  14   45.35    7.31
   1   5  14   35.74    4.92
   1  -5  14   37.87    5.07
  -1  -5 -15    1.18    2.24
   1   5  15   -2.00    1.61
   1  -5  15    0.61    1.86
   1   5  15   -1.14    3.72
   1  -5  15    0.06    1.71
   1   5  15   -1.82    2.23
  -1  -5 -16   27.72    4.66
   1   5  16   20.36    3.40
   1  -5  16   24.22    3.82
   1   5  16   23.12    5.64
   1  -5  16   23.57    3.87
   1   5  16   16.23    3.09
  -1  -5 -17    7.12    2.61
   1   5  17    6.26    2.28
   1  -5  17    9.28    2.48
   1   5  17    6.86    2.22
   1  -5  17    4.52    1.67
   1  -5  18    5.19    1.66
   1   5  18    6.31    1.92
  -1  -5 -18    6.28    2.00
   1  -5  18    6.33    1.63
   1   5  18    7.27    2.03
  -1   5 -18    4.80    2.59
   1  -5  19   13.33    1.98
   1  -5  19    9.23    1.72
  -1   5 -19   11.53    2.68
  -1   5 -20   19.81    2.50
   1  -6 -20   -0.28    0.96
   1  -6 -19    1.66    1.69
   1   6 -18   13.01    2.84
   1  -6 -18   16.32    3.51
   1  -6 -18   17.42    2.85
   1  -6 -17  122.23    8.99
   1   6 -17   95.38    7.95
   1  -6 -17  114.03    7.93
   1   6 -16   30.49    4.94
   1  -6 -16   37.07    5.10
   1  -6 -16   35.07    5.73
   1   6 -15  146.18   10.86
   1  -6 -15  155.38   10.66
   1  -6 -15  167.97   11.80
   1   6 -14   21.69    4.86
   1  -6 -14   23.34    4.82
   1  -6 -14   22.10    4.75
   1   6 -13   16.40    4.70
   1  -6 -13   21.52    4.75
   1  -6 -13   16.89    3.97
   1  -6 -12   81.02    7.90
  -1  -6  12   71.29   12.38
  -1   6  12   77.79    8.44
   1   6 -12  103.76   17.93
   1  -6 -12   82.75    8.29
   1  -6 -12   68.77   14.10
   1   6 -12   80.97    8.31
  -1   6  12   78.76   13.41
  -1   6  11   30.16    7.89
   1  -6 -11   28.22    5.05
  -1   6  11   22.45    4.43
   1  -6 -11   26.27    4.86
   1   6 -11   28.09    4.94
   1  -6 -11   26.11    7.60
   1   6 -11   31.53    9.18
  -1  -6  11   23.55    7.98
   1  -6 -10  222.03   22.99
   1   6 -10  233.33   24.56
  -1   6  10  216.46   20.30
  -1  -6  10  203.48   19.69
   1  -6  -9  352.16   27.89
  -1  -6   9  366.43   26.89
   1   6  -9  399.90   27.13
  -1  -6   9  295.66   22.68
  -1   6   9  352.43   24.75
   1   6  -9  368.25   28.82
   1  -6  -8   93.01   14.75
   1   6  -8  116.75   15.93
  -1  -6   8  110.34   14.60
   1   6  -8  114.49   14.11
  -1  -6   8  100.01   13.21
   1  -6  -8  102.96   14.71
  -1   6   8  100.81   12.65
   1  -6  -7   -2.83    3.86
  -1  -6   7    0.71    4.13
  -1   6   7    1.48    3.93
   1  -6  -7    4.88    4.94
  -1  -6   7    0.41    4.27
   1   6  -7   -1.74    3.67
   1   6  -7    2.64    4.58
   1  -6  -6   71.87   11.48
  -1  -6   6   73.89   10.86
  -1   6   6   65.30    9.86
  -1  -6   6   73.12   10.39
   1   6  -6   60.12   10.04
   1  -6  -6   78.16   11.93
   1   6  -6   75.79   11.45
   1   6  -5  239.06   18.16
  -1  -6   5  254.41   18.81
   1  -6  -5  251.86   19.78
   1  -6  -5  247.85   19.87
  -1  -6   5  248.18   17.70
   1   6  -5  246.76   19.23
  -1   6   5  264.96   18.55
   1  -6  -4   -1.42    5.37
  -1   6   4    7.82    5.38
  -1  -6   4   -0.51    5.19
   1  -6  -4    2.05    1.89
  -1  -6   4    0.04    3.78
   1  -6  -4    1.88    4.65
   1   6  -4    3.87    4.82
   1   6  -4   10.21    5.32
   1  -6  -3  379.29   22.47
   1   6  -3  352.83   19.51
   1  -6  -3  380.44   15.07
  -1  -6   3  387.01   21.46
  -1  -6   3  376.39   19.46
   1  -6  -3  365.28   21.98
  -1   6   3  406.93   21.53
   1  -6  -2  140.02   14.11
   1   6  -2  117.97   10.79
  -1  -6   2  134.59   11.20
   1  -6  -2  131.71   13.42
  -1   6   2  139.92   12.71
   1  -6  -2  133.31    9.17
  -1  -6   2  136.04   12.67
  -1   6   1  278.92   17.77
   1   6  -1  291.21   15.68
  -1  -6   1  297.62   15.51
   1  -6  -1  304.88   18.59
  -1   6   1  305.06   18.02
  -1  -6   1  303.46   18.11
   1  -6  -1  306.49   14.27
  -1  -6   0   30.58    6.99
   1  -6   0   31.17    7.52
  -1  -6   0   26.64    5.04
  -1   6   0   26.32    7.05
   1   6   0   32.15    5.23
   1  -6   0   32.55    5.23
  -1  -6   0   29.04    7.07
  -1  -6  -1   -3.86    4.92
   1  -6   1    3.50    4.86
  -1  -6  -1    0.11    2.33
  -1   6  -1    0.08    4.84
   1   6   1    0.40    2.40
   1  -6   1    2.05    2.39
  -1  -6  -1    3.21    5.00
  -1  -6  -2   -0.09    4.34
  -1  -6  -2    2.58    2.42
   1  -6   2    2.31    4.68
  -1   6  -2   -0.10    5.31
   1   6   2    3.63    2.14
   1  -6   2    3.45    2.66
  -1  -6  -2   -1.07    5.00
   1  -6   3   95.51   10.56
  -1  -6  -3  110.96   14.04
  -1  -6  -3  110.88   12.45
   1  -6   3  102.72   10.93
  -1   6  -3   92.69    8.45
  -1  -6  -3   92.80    9.65
  -1   6  -3   92.11   11.95
  -1  -6  -4   33.67    9.41
   1  -6   4   24.95    6.29
  -1  -6  -4   22.33    6.66
   1  -6   4   17.53    5.98
  -1  -6  -4   27.18    5.89
  -1   6  -4   17.65    6.72
  -1  -6  -5    0.84    6.08
  -1  -6  -5   -8.74    5.19
   1   6   5    1.93    3.98
   1  -6   5   -2.37    4.07
  -1  -6  -5   -6.18    3.26
  -1   6  -5    0.47    5.50
  -1  -6  -6   42.03   10.18
  -1  -6  -6   32.00    7.79
   1   6   6   31.69    7.93
  -1  -6  -6   26.87    5.55
   1  -6   6   25.83    7.02
  -1   6  -6   31.31    7.82
  -1   6  -7  290.23   24.08
  -1  -6  -7  254.09   20.05
  -1  -6  -7  288.64   25.14
   1  -6   7  249.16   18.96
   1   6   7  279.71   21.11
  -1  -6  -8    6.29    5.56
  -1  -6  -8    4.69    3.98
   1   6   8    9.61    5.26
   1  -6   8    0.88    3.81
  -1   6  -8   12.41    6.28
  -1   6  -9  275.65   25.69
  -1  -6  -9  248.34   21.13
  -1  -6  -9  256.56   25.71
   1  -6   9  267.25   21.05
   1   6   9  274.20   22.54
  -1  -6 -10   74.32    7.39
   1   6  10   76.03    7.96
  -1  -6 -10   75.93   15.99
   1  -6  10   65.35   11.05
   1   6  10   76.40   12.51
  -1  -6 -10   62.39   11.36
  -1   6 -10   76.63   14.55
  -1  -6 -11   95.22    8.51
   1   6  11   99.94    9.56
  -1  -6 -11   78.96   15.81
   1  -6  11  104.79   14.61
   1   6  11   99.07   14.55
  -1  -6 -11   82.75   12.89
  -1   6 -11   95.19   16.62
   1  -6  12  116.16   15.55
   1   6  12  158.16   12.41
  -1  -6 -12  136.25   10.47
  -1   6 -12  156.72   21.97
  -1  -6 -12  116.68   19.17
  -1  -6 -13  221.48   13.25
   1   6  13  226.48   14.94
  -1  -6 -14   -2.24    3.19
   1   6  14   -0.95    4.02
  -1  -6 -15   14.63    3.83
   1   6  15   18.94    5.26
  -1  -6 -16    5.28    2.77
   1   6  16    5.62    4.33
  -1   6 -16    4.18    3.12
  -1  -6 -17   21.82    3.72
  -1   6 -17   17.74    4.37
  -1  -6 -18    3.94    1.71
  -1   6 -18    0.74    2.35
  -1   6 -19   38.73    4.03
   1  -7 -19    3.27    1.58
   1  -7 -18   85.44    6.17
   1   7 -18   78.25    5.66
   1  -7 -17   12.81    3.38
   1  -7 -17   12.23    2.50
   1   7 -17    7.52    2.63
   1  -7 -16    2.47    2.94
   1  -7 -16   -1.24    1.84
   1   7 -16    1.66    2.55
   1  -7 -15   27.74    5.53
   1  -7 -15   20.98    3.97
   1   7 -15   15.39    4.17
   1   7 -14  207.11   13.02
   1  -7 -14  242.12   13.23
   1  -7 -14  243.21   14.03
   1  -7 -13   14.42    3.83
   1  -7 -13    8.26    3.55
   1   7 -13    8.86    3.74
  -1   7  12   22.36    4.57
   1   7 -12   25.49    5.63
   1  -7 -12   23.77    4.98
   1  -7 -12   25.51    4.79
  -1  -7  11   31.98    8.90
   1   7 -11   43.02    6.37
   1  -7 -11   32.69    9.57
   1  -7 -11   32.29    5.43
   1  -7 -11   42.89    5.87
  -1   7  11   44.73   10.41
  -1   7  11   25.98    4.52
  -1  -7  10  397.55   27.72
   1  -7 -10  407.94   32.01
   1  -7 -10  438.25   17.95
  -1   7  10  446.58   30.36
   1   7 -10  431.97   34.69
   1  -7 -10  425.55   17.33
   1   7 -10  426.32   18.36
  -1   7  10  328.07   15.33
   1  -7  -9  485.07   33.39
  -1  -7   9  497.42   32.92
   1  -7  -9  445.33   17.29
   1   7  -9  474.76   18.81
  -1   7   9  463.84   30.10
   1   7  -9  470.44   34.56
   1  -7  -9  468.07   17.72
   1   7  -9  518.83   33.01
  -1  -7   9  399.13   27.03
   1  -7  -8   13.79    6.44
  -1  -7   8    7.11    5.47
  -1   7   8    8.76    6.01
   1   7  -8  -11.23    5.35
   1  -7  -8    3.67    3.45
  -1  -7   8    8.83    5.75
   1   7  -8  -17.56    6.68
   1  -7  -7   41.56   10.46
  -1  -7   7   63.65   12.29
  -1   7   7   59.66   10.67
   1   7  -7   51.21   10.61
   1  -7  -7   47.78   10.24
  -1  -7   7   34.98    6.88
   1   7  -7   47.34   10.76
   1  -7  -6    7.41    5.13
  -1  -7   6    4.44    4.84
  -1   7   6    0.51    4.79
  -1  -7   6    4.80    3.70
   1   7  -6   -7.52    4.78
   1  -7  -6  -13.92    6.34
   1   7  -6    8.02    6.28
   1  -7  -5   91.01   13.84
  -1  -7   5   79.81   12.00
  -1  -7   5   82.13   10.89
   1  -7  -5   86.09   13.04
   1   7  -5   82.77   12.27
   1   7  -5   75.30   11.09
  -1   7   5   87.20   12.01
   1  -7  -4   42.54    9.57
  -1  -7   4   47.80    9.52
  -1   7   4   35.08    7.40
  -1  -7   4   31.11    6.53
   1   7  -4   41.24    8.75
   1  -7  -4   38.07    8.71
   1   7  -4   50.32    8.53
   1  -7  -3   27.54    7.95
  -1   7   3   35.68    7.19
   1   7  -3   36.82    8.09
  -1  -7   3   31.01    6.97
   1  -7  -3   35.07    8.20
  -1   7   3   32.25    7.24
   1   7  -3   35.54    7.11
  -1  -7   3   31.05    7.24
  -1   7   2    3.66    3.86
  -1  -7   2    1.73    4.56
   1  -7  -2   -4.80    2.26
  -1   7   2    2.14    4.49
   1   7  -2    5.08    3.31
  -1  -7   2    0.64    3.24
   1  -7  -2   -1.52    3.90
  -1  -7   1    4.33    3.67
   1  -7  -1    7.71    2.85
  -1  -7   1    4.69    2.91
   1  -7  -1   10.64    5.02
  -1   7   1    8.58    4.59
   1   7  -1    7.11    3.81
  -1  -7   0  573.93   26.34
   1  -7   0  565.25   22.49
  -1   7   0  554.16   27.09
   1   7   0  537.34   22.11
  -1  -7   0  535.54   21.99
   1  -7   0  543.00   25.83
  -1  -7   0  591.28   28.57
  -1  -7  -1   68.18   10.58
   1  -7   1   61.24    9.62
  -1  -7  -1   59.17    7.64
  -1   7  -1   57.04    9.84
   1  -7   1   70.17    8.56
  -1  -7  -1   49.21    8.55
  -1  -7  -2   50.52   10.19
   1  -7   2   57.94    9.22
  -1  -7  -2   67.14    8.27
  -1   7  -2   52.10    8.89
  -1  -7  -2   60.49    9.21
   1  -7   2   57.84    8.34
  -1  -7  -3   18.20    6.25
  -1  -7  -3    4.10    2.76
   1  -7   3   23.45    6.50
  -1   7  -3    7.03    5.08
   1  -7   3   22.30    6.02
  -1  -7  -3   15.92    5.33
   1  -7   4  740.58   30.73
  -1  -7  -4  798.94   38.73
  -1  -7  -4  735.09   32.68
  -1  -7  -4  787.24   29.96
   1  -7   4  743.10   30.87
  -1   7  -4  751.19   35.49
  -1  -7  -5   26.82    7.97
   1  -7   5   20.13    6.44
  -1   7  -5   23.30    8.44
  -1  -7  -5   29.02    7.99
  -1  -7  -6   46.94   10.91
  -1  -7  -6   47.19    9.38
   1  -7   6   47.91    8.74
  -1   7  -6   73.64   12.43
  -1  -7  -7   11.72    5.61
   1  -7   7   11.35    6.37
  -1   7  -7   18.67    7.04
   1   7   7   -2.31    3.77
   1   7   8  333.99   25.28
  -1   7  -8  351.23   29.25
   1  -7   8  330.45   23.66
  -1  -7  -8  338.18   24.92
  -1  -7  -8  350.96   30.35
   1  -7   9  302.46   23.48
  -1   7  -9  284.29   27.52
   1   7   9  302.03   15.46
  -1  -7  -9  283.02   23.32
  -1  -7  -9  295.47   28.58
  -1  -7  -9  316.11   14.88
   1   7   9  309.97   24.85
  -1  -7 -10    4.94    2.42
   1   7  10    6.79    3.01
  -1  -7 -10    9.31    7.77
   1  -7  10    6.46    3.40
  -1  -7 -10   19.13    7.32
  -1   7 -10   14.59    7.93
   1   7  11    9.48    5.41
   1  -7  11   -7.17    3.73
   1   7  11    7.19    4.21
  -1  -7 -11    7.76    3.64
  -1   7 -11  -11.34    7.46
  -1  -7 -11    7.16    6.30
  -1  -7 -12    1.04    2.82
   1   7  12    0.99    3.08
  -1  -7 -13   15.61    4.28
   1   7  13   15.49    4.63
  -1  -7 -14   30.34    5.30
   1   7  14   28.03    6.36
  -1   7 -14   34.42    6.17
  -1  -7 -15   14.27    3.55
   1   7  15   12.14    4.00
  -1   7 -15   17.67    5.04
  -1   7 -16  170.90   11.17
  -1  -7 -16  168.26    9.88
  -1  -7 -17   19.43    3.44
  -1   7 -17   16.29    3.65
  -1  -7 -18    1.65    1.31
  -1   7 -18    2.97    2.27
  -1   7 -19   -1.08    1.28
   1  -8 -19    3.89    1.12
   1  -8 -18    8.89    2.13
   1   8 -18   10.11    2.02
   1  -8 -17  120.21    7.44
   1   8 -17   98.42    6.87
   1  -8 -16   21.57    3.16
   1  -8 -16   14.10    3.46
   1   8 -16   18.85    3.87
   1  -8 -15   25.39    3.70
   1  -8 -15   25.89    4.61
   1   8 -15   20.26    4.38
   1  -8 -14  162.32   11.07
   1  -8 -14  185.81   10.98
   1   8 -14  165.83   11.60
   1  -8 -13   13.36    4.14
   1  -8 -13    5.38    2.67
   1   8 -13    4.48    3.05
   1  -8 -12   23.19    5.16
   1  -8 -12   19.57    4.14
   1   8 -12   25.50    5.03
   1  -8 -11   23.71    5.02
   1   8 -11   11.00    4.19
   1  -8 -11   22.50    4.48
  -1  -8  10   79.80   12.76
   1  -8 -10   69.56   13.92
   1   8 -10   85.74    8.78
   1  -8 -10  101.37    8.68
   1  -8 -10   83.62    8.00
  -1   8  10   92.82   14.80
   1   8 -10   80.87   15.21
  -1  -8   9  381.72   29.28
  -1  -8   9  324.93   25.38
   1   8  -9  355.93   17.23
   1  -8  -9  345.59   29.54
   1  -8  -9  358.49   15.96
  -1   8   9  362.88   28.23
   1   8  -9  358.65   31.17
   1  -8  -9  380.84   16.51
   1  -8  -8    8.05    2.51
  -1   8   8   10.06    5.53
  -1  -8   8   18.24    7.12
   1   8  -8   16.11    6.41
   1  -8  -8   15.14    6.02
   1   8  -8   17.43    7.82
   1  -8  -8   17.06    7.80
   1  -8  -8   13.66    3.41
   1   8  -8   15.25    4.16
  -1  -8   8    8.09    5.45
  -1   8   7    2.46    3.70
   1   8  -7   10.34    5.98
  -1  -8   7   -5.92    4.44
   1  -8  -7    8.17    5.26
   1   8  -7    0.27    5.17
   1  -8  -7    7.76    5.70
   1  -8  -7    1.57    1.64
   1   8  -7    0.14    2.27
  -1  -8   7    9.84    5.93
   1  -8  -6  105.71   15.74
  -1   8   6   85.58   13.66
  -1  -8   6   89.89   13.72
  -1  -8   6   75.57   11.39
   1   8  -6   95.79   14.10
   1  -8  -6   97.67   14.78
   1   8  -6   90.53   13.64
  -1   8   5  198.16   17.31
   1   8  -5  177.89   18.31
  -1  -8   5  195.72   19.11
  -1   8   5  202.54   19.47
   1  -8  -5  173.78   18.61
   1  -8  -5  187.74   19.28
  -1  -8   5  181.42   16.79
   1   8  -5  196.30   19.98
   1  -8  -4   -0.96    5.87
  -1   8   4    9.11    5.16
  -1   8   4    1.76    3.80
   1   8  -4    3.22    3.18
  -1  -8   4   -3.74    3.40
   1  -8  -4    1.40    3.67
   1   8  -4    9.19    5.31
  -1  -8   4   -0.52    4.94
  -1   8   3   24.43    7.39
  -1  -8   3   23.78    7.27
   1   8  -3   29.72    6.99
  -1   8   3   27.12    6.72
   1   8  -3   24.06    8.54
  -1  -8   3   20.22    5.72
   1  -8  -3   26.39    7.99
  -1  -8   2   25.98    6.94
  -1   8   2   27.88    6.57
   1   8  -2   19.97    5.17
  -1  -8   2    9.19    4.38
   1  -8  -2   14.36    5.74
  -1  -8   1   13.24    6.14
  -1   8   1    1.91    4.24
  -1  -8   1   10.29    4.06
   1  -8  -1    1.06    4.05
  -1  -8   0   86.72   11.35
   1  -8   0   80.67    9.57
  -1  -8   0   91.01   10.28
   1  -8   0   81.22   11.29
  -1   8   0   77.63   11.29
  -1  -8  -1   93.63   12.06
   1  -8   1   94.16   10.81
  -1   8  -1   93.39   12.81
  -1  -8  -1   91.45   10.17
   1  -8   1   87.03   11.79
  -1  -8  -1  100.17   13.30
   1  -8   2   -2.29    3.40
  -1  -8  -2    2.69    2.90
  -1  -8  -2   -8.57    5.59
  -1   8  -2    5.77    3.88
  -1  -8  -2    3.04    3.98
   1  -8   2   -5.22    3.47
   1  -8   3   46.44    9.05
  -1  -8  -3   34.11    6.81
  -1  -8  -3   41.81    8.54
   1  -8   3   30.03    6.72
  -1  -8  -3   54.94   10.84
  -1   8  -3   34.17    8.48
  -1  -8  -4  395.74   28.84
   1  -8   4  352.75   22.74
  -1  -8  -4  378.86   24.21
  -1   8  -4  366.27   26.64
   1  -8   4  346.17   23.03
   1  -8   5   -1.08    3.39
  -1  -8  -5  -10.84    5.61
  -1   8  -5   -1.42    3.69
  -1  -8  -5   -4.58    5.24
   1  -8   6   54.27   10.33
  -1  -8  -6   44.74    9.01
  -1  -8  -6   52.06   11.95
  -1   8  -6   63.14   13.01
  -1   8  -7  169.72   20.68
   1  -8   7  149.87   16.47
  -1   8  -7  159.98   10.84
  -1  -8  -7  160.49   20.61
  -1  -8  -7  147.24   16.55
   1   8   7  141.52    9.94
   1   8   8  136.01   10.23
  -1   8  -8  166.88   20.82
   1  -8   8  132.49   15.60
  -1   8  -8  139.60   10.45
  -1  -8  -8  114.19   17.44
   1   8   8  121.71   10.11
  -1  -8  -8  133.27   15.97
  -1  -8  -8  130.53    9.56
   1   8   9  606.62   22.17
  -1   8  -9  617.70   41.96
  -1  -8  -9  656.06   21.82
  -1  -8  -9  630.49   41.88
   1  -8   9  629.31   34.31
  -1   8  -9  656.37   23.04
  -1  -8 -10  210.87   12.81
  -1   8 -10  207.29   13.43
   1   8  10  213.10   13.62
   1  -8  10  170.69   18.04
  -1   8 -11  170.34   12.52
  -1  -8 -11  151.10   11.10
   1   8  11  162.36   12.24
  -1  -8 -12   18.96    4.56
   1   8  12   24.69    5.47
  -1   8 -12   20.14    5.30
  -1   8 -13  376.23   17.90
   1   8  13  381.28   18.11
  -1  -8 -13  376.45   16.58
  -1   8 -14   43.43    6.93
   1   8  14   50.83    7.28
  -1  -8 -14   47.20    6.17
  -1   8 -15    3.70    3.37
  -1  -8 -15    2.10    2.53
   1   8  15    2.02    2.78
  -1  -8 -16    6.02    2.45
  -1   8 -16    4.08    3.20
   1   8  16    7.25    2.29
  -1   8 -17   27.37    4.34
  -1  -8 -17   26.06    3.33
  -1  -8 -18    0.35    0.74
  -1   8 -18   -0.93    1.56
   1  -9 -18   81.47    4.15
   1  -9 -17   21.89    2.97
   1   9 -17   15.94    2.70
   1  -9 -16    1.37    2.12
   1   9 -16   -0.82    2.02
   1  -9 -15    4.28    1.27
   1  -9 -15    4.66    2.96
   1   9 -15    2.28    2.61
   1  -9 -14   93.05    7.87
   1  -9 -14   87.28    6.76
   1   9 -14   82.03    8.08
   1  -9 -13   -1.06    2.01
   1  -9 -13   -1.37    3.03
   1   9 -13    4.17    3.43
   1  -9 -12   13.92    3.42
   1   9 -12    8.29    4.29
   1  -9 -12   17.34    4.38
   1  -9 -11   75.96    7.77
   1  -9 -11   76.89    7.50
   1   9 -11   81.53    8.82
   1  -9 -10   77.34    7.73
   1  -9 -10   82.32    7.84
   1   9 -10   72.69    8.08
   1  -9  -9  236.29   12.89
   1   9  -9  230.75   14.35
   1  -9  -9  240.75   13.16
  -1   9   8   13.59    5.95
   1  -9  -8    5.54    2.37
  -1  -9   8    5.22    4.02
   1  -9  -8   -0.44    1.24
   1   9  -8    2.08    2.83
   1  -9  -8    3.05    2.31
  -1  -9   8    3.11    4.49
   1  -9  -8  -26.98    8.97
   1   9  -8  -17.94    7.55
   1  -9  -7   84.26    7.80
  -1  -9   7   78.26   13.68
  -1  -9   7   68.66   12.13
   1  -9  -7   85.39   13.80
   1   9  -7   84.30    8.70
   1  -9  -7   78.80   14.36
  -1   9   7   90.61   14.41
   1   9  -7   66.26   12.65
   1  -9  -7   85.04    7.54
   1  -9  -6    8.06    2.73
  -1  -9   6    8.22    4.43
   1  -9  -6   16.25    3.81
  -1   9   6    7.00    4.79
   1  -9  -6   12.02    7.75
   1   9  -6   10.17    3.22
  -1  -9   6    4.38    3.51
   1  -9  -6    4.53    4.39
   1   9  -6   12.67    5.85
  -1  -9   5   90.41   12.55
   1   9  -5  108.41   15.89
   1  -9  -5  107.64   15.32
   1   9  -5  115.88   15.89
   1   9  -5  108.01    9.34
  -1  -9   5  101.50   14.85
  -1   9   5  104.60   13.05
  -1   9   5  130.84   17.04
   1  -9  -5  115.10    8.65
   1   9  -4   92.28    8.66
  -1   9   4  109.36   13.54
   1   9  -4   84.11   12.38
  -1  -9   4   88.25   12.15
   1  -9  -4  105.86   15.14
   1   9  -4   84.95   13.86
  -1  -9   4   97.06   13.62
  -1   9   3   68.26   11.10
  -1  -9   3   77.24   10.87
   1   9  -3   72.02   13.42
   1  -9  -3   90.87   13.89
  -1  -9   3   92.31   13.24
  -1   9   2   57.90    9.85
  -1  -9   2   52.19    8.71
   1  -9  -2   57.36   10.77
  -1  -9   2   43.37    9.06
  -1   9   1   48.44    9.54
  -1  -9   1   52.50    8.47
   1  -9  -1   38.39    8.94
  -1  -9   1   51.17    9.79
  -1   9   0  263.66   21.42
   1  -9   0  287.98   22.45
  -1  -9   0  261.11   18.99
  -1  -9   0  255.57   20.74
  -1   9  -1   25.58    7.54
  -1  -9  -1   27.44    6.29
   1  -9   1   32.54    8.31
  -1  -9  -1   37.71    9.78
  -1  -9  -2   -0.66    4.24
  -1   9  -2   -6.07    4.44
   1  -9   2    4.57    4.36
  -1  -9  -2   -7.23    3.72
  -1  -9  -2    5.46    5.15
   1  -9   2    7.17    3.88
  -1  -9  -3   73.83   12.96
  -1  -9  -3   52.52   10.15
   1  -9   3   65.36   10.32
  -1   9  -3   56.32   11.28
   1  -9   3   48.24   10.12
  -1   9  -4  721.84   39.29
  -1  -9  -4  698.17   40.28
   1  -9   4  705.57   35.43
  -1  -9  -4  615.04   32.42
   1  -9   4  642.74   32.41
  -1   9  -5  161.02   19.42
   1  -9   5  167.00   17.74
  -1  -9  -5  140.65   15.85
  -1  -9  -5  150.73   19.36
   1   9   5  158.99   11.40
  -1   9  -5  161.20   10.97
   1   9   6    2.95    1.93
  -1   9  -6    0.40    2.30
   1  -9   6   -0.91    2.87
  -1  -9  -6    5.59    3.71
   1   9   6    3.95    1.71
  -1   9  -7   18.11    4.10
  -1   9  -7   17.88    7.02
   1   9   7   29.79    4.90
   1  -9   7   29.37    7.78
   1   9   7   24.20    4.97
  -1  -9  -7   23.89    8.44
   1   9   8  160.73   11.05
   1  -9   8  157.00   17.39
   1   9   8  163.68   11.81
  -1   9  -8  155.61   11.60
  -1  -9  -8  168.42   10.99
   1   9   9   93.79    8.94
  -1   9  -9   82.39    8.68
  -1  -9  -9   86.97    8.33
  -1  -9 -10    3.99    3.16
  -1   9 -10    7.73    4.10
   1   9  10    7.59    3.37
  -1  -9 -11   28.26    4.88
  -1   9 -11   26.96    5.50
   1   9  11   32.93    5.94
  -1  -9 -12    5.92    3.53
  -1   9 -12    3.98    3.77
   1   9  12    5.72    3.87
  -1  -9 -13   26.33    4.97
  -1   9 -13   27.43    5.69
   1   9  13   28.46    5.29
  -1  -9 -14    4.62    2.98
   1   9  14    8.36    2.95
  -1   9 -14    6.05    3.45
  -1   9 -15   18.45    4.50
  -1  -9 -15   19.66    3.53
   1  -9  15   11.78    2.47
  -1  -9 -16   40.27    4.13
  -1   9 -16   47.73    5.28
   1   9  16   35.69    3.81
  -1   9 -17   39.46    4.01
  -1  -9 -17   39.52    3.27
   1 -10 -17   11.83    1.70
   1 -10 -16   43.90    3.80
   1  10 -16   38.90    3.91
   1  10 -15   21.19    3.76
   1 -10 -15   20.52    3.22
   1 -10 -14   49.10    4.38
   1 -10 -14   47.58    5.16
   1  10 -14   36.13    5.31
   1 -10 -13   13.57    3.53
   1 -10 -13   15.66    2.76
   1  10 -13   13.57    4.39
   1 -10 -12    4.91    2.84
   1 -10 -12    3.16    2.06
   1  10 -12    1.94    3.43
   1 -10 -11    8.92    3.05
   1 -10 -11    4.34    2.38
   1  10 -11   10.48    4.78
   1 -10 -10    7.04    3.39
   1 -10 -10    2.06    2.11
   1  10 -10    6.26    4.07
   1 -10  -9  255.56   13.22
   1  10  -9  264.08   15.37
   1 -10  -9  255.22   12.93
   1 -10  -8   97.51    8.49
   1 -10  -8  100.42    8.24
   1  10  -8  111.62   10.38
   1 -10  -7    1.81    2.29
   1 -10  -7    1.63    2.04
   1  10  -7    7.54    4.55
  -1 -10   6  101.63   13.40
   1 -10  -6  120.49   16.76
   1 -10  -6  135.14    9.73
   1  10  -6  129.65   10.78
   1 -10  -6  117.29    8.48
   1  10  -5  319.29   16.49
   1 -10  -5  305.83   14.34
  -1 -10   5  282.19   22.77
   1 -10  -5  306.23   26.68
  -1 -10   5  308.68   25.72
  -1 -10   4   13.11    5.27
   1 -10  -4   27.98    7.79
   1  10  -4   34.86    9.62
   1  10  -4   25.39    5.32
  -1 -10   4   21.29    7.22
   1 -10  -3  141.14   17.74
  -1 -10   3  102.59   13.46
   1  10  -3  130.54   17.37
   1  10  -3  156.77   11.44
  -1 -10   3  114.33   15.49
  -1  10   2   49.00    9.32
  -1 -10   2   60.88   11.43
  -1 -10   2   69.12   10.62
   1  10  -2   54.14   11.82
   1 -10  -2   67.56   12.16
   1  10  -2   73.74    7.87
  -1 -10   1   30.21    8.31
  -1 -10   1   15.05    5.02
   1 -10  -1   39.43    9.58
  -1  10   1   13.11    5.55
   1  10  -1   28.30    5.35
   1  10   0   -1.21    2.19
   1 -10   0    2.95    4.93
  -1  10   0   -3.02    3.11
  -1  10  -1  233.39   21.70
   1 -10   1  238.83   21.91
   1  10   1  259.91   14.45
  -1 -10  -1  252.68   22.15
  -1  10  -2  153.39   18.05
   1 -10   2  175.92   18.74
   1  10   2  191.79   12.36
  -1  10  -2  161.28   10.64
  -1 -10  -2  190.84   18.89
  -1 -10  -3   17.69    6.34
   1 -10   3    2.95    3.36
  -1  10  -3   14.38    6.67
  -1  10  -3   14.66    3.69
   1  10   3   12.87    3.79
  -1 -10  -4   34.39    8.14
  -1  10  -4   10.17    5.74
  -1  10  -4   24.04    4.61
   1  10   4   11.63    3.30
  -1 -10  -4   28.07    8.95
   1 -10   4   11.07    5.78
  -1  10  -5    2.06    2.79
  -1  10  -5   -1.20    2.68
  -1 -10  -5   -1.26    3.44
   1  10   5    1.15    2.27
   1 -10   5   -9.68    4.93
  -1  10  -6   24.76    5.04
   1  10   6   28.00    5.20
  -1  10  -7    6.51    3.20
   1  10   7   -1.63    2.01
  -1 -10  -7    3.28    2.67
   1  10   8  309.65   14.58
  -1  10  -8  318.55   16.52
  -1 -10  -8  316.66   14.94
   1  10   9   88.52    8.18
  -1  10  -9   86.50    8.99
  -1 -10  -9   94.66    8.48
   1  10  10    5.51    2.79
  -1  10 -10    1.00    3.19
  -1 -10 -10    4.95    3.15
   1  10  11    0.72    2.12
  -1  10 -11   -4.89    4.36
  -1 -10 -11    1.02    3.25
  -1  10 -12   75.61    8.27
  -1 -10 -12   76.24    7.39
   1  10  13   13.09    3.14
  -1  10 -13   15.60    4.44
  -1 -10 -13   14.74    3.65
  -1  10 -14   54.88    6.42
  -1 -10 -14   56.11    5.48
   1 -10  15    6.03    1.69
  -1 -10 -15    6.94    2.27
  -1  10 -15    8.78    2.88
  -1 -10 -16    5.25    1.60
  -1  10 -16    5.30    1.95
   1 -11 -15   10.02    1.94
   1  11 -15    8.53    2.07
   1 -11 -14   -0.11    1.63
   1  11 -14   -0.78    1.93
   1 -11 -13   22.02    2.86
   1 -11 -13   19.00    3.30
   1  11 -13   20.13    4.07
   1 -11 -12   -0.25    1.30
   1 -11 -12    3.84    2.36
   1  11 -12    2.14    3.34
   1 -11 -11    4.85    1.91
   1 -11 -11    2.04    2.09
   1 -11 -10   13.31    3.20
   1  11 -10   12.85    4.82
   1 -11 -10   15.51    3.40
   1 -11  -9   49.08    5.48
   1 -11  -9   47.28    5.60
   1  11  -9   44.86    6.76
   1 -11  -8   -0.01    2.00
   1 -11  -8   -3.85    2.62
   1  11  -8   -1.37    3.42
   1 -11  -7  141.46    9.05
   1 -11  -7  146.12   10.01
   1  11  -7  148.96   11.51
   1 -11  -6   18.86    4.23
   1 -11  -6   24.76    4.15
   1  11  -6   19.87    5.20
   1 -11  -5  120.81    9.20
   1  11  -5  114.36   10.30
   1 -11  -4    5.70    2.53
   1  11  -4    0.14    2.94
   1  11  -3    5.54    3.24
   1  11  -2   67.83    8.18
   1  11  -1   61.88    7.38
   1  11   0   29.94    5.71
   1  11   1   86.65    8.53
   1  11   2   67.77    7.62
  -1  11  -2   55.64    6.35
  -1  11  -3    2.95    2.54
   1  11   3    3.59    2.95
  -1  11  -4   79.25    7.92
   1  11   4   91.55    8.84
   1  11   5  338.06   16.52
  -1  11  -5  320.89   15.72
  -1  11  -6    2.09    2.96
   1  11   6    5.90    2.85
  -1 -11  -6   -1.62    2.63
  -1  11  -7   81.34    8.39
  -1 -11  -7   70.99    7.17
  -1  11  -8   39.79    6.56
  -1 -11  -8   46.88    6.04
  -1  11  -9    8.88    3.95
  -1 -11  -9    4.71    3.24
  -1  11 -10   16.48    4.63
  -1 -11 -10   12.54    3.89
   1  11  11  101.16    7.12
  -1  11 -11  121.42    9.47
  -1 -11 -11  104.39    7.89
  -1 -11 -12    4.61    2.78
  -1  11 -12    3.78    3.11
   1  11  12    2.35    1.20
  -1 -11 -13   29.44    3.99
  -1  11 -13   33.79    4.78
  -1  11 -14    5.96    2.37
  -1 -11 -14    1.35    1.65
   1 -11  14    3.06    1.36
  -1  11 -15  167.00    7.19
  -1 -11 -15  163.06    6.29
   1  12 -14   25.72    2.98
   1 -12 -14   17.65    1.92
   1 -12 -13   17.88    2.41
   1  12 -13   23.65    3.46
   1  12 -12    3.95    2.50
   1 -12 -12    4.10    1.25
   1 -12 -12    3.86    1.76
   1 -12 -11   68.42    5.07
   1  12 -11   69.20    6.62
   1 -12 -11   61.39    4.98
   1 -12 -10   38.31    4.26
   1 -12 -10   32.04    3.83
   1  12 -10   30.84    5.35
   1 -12  -9    1.42    1.53
   1 -12  -9    2.19    1.68
   1  12  -9    2.82    3.51
   1 -12  -8    8.32    2.84
   1 -12  -8    0.15    1.78
   1  12  -8    6.48    3.90
   1 -12  -7    1.30    2.09
   1 -12  -7    2.50    2.10
   1  12  -7    2.97    3.46
   1 -12  -6   30.25    4.66
   1  12  -6   26.48    5.20
   1 -12  -5   11.50    3.30
   1  12  -5    2.28    3.14
   1 -12  -4    8.63    3.60
   1  12  -4    6.68    3.67
   1 -12  -3   35.79    5.20
   1  12  -3   34.42    5.94
   1  12  -2  102.29    9.46
   1  12  -1    3.99    2.95
   1  12   0   -0.25    2.91
   1  12   1    3.17    2.37
   1  12   2  177.73   11.80
  -1 -12  -3    4.36    1.90
  -1  12  -3   -0.74    1.93
   1  12   3    2.32    2.48
  -1  12  -4   29.11    4.63
   1  12   4   25.71    4.75
  -1  12  -5   -0.19    2.19
  -1 -12  -5    1.85    2.09
   1  12   5    2.10    2.30
  -1 -12  -6   85.31    7.43
  -1  12  -6   82.54    7.66
  -1 -12  -7    2.01    2.64
  -1  12  -7    1.26    2.49
  -1 -12  -8  324.84   13.53
  -1  12  -8  304.28   14.24
  -1 -12  -9   12.45    3.73
  -1  12  -9    6.11    3.27
  -1 -12 -10    8.70    2.92
  -1  12 -10    9.32    3.28
  -1  12 -11   37.81    4.87
  -1 -12 -11   34.21    4.18
  -1  12 -12  228.80    9.90
  -1 -12 -12  221.67    8.95
  -1  12 -13   -1.79    1.68
  -1 -12 -13    0.99    1.34
   1 -12  13   -0.57    1.29
  -1  12 -14   37.13    3.04
  -1 -12 -14   47.36    3.13
   1  13 -12   23.86    3.03
   1  13 -11    2.95    1.98
   1 -13 -11    4.16    1.18
   1  13 -10   11.61    3.05
   1 -13 -10   11.21    1.92
   1 -13 -10    9.75    1.83
   1 -13  -9   14.29    2.42
   1  13  -9   11.10    3.14
   1 -13  -8    1.48    1.49
   1  13  -8    0.28    2.56
   1 -13  -7   60.42    5.43
   1  13  -7   47.89    5.97
   1 -13  -6   -2.32    1.88
   1  13  -6   -0.30    3.35
   1 -13  -5   16.22    3.55
   1  13  -5   21.08    4.57
   1 -13  -4   19.57    3.82
   1  13  -4   20.12    4.72
   1 -13  -3   54.81    5.97
   1  13  -3   42.36    5.98
   1  13  -2   21.23    4.42
   1 -13  -2   27.01    4.78
   1  13  -1    3.04    2.68
   1 -13  -1    2.78    2.93
   1  13   0   48.38    6.07
  -1 -13  -1    6.29    1.98
   1  13   1    3.81    2.24
  -1 -13  -2   19.10    3.16
   1  13   2   17.92    3.83
  -1 -13  -2   18.37    3.20
   1  13   3   10.13    3.00
  -1 -13  -3   15.62    3.16
   1  13   4   22.82    3.97
  -1  13  -4   17.80    3.15
  -1 -13  -4   21.82    3.64
  -1  13  -5  170.65    9.63
  -1 -13  -5  176.17    9.32
  -1  13  -6   12.20    3.25
  -1 -13  -6    8.54    2.50
  -1  13  -7   16.24    3.40
  -1 -13  -7   19.25    3.52
  -1  13  -8    8.47    2.43
  -1 -13  -8    7.34    2.50
  -1  13  -9   88.74    6.33
  -1 -13  -9   93.88    6.21
  -1  13 -10   49.07    4.49
  -1 -13 -10   51.80    4.32
  -1  13 -11   47.89    4.02
   1 -13  11   55.33    4.61
  -1 -13 -11   50.18    3.87
  -1  13 -12   19.97    2.26
   1 -13  12   28.82    2.87
  -1 -13 -12   24.99    2.38
   1  14 -10   71.51    4.52
   1  14  -9   17.29    2.84
   1 -14  -8    5.96    1.39
   1  14  -8   11.54    2.72
   1 -14  -7   15.70    2.43
   1  14  -7   18.13    3.31
   1 -14  -6   51.88    4.47
   1  14  -6   48.34    5.16
   1 -14  -5    1.02    1.44
   1  14  -5   -1.03    2.29
   1 -14  -4  141.87    7.99
   1  14  -4  146.84    8.90
   1 -14  -3    4.00    2.18
   1  14  -3    3.10    2.57
   1 -14  -2   26.41    3.83
   1  14  -2   26.27    4.19
   1 -14  -1    0.67    2.00
  -1 -14   1    0.07    0.99
   1  14  -1   -0.06    1.89
  -1 -14   0   39.34    3.84
   1 -14   0   44.61    5.11
   1  14   0   43.43    5.02
  -1 -14  -1   75.77    5.13
   1 -14   1   87.81    6.64
   1  14   1   84.52    6.63
   1  14   2   59.11    5.42
   1 -14   3    8.13    2.18
  -1 -14  -3    7.61    1.80
  -1 -14  -4    5.02    1.68
  -1 -14  -5   30.01    3.28
  -1 -14  -6   24.17    2.94
  -1  14  -6   29.76    3.28
  -1  14  -7    3.29    1.42
  -1 -14  -7    5.34    1.57
   1 -14   7    5.50    2.15
   1 -14   8   39.42    4.01
  -1  14  -8   27.47    2.78
  -1 -14  -8   36.27    3.12
  -1 -14  -9   12.83    1.78
   1 -14   9   18.13    2.60
   1 -14  10   -0.59    0.81
   1  15  -7   60.22    3.75
  -1 -15   6   21.74    1.93
   1  15  -6   30.19    2.98
   1 -15  -5    9.03    1.60
  -1 -15   5    6.62    1.24
   1  15  -5   10.22    2.07
  -1 -15   4    1.68    0.82
   1 -15  -4    1.39    0.98
   1  15  -4    1.02    1.31
   1 -15  -3   60.60    4.38
  -1 -15   3   50.17    3.31
   1  15  -3   54.08    4.31
   1 -15  -2   82.93    5.21
   1  15  -2   76.11    5.09
   1 -15  -1   26.84    3.24
   1  15  -1   25.94    3.04
   1 -15   0   16.66    2.68
   1  15   0   12.90    2.11
   1 -15   1   39.34    3.78
   1 -15   2    7.87    2.04
   1 -15   3   48.89    3.99
   1 -15   4    5.95    1.59
   1 -15   5    9.56    1.75
   1 -15   6    7.63    1.40
   1 -15   7    1.80    0.79
  -2   0  21    0.31    1.49
   2   0 -21   -0.84    1.64
  -2   0  21   -1.00    1.94
   2   0 -20  102.95    5.55
   2   0 -20  121.07    8.54
   2   0 -20   97.10    6.97
  -2   0  20  110.81    7.42
   2   0 -19   -0.74    2.06
   2   0 -19    2.90    1.89
   2   0 -19    4.72    3.82
   2   0 -18  123.05    7.87
   2   0 -18  119.92    9.44
   2   0 -17    1.59    2.52
   2   0 -17   -1.81    2.93
   2   0 -16   20.40    4.64
   2   0 -16   27.15    4.62
   2   0 -15    6.39    3.34
   2   0 -15   -3.94    2.48
   2   0 -14 1064.70   60.44
   2   0 -14 1009.70   27.79
  -2   0  14 1025.43   46.95
   2   0 -14 1030.32   25.20
  -2   0  13   -0.49    5.72
   2   0 -13   -1.73    6.03
   2   0 -13    0.09    2.24
   2   0 -13    2.32    2.37
   2   0 -12   24.00    9.47
  -2   0  12   -1.93    3.86
   2   0 -11   -3.39    6.65
  -2   0  11   -2.94    3.87
   2   0 -10  431.77   31.64
  -2   0  10  399.68   25.38
   2   0  -9    4.06    7.92
  -2   0   9   -0.48    4.47
   2   0  -8   97.16   14.85
  -2   0   8   89.28   11.60
   2   0  -7    4.47    8.37
  -2   0   7   -6.11    6.12
   2   0  -6  100.13   13.49
  -2   0   6  106.90   11.30
   2   0  -6  101.82    5.52
   2   0  -5   -0.77    0.39
  -2   0   5   -4.32    4.83
   2   0  -5   -3.75    5.39
  -2   0   5   -0.43    1.40
  -2   0   4   36.69    5.75
   2   0  -4   32.46    7.08
  -2   0   4   39.59    3.74
   2   0  -3    2.33    4.16
  -2   0   3    0.39    2.84
  -2   0   3   -0.40    1.22
   2   0  -3   -1.50    2.73
   2   0  -2 2526.58   43.49
  -2   0   2 2442.43   27.84
   2   0  -2 2543.92   37.65
   2   0  -1   -0.04    3.09
   2   0  -1   -6.57    4.56
  -2   0   1   -1.24    1.66
   2   0  -1   -0.88    2.19
   2   0   0 9999.00   86.57
  -2   0   0 9901.79   62.45
   2   0   1    0.31    1.18
   2   0   1    0.92    0.97
   2   0   1   -0.20    3.54
  -2   0  -2   84.31    5.48
   2   0   2   96.65    3.93
   2   0   2   91.02    9.28
   2   0   3    3.49    3.73
   2   0   3    1.06    2.82
  -2   0  -3   -0.18    1.33
   2   0   3    0.96    3.46
   2   0   3   -0.34    0.55
  -2   0  -4   34.69    4.03
   2   0   4   27.54    6.11
   2   0   4   33.88    6.78
   2   0   4   36.36    3.13
  -2   0  -4   29.09    6.45
   2   0   5    4.37    5.67
   2   0   5   -0.07    5.23
  -2   0  -5    0.12    1.90
   2   0   5    0.78    1.51
  -2   0  -5   -0.80    5.10
   2   0   6    3.36    5.66
   2   0   6    4.02    6.14
  -2   0  -6    6.67    3.11
   2   0   6    8.19    2.52
  -2   0  -6    0.47    6.73
   2   0   7   -4.38    5.98
  -2   0  -7   -0.82    3.12
  -2   0  -7    2.23    6.81
   2   0   7    3.12    5.94
   2   0   8   36.17    8.56
  -2   0  -8   27.09    5.95
  -2   0  -8   33.02    9.91
   2   0   8   33.80    7.85
   2   0   9   -0.75    4.93
  -2   0  -9   -2.41    2.50
  -2   0  -9    6.54    7.19
   2   0   9   -5.42    5.53
   2   0  10   22.66    7.24
  -2   0 -10   20.32    8.64
   2   0  10   24.74    8.47
   2   0  11    0.63    4.95
   2   0  11  -14.94    7.36
  -2   0 -11   -2.08    5.05
   2   0  12   -0.73    2.95
   2   0  12    1.76    2.16
   2   0  12    7.66    3.06
   2   0  13   -0.89    2.65
  -2   0 -13   -2.87    8.46
   2   0  13   10.26    6.38
   2   0  13    4.62    2.84
   2   0  13    0.34    1.80
   2   0  14   14.39    4.17
   2   0  14   15.06    4.17
   2   0  14   12.80    3.46
   2   0  15   -3.26    3.23
   2   0  15   -1.95    3.46
   2   0  16  150.34   10.82
   2   0  16  151.81   10.45
   2   0  17    0.74    3.12
   2   0  17   -3.47    3.31
   2   0  18    9.20    3.85
   2   0  18   20.74    4.23
   2   0  19   -1.86    2.69
   2   0  19   -0.45    2.20
   2   0  20  192.18    8.27
   2   0  20  194.03    8.17
   2   0  21   -1.69    1.14
   2   0  21   -2.18    1.14
  -2  -1  21   31.37    3.51
   2  -1 -21   32.88    3.69
   2   1 -21   36.16    3.95
  -2   1  21   24.91    3.27
  -2   1  21   37.81    3.78
  -2  -1  21   33.57    3.44
   2  -1 -20    4.46    1.91
   2   1 -20    4.45    2.03
  -2   1  20    5.70    2.70
  -2  -1  20    4.21    2.33
   2   1 -20    5.80    2.93
   2  -1 -20    3.52    2.69
   2  -1 -20    3.42    1.63
   2  -1 -19    9.98    3.08
   2   1 -19    9.02    3.06
   2   1 -19   11.61    4.23
   2  -1 -19   14.27    4.48
   2  -1 -19   12.86    3.05
   2   1 -19    8.91    2.07
   2   1 -18   19.15    3.29
   2  -1 -18   18.96    3.86
   2   1 -18   15.82    4.05
   2  -1 -18   15.53    3.79
   2   1 -17  129.16    8.32
   2  -1 -17  117.59    8.89
   2  -1 -17  129.44   10.05
   2   1 -17  109.60    9.39
   2  -1 -16    1.22    2.67
   2   1 -16    1.65    2.90
   2  -1 -16   -1.94    3.08
   2   1 -16    2.40    2.18
   2  -1 -15   72.82    7.97
   2   1 -15   67.70    7.54
   2   1 -15   65.56    6.52
   2  -1 -15   75.84    7.31
   2  -1 -14  -18.65    9.48
   2   1 -14   17.28    6.80
   2   1 -14    3.69    2.80
   2  -1 -14    4.20    2.24
   2   1 -14    3.36    2.40
   2  -1 -14    3.75    1.93
  -2  -1  14   21.96    7.28
  -2   1  14   -0.61    2.39
   2   1 -13   89.03    7.24
   2  -1 -13   94.84    7.93
   2  -1 -13  101.34   18.42
   2   1 -13   86.59   16.56
  -2   1  13   76.60   12.59
   2  -1 -13   97.94    8.57
   2   1 -13   93.87    8.43
  -2  -1  13   72.21   13.19
  -2  -1  12    5.43    4.37
  -2   1  12   18.33    6.52
   2   1 -12   13.12    7.71
   2  -1 -12   14.74    7.95
  -2  -1  11   17.15    6.84
  -2   1  11   -0.12    3.48
   2   1 -11   11.07    4.64
   2  -1 -11   15.47    7.75
  -2   1  10   29.40    8.09
  -2  -1  10   34.78    8.48
   2   1 -10   43.54   12.29
   2  -1 -10   49.15   12.04
  -2  -1   9  140.29   14.80
  -2   1   9  136.75   14.49
   2   1  -9  152.17   18.88
   2  -1  -9  151.42   18.22
  -2  -1   8  173.56   15.90
  -2   1   8  176.39   15.69
   2   1  -8  157.73   17.79
   2  -1  -8  189.25   18.93
  -2   1   7    7.60    6.80
  -2  -1   7    6.66    5.28
   2  -1  -7    6.24    2.35
   2   1  -7    6.63    7.89
   2  -1  -7    9.83    7.75
   2  -1  -6    3.94    2.02
   2  -1  -6    5.14    6.11
   2   1  -6    2.87    7.18
  -2  -1   6   -2.74    5.70
  -2   1   6    6.80    5.91
  -2  -1   6    3.95    2.44
   2   1  -5   20.79    6.06
   2  -1  -5   16.52    2.55
  -2   1   5   12.88    5.13
   2   1  -5   14.55    6.37
   2  -1  -5   17.76    6.20
  -2  -1   5   17.42    3.50
   2  -1  -4   33.47    6.62
   2   1  -4   38.60    7.40
  -2   1   4   38.23    6.42
  -2  -1   4   44.89    5.02
   2   1  -4   38.61    6.62
   2  -1  -3  125.45   10.57
   2   1  -3  114.85   10.27
   2   1  -3  128.97    9.75
   2  -1  -3  123.58    9.35
  -2  -1   3  131.63    8.04
  -2   1   3  142.10    9.74
   2   1  -2   -2.53    3.88
   2  -1  -2    0.41    2.83
   2   1  -2    0.25    3.10
   2  -1  -2   -1.87    3.48
   2   1  -2    0.89    3.81
   2  -1  -2    1.58    3.71
   2  -1  -2    2.71    2.45
   2   1  -2   -1.24    2.51
  -2   1   2    0.09    0.32
  -2  -1   2    1.64    1.93
  -2   1   2    2.57    2.60
   2  -1  -1 7048.44   69.18
   2   1  -1 7030.69   70.21
   2   1  -1 7512.27   76.63
   2  -1  -1 7355.11   73.63
   2   1  -1 6901.19   72.46
   2  -1  -1 7214.00   71.92
   2  -1  -1 7258.52   70.83
   2   1  -1 7314.41   72.59
   2  -1  -1 7171.85   59.47
   2   1  -1 7234.04   62.68
  -2   1   1 7272.66   40.93
  -2  -1   1 7271.01   40.22
  -2  -1   1 7142.29   61.41
  -2   1   1 7262.09   56.73
   2  -1   0  505.24   18.23
   2   1   0  492.64   18.46
   2   1   0  504.76   20.01
   2  -1   0  535.73   19.69
   2   1   0  505.78   18.96
   2  -1   0  518.59   18.67
   2  -1   0  489.35   14.29
  -2  -1   0  494.21   16.45
  -2  -1   0  464.63   14.02
  -2   1   0  526.65   13.17
   2  -1   1  562.92   19.33
   2   1   1  532.67   19.49
   2  -1   1  537.37   19.84
   2   1   1  545.54   20.47
   2  -1   1  538.29   19.12
   2   1   1  532.45   19.45
   2  -1   1  552.75   14.02
  -2  -1  -1  539.94   17.11
  -2   1  -1  540.98   10.62
   2   1   2  222.96   13.27
   2  -1   2  242.29   13.28
   2  -1   2  227.00    8.64
   2  -1   2  226.21   13.45
   2   1   2  220.78   13.55
  -2   1  -2  228.29   10.76
   2   1   2  201.32   12.36
   2  -1   2  217.05   12.60
  -2  -1  -2  216.66    5.83
  -2  -1  -2  206.29   11.91
   2   1   3   37.01    7.04
   2  -1   3   42.81    6.73
  -2  -1  -3   40.76    6.61
   2   1   3   44.01    7.25
   2  -1   3   31.85    5.98
  -2   1  -3   46.03    5.12
   2   1   3   40.35    6.57
   2  -1   3   39.86    6.60
  -2  -1  -3   42.47    2.88
   2  -1   3   36.57    3.94
  -2  -1  -4   33.17    6.56
   2  -1   4   41.07    4.51
   2  -1   4   31.78    6.43
   2   1   4   40.40    7.75
   2   1   4   46.28    7.05
  -2  -1  -4   41.57    3.45
   2  -1   4   41.37    7.18
  -2   1  -4   46.47    5.35
  -2  -1  -5   88.72    5.96
   2   1   5   88.13    9.80
  -2   1  -5   87.76    7.94
   2  -1   5   89.92   10.07
   2  -1   5   92.58    6.73
  -2  -1  -5   88.17   11.11
   2  -1   5   95.93   10.78
   2   1   5   76.47   11.01
   2  -1   6   26.68    4.18
   2   1   6   29.88    7.77
   2  -1   6   22.39    6.62
   2  -1   6   28.05    7.95
   2   1   6   28.86    8.08
  -2  -1  -6   28.58    8.39
  -2   1  -6   28.24    5.48
  -2  -1  -6   25.03    3.99
   2  -1   7   31.52    4.86
   2   1   7   31.16    8.49
   2  -1   7   22.97    7.17
   2   1   7   27.40    7.76
   2  -1   7   29.48    6.67
  -2   1  -7   28.75    8.17
  -2  -1  -7   33.90    9.54
  -2   1  -7   25.37    5.53
   2  -1   8   50.19    6.37
  -2   1  -8   48.47    7.66
  -2   1  -8   54.36   10.99
  -2  -1  -8   55.00   11.89
   2  -1   8   49.13    9.31
   2   1   8   52.74   10.49
   2   1   8   50.32    9.25
   2  -1   8   51.24    9.21
  -2   1  -9   20.91    4.97
  -2  -1  -9   31.90    9.09
  -2   1  -9   22.59    9.56
   2  -1   9   35.54    8.69
   2   1   9   33.65    8.45
   2  -1   9   23.99    6.93
   2   1   9    6.96    5.12
  -2   1 -10   16.92    5.12
  -2   1 -10    1.32    5.44
  -2  -1 -10   10.90    6.31
   2  -1  10   16.81    6.57
   2   1  10   10.68    4.79
   2   1  10   10.54    5.57
   2  -1  10   13.66    5.58
  -2  -1 -11  123.26   18.08
  -2   1 -11  103.56   17.28
   2   1  11   95.37   15.48
   2  -1  11  100.93   14.90
   2   1  11  120.66   17.33
   2  -1  11   85.42   13.27
   2  -1  12   12.62    6.83
   2   1  12    8.22    5.95
   2   1  12    8.77    3.11
   2  -1  12   13.63    3.48
   2   1  12   -2.70    5.12
   2  -1  12   -5.55    4.99
  -2   1 -12   15.72    7.29
  -2  -1 -12   -1.96    6.22
   2   1  12    3.36    2.26
   2  -1  12    6.82    2.73
   2   1  12    6.38    3.01
   2   1  13 1100.31   51.22
   2  -1  13 1118.59   50.21
   2   1  13 1074.52   27.54
   2  -1  13 1155.94   53.84
   2   1  13 1129.20   55.22
  -2  -1 -13 1257.79   61.96
  -2   1 -13 1220.26   60.54
   2   1  13 1058.37   28.20
   2  -1  13 1088.93   27.51
   2   1  13 1080.06   27.36
   2  -1  13 1080.46   26.56
   2  -1  14    5.67    3.46
   2   1  14    4.55    3.48
   2   1  14    3.92    2.96
   2  -1  14    5.80    2.59
   2   1  14    8.04    2.80
   2   1  15   12.50    3.96
   2  -1  15   13.85    3.79
   2  -1  15    8.53    3.58
   2   1  15   11.27    3.92
   2   1  15   12.63    3.61
   2  -1  16   57.99    6.76
   2   1  16   52.37    6.50
   2  -1  16   53.99    6.59
   2   1  16   51.17    7.01
   2   1  17  161.82   10.30
   2  -1  17  169.99   10.35
   2  -1  17  168.09   10.60
   2   1  17  158.75   10.66
   2   1  18    2.52    2.78
   2  -1  18    3.26    2.79
   2   1  18   -3.68    3.39
   2  -1  18   -1.67    3.00
   2   1  19   43.04    4.80
   2  -1  19   44.37    4.67
   2   1  19   42.05    4.88
   2  -1  19   49.61    5.17
   2  -1  20    1.66    1.51
   2   1  20    6.55    2.24
   2   1  20    0.40    1.66
   2  -1  20    2.60    1.76
   2  -1  21   67.28    3.62
   2  -1  21   70.19    3.74
   2  -2 -21    5.88    1.78
   2   2 -21    8.73    2.05
  -2  -2  21    7.75    1.86
  -2   2  21    4.37    1.71
  -2   2  21    7.79    1.92
  -2  -2  21    5.25    1.56
   2  -2 -21    7.24    1.39
   2  -2 -21    7.70    1.61
  -2   2  20   66.33    5.72
  -2  -2  20   72.52    5.73
   2  -2 -20   75.48    5.17
   2   2 -20   76.19    6.39
   2  -2 -20   75.54    6.20
   2  -2 -20   72.51    5.81
  -2   2  20   80.58    6.04
  -2  -2  20   78.37    5.76
   2  -2 -19    0.21    1.96
   2  -2 -19   -0.97    2.11
   2   2 -19   -0.57    2.03
   2   2 -19   -0.73    2.86
   2  -2 -19   -0.56    2.64
   2   2 -18   62.30    6.84
   2  -2 -18   62.55    6.97
   2   2 -18   60.88    7.67
   2   2 -18   51.75    4.65
   2  -2 -18   69.24    6.61
   2   2 -17    9.75    3.66
   2   2 -17   10.99    2.45
   2  -2 -17   15.18    4.04
   2  -2 -17   14.26    4.37
   2   2 -16   20.87    4.54
   2  -2 -16   20.60    4.84
   2   2 -16   20.33    3.82
   2  -2 -16   21.22    4.65
   2  -2 -15  222.93   13.57
   2   2 -15  217.64   13.26
   2   2 -15  226.65   11.24
   2  -2 -15  231.59   12.90
   2   2 -14  323.55   33.88
   2  -2 -14  320.38   31.95
   2  -2 -14  309.63   15.57
   2   2 -14  275.04   14.52
   2  -2 -14  280.75   14.00
   2   2 -14  285.78   12.63
  -2  -2  14  309.09   26.72
  -2   2  14  319.00   25.80
   2   2 -13   12.89    8.35
   2  -2 -13    1.89    5.29
  -2   2  13    7.67    4.70
   2   2 -13    5.34    2.34
   2  -2 -13    1.09    1.86
  -2  -2  13    2.17    5.19
   2   2 -13    0.25    1.99
   2  -2 -13    2.79    2.51
   2   2 -12   -0.80    4.61
  -2  -2  12   -2.34    3.69
  -2   2  12    5.84    5.21
   2   2 -11    0.23    7.06
  -2  -2  11    6.11    5.03
  -2   2  11   -3.39    4.61
   2   2 -10  261.78   25.23
   2  -2 -10  253.49   24.24
  -2  -2  10  247.85   20.69
  -2   2  10  247.89   19.91
   2   2  -9   58.06   12.62
   2  -2  -9   59.95   11.50
  -2  -2   9   49.81    9.95
   2   2  -9   57.54    9.82
  -2   2   9   63.03   10.67
   2  -2  -8   45.30    6.83
  -2  -2   8   52.29    9.79
   2   2  -8   59.49   10.16
  -2   2   8   54.24    9.75
   2   2  -8   53.38   12.00
   2  -2  -8   59.49   11.23
   2  -2  -7   80.14   12.10
   2   2  -7   85.76   13.14
   2   2  -7   93.80   12.52
   2  -2  -7   83.39    8.25
  -2  -2   7   83.54    9.30
   2   2  -7   80.03   10.92
  -2   2   7   83.50   11.17
  -2   2   6    5.90    5.35
   2   2  -6   -3.05    4.94
   2   2  -6    2.14    5.99
   2  -2  -6    5.18    6.19
   2   2  -6   -0.11    5.29
  -2  -2   6    6.62    3.75
   2  -2  -6    2.20    2.01
  -2   2   5    2.02    4.22
   2   2  -5   -0.97    4.31
   2   2  -5    3.52    5.47
   2  -2  -5    8.43    5.76
   2  -2  -5   -4.45    5.09
   2   2  -5   -1.69    4.69
  -2  -2   5    2.30    3.01
   2  -2  -5    2.82    2.01
  -2   2   4    6.81    3.79
   2   2  -4    4.79    3.44
   2  -2  -4    7.52    4.20
   2   2  -4    8.75    4.65
   2  -2  -4    7.55    3.98
   2   2  -4    8.83    4.75
   2  -2  -4    7.42    2.65
  -2  -2   4    6.28    3.19
  -2   2   3  157.08   10.46
   2   2  -3  170.77   10.29
   2   2  -3  168.00   12.39
   2  -2  -3  162.85   11.62
   2  -2  -3  182.19   12.06
   2   2  -3  155.14   11.80
  -2  -2   3  174.33   10.74
   2   2  -3  170.04   12.18
   2  -2  -3  157.46   11.11
  -2   2   2   39.07    5.06
   2   2  -2   33.79    5.82
   2  -2  -2   40.08    6.04
   2  -2  -2   36.44    5.39
   2   2  -2   36.64    6.07
   2  -2  -2   39.63    5.70
   2   2  -2   39.80    6.14
  -2  -2   2   47.33    5.90
  -2  -2   1  265.53   13.33
  -2  -2   1  242.77    9.43
  -2   2   1  271.62   10.98
   2   2  -1  240.36   13.72
   2  -2  -1  270.00   13.75
   2  -2  -1  270.41   12.84
   2   2  -1  250.93   13.40
   2   2  -1  260.52   13.69
   2  -2  -1  265.40   13.12
   2  -2  -1  270.51   13.67
   2   2  -1  251.42   13.74
  -2  -2   0 2770.64   43.16
  -2  -2   0 2865.45   36.89
  -2   2   0 2803.38   29.89
   2  -2   0 2904.69   44.88
   2   2   0 2852.99   47.06
   2  -2   0 2773.02   38.89
   2   2   0 2768.48   43.01
   2  -2   0 2854.69   41.48
   2  -2   0 2918.32   43.16
   2   2   0 2751.74   43.85
  -2  -2  -1  899.97   25.03
  -2  -2  -1  873.33   23.32
  -2   2  -1  860.21   13.24
   2  -2   1  877.00   24.79
   2   2   1  865.57   26.16
   2  -2   1  890.41   23.63
   2   2   1  863.27   24.61
   2  -2   1  917.49   24.50
   2   2   1  851.35   24.45
   2  -2   1  834.24   20.47
   2  -2   2  348.34   13.19
  -2  -2  -2  356.52   16.53
  -2  -2  -2  368.96   16.97
   2   2   2  366.75   17.50
   2  -2   2  381.05   16.84
   2   2   2  360.48   16.89
   2  -2   2  389.00   16.62
   2  -2   2  359.14   15.92
   2   2   2  346.38   16.15
  -2   2  -2  382.22   16.39
   2  -2   3   36.94    5.92
   2   2   3   33.10    6.41
   2  -2   3   36.63    4.53
  -2   2  -3   36.71    5.71
   2   2   3   41.40    6.87
   2  -2   3   34.23    5.94
   2   2   3   35.19    6.97
   2  -2   3   40.38    6.78
  -2  -2  -3   28.70    5.89
   2  -2   4  421.84   15.35
   2   2   4  371.44   19.55
   2  -2   4  409.99   19.27
   2   2   4  415.78   18.95
   2  -2   4  416.95   18.67
  -2   2  -4  407.85   17.61
  -2  -2  -4  397.08   20.49
   2  -2   5  180.30   10.72
  -2  -2  -5  149.71   13.98
  -2   2  -5  167.57   12.05
   2   2   5  151.09   12.88
   2  -2   5  176.17   13.30
   2   2   5  156.14   14.15
   2  -2   5  179.13   14.00
   2  -2   6    3.04    3.96
   2   2   6    2.57    5.41
   2   2   6   -1.58    4.78
   2  -2   6   -2.11    5.00
  -2   2  -6    2.68    3.68
   2  -2   6   -1.02    2.17
  -2  -2  -6   -0.29    5.63
   2  -2   7   36.09    7.99
   2   2   7   28.84    7.70
   2  -2   7   33.21    5.72
   2   2   7   26.14    7.47
   2  -2   7   39.03    8.97
  -2   2  -7   35.61    7.39
  -2  -2  -7   33.21    8.71
   2  -2   8  470.89   20.61
  -2  -2  -8  496.30   29.90
  -2   2  -8  480.49   24.06
   2  -2   8  466.93   25.25
   2   2   8  427.71   25.05
   2   2   8  474.84   27.95
   2  -2   8  519.88   27.59
   2   2   9   10.38    5.13
   2  -2   9    3.59    4.01
   2  -2   9    7.89    3.38
  -2   2  -9    8.93    4.75
   2   2   9   11.49    5.99
   2  -2   9   10.67    5.35
  -2   2  -9   14.50    8.23
  -2  -2  -9   -3.71    6.18
   2   2  10  129.62   15.26
   2  -2  10  126.21   14.93
  -2   2 -10  133.52   14.39
  -2  -2 -10  135.11   18.71
  -2   2 -10  151.28   19.52
   2   2  10  142.63   17.74
   2  -2  10  109.84   13.82
   2   2  11   43.81   10.87
   2  -2  11   42.88    9.86
  -2  -2 -11   50.14   13.08
  -2   2 -11   42.19   11.61
   2  -2  11   42.85   10.64
   2   2  11   45.87   10.50
  -2   2 -11   58.60   10.93
  -2  -2 -12   36.35   12.07
  -2   2 -12   24.62    9.90
   2   2  12   32.62    9.50
   2  -2  12   25.84    8.26
   2   2  12   43.20    5.66
   2  -2  12   40.88    5.17
   2  -2  12   36.75    5.19
   2   2  12   35.82    5.33
   2   2  12   47.37    6.04
   2   2  12   40.89   10.07
   2  -2  12   31.20    9.24
  -2   2 -13  111.27   19.10
  -2  -2 -13  124.26   20.56
   2   2  13   94.59    8.45
   2  -2  13  104.87    8.40
   2   2  13  120.79   18.37
   2  -2  13  113.08   17.06
   2  -2  13   94.30    8.18
   2   2  13  116.45    9.58
   2   2  13   83.52   14.65
   2  -2  13   98.70   14.80
   2   2  13  114.23    9.44
   2   2  14   -0.71    2.30
   2   2  14   -0.95    3.13
   2  -2  14   -1.08    2.68
   2   2  14    1.19    3.29
   2  -2  14   -0.74    2.84
   2   2  15    9.96    3.17
   2  -2  15   21.10    4.64
   2   2  15   24.08    5.20
   2   2  15   14.54    4.41
   2  -2  15   18.65    4.06
   2   2  16   11.41    3.58
   2  -2  16   14.38    3.75
   2  -2  16   17.74    4.12
   2   2  16   15.53    4.02
   2   2  17    0.29    3.15
   2  -2  17   -0.99    2.61
   2   2  17   -0.38    2.73
   2  -2  17    1.78    2.52
   2   2  18    1.69    2.62
   2  -2  18   11.53    3.38
   2   2  18    3.14    2.59
   2  -2  18    5.18    2.92
   2  -2  19   15.42    3.20
   2   2  19   10.25    2.87
   2   2  19   13.27    3.17
   2  -2  19   12.67    2.77
   2   2  20   53.64    4.27
   2  -2  20   48.46    3.92
   2   2  20   43.97    3.84
   2  -2  20   50.74    3.93
   2  -3 -21   19.15    2.05
  -2   3  21   14.71    1.99
  -2  -3  21   13.06    1.82
   2   3 -21   19.14    2.22
   2  -3 -21   18.47    2.19
   2  -3 -21   18.07    2.00
  -2   3  21   20.81    2.19
  -2  -3  21   21.52    2.22
  -2   3  20   -0.57    1.55
  -2  -3  20    2.75    1.70
  -2   3  20    3.06    1.84
  -2  -3  20   -0.38    1.59
   2  -3 -20   -1.71    1.52
   2  -3 -20    0.75    1.58
   2   3 -20   -2.25    1.71
   2  -3 -20    3.38    1.98
   2  -3 -19    1.38    2.19
   2  -3 -19    1.36    2.24
   2   3 -19    4.93    2.41
   2  -3 -19    3.19    1.89
  -2   3  19    1.14    2.23
   2  -3 -18    8.83    3.26
   2   3 -18   10.99    3.59
   2   3 -18   13.37    3.84
   2  -3 -18   14.87    3.89
   2  -3 -18   18.70    4.18
   2   3 -17    0.13    2.34
   2  -3 -17    0.31    2.57
   2   3 -17   -4.15    1.70
   2  -3 -17   -0.26    2.73
   2   3 -16    3.10    3.01
   2  -3 -16    5.68    2.97
   2   3 -16    3.31    1.96
   2  -3 -16    3.57    2.81
   2   3 -15   -1.33    2.34
   2   3 -15   -2.20    1.94
   2  -3 -15   -1.38    2.58
   2  -3 -15   -0.56    2.51
   2  -3 -14   39.11    6.11
   2   3 -14   43.15    4.97
   2   3 -14   39.13    5.89
   2   3 -14   18.67    8.34
   2  -3 -14   33.61   11.03
  -2  -3  14   30.44    9.04
   2  -3 -14   41.36    5.86
   2  -3 -13   15.65    4.20
   2   3 -13   10.13    3.35
   2   3 -13   25.28    8.45
   2  -3 -13   -7.15    6.42
  -2  -3  13   -1.57    4.11
   2   3 -13   13.12    2.90
   2  -3 -13    7.80    2.81
  -2   3  13   13.00    6.35
   2  -3 -12   23.38    4.44
  -2  -3  12   32.18    9.09
   2   3 -12   40.34   12.11
   2  -3 -12   28.77    9.37
   2  -3 -12   23.74    4.30
  -2   3  12   41.22    9.43
   2   3 -12   21.77    3.98
  -2  -3  11  348.42   26.64
   2   3 -11  348.65   27.61
  -2   3  11  314.94   23.82
   2   3 -11  324.75   29.31
   2  -3 -11  321.55   27.83
   2   3 -10   19.27    7.30
  -2  -3  10    7.06    4.33
   2  -3 -10   15.02    6.51
   2   3 -10   16.18    7.92
  -2   3  10   19.18    6.87
  -2  -3   9   48.84    9.93
   2   3  -9   50.91   10.22
   2  -3  -9   45.70    7.73
   2   3  -9   54.21   11.62
   2  -3  -9   40.90    9.16
  -2   3   9   49.20    9.09
  -2   3   8   23.82    6.90
   2  -3  -8   17.44    4.39
   2   3  -8   12.45    5.67
   2  -3  -8   17.20    5.44
   2   3  -8   25.12    8.88
  -2  -3   8   21.69    5.90
   2   3  -8   30.66    8.05
  -2  -3   7   72.20    9.79
   2  -3  -7   61.41    7.91
   2   3  -7   60.40    9.58
  -2   3   7   70.21    9.77
   2   3  -7   48.36    9.74
   2  -3  -7   69.33   11.03
   2   3  -7   58.80    9.89
   2   3  -6  215.52   17.32
   2  -3  -6  201.13   16.41
   2   3  -6  187.93   14.81
  -2   3   6  188.96   14.77
   2   3  -6  169.63   15.92
   2  -3  -6  156.30   14.34
   2  -3  -6  204.45   13.14
  -2  -3   6  173.37   13.70
  -2  -3   5   18.71    6.97
  -2   3   5    4.11    4.69
   2   3  -5    8.57    4.92
   2  -3  -5    9.73    3.66
   2  -3  -5   13.03    6.17
   2   3  -5   20.53    8.91
   2   3  -5    4.87    4.57
   2  -3  -5    6.61    4.55
  -2  -3   4    1.60    3.36
  -2   3   4    0.73    3.62
   2   3  -4    6.09    3.70
   2  -3  -4    3.61    3.80
   2   3  -4   -2.74    4.90
   2   3  -4    4.77    5.55
   2  -3  -4    7.89    5.52
   2  -3  -4    2.27    2.02
   2   3  -3   -1.68    3.81
   2  -3  -3   -0.38    3.39
  -2  -3   3    0.96    3.16
  -2   3   3   -0.92    2.74
   2   3  -3    0.32    2.51
   2   3  -3    0.65    2.97
   2  -3  -3   -0.54    2.62
   2  -3  -3    0.30    4.48
   2   3  -3   -7.09    5.32
   2  -3  -2 2003.01   35.78
   2   3  -2 2068.50   38.74
  -2  -3   2 2120.69   40.22
   2  -3  -2 2080.51   41.42
   2   3  -2 2012.70   42.49
   2   3  -2 1956.33   32.27
  -2   3   2 2072.28   34.94
   2   3  -2 1913.34   39.31
   2  -3  -2 1976.95   37.48
  -2  -3   2 1984.29   29.34
   2   3  -1 2055.88   37.21
   2  -3  -1 1965.39   34.53
  -2  -3   1 2056.31   40.12
  -2  -3   1 2037.55   32.55
   2   3  -1 2010.54   27.20
  -2   3   1 2032.66   31.49
   2  -3  -1 2023.01   39.42
   2   3  -1 2031.45   38.62
   2  -3  -1 2102.23   36.81
   2  -3   0   -0.39    2.71
   2   3   0    4.35    3.33
   2   3   0    2.21    2.60
   2  -3   0    4.13    2.19
  -2  -3   0    6.14    3.63
   2   3   0    4.05    2.79
   2  -3   0    2.31    2.69
  -2   3   0    5.02    2.03
  -2  -3   0    3.85    1.25
   2  -3   0    3.67    3.40
  -2  -3   0    5.62    2.77
   2   3   1 1734.66   36.88
   2  -3   1 1691.55   34.27
   2   3   1 1689.20   34.25
   2  -3   1 1671.10   32.76
  -2  -3  -1 1618.03   16.59
   2  -3   1 1652.27   33.15
  -2   3  -1 1663.59   23.58
  -2  -3  -1 1631.08   35.67
  -2  -3  -1 1730.44   38.66
   2   3   1 1717.60   34.22
   2  -3   1 1725.33   32.14
   2   3   2   -1.81    3.22
   2  -3   2   -1.68    3.12
  -2  -3  -2    0.89    4.03
   2  -3   2   -1.62    3.14
   2   3   2    0.19    3.12
   2  -3   2   -2.41    2.67
  -2   3  -2   -0.58    3.92
  -2  -3  -2    2.80    4.22
   2   3   2   -0.27    3.43
   2  -3   2    0.26    2.64
  -2   3  -3   31.23    6.64
   2   3   3   26.34    5.46
   2  -3   3   25.92    5.17
   2   3   3   33.04    6.60
   2  -3   3   28.42    5.82
   2  -3   3   31.34    5.26
  -2  -3  -3   24.47    6.68
  -2  -3  -3   29.38    7.48
  -2   3  -4   24.16    7.06
   2   3   4   17.91    5.68
   2  -3   4   17.16    4.81
   2  -3   4   29.93    5.56
  -2  -3  -4   18.59    7.15
   2  -3   4   12.64    4.56
   2   3   4   24.17    5.83
   2   3   5  557.73   24.58
   2  -3   5  567.25   23.64
  -2   3  -5  594.77   24.90
   2  -3   5  617.71   23.64
   2   3   5  548.30   23.05
  -2  -3  -5  593.46   27.79
   2  -3   5  551.29   20.73
   2   3   6  600.87   27.47
   2  -3   6  607.14   26.09
   2  -3   6  593.92   22.38
  -2   3  -6  617.67   26.24
   2   3   6  545.83   24.31
   2  -3   6  595.87   24.90
  -2  -3  -6  625.82   30.61
  -2   3  -7   48.68    8.59
   2   3   7   55.33    9.76
   2  -3   7   56.44    9.12
   2  -3   7   34.61    5.90
  -2  -3  -7   47.70    9.95
   2   3   7   44.77    8.12
   2  -3   7   51.30    8.57
   2  -3   8  374.48   23.04
   2   3   8  365.33   24.42
   2  -3   8  356.56   19.23
   2   3   8  357.79   22.55
  -2   3  -8  377.72   23.02
   2  -3   8  361.80   21.61
  -2  -3  -8  367.54   26.74
   2  -3   9  102.71   10.77
  -2  -3  -9  116.03   16.33
   2   3   9  122.02   15.09
   2  -3   9  125.38   14.09
   2   3   9   96.97   12.70
   2  -3   9  107.47   13.19
  -2   3  -9  102.12   12.64
  -2   3 -10   36.79    8.39
   2   3  10   30.90    8.93
   2  -3  10   43.77    9.36
   2  -3  10   30.14    6.34
  -2   3 -10   33.82   10.61
  -2  -3 -10   43.35   12.00
   2   3  10   32.86    8.29
   2  -3  10   43.84    9.50
   2   3  11  347.77   26.35
   2  -3  11  373.45   25.81
   2   3  11  414.54   30.93
   2  -3  11  412.43   28.64
   2   3  11  408.07   17.02
  -2   3 -11  416.23   27.97
  -2  -3 -11  414.07   33.96
  -2   3 -11  434.63   34.04
   2  -3  12  242.13   12.21
   2   3  12  239.44   12.81
   2   3  12  231.55   22.75
   2  -3  12  233.99   21.37
   2   3  12  261.89   14.26
  -2  -3 -12  255.07   27.65
  -2   3 -12  220.70   25.61
  -2   3 -12  232.79   21.86
   2  -3  12  234.85   22.49
   2   3  12  259.31   25.46
   2  -3  12  242.67   11.84
   2   3  12  231.01   12.25
   2   3  13   38.80    5.60
   2   3  13   38.64    5.78
   2  -3  13   30.04    4.86
   2   3  13   38.37    5.73
  -2   3 -13   63.26   14.87
  -2  -3 -13   -2.59    6.86
   2   3  13   43.44   10.98
   2  -3  13   28.77    8.06
   2   3  13   42.28   11.51
   2  -3  13   23.22    7.77
   2   3  13   27.60    4.38
   2  -3  13   26.71    4.36
   2  -3  14  130.90    9.60
   2   3  14  147.41   10.64
   2   3  14  142.82   10.14
   2  -3  14  138.47    9.43
   2   3  14  149.30   11.45
   2  -3  15   -2.61    2.73
   2   3  15   -2.20    3.07
   2   3  15    2.64    2.33
   2  -3  15    4.20    2.93
   2   3  15    3.24    2.84
   2   3  16  106.66    8.67
   2  -3  16  109.94    8.40
   2   3  16  103.94    8.32
   2  -3  16  103.03    7.87
   2   3  16  115.62    9.61
   2   3  17   30.73    4.75
   2  -3  17   31.37    4.48
   2   3  17   30.38    4.70
   2  -3  17   31.97    4.73
   2   3  18   15.25    3.44
   2  -3  18   15.18    3.09
   2   3  18   13.93    3.14
   2  -3  18   11.98    3.12
   2  -3  19    4.57    1.88
   2   3  19    7.18    2.09
   2   3  19    4.66    1.90
   2  -3  19    3.81    1.69
   2  -3  20    0.94    0.95
   2   3  20   -2.97    1.43
  -2   3 -20    1.19    1.13
   2   3  20    2.74    1.16
   2  -3  20   -1.89    1.25
   2  -4 -21   15.42    1.70
   2  -4 -20   77.60    5.05
  -2   4  20   54.24    3.78
  -2  -4  20   61.06    3.89
   2   4 -20   57.99    4.15
   2  -4 -20   54.58    4.05
  -2  -4  20   63.74    4.13
  -2   4  20   50.10    3.68
   2  -4 -20   75.11    5.06
   2  -4 -19   16.21    3.20
  -2   4  19   11.72    2.56
  -2  -4  19   18.27    2.95
   2  -4 -19   12.63    2.56
   2   4 -19   10.23    2.44
   2  -4 -19   17.25    3.36
  -2  -4  19   11.53    2.50
  -2   4  19   12.33    2.62
   2  -4 -18   37.07    5.18
   2  -4 -18   32.41    5.09
   2  -4 -18   24.10    4.03
   2   4 -18   28.52    4.51
   2  -4 -17   18.67    4.40
   2  -4 -17   15.94    4.25
   2   4 -17   10.74    3.25
   2  -4 -17   14.52    3.61
   2  -4 -16    5.25    2.65
   2   4 -16   10.59    3.44
   2   4 -16    1.78    2.64
   2  -4 -16    9.25    3.37
   2  -4 -15  176.80   12.18
   2   4 -15  143.94   10.87
   2  -4 -15  162.75   11.34
   2   4 -14   38.64    4.63
   2  -4 -14   33.21    5.58
   2  -4 -14   32.46    5.62
   2   4 -14   24.53    4.86
   2   4 -13  140.02    8.39
   2  -4 -13  144.51   10.57
   2   4 -13  116.43   18.89
   2  -4 -13  132.92   19.43
   2   4 -13  134.96   10.30
   2  -4 -13  151.91   10.93
  -2  -4  13  170.61   20.84
  -2   4  13  169.44   18.87
  -2  -4  12  146.21   19.01
   2   4 -12  206.33   22.72
  -2   4  12  166.27   17.93
   2   4 -12  121.26   18.16
   2  -4 -12  179.41   20.98
   2   4 -12  171.55    9.07
   2  -4 -12  181.99   11.38
   2  -4 -12  188.41   11.89
   2   4 -12  176.50   11.31
   2   4 -11    8.72    5.58
   2  -4 -11    3.35    4.09
  -2   4  11    5.47    3.55
  -2  -4  11    0.04    5.15
   2   4 -11    6.79    5.35
   2   4 -10   -4.68    4.74
   2  -4 -10   -4.87    5.97
  -2   4  10    0.14    4.68
  -2  -4  10    6.73    4.93
   2   4 -10   12.13    6.36
   2   4  -9  416.31   27.62
  -2   4   9  399.00   25.05
   2   4  -9  419.94   28.85
   2  -4  -9  428.19   27.50
  -2  -4   9  397.68   25.55
   2  -4  -9  422.88   24.38
  -2  -4   8  208.11   17.72
   2  -4  -8  202.48   16.29
   2   4  -8  185.38   17.59
  -2   4   8  200.05   16.94
   2   4  -8  187.22   18.46
   2  -4  -8  186.22   17.54
   2   4  -8  193.15   18.35
  -2  -4   7  309.28   20.64
   2  -4  -7  302.97   18.79
   2   4  -7  331.85   21.85
  -2   4   7  299.61   19.51
   2   4  -7  319.82   22.02
   2  -4  -7  325.10   21.10
   2   4  -7  304.55   21.79
   2  -4  -7  290.34   21.66
   2  -4  -6  467.01   21.98
  -2  -4   6  500.26   25.10
   2   4  -6  506.13   26.85
   2  -4  -6  497.19   27.17
   2   4  -6  528.02   25.48
  -2   4   6  497.00   23.66
   2   4  -6  459.16   25.01
   2  -4  -6  487.88   23.83
  -2  -4   5  115.60   11.89
   2  -4  -5  100.89   10.15
   2  -4  -5  116.92   13.21
   2   4  -5   91.86   11.95
   2   4  -5   93.56   10.53
   2  -4  -5   99.93   10.36
   2   4  -5   84.81   10.08
  -2   4   5  104.92   10.95
   2   4  -4    3.42    3.51
   2  -4  -4    7.22    3.61
  -2   4   4    4.74    4.31
  -2  -4   4   -3.13    4.74
   2   4  -4    3.63    3.92
   2   4  -4    3.86    3.16
   2  -4  -4    2.30    2.95
   2  -4  -4    5.89    3.29
   2   4  -4    4.65    5.64
   2  -4  -4    0.87    6.22
   2  -4  -3   24.07    4.71
   2   4  -3   23.61    5.27
   2   4  -3   26.82    8.02
   2  -4  -3   27.10    7.26
  -2   4   3   20.28    5.06
  -2  -4   3   21.87    6.72
   2   4  -3   30.71    5.74
   2   4  -3   27.28    5.12
   2  -4  -3   28.06    4.84
   2  -4  -2 2282.51   48.53
  -2  -4   2 2312.23   45.90
   2   4  -2 2250.58   41.38
   2  -4  -2 2233.42   39.02
   2  -4  -2 2273.49   37.18
   2   4  -2 2382.29   40.52
   2   4  -2 2273.21   36.71
  -2   4   2 2240.51   39.44
   2   4  -1  133.82    9.48
   2  -4  -1  139.80    9.01
  -2  -4   1  139.19   11.89
  -2  -4   1  139.02   10.08
   2   4  -1  135.73    7.86
  -2   4   1  135.58    9.18
   2  -4  -1  125.82   11.80
  -2  -4   1  130.14    8.03
  -2  -4   0    1.86    1.26
   2  -4   0   -0.88    3.87
   2   4   0    1.90    0.95
  -2  -4   0    4.34    3.18
   2   4   0    0.19    2.72
   2  -4   0   -0.45    3.01
  -2   4   0    1.14    2.07
  -2  -4   0    4.55    4.99
   2  -4   0    1.06    1.94
   2   4   0    2.25    2.21
   2  -4   1   17.69    4.24
   2   4   1   14.90    4.34
   2  -4   1   13.02    4.57
  -2  -4  -1   13.78    2.48
  -2   4  -1   13.48    6.94
  -2  -4  -1    6.85    3.92
   2  -4   1   13.74    3.87
   2   4   1   12.42    3.94
  -2   4  -1   23.80    3.88
  -2  -4  -1   10.71    5.49
   2   4   1   14.69    4.07
   2  -4   1   13.84    3.41
   2  -4   2   39.47    5.58
   2   4   2   42.04    6.17
  -2  -4  -2   36.24    7.82
   2  -4   2   40.77    5.91
   2   4   2   43.15    6.22
   2   4   2   33.53    5.96
   2  -4   2   33.27    5.56
  -2   4  -2   32.17    7.90
   2  -4   2   29.77    6.06
  -2  -4  -2   25.02    8.12
  -2  -4  -3   50.16    9.03
   2   4   3   50.32    6.60
   2  -4   3   52.78    6.97
   2   4   3   57.54    7.56
   2  -4   3   54.11    6.98
  -2   4  -3   43.23    8.69
   2  -4   3   43.22    6.81
  -2  -4  -3   54.63   10.50
  -2  -4  -4    7.78    5.54
   2   4   4    5.07    3.26
   2  -4   4    3.03    3.20
   2   4   4    4.57    3.92
   2  -4   4    7.84    3.82
  -2   4  -4   -4.70    6.05
   2  -4   4    3.88    3.65
  -2  -4  -4    3.53    6.64
  -2  -4  -5   10.04    6.76
   2   4   5    7.48    3.92
   2  -4   5    8.31    3.50
   2   4   5    9.46    4.61
   2  -4   5    5.71    3.50
  -2   4  -5    9.50    5.90
   2  -4   5   10.23    4.21
  -2  -4  -5   13.84    7.69
  -2  -4  -6   10.34    7.14
   2   4   6    6.29    2.88
   2  -4   6    5.59    3.46
   2   4   6    1.69    3.51
   2  -4   6    1.07    2.69
  -2   4  -6    1.57    5.07
   2  -4   6    1.50    2.99
  -2  -4  -6   11.98    6.34
  -2  -4  -7   27.35    7.26
   2   4   7   24.56    5.78
   2  -4   7   27.82    6.05
  -2   4  -7   24.69    6.38
   2  -4   7   18.70    4.80
   2   4   7   30.62    6.73
   2  -4   7   26.98    5.59
  -2  -4  -7   25.07    8.47
  -2   4  -8  290.43   21.86
   2  -4   8  301.99   19.64
   2   4   8  274.68   19.27
   2   4   8  302.91   21.72
   2  -4   8  290.30   20.21
   2  -4   8  275.75   18.26
  -2  -4  -8  304.37   25.18
   2   4   9   75.68   12.01
   2  -4   9   74.60   10.62
   2   4   9   85.63   11.41
   2  -4   9   73.51   10.79
  -2   4  -9   78.39   12.05
  -2  -4  -9   90.56   14.88
   2  -4   9   82.62   10.30
   2   4  10   34.29    9.01
   2  -4  10   32.79    7.29
  -2   4 -10   44.01    9.43
   2   4  10   32.85    7.99
   2  -4  10   26.21    7.11
  -2  -4 -10   42.36   10.74
   2  -4  10   44.99    8.21
  -2   4 -11   10.95    5.48
   2   4  11   17.13    6.90
   2  -4  11    8.39    3.25
   2   4  11    6.54    4.94
   2  -4  11   10.26    5.13
   2   4  11   23.31    3.96
   2  -4  11   16.11    3.01
  -2  -4 -11   18.27    3.59
   2   4  11   16.22    3.29
   2  -4  11   20.43    3.62
   2   4  11   26.73    5.26
  -2   4 -11   31.38   11.58
  -2  -4 -11    1.08    4.30
  -2   4 -12   49.25   11.21
  -2  -4 -12   69.27   13.40
  -2  -4 -12   55.45    6.09
   2   4  12   51.38    5.72
   2  -4  12   57.99    5.95
   2   4  12   51.40    5.79
   2  -4  12   61.45    6.27
   2   4  12   54.63   11.85
   2  -4  12   44.02    9.81
   2   4  12   65.00    7.74
   2   4  12   42.08    9.94
   2  -4  12   62.27   10.78
  -2  -4 -12   31.83   10.93
  -2   4 -12   69.06   15.43
   2   4  13  158.37   12.09
   2  -4  13  146.21    9.61
   2   4  13  132.76    9.36
  -2  -4 -13  152.94    9.89
   2  -4  13  149.91    9.46
   2   4  13  142.59    9.45
   2   4  14   13.61    3.39
   2  -4  14   23.23    4.19
   2   4  14   17.89    4.93
   2  -4  14   19.66    3.99
   2   4  14   19.80    3.83
   2   4  14   22.35    4.36
   2  -4  15   37.68    4.99
   2   4  15   37.62    5.12
   2   4  15   38.03    5.32
   2  -4  15   35.54    5.05
   2   4  15   47.86    7.22
   2  -4  16   86.25    6.85
   2   4  16   79.49    6.84
   2  -4  16   83.73    6.98
   2   4  16   79.73    7.03
   2   4  16  101.56    9.52
   2   4  17   16.43    3.21
   2  -4  17   17.54    3.01
   2  -4  17   14.82    3.07
   2   4  17   16.30    3.25
   2  -4  18   47.81    4.33
   2   4  18   38.38    4.09
   2  -4  18   45.15    4.39
   2   4  18   41.58    4.38
   2   4  19   62.46    4.26
   2  -4  19   65.28    4.25
   2  -4  19   62.08    4.21
   2   4  19   65.00    4.37
  -2   4 -19   77.19    5.95
  -2   4 -20   -1.94    1.29
   2  -5 -20    8.97    1.82
   2  -5 -20    8.83    1.58
   2  -5 -19   12.18    2.00
   2  -5 -19   16.33    2.95
   2  -5 -19   16.79    3.20
  -2  -5  19   11.61    1.85
  -2  -5  19   12.19    1.98
  -2  -5  18   76.64    5.22
  -2   5  18   74.35    5.35
   2  -5 -18   97.03    7.57
   2  -5 -18   82.04    6.91
  -2   5  18   70.37    5.24
   2   5 -18   73.87    5.69
   2  -5 -18   70.37    5.56
  -2  -5  18   71.31    5.23
   2  -5 -17   28.03    5.09
   2  -5 -17   18.32    3.22
   2   5 -17   21.13    3.59
   2  -5 -17   23.69    4.67
   2  -5 -16   55.40    6.91
   2  -5 -16   47.34    5.62
   2   5 -16   62.46    6.44
   2  -5 -16   51.01    6.75
   2  -5 -15   42.73    6.49
   2   5 -15   39.03    5.21
   2  -5 -15   37.14    5.39
   2  -5 -15   43.62    6.23
   2  -5 -14   84.55    8.60
   2   5 -14   68.74    7.61
   2  -5 -14   85.95    8.84
   2   5 -14   78.74    7.53
   2  -5 -13   -0.37    2.91
   2   5 -13    4.69    2.08
   2  -5 -13    0.09    2.81
   2  -5 -12  112.48    9.33
  -2  -5  12  114.40   16.93
  -2   5  12  119.14   16.09
   2   5 -12  117.86   17.52
   2  -5 -12  129.65   10.04
   2   5 -12  106.77    9.22
   2   5 -12  107.47    9.20
  -2  -5  11  413.93   31.22
   2   5 -11  463.74   34.52
  -2   5  11  428.34   28.75
   2   5 -11  388.33   30.09
   2  -5 -11  401.23   29.34
   2  -5 -11  440.01   17.65
   2   5 -11  387.39   16.41
   2  -5 -11  410.01   17.01
   2   5 -10  352.29   27.18
   2  -5 -10  396.55   27.79
   2   5 -10  383.11   29.69
  -2  -5  10  363.79   28.68
  -2   5  10  378.43   26.09
  -2  -5   9  204.32   19.80
   2  -5  -9  226.79   19.35
   2   5  -9  232.07   20.51
   2  -5  -9  244.55   20.67
   2   5  -9  233.79   21.88
   2   5  -9  211.03   20.78
  -2   5   9  211.26   19.13
  -2  -5   8  298.57   22.78
   2  -5  -8  323.43   21.79
   2   5  -8  317.62   22.58
   2  -5  -8  338.12   22.64
   2   5  -8  309.86   24.45
   2   5  -8  342.19   25.13
  -2   5   8  340.70   23.06
   2  -5  -7  137.15   13.58
  -2  -5   7  159.86   16.19
   2   5  -7  163.94   16.27
  -2   5   7  154.80   14.93
   2   5  -7  153.30   15.04
   2  -5  -7  178.23   15.42
   2   5  -7  161.38   17.44
   2  -5  -7  162.19   17.50
   2  -5  -6  202.56   18.79
   2   5  -6  219.89   19.39
  -2  -5   6  217.33   18.02
   2  -5  -6  201.42   16.14
   2  -5  -6  202.90   14.45
   2   5  -6  192.63   14.69
   2   5  -6  202.45   15.67
   2  -5  -6  202.72   15.07
   2   5  -6  206.67   17.36
  -2   5   6  215.83   16.73
  -2   5   5   38.00    7.59
   2   5  -5   33.58    8.41
   2  -5  -5   31.75    9.13
  -2  -5   5   41.13    8.00
   2  -5  -5   32.02    6.79
   2  -5  -5   32.30    5.43
   2   5  -5   24.19    5.26
   2   5  -5   29.02    5.86
   2  -5  -5   29.84    5.68
   2   5  -5   30.55    6.70
   2  -5  -4  146.68   15.03
   2   5  -4  142.46   15.42
   2  -5  -4  157.06   10.96
   2   5  -4  167.30   11.89
  -2  -5   4  153.11   14.31
   2   5  -4  147.99   11.62
   2  -5  -4  146.29   10.88
  -2   5   4  150.43   12.89
   2   5  -4  149.90   12.58
   2  -5  -3  124.33   13.60
  -2  -5   3  126.23   10.73
   2   5  -3  124.67   14.05
   2   5  -3  124.77    9.48
   2  -5  -3  125.33    9.04
  -2  -5   3  139.99   13.51
   2   5  -3  130.52   10.16
   2  -5  -3  133.85    9.88
  -2   5   3  131.93   11.60
   2   5  -3  124.85   10.60
  -2  -5   2  620.73   26.16
  -2  -5   2  589.13   20.47
   2  -5  -2  605.61   27.60
  -2   5   2  580.11   22.18
   2   5  -2  602.32   20.69
   2  -5  -2  578.86   18.04
   2   5  -2  604.26   19.37
   2   5  -1    8.89    2.56
   2  -5  -1   11.51    2.71
  -2  -5   1    8.07    2.85
   2  -5  -1    5.61    5.84
  -2  -5   1    8.32    5.27
  -2  -5   1    8.76    3.15
  -2   5   1    8.23    3.59
   2   5  -1    5.41    2.27
  -2  -5   0  423.23   14.36
   2  -5   0  368.15   19.86
  -2  -5   0  440.01   20.77
  -2  -5   0  430.42   22.28
  -2   5   0  416.72   17.85
   2  -5   0  457.23   15.61
   2   5   0  452.27   16.44
  -2   5   0  429.74   22.52
   2   5   1  805.47   24.98
  -2  -5  -1  820.70   19.57
   2  -5   1  765.11   27.81
  -2  -5  -1  844.78   31.83
  -2  -5  -1  768.21   29.80
   2   5   1  833.95   23.65
   2  -5   1  801.42   21.54
   2  -5   1  824.88   22.61
  -2   5  -1  817.44   31.59
   2   5   1  785.34   22.90
   2   5   2  123.97    9.33
  -2   5  -2  130.02   13.95
   2  -5   2  142.70    9.90
   2  -5   2  133.03    9.93
   2   5   2  140.10   10.60
   2  -5   2  125.05   11.44
  -2  -5  -2  134.57   14.35
  -2  -5  -2  124.00   13.46
  -2  -5  -3    3.82    5.58
   2  -5   3    9.72    3.58
   2   5   3    9.23    3.13
   2   5   3    8.67    3.47
   2  -5   3    9.32    3.02
  -2   5  -3   -4.63    6.51
   2  -5   3    8.09    3.48
  -2  -5  -4   72.90   11.40
   2   5   4   66.64    7.46
   2  -5   4   73.43    7.80
   2   5   4   68.07    8.50
   2  -5   4   79.11    8.39
  -2   5  -4   81.46   11.43
   2  -5   4   72.25    8.87
  -2  -5  -4   76.76   11.48
  -2  -5  -5   77.92   12.34
   2  -5   5   90.39    9.09
   2   5   5   91.79    9.42
  -2   5  -5   96.14   12.53
   2  -5   5   90.03   10.18
  -2  -5  -5   91.58   12.44
   2   5   5   90.33    9.98
   2  -5   5   86.56    9.48
   2  -5   6  415.98   20.61
   2   5   6  398.16   20.28
  -2   5  -6  439.75   26.88
   2  -5   6  409.26   21.10
   2   5   6  423.75   22.45
   2  -5   6  419.56   21.68
  -2  -5  -6  443.56   27.20
  -2  -5  -6  412.63   28.47
  -2  -5  -7   39.39   10.56
   2  -5   7   57.76    8.37
   2   5   7   64.35    8.64
   2   5   7   67.69    9.81
   2  -5   7   59.91    8.84
  -2   5  -7   54.23    9.74
   2  -5   7   52.82    8.02
  -2  -5  -7   67.58   12.26
  -2  -5  -8   21.73    7.04
   2   5   8   35.79    7.02
   2  -5   8   30.16    6.54
  -2   5  -8   25.23    7.55
   2  -5   8   24.62    5.72
  -2  -5  -8   32.61    9.64
   2  -5   8   40.46    7.56
   2   5   8   32.17    7.33
   2   5   9  157.54   15.28
  -2   5  -9  206.13   21.28
   2  -5   9  168.90   15.85
   2   5   9  175.17   17.37
   2  -5   9  183.77   16.92
  -2  -5  -9  191.98   20.11
  -2  -5  -9  187.02   22.13
   2  -5   9  175.30   15.72
  -2  -5 -10   62.97    6.72
   2  -5  10   52.91    8.82
  -2  -5 -10   61.34   14.16
   2   5  10   40.95    7.98
   2  -5  10   65.74   10.65
   2   5  10   71.72   12.26
   2  -5  10   44.41    9.11
  -2   5 -10   75.23   13.21
  -2  -5 -10   61.78   12.12
   2   5  10   66.33    7.49
  -2  -5 -11   69.80    7.10
   2   5  11   57.33   11.17
  -2  -5 -11   63.16   13.29
   2  -5  11   64.86   11.02
   2  -5  11   45.06    8.61
  -2  -5 -11   69.65   15.59
   2   5  11   74.31    8.18
  -2   5 -11   59.06   12.24
  -2  -5 -12  147.05   10.13
   2  -5  12  134.37    8.77
   2   5  12  149.95   12.00
   2  -5  12  142.12    8.74
  -2   5 -12  120.34   18.00
  -2  -5 -12  132.39   18.78
  -2  -5 -13   24.93    4.50
   2   5  13   34.49    4.68
   2  -5  13   26.01    4.15
   2   5  13   26.53    4.16
   2  -5  13   29.44    4.38
   2   5  13   38.55    6.57
   2   5  14   18.32    5.44
  -2  -5 -14   19.95    4.10
   2   5  14   21.43    4.36
   2   5  14   20.04    3.58
   2  -5  14   20.24    3.78
   2   5  14   16.76    3.44
   2  -5  14   23.93    3.81
   2   5  15   -1.13    3.73
  -2  -5 -15   -0.54    1.55
   2   5  15    0.64    1.72
   2  -5  15    0.38    1.89
   2   5  15   -3.27    2.51
   2  -5  15    5.74    2.50
   2   5  15    2.66    2.19
   2  -5  16   94.88    6.57
   2   5  16   92.40    6.54
   2   5  16  107.54    9.46
   2  -5  16  101.76    6.97
   2   5  16   97.95    6.85
   2   5  17    2.02    1.54
   2  -5  17    1.46    1.19
   2  -5  17   -1.04    1.73
   2   5  17    0.42    1.56
   2  -5  18   32.92    3.20
   2  -5  18   33.88    3.18
  -2   5 -19    6.23    2.15
   2  -6 -20    1.23    0.95
   2  -6 -19   59.40    4.38
   2  -6 -19   66.34    4.93
   2  -6 -18    1.17    2.22
   2  -6 -18    1.34    1.57
   2  -6 -17    1.98    3.01
   2  -6 -17   -0.83    2.05
   2  -6 -16   22.40    4.84
   2  -6 -16   21.85    4.38
   2  -6 -15  131.81   10.30
   2  -6 -15  144.13   10.79
   2   6 -15  129.49    9.58
   2  -6 -14   20.04    4.75
   2   6 -14   12.63    3.47
   2  -6 -14   19.20    5.08
   2  -6 -13  321.49   15.95
   2  -6 -13  327.26   16.45
   2   6 -13  316.33   15.92
   2  -6 -12   -1.03    2.63
   2   6 -12   -0.40    2.66
   2  -6 -12    1.61    2.44
   2   6 -12    4.71    5.12
  -2  -6  11    6.02    5.54
   2   6 -11   -4.47    3.62
   2   6 -11   -3.44    3.16
  -2   6  11    9.07    5.30
   2  -6 -11    0.77    2.29
   2  -6 -11    1.09    2.33
   2  -6 -10   55.49    6.30
   2   6 -10   62.09    7.02
   2   6 -10   46.53   10.64
   2  -6 -10   59.12    6.56
  -2   6  10   65.25   11.77
  -2  -6   9  248.27   23.10
   2   6  -9  213.95   22.15
  -2   6   9  251.19   21.77
   2   6  -9  231.90   23.43
   2  -6  -9  213.97   19.80
  -2  -6   8   -3.19    5.03
   2   6  -8    5.26    4.51
  -2   6   8   -8.93    4.99
   2   6  -8    5.82    5.10
   2  -6  -8   -4.00    4.70
   2  -6  -8   14.57    6.24
  -2  -6   7  537.98   31.09
   2   6  -7  483.37   29.39
  -2   6   7  504.63   28.05
   2   6  -7  504.35   32.62
   2  -6  -7  494.11   32.00
   2  -6  -7  482.05   27.89
  -2  -6   6   18.37    6.48
   2   6  -6   20.20    5.81
  -2   6   6   14.43    5.69
   2  -6  -6    6.82    5.42
   2   6  -6   14.28    5.95
  -2  -6   6   13.59    5.30
   2  -6  -6    4.17    3.47
  -2  -6   5    0.45    4.64
   2   6  -5    3.53    3.16
  -2   6   5    5.20    4.26
   2  -6  -5    0.72    4.20
   2   6  -5    1.00    6.20
  -2  -6   5    0.33    3.09
   2  -6  -5   -1.27    4.94
  -2  -6   4  177.47   16.13
   2  -6  -4  164.09   16.94
  -2  -6   4  161.43   13.63
   2   6  -4  168.01   17.73
  -2   6   4  153.24   13.89
   2   6  -4  164.81   14.20
  -2  -6   3  119.32   13.34
   2  -6  -3  112.25   13.40
  -2  -6   3  109.67   10.41
   2   6  -3  114.38   14.27
  -2   6   3  114.52   11.69
   2   6  -3  116.04   10.87
  -2  -6   2   95.09   11.70
  -2   6   2   84.64    9.83
   2   6  -2   82.91    8.64
   2  -6  -2   82.87   12.11
  -2  -6   2   93.32    8.76
  -2   6   1  368.59   22.24
   2  -6  -1  357.38   22.33
  -2  -6   1  378.21   16.13
  -2  -6   1  367.04   21.63
  -2   6   1  354.74   18.89
  -2  -6   1  357.18   19.81
  -2   6   0  547.88   27.37
  -2  -6   0  560.16   18.65
   2  -6   0  530.96   26.21
  -2   6   0  505.01   22.16
  -2  -6   0  536.90   25.14
  -2  -6   0  531.65   26.26
   2  -6   1   -2.75    4.10
  -2   6  -1    4.34    5.17
  -2  -6  -1    4.17    4.46
  -2  -6  -1    3.12    4.82
   2  -6   2   34.29    7.42
  -2   6  -2   34.35    8.12
  -2  -6  -2   30.65    8.04
  -2  -6  -2   45.76    9.39
  -2   6  -3   87.89   12.41
   2  -6   3   85.93   10.38
  -2  -6  -3   93.06   13.29
  -2  -6  -3   96.46   12.93
   2  -6   4   -3.37    2.85
  -2   6  -4    4.03    5.38
  -2  -6  -4    1.04    4.55
  -2  -6  -4   -4.64    7.02
   2  -6   5    4.90    2.95
  -2   6  -5    9.52    6.02
  -2  -6  -5    3.87    4.76
  -2  -6  -5   17.82    7.74
   2  -6   6    8.20    4.02
  -2   6  -6   10.51    4.78
  -2  -6  -6    7.36    7.50
  -2  -6  -6   -0.09    4.39
   2  -6   7    5.13    3.29
  -2  -6  -7    8.99    6.65
  -2  -6  -7    6.74    5.75
   2  -6   8   18.47    5.92
  -2  -6  -8   16.51    7.04
  -2  -6  -8   10.59    6.16
  -2   6  -8   12.90    6.49
   2   6   9  183.55   12.17
   2  -6   9  170.57   16.42
  -2  -6  -9  191.45   22.91
  -2  -6  -9  175.65   19.74
  -2   6  -9  188.80   21.30
  -2  -6  -9  201.45   11.50
  -2  -6 -10   87.10   14.46
  -2  -6 -10  137.04   20.11
   2   6  10  109.81    9.91
   2  -6  10  112.44   13.80
  -2  -6 -10  107.88    8.83
  -2   6 -10  107.26   16.72
  -2  -6 -11   12.93    5.21
   2  -6  11   -4.29    3.11
   2   6  11    9.37    4.08
  -2  -6 -11   11.83    3.80
  -2   6 -11   19.82    7.54
  -2  -6 -11  -13.21    7.23
  -2  -6 -12   67.37    7.19
   2   6  12   67.89    8.51
  -2  -6 -13  153.75   10.49
   2   6  13  148.89   12.38
  -2  -6 -14    9.02    3.04
   2   6  14   10.55    4.64
  -2  -6 -15   15.36    3.41
   2   6  15   18.13    3.83
   2   6  15   13.03    4.91
  -2  -6 -16    4.21    2.09
   2   6  16    1.20    1.76
   2   6  16    6.37    3.91
  -2   6 -17    0.65    2.46
  -2   6 -18    9.79    2.93
  -2   6 -19   94.36    5.38
   2  -7 -19   20.26    2.51
   2  -7 -18   73.22    5.19
   2  -7 -18   74.85    5.61
   2  -7 -17   35.42    4.70
   2  -7 -17   33.52    4.42
   2  -7 -16   44.28    5.82
   2  -7 -16   47.98    5.66
   2   7 -16   43.26    4.97
   2  -7 -15   18.37    4.52
   2  -7 -15   18.73    4.20
   2   7 -15   20.24    4.28
   2  -7 -14    2.16    3.00
   2  -7 -14    4.30    3.09
   2   7 -14    4.90    2.89
   2  -7 -13   14.26    4.37
   2  -7 -13   13.66    3.97
   2   7 -13    8.54    3.56
   2  -7 -12   27.90    5.24
   2  -7 -12   33.62    5.58
   2   7 -12   22.26    4.68
   2   7 -11    0.79    2.50
   2  -7 -11    6.41    3.48
   2  -7 -11    4.96    3.09
  -2   7  10   43.37   10.09
   2  -7 -10   33.49    5.44
  -2  -7  10   26.73    7.80
   2   7 -10   27.05    4.94
   2   7 -10   25.09    8.23
  -2  -7  10   26.94    7.85
   2  -7 -10   22.81    4.47
   2  -7  -9   53.17    6.53
  -2  -7   9   50.36   10.89
   2  -7  -9   49.44    5.86
   2   7  -9   74.53   13.31
   2  -7  -9   51.43   10.30
   2   7  -9   52.19    6.70
  -2  -7   9   35.83    8.73
   2   7  -9   65.14   12.94
  -2   7   9   50.47   10.85
   2   7  -8   95.09    8.71
   2  -7  -8   79.78   12.93
  -2  -7   8  111.96   15.99
  -2   7   8  104.21   14.83
   2   7  -8  111.79   15.63
   2  -7  -8  103.62    8.67
   2  -7  -8   86.33   15.02
  -2  -7   8   75.81   11.66
   2   7  -8  107.59   17.24
   2  -7  -7   10.30    5.13
  -2  -7   7    3.71    3.92
   2   7  -7   15.18    6.35
  -2   7   7    7.52    5.40
   2   7  -7   16.27    7.72
  -2  -7   7    0.40    2.29
   2  -7  -7   15.24    7.33
  -2  -7   6  133.10   15.99
   2   7  -6  125.93   14.74
  -2   7   6  120.55   14.70
  -2  -7   6   99.32   12.33
   2   7  -6  127.96   17.49
   2  -7  -6  100.64   15.49
  -2  -7   5   10.23    6.96
   2   7  -5    4.08    3.25
  -2   7   5   14.72    5.41
   2   7  -5    0.50    3.23
  -2  -7   5   14.38    5.03
  -2  -7   4  103.73   13.69
  -2   7   4  112.63   13.27
   2   7  -4   89.55   10.97
  -2  -7   4  102.64   11.41
   2  -7  -4   90.86   14.26
   2   7  -4   92.64   13.76
  -2  -7   3  331.10   22.87
  -2   7   3  338.45   21.54
   2  -7  -3  345.07   25.01
  -2  -7   3  328.90   18.71
   2   7  -3  325.58   25.60
  -2  -7   2   65.59   10.23
  -2   7   2   55.47    9.02
  -2  -7   2   69.72    8.11
   2  -7  -2   65.76   10.42
  -2   7   2   91.16   12.11
   2  -7  -1  146.51   15.48
  -2  -7   1  140.32   10.84
  -2  -7   1  130.87   13.96
  -2   7   1  117.34   13.72
  -2   7   1  130.38   13.01
  -2  -7   0  738.65   33.05
  -2   7   0  696.92   33.27
   2  -7   0  743.69   33.00
  -2  -7   0  772.94   32.78
   2  -7   1    0.89    3.30
  -2  -7  -1   10.93    5.19
  -2   7  -1    3.56    4.66
  -2  -7  -1    3.25    5.11
   2  -7   2   50.03    8.90
  -2  -7  -2   64.44   10.89
  -2   7  -2   43.93    9.23
  -2  -7  -2   56.95   10.40
   2  -7   3   45.77    8.68
  -2  -7  -3   51.29   10.04
  -2  -7  -3   44.09   10.13
  -2   7  -3   47.61    9.00
  -2  -7  -4  480.48   29.80
  -2  -7  -4  467.29   30.88
  -2   7  -4  427.86   29.04
   2  -7   4  474.43   25.99
  -2  -7  -5  123.62   16.00
  -2   7  -5  145.77   17.58
  -2  -7  -5  116.59   16.15
   2  -7   5  109.60   12.78
  -2  -7  -6  620.01   38.73
  -2  -7  -6  622.29   35.38
  -2   7  -6  629.11   37.36
   2  -7   6  607.94   30.30
  -2  -7  -7   62.54   12.95
   2   7   7   77.69    7.64
   2  -7   7   64.49   10.57
  -2  -7  -7   73.36   13.03
  -2   7  -7   36.36   10.02
   2   7   8    6.77    3.05
  -2  -7  -8   -8.68    5.71
   2   7   8    8.41    3.17
   2  -7   8    0.56    2.39
  -2  -7  -8   17.08    7.37
  -2   7  -8    0.63    4.78
  -2  -7  -9    0.19    3.99
  -2  -7  -9   -2.69    4.44
   2  -7   9    3.72    2.51
   2   7   9    1.12    2.91
  -2  -7  -9    0.54    2.16
  -2  -7 -10  125.23    9.77
   2  -7  10   92.33   13.07
  -2  -7 -10   90.04   14.69
   2   7  10  134.67   11.30
  -2  -7 -11   -0.67    2.33
   2   7  11    4.25    3.64
  -2  -7 -12  150.37   10.70
   2   7  12  160.99   12.67
  -2  -7 -13   18.67    4.03
   2   7  13   18.18    5.21
  -2  -7 -14    2.66    2.14
   2   7  14   12.00    4.59
   2   7  15    5.09    2.50
  -2   7 -15    0.25    3.38
  -2  -7 -15    4.25    2.16
   2   7  15    5.26    3.87
  -2   7 -16   76.79    7.15
   2   7  16   57.32    5.30
   2   7  16   63.01    6.99
  -2  -7 -16   61.17    5.15
  -2  -7 -17    0.92    0.90
  -2   7 -17   -4.41    2.77
  -2   7 -18   33.82    3.79
   2  -8 -18    1.68    1.39
   2  -8 -18    0.53    0.61
   2  -8 -17    2.13    1.91
   2  -8 -17    7.17    1.85
   2   8 -16    3.71    1.94
   2  -8 -16    4.33    2.77
   2  -8 -15   62.22    6.45
   2  -8 -15   66.37    6.45
   2   8 -15   61.20    6.28
   2  -8 -14    4.39    3.23
   2  -8 -14    2.15    2.30
   2   8 -14    3.95    2.78
   2  -8 -13   24.10    4.31
   2  -8 -13   28.84    5.27
   2   8 -13   31.17    5.57
   2  -8 -12   35.58    5.46
   2  -8 -12   35.58    5.68
   2   8 -12   33.02    5.58
   2  -8 -11    0.14    2.59
   2  -8 -11    2.91    3.19
   2   8 -11    0.97    3.09
   2  -8 -10    2.94    2.79
   2  -8 -10   12.49    3.74
   2   8 -10    6.86    3.67
  -2   8   9   10.64    5.39
   2  -8  -9   19.03    4.29
  -2  -8   9    2.21    4.99
   2   8  -9   25.80    8.45
   2  -8  -9   18.30    3.93
   2   8  -9   17.79    4.63
   2   8  -9   40.32   10.91
  -2  -8   9    5.99    4.09
  -2  -8   8  241.39   23.60
   2  -8  -8  178.97   10.60
   2   8  -8  208.65   22.19
  -2   8   8  220.25   21.64
   2   8  -8  219.06   13.67
   2   8  -8  191.10   23.26
  -2  -8   8  206.61   19.37
   2  -8  -8  198.21   22.75
   2  -8  -8  210.90   12.68
   2  -8  -7  126.53    9.83
  -2   8   7  110.16   15.48
   2   8  -7  122.68   16.36
   2   8  -7  122.21   10.15
  -2  -8   7  133.12   17.48
   2   8  -7  131.04   18.95
  -2  -8   7  112.10   14.03
   2  -8  -7  122.28   18.46
  -2  -8   6   78.35   11.11
   2  -8  -6  104.88   16.62
   2   8  -6  106.52   16.72
   2  -8  -6   92.85    8.11
   2   8  -6  105.27    9.31
  -2  -8   6   91.59   13.96
  -2   8   6   88.22   13.43
  -2  -8   5   37.82    9.11
   2   8  -5   14.56    7.01
  -2  -8   5   25.29    5.67
   2  -8  -5   20.05    7.79
  -2   8   5   29.95    7.93
  -2   8   4   96.94   13.51
  -2   8   4  105.32   13.76
  -2  -8   4  111.87   12.24
   2  -8  -4  108.74   15.49
   2   8  -4   86.12   15.13
  -2  -8   4  105.32   14.46
  -2   8   3  167.72   16.77
  -2   8   3  163.61   17.09
   2  -8  -3  162.73   18.69
  -2  -8   3  195.65   15.35
   2   8  -3  185.60   20.98
  -2  -8   3  184.12   18.55
  -2   8   2  185.06   16.82
  -2   8   2  155.98   16.77
   2  -8  -2  163.67   18.03
  -2  -8   2  163.04   13.29
   2   8  -2  152.95   18.59
  -2  -8   2  148.14   16.41
  -2   8   1  177.29   18.00
   2  -8  -1  164.81   17.32
  -2  -8   1  170.21   17.32
  -2   8   0   -2.74    4.82
   2  -8   0   10.85    5.45
  -2  -8   0    1.02    4.61
  -2  -8  -1    5.42    5.08
  -2  -8  -1    2.61    3.34
   2  -8   1    1.01    4.31
  -2  -8  -2  457.31   28.56
  -2   8  -2  447.43   29.29
  -2  -8  -2  509.10   30.93
   2  -8   2  443.87   27.26
  -2  -8  -3  368.47   26.28
  -2  -8  -3  385.77   28.21
  -2   8  -3  353.17   26.77
   2  -8   3  371.16   25.25
  -2   8  -4    7.45    5.61
  -2  -8  -4    3.07    5.72
   2  -8   4    1.85    4.73
  -2  -8  -4   -9.27    5.25
   2   8   5  226.95   12.20
  -2   8  -5  199.92   21.53
   2   8   5  253.97   14.59
   2  -8   5  220.55   19.24
  -2  -8  -5  234.18   23.89
  -2  -8  -5  226.15   21.43
   2  -8   6   13.70    6.17
  -2   8  -6    2.76    5.42
  -2  -8  -6    4.11    5.49
   2   8   6    8.57    3.50
  -2   8  -6    7.52    2.76
   2   8   6   12.70    3.72
   2   8   7  181.74   11.87
  -2   8  -7  162.17   20.17
   2  -8   7  140.15   15.91
  -2  -8  -7  201.75   22.88
  -2  -8  -7  178.82   20.38
  -2   8  -7  174.12   11.30
   2   8   7  183.77   13.01
   2   8   8    2.29    2.67
  -2  -8  -8   -0.19    3.85
   2   8   8    3.19    2.56
   2  -8   8   -3.90    2.91
  -2   8  -8    6.24    4.93
  -2   8  -8    0.20    2.15
  -2   8  -9  100.33    9.17
  -2  -8  -9   99.01    8.64
   2   8   9   97.53    9.41
  -2  -8 -10    8.78    3.38
   2   8  10   12.24    4.08
  -2   8 -10   14.43    4.12
  -2  -8 -11   -1.38    2.48
   2   8  11    4.84    3.02
  -2   8 -11   -2.71    3.62
  -2   8 -12   63.59    7.71
  -2  -8 -12   53.74    6.57
   2   8  12   72.18    8.47
  -2   8 -13   42.65    6.36
  -2  -8 -13   36.13    5.39
   2   8  13   38.18    6.50
  -2   8 -14   13.59    4.16
   2  -8  14    9.49    2.83
  -2  -8 -14   10.23    3.32
   2   8  14   16.04    4.87
  -2   8 -15   23.88    4.77
   2   8  15   25.84    4.21
  -2  -8 -15   23.15    3.73
   2   8  15   28.28    4.98
  -2  -8 -16    3.72    1.39
   2   8  16    4.43    1.73
  -2   8 -17    0.88    1.67
  -2  -8 -17    0.51    0.73
  -2   8 -18    0.16    0.78
   2  -9 -17   15.55    2.00
   2  -9 -17   22.57    2.61
   2  -9 -16   25.58    3.45
   2   9 -16   21.03    3.00
   2  -9 -16   23.30    3.04
   2  -9 -15   92.17    6.71
   2   9 -15   80.43    6.47
   2  -9 -15   84.39    6.39
   2  -9 -14   11.50    3.26
   2   9 -14   14.38    3.68
   2  -9 -14   13.11    3.30
   2  -9 -13   10.60    3.20
   2   9 -13   10.01    3.64
   2  -9 -13   16.83    3.90
   2  -9 -12   22.30    4.27
   2   9 -12   22.75    4.99
   2  -9 -12   15.42    3.73
   2  -9 -11   29.99    4.86
   2   9 -11   32.20    5.88
   2  -9 -11   29.15    5.15
   2  -9 -10    3.08    2.51
   2   9 -10    4.70    3.94
   2  -9 -10    4.93    3.32
   2  -9  -9    6.21    2.69
   2   9  -9    6.39    4.18
   2  -9  -9    3.35    2.87
   2  -9  -8   29.28    4.55
   2   9  -8   25.74    5.90
   2  -9  -8   29.86    5.40
  -2   9   7  171.46   19.70
   2   9  -7  222.88   13.99
  -2   9   7  195.97   19.91
   2   9  -7  187.98   23.85
  -2  -9   7  205.22   18.90
   2  -9  -7  228.80   24.62
   2  -9  -7  230.22   13.38
  -2  -9   7  241.53   23.42
  -2   9   6  273.49   24.71
   2   9  -6  282.56   15.56
   2   9  -6  275.24   27.67
   2  -9  -6  307.27   28.22
  -2  -9   6  235.11   19.75
   2  -9  -6  302.31   14.93
  -2  -9   6  291.83   25.90
  -2   9   6  251.82   22.79
   2  -9  -5   17.66    3.93
  -2  -9   5   -0.29    4.66
  -2   9   5    7.40    4.85
  -2  -9   5   11.86    4.88
   2   9  -5    8.56    6.54
   2  -9  -5   18.52    9.27
   2   9  -5   22.69    5.10
   2  -9  -4  116.39    8.92
  -2  -9   4  102.95   12.48
   2  -9  -4  112.68   16.61
   2   9  -4   92.96   16.73
  -2  -9   4  115.31   15.98
   2   9  -4  106.25    9.48
  -2   9   4   82.40   13.36
  -2   9   4  111.25   14.42
  -2  -9   3   -5.66    4.97
  -2   9   3    7.91    5.74
   2   9  -3    7.57    3.13
   2  -9  -3    6.79    6.35
   2   9  -3   -1.59    4.48
  -2  -9   2   15.09    8.27
   2   9  -2    5.57    3.01
  -2   9   2    4.36    5.27
   2   9  -2   17.25    6.81
   2  -9  -2   -5.46    4.73
  -2  -9   1  136.65   16.80
  -2   9   1  124.35   15.82
   2   9  -1  143.70   10.79
   2  -9  -1  134.25   16.68
  -2  -9   0  158.40   17.64
  -2   9   0  157.00   18.08
   2  -9   0  185.93   19.51
   2   9   0  215.31   13.33
  -2   9  -1   51.94   10.65
  -2  -9  -1   77.97   12.84
   2   9   1   61.13    7.26
   2  -9   1   53.90   10.78
  -2  -9  -2  121.24   15.90
  -2   9  -2  125.14   16.03
  -2  -9  -2  150.44   18.03
   2   9   2  120.54   10.09
   2  -9   2  120.60   15.76
   2  -9   3   17.51    6.60
  -2   9  -3   19.80    7.44
  -2  -9  -3   14.22    6.68
   2   9   3   12.34    4.28
  -2  -9  -3    3.04    3.74
   2   9   3    8.73    2.16
   2   9   4  365.00   15.23
  -2  -9  -4  374.72   27.56
  -2   9  -4  354.20   28.69
   2   9   4  370.43   18.03
  -2  -9  -4  381.28   29.74
   2  -9   4  323.23   24.93
   2   9   5  775.41   22.85
  -2   9  -5  762.82   43.30
   2  -9   5  797.34   38.98
  -2  -9  -5  765.49   39.72
  -2  -9  -5  792.81   44.36
   2   9   5  804.68   26.93
  -2   9  -5  711.11   22.36
   2   9   6   34.74    5.52
  -2   9  -6   27.54    4.98
  -2   9  -6   22.02    7.81
   2  -9   6   29.94    7.85
  -2  -9  -6   34.21    8.94
  -2  -9  -6   29.06    9.17
   2   9   6   24.15    4.90
   2   9   7  100.51    8.98
  -2   9  -7  101.56    9.03
   2   9   7   89.27    9.52
  -2   9  -8    2.50    2.49
   2   9   8    3.98    3.16
   2   9   8    1.31    2.90
  -2  -9  -9   23.89    4.77
   2   9   9   22.14    5.14
  -2   9  -9   16.63    4.53
  -2  -9 -10   14.81    3.76
   2   9  10   20.40    4.61
  -2   9 -10   17.55    4.31
  -2  -9 -11   13.56    3.91
   2   9  11   16.03    4.68
  -2   9 -11   13.68    4.08
  -2  -9 -12   16.80    4.02
  -2   9 -12   22.40    5.07
   2   9  12   15.69    4.32
  -2   9 -13   -3.78    3.44
  -2  -9 -13   -0.55    2.31
   2  -9  13    0.76    1.83
   2   9  13   -1.78    3.05
  -2   9 -14    2.32    2.84
  -2  -9 -14   -1.75    2.43
   2  -9  14    3.13    1.94
   2   9  14    0.76    2.52
  -2   9 -15   -2.54    2.52
   2   9  15   -0.92    1.87
   2   9  15   -2.07    2.37
  -2  -9 -15   -1.26    1.70
  -2   9 -16   39.94    4.18
  -2  -9 -16   40.32    3.27
  -2   9 -17    1.86    1.05
   2 -10 -16    2.21    0.82
   2  10 -16    1.20    0.95
   2 -10 -15   25.22    3.14
   2  10 -15   23.54    3.23
   2 -10 -15   23.83    3.03
   2 -10 -14   42.16    4.40
   2 -10 -14   42.05    4.29
   2  10 -14   37.20    4.65
   2  10 -13   20.93    4.14
   2 -10 -13   23.31    3.73
   2 -10 -13   20.74    3.42
   2  10 -12   17.58    4.39
   2 -10 -12   20.74    4.06
   2 -10 -12   11.27    2.77
   2  10 -11    9.32    4.19
   2 -10 -11    6.02    2.94
   2 -10 -11    4.45    2.04
   2  10 -10    0.82    3.23
   2 -10 -10    0.18    2.62
   2 -10 -10    1.60    1.99
   2  10  -9   27.22    5.41
   2 -10  -9   23.13    4.06
   2 -10  -9   30.07    5.20
   2 -10  -8  185.49   10.11
   2 -10  -8  208.52   12.56
   2  10  -8  200.57   13.25
   2 -10  -7    5.80    2.78
   2  10  -7    1.63    3.46
   2 -10  -6  453.86   18.26
   2  10  -6  458.69   19.98
   2 -10  -5   61.53    7.11
   2  10  -5   59.21    7.96
   2  10  -4  308.11   16.30
  -2  10   4  254.45   23.23
   2 -10  -4  329.19   15.27
   2 -10  -4  320.64   28.28
   2  10  -4  291.95   28.72
  -2  10   3   31.29    8.62
   2 -10  -3   51.82   12.56
   2  10  -3   46.36    7.00
  -2 -10   3   59.66   12.17
  -2  10   2   56.31   12.10
   2  10  -2   71.66   13.88
   2 -10  -2   74.42   13.09
   2  10  -2   73.01    8.26
  -2 -10   2   94.14   14.56
   2  10  -1   44.66   11.22
   2 -10  -1   41.98   10.16
  -2 -10   1   41.72   10.52
   2  10  -1   43.50    6.38
  -2  10   1   50.43   11.35
   2 -10   0   -6.62    5.47
  -2 -10   0   -3.82    5.41
   2  10   0   -3.15    2.85
  -2  10   0   -6.86    3.84
   2 -10   1    1.35    2.62
  -2  10  -1    2.08    4.06
  -2 -10  -1   11.77    6.29
   2  10   1    4.59    3.15
  -2  10  -2   54.74   11.35
   2 -10   2   49.12   10.65
   2  10   2   66.49    8.08
  -2 -10  -2   52.27   10.72
  -2 -10  -3   34.95    9.27
   2  10   3   34.71    5.83
   2 -10   3   13.30    5.65
   2  10   3   32.75    4.64
  -2  10  -3   27.89    8.57
   2  10   4   16.81    4.58
   2  10   4   23.13    4.12
   2  10   5  102.55   10.00
  -2  10  -5  108.47    8.82
   2  10   5  118.34    9.04
  -2  10  -6   49.76    6.38
   2  10   6   55.08    7.76
   2  10   6   49.88    6.19
  -2  10  -7  100.76    8.87
   2  10   7   95.08    9.72
   2  10   7   99.20    8.62
   2  10   8    5.91    3.14
  -2 -10  -8   -1.04    2.85
   2  10   8    4.70    2.99
  -2  10  -8    3.62    2.99
  -2 -10  -9    0.75    2.89
   2  10   9   -2.03    2.88
  -2  10  -9   -2.95    2.68
  -2 -10 -10   29.46    5.23
   2  10  10   21.36    4.64
  -2  10 -10   19.51    4.51
  -2 -10 -11   -1.65    3.04
  -2  10 -11    6.24    3.48
   2  10  11    1.17    3.05
  -2 -10 -12    3.52    2.60
  -2  10 -12    4.87    3.12
   2  10  12    3.93    2.24
   2 -10  12    6.49    2.81
  -2 -10 -13    0.68    1.87
   2  10  13   -0.35    1.91
  -2  10 -13   -2.30    2.83
   2 -10  13   -1.17    2.01
  -2  10 -14  111.06    7.43
  -2 -10 -14   92.67    5.91
   2 -10  14   87.82    5.56
   2  10  14   92.23    6.41
   2  10  14   96.94    6.95
  -2 -10 -15    9.67    1.90
   2  10  15    9.29    2.11
  -2  10 -15   13.56    2.69
  -2  10 -16   32.38    2.79
   2 -11 -15   18.92    1.89
   2  11 -15   20.09    2.36
   2  11 -14    1.88    1.68
   2 -11 -14    2.50    1.23
   2 -11 -14    0.54    1.03
   2  11 -13    4.48    2.30
   2 -11 -13    6.80    1.87
   2 -11 -13    4.90    1.80
   2  11 -12   -0.47    2.71
   2 -11 -12    4.05    1.68
   2 -11 -12    1.93    1.72
   2  11 -11   31.51    5.25
   2 -11 -11   34.64    3.94
   2 -11 -11   32.35    4.37
   2 -11 -10   -3.61    2.66
   2  11 -10    0.54    2.99
   2 -11 -10    1.84    1.57
   2 -11  -9    1.00    2.51
   2  11  -9    3.06    3.56
   2 -11  -9   -1.66    1.60
   2 -11  -8    0.79    2.44
   2  11  -8    1.54    3.46
   2 -11  -7  263.97   13.54
   2  11  -7  273.67   15.21
   2 -11  -6  153.01   10.58
   2  11  -6  142.68   11.19
   2  11  -5    0.54    3.68
   2 -11  -5    2.47    2.64
   2  11  -4   20.15    4.94
   2 -11  -4   12.94    3.76
   2 -11  -3   45.07    6.18
   2  11  -3   32.37    5.93
   2  11  -2   10.44    4.53
   2  11  -1    0.39    3.02
   2  11   0   25.00    5.60
   2  11   1   10.41    3.96
   2  11   2    6.88    3.61
   2  11   3  104.97    9.95
   2  11   4   54.71    7.49
   2  11   5  350.03   14.52
   2  11   5  369.98   18.12
   2  11   6   13.62    4.32
  -2  11  -6   13.15    3.57
   2  11   6    8.75    2.70
  -2  11  -7  112.70    8.85
   2  11   7  116.94   10.21
   2  11   7  111.16    8.54
  -2 -11  -7  104.15    8.33
  -2  11  -8   18.28    3.97
   2  11   8   13.47    3.50
  -2 -11  -8   13.26    3.69
  -2  11  -9    0.91    2.30
   2  11   9   -1.73    1.55
   2  11   9   -1.73    1.78
  -2 -11  -9    2.76    3.43
  -2  11 -10   -1.42    2.69
   2  11  10    1.44    1.88
  -2 -11 -10   -0.43    2.99
  -2  11 -11   34.52    4.82
  -2 -11 -11   34.11    4.62
   2 -11  11   40.85    5.23
   2  11  11   28.72    3.99
  -2 -11 -12   10.89    2.66
   2  11  12    9.26    2.49
  -2  11 -12   11.75    3.13
   2 -11  12   11.68    2.97
  -2  11 -13   32.16    3.85
   2  11  13   22.22    2.91
   2 -11  13   31.63    3.52
   2  11  13   30.83    4.11
  -2 -11 -13   31.90    3.52
  -2  11 -14    3.18    1.66
   2  11  14    4.73    1.65
  -2 -11 -14    2.51    1.22
   2 -12 -13    2.68    1.02
   2  12 -13    0.11    1.32
   2 -12 -12    2.26    1.30
   2  12 -12    5.74    2.14
   2 -12 -11   13.18    2.59
   2  12 -11    7.98    2.84
   2 -12 -10   23.04    3.53
   2  12 -10   16.69    3.99
   2 -12  -9    2.18    2.07
   2  12  -9    3.36    3.38
   2 -12  -8   16.87    3.73
   2  12  -8   12.94    4.16
   2 -12  -7   81.04    7.19
   2  12  -7   73.95    7.96
   2 -12  -6  105.42    8.35
   2  12  -6  106.74    9.45
   2 -12  -5   -1.40    2.80
   2  12  -5    3.41    3.90
   2 -12  -4  143.17    9.81
   2  12  -4  130.88   10.72
   2  12  -3    7.54    4.03
   2 -12  -3    8.92    3.51
   2  12  -2    7.70    4.02
   2 -12  -2    3.34    2.37
   2  12  -1   -2.07    3.31
   2  12   0    3.96    3.28
   2 -12   0    8.23    2.62
   2  12   1    1.01    3.22
   2 -12   1    4.29    2.39
   2  12   2   21.44    5.15
   2  12   3   17.85    4.55
   2  12   4   21.18    4.63
   2  12   5   35.76    5.80
   2  12   6   98.41    8.57
  -2 -12  -6  116.87    8.43
  -2  12  -7   -1.75    2.07
  -2 -12  -7   -0.23    2.68
  -2  12  -8   31.64    4.19
  -2 -12  -8   24.47    4.29
  -2  12  -9   29.59    4.04
  -2 -12  -9   34.72    4.86
  -2  12 -10  100.36    6.69
  -2 -12 -10   99.67    6.67
   2 -12  10  103.08    7.56
  -2 -12 -11    9.33    2.33
  -2  12 -11    5.43    1.82
   2 -12  11    9.18    2.72
  -2 -12 -12    0.97    1.23
  -2  12 -12    3.69    1.37
   2 -12  12    2.46    1.64
   2  12  12   -0.66    1.68
  -2 -12 -13    0.69    0.85
   2  12  13    0.36    1.05
   2  13 -12   -0.51    1.03
   2 -13 -12    3.45    1.25
   2 -13 -11   12.61    1.89
   2  13 -11   13.48    2.56
   2 -13 -10    9.91    2.01
   2  13 -10    9.27    2.63
   2 -13  -9    4.56    1.88
   2  13  -9    1.54    2.29
   2 -13  -8   21.29    3.32
   2  13  -8   23.07    4.22
   2 -13  -7  172.22    8.97
   2  13  -7  171.42   10.19
   2  13  -6   13.21    3.96
   2 -13  -6    7.38    2.67
   2  13  -5   12.66    4.16
   2 -13  -5   11.51    3.13
   2  13  -4    0.22    2.94
   2 -13  -4    0.77    2.32
   2  13  -3    1.80    3.23
   2 -13  -3    0.76    2.54
   2 -13  -2    3.17    3.08
   2  13  -2    1.39    2.87
   2 -13  -1   31.59    5.08
   2  13  -1   31.35    5.24
   2 -13   0   14.68    3.96
   2  13   0    7.67    3.45
   2 -13   1   16.56    3.18
   2  13   1   19.36    4.65
   2  13   2   31.71    5.22
   2 -13   2   45.08    5.41
   2  13   3   -1.29    2.59
   2 -13   3    2.86    2.46
   2 -13   4   54.75    6.00
   2  13   4   56.56    6.37
  -2 -13  -4   54.73    5.41
   2 -13   5  110.52    8.25
   2  13   5  109.44    8.11
  -2 -13  -5  116.91    7.65
   2 -13   6    4.62    2.75
  -2 -13  -6    0.41    2.26
   2 -13   7  151.59    9.22
  -2 -13  -7  143.09    7.96
  -2 -13  -8    1.50    2.05
   2 -13   8   -0.39    2.08
   2  13   8   -4.69    1.68
   2 -13   9    4.85    2.18
  -2 -13  -9    5.42    1.98
   2 -13  10    3.66    1.88
  -2 -13 -10    2.61    1.51
  -2 -13 -11   99.02    4.64
   2  13  11   90.04    4.96
   2 -13  11   97.49    5.11
   2  14 -10   30.74    2.76
   2  14  -9    5.49    1.71
   2 -14  -9    4.47    1.13
   2  14  -8   60.45    4.88
   2 -14  -8   61.32    4.16
   2  14  -7    9.19    2.58
   2 -14  -7   13.13    2.30
   2  14  -6   -0.74    2.03
   2 -14  -6   -1.93    1.55
   2  14  -5    0.53    2.19
   2 -14  -5    0.67    1.67
   2  14  -4   13.62    3.50
   2 -14  -4   15.76    3.06
   2  14  -3   66.71    6.24
   2 -14  -3   69.85    5.81
   2  14  -2   53.45    5.74
   2 -14  -2   57.78    5.34
   2 -14  -1    6.79    2.54
   2  14  -1   11.28    3.17
   2 -14   0   -0.49    1.97
  -2 -14   0    1.86    1.22
   2  14   0    0.16    2.28
   2 -14   1   28.89    4.01
  -2 -14  -1   25.00    3.12
   2  14   1   22.20    3.81
   2 -14   2   40.28    4.47
   2  14   2   43.28    5.05
   2 -14   2   31.82    3.59
  -2 -14  -2   38.00    3.77
   2 -14   3    2.73    1.94
   2 -14   3    1.42    1.33
   2  14   3    3.77    2.32
  -2 -14  -3   -1.41    1.44
   2 -14   4   59.28    5.08
   2  14   4   61.93    5.14
  -2 -14  -4   60.47    4.67
  -2 -14  -5    0.74    1.42
   2 -14   5   -0.59    1.71
   2 -14   6    2.01    1.66
   2  14   6    1.15    1.38
  -2 -14  -7   28.51    2.89
   2 -14   7   30.91    3.58
   2 -14   8   37.48    3.49
   2  14   8   26.59    2.64
   2 -14   8   35.91    2.75
  -2 -14  -8   36.73    2.98
   2 -14   9    4.00    1.22
   2  15  -6    0.04    0.89
   2  15  -5  220.33    7.80
   2 -15  -5  234.56    7.16
   2  15  -4    1.20    1.33
   2 -15  -4   -0.46    0.91
   2  15  -3    3.35    1.61
   2 -15  -3    3.16    1.29
   2  15  -2    0.56    1.40
   2 -15  -2    0.57    1.06
   2  15  -1   29.27    3.27
   2 -15  -1   35.18    3.38
   2  15   0   37.69    3.58
   2 -15   0   42.03    3.67
   2  15   1   14.81    2.29
   2 -15   1   17.32    2.42
   2  15   2   24.59    2.55
   2 -15   2   42.63    3.54
   2 -15   3   55.42    3.80
   2 -15   4   20.85    2.30
   2  15   4   19.65    2.51
   2 -15   5    2.04    0.87
  -3   0  21    0.39    1.21
   3   0 -21   -2.58    1.41
  -3   0  21   -0.62    1.21
   3   0 -20   10.20    2.74
   3   0 -20    8.05    2.46
   3   0 -19    1.52    1.80
   3   0 -19    0.56    2.68
   3   0 -19   -1.64    2.33
   3   0 -18   18.71    3.51
   3   0 -18   22.73    5.47
   3   0 -18   23.18    4.45
   3   0 -17    5.08    3.12
   3   0 -17    5.04    3.06
   3   0 -17    5.11    4.20
   3   0 -16   18.30    4.46
   3   0 -16   21.47    5.48
   3   0 -16   15.48    4.12
   3   0 -15   -0.97    2.86
   3   0 -15    2.00    3.11
   3   0 -15    2.55    3.13
   3   0 -14   31.03    6.17
   3   0 -14   26.52    5.14
   3   0 -14   38.19    5.22
   3   0 -13    5.21    5.63
   3   0 -13    0.22    1.93
   3   0 -13   -0.41    2.51
  -3   0  13    1.58    5.01
   3   0 -12  355.85   33.35
   3   0 -12  363.10   16.00
  -3   0  12  353.64   27.97
   3   0 -12  335.64   13.90
  -3   0  11   -4.28    4.80
   3   0 -11    7.88    6.53
  -3   0  10   64.79   11.91
   3   0 -10   80.48   14.31
  -3   0   9    2.86    4.68
   3   0  -9   10.20    6.80
  -3   0   8    7.46    6.04
   3   0  -8  -11.13    6.99
  -3   0   7    2.25    5.12
   3   0  -7    0.75    5.86
  -3   0   6    3.39    5.04
   3   0  -6    2.08    6.02
  -3   0   5   -0.40    4.87
   3   0  -5   -0.97    5.63
   3   0  -5    0.65    5.71
   3   0  -4   30.69    8.65
  -3   0   4   23.18    6.20
   3   0  -4   43.98   10.10
  -3   0   4   40.23    4.20
   3   0  -3    0.17    5.97
  -3   0   3   -0.44    1.67
   3   0  -3    1.29    3.16
   3   0  -3   -2.91    5.66
  -3   0   3   -0.42    3.91
   3   0  -2 1046.70   28.52
  -3   0   2 1050.74   23.02
   3   0  -2 1083.79   34.46
   3   0  -2 1090.09   37.91
  -3   0   2 1105.48   29.38
   3   0  -2 1008.05   34.78
   3   0  -1    0.62    2.27
  -3   0   1    0.63    2.52
   3   0  -1   -1.37    6.81
   3   0  -1    1.27    4.83
  -3   0   1    2.55    1.76
   3   0  -1   -1.11    6.82
  -3   0   1    1.86    2.38
  -3   0   0  276.94   13.84
  -3   0   0  313.55   13.60
   3   0   0  305.78   18.43
   3   0   0  299.80   19.37
   3   0   0  283.72   12.90
   3   0   0  266.76   19.09
  -3   0  -1    3.74    3.01
   3   0   1   -4.00    6.18
  -3   0  -1    2.74    2.57
   3   0   1   -2.94    6.03
   3   0   1    2.59    6.36
   3   0   1    3.97    2.21
   3   0   2   28.01    3.59
   3   0   2   32.26    7.49
   3   0   2   35.77    8.84
   3   0   2   34.05    9.15
  -3   0  -2   28.51    5.79
  -3   0  -2   33.27    4.13
  -3   0  -2   27.88    3.26
   3   0   3   -0.69    6.42
   3   0   3   -3.48    6.75
   3   0   3   -0.81    6.39
  -3   0  -3   -3.35    3.82
  -3   0  -3   -0.51    1.71
  -3   0  -4   51.46    9.13
   3   0   4   55.15   10.62
  -3   0  -4   52.90    5.40
   3   0   4   62.60   10.97
   3   0   4   62.79   11.64
   3   0   5    0.56    5.24
   3   0   5   -3.26    5.14
  -3   0  -5    1.58    5.11
   3   0   6   -0.48    4.81
   3   0   6   -0.48    4.25
  -3   0  -6    5.74    5.12
   3   0   7   -2.00    5.40
   3   0   7    3.68    4.30
  -3   0  -7    1.59    5.45
  -3   0  -8  141.13   17.79
   3   0   8  134.26   16.65
   3   0   8  113.60   14.72
  -3   0  -9   -7.48    6.57
   3   0   9    1.36    3.67
   3   0  10   81.35    7.50
   3   0  10   73.09   13.94
  -3   0 -10   81.88   15.22
   3   0  10   89.96    7.79
   3   0  10   92.61   14.75
   3   0  11   -2.35    3.10
   3   0  11   -1.33    2.87
   3   0  11   -1.25    1.40
   3   0  11    2.95    2.89
   3   0  11    4.68    4.70
   3   0  12    0.95    2.35
  -3   0 -12   -5.19    5.76
   3   0  12   -8.13    2.60
   3   0  12    9.21    5.03
   3   0  12    1.61    2.43
   3   0  13    3.97    3.32
   3   0  13   -1.77    3.01
   3   0  14  232.75   13.13
   3   0  14  247.80   14.07
   3   0  15   -0.56    3.14
   3   0  15    5.30    3.79
   3   0  16   63.01    6.91
   3   0  16   60.14    6.87
   3   0  17   -0.57    2.93
   3   0  17   -1.82    3.10
   3   0  18   11.82    3.20
   3   0  18   15.63    3.63
   3   0  19   -1.65    1.68
   3   0  19   -1.08    1.63
   3   0  20   52.00    3.37
   3   0  20   52.88    3.47
  -3   1  21  120.36    5.50
  -3  -1  21  113.72    5.23
  -3   1  21   98.76    5.15
  -3  -1  21  105.60    5.24
   3  -1 -21  112.39    5.59
   3   1 -21  111.56    5.63
   3   1 -20    0.81    1.84
   3  -1 -20    1.48    1.79
   3  -1 -20    2.47    1.40
   3  -1 -20    3.33    1.96
   3   1 -20    0.08    1.48
   3   1 -19   37.97    5.26
   3  -1 -19   41.96    5.41
   3  -1 -19   40.05    5.09
   3   1 -19   37.65    4.84
   3  -1 -19   40.27    4.42
   3   1 -19   35.40    3.72
   3   1 -18   -0.15    2.95
   3  -1 -18    0.52    3.09
   3  -1 -18   -2.08    3.18
   3   1 -18   -2.24    2.93
   3   1 -18    1.59    2.18
   3  -1 -18   -0.14    2.36
   3  -1 -17   96.03    8.86
   3   1 -17   98.60    8.84
   3   1 -17   97.99    7.37
   3  -1 -17   98.60    7.98
   3   1 -17  100.21    9.72
   3  -1 -17   99.16    9.32
   3  -1 -16   96.42    8.99
   3   1 -16   83.37    8.29
   3  -1 -16   96.67    8.09
   3   1 -16  100.37    7.86
   3  -1 -16   95.80    9.49
   3   1 -16   98.51    9.77
   3   1 -15  379.30   17.38
   3  -1 -15  404.23   17.99
   3  -1 -15  417.45   19.72
   3   1 -15  386.53   19.59
   3  -1 -15  407.82   16.52
   3   1 -15  390.23   15.58
   3   1 -14    5.67    2.69
   3  -1 -14    2.27    2.42
   3   1 -14    4.08    3.05
   3  -1 -14    3.90    2.80
   3   1 -14    3.90    2.98
   3  -1 -14    4.16    2.92
  -3  -1  13   13.02    7.07
   3  -1 -13   27.77   10.68
  -3   1  13   24.96    8.15
   3  -1 -13   12.89    3.74
   3   1 -13   28.55    4.45
   3   1 -13   19.59    5.07
   3  -1 -13   25.42    4.87
   3   1 -13   20.98    4.60
   3   1 -12    8.18    5.89
   3  -1 -12   16.23    7.56
  -3   1  12   -6.22    5.31
   3   1 -12    7.47    2.36
   3  -1 -12   12.67    3.38
   3   1 -12    9.91    3.11
   3  -1 -12    8.17    3.37
  -3  -1  12   -0.58    3.31
   3   1 -11  245.97   27.09
   3  -1 -11  232.61   25.41
  -3  -1  11  254.82   23.95
  -3   1  11  249.72   22.42
   3   1 -10   79.82   15.97
   3  -1 -10   81.84   15.75
  -3  -1  10   62.56   11.65
  -3   1  10   79.66   13.26
   3   1  -9  563.47   36.22
   3  -1  -9  539.60   34.33
  -3  -1   9  547.48   31.69
  -3   1   9  525.46   30.31
   3   1  -8   26.75    8.20
   3  -1  -8   26.93    9.18
  -3  -1   8   31.86    8.15
  -3   1   8   27.30    7.63
   3   1  -7    1.74    6.48
   3  -1  -7  -10.05    6.54
  -3   1   7    5.81    5.13
  -3  -1   7   -0.62    4.91
  -3  -1   6  165.61   10.90
   3   1  -6  168.24   17.23
   3  -1  -6  151.49   16.23
   3   1  -6  163.39   17.19
   3  -1  -6  155.87   15.32
  -3  -1   6  168.72   15.78
  -3   1   6  172.81   15.24
  -3   1   5  130.71   12.45
  -3  -1   5  129.04   13.52
  -3  -1   5  128.83    9.25
   3   1  -5  114.37   13.69
   3  -1  -5  117.08   13.44
   3   1  -5  102.05   12.07
   3   1  -5  123.51   14.36
   3  -1  -5  108.81   12.92
  -3   1   4    5.27    4.11
  -3  -1   4    5.24    2.81
   3   1  -4   -0.87    5.68
   3  -1  -4    4.22    5.66
   3   1  -4    4.77    4.08
   3   1  -4    3.99    5.27
   3  -1  -4    2.76    5.65
  -3   1   3   66.22    8.19
  -3  -1   3   69.09    6.97
   3   1  -3   64.35    9.53
   3  -1  -3   64.23    9.34
   3   1  -3   69.48   10.59
   3  -1  -3   63.20   10.10
   3   1  -3   54.95    8.39
   3   1  -2  183.73   12.89
   3  -1  -2  186.41   11.98
  -3   1   2  198.18   12.35
  -3  -1   2  193.25   11.77
   3   1  -2  197.21   16.86
   3  -1  -2  205.79   16.85
   3   1  -2  153.91   14.35
   3  -1  -2  136.95   13.06
   3   1  -2  196.10   15.77
   3  -1  -2  199.43   15.16
   3   1  -1   48.33    6.61
   3  -1  -1   75.04    7.10
   3   1  -1   45.02    9.29
  -3   1   1   58.39    6.34
  -3   1   1   55.60    5.09
  -3  -1   1   61.60    7.38
  -3  -1   1   51.48    4.33
   3   1  -1   39.49    9.16
   3  -1  -1   52.41    9.11
   3   1  -1   47.27    8.79
   3  -1  -1   48.36    8.05
   3   1   0    3.81    3.08
   3  -1   0   -1.02    2.63
   3   1   0   -1.90    5.62
   3  -1   0   -0.45    5.84
   3  -1   0   -3.09    7.37
   3   1   0   -5.65    7.75
  -3   1   0    2.75    2.45
  -3   1   0   -0.64    2.08
  -3  -1   0    1.69    3.01
  -3  -1   0   -1.50    1.95
   3   1   0   -8.13    6.17
   3  -1   0   -5.67    5.30
   3  -1   1  165.13    8.92
   3   1   1  151.96   10.01
   3   1   1  149.46   14.84
   3  -1   1  152.36   14.50
  -3   1  -1  152.01    7.22
  -3  -1  -1  136.69   11.14
  -3  -1  -1  163.66   11.09
   3   1   1  141.52   13.91
   3  -1   1  134.99   13.60
   3   1   1  143.32   13.61
   3  -1   1  144.15   13.11
   3   1   2    1.24    2.31
   3  -1   2   -2.43    1.92
   3  -1   2   -0.65    5.46
   3   1   2   -3.18    6.57
   3   1   2    0.02    5.67
   3  -1   2    2.89    6.55
   3   1   2   -0.13    6.25
   3  -1   2   -3.26    5.83
  -3  -1  -2    0.03    3.60
  -3   1  -2   -2.13    2.71
  -3  -1  -2    2.85    3.85
   3   1   3   26.13    8.40
   3  -1   3   26.29    7.83
   3   1   3   27.05    7.40
   3  -1   3   27.04    7.48
  -3   1  -3   36.65    5.50
   3   1   3   31.50    8.54
   3  -1   3   42.67    9.38
  -3  -1  -3   35.39    7.34
   3   1   4    7.29    7.12
   3  -1   4    5.00    6.66
   3   1   4   -5.45    6.43
   3  -1   4    3.68    5.72
   3   1   4    5.64    5.19
   3  -1   4    2.07    5.47
  -3  -1  -4    1.92    5.09
  -3   1  -4   -2.56    2.98
   3   1   5   18.41    6.35
   3  -1   5   19.16    6.53
   3   1   5   16.15    5.73
   3  -1   5   26.79    8.33
  -3  -1  -5   22.25    7.55
  -3   1  -5   18.68    6.81
  -3   1  -5   17.29    4.07
   3   1   6   31.40    7.85
   3  -1   6   39.99    8.58
  -3   1  -6   32.04    5.40
   3   1   6   44.97    9.93
   3  -1   6   43.38    9.29
  -3   1  -6   38.78    9.37
  -3  -1  -6   42.18    8.97
   3  -1   7  416.02   26.89
   3   1   7  388.70   26.81
  -3  -1  -7  443.10   29.12
  -3   1  -7  399.34   28.32
   3   1   7  374.23   24.78
   3  -1   7  395.32   24.74
   3   1   8    9.80    6.00
   3  -1   8   12.16    7.42
  -3   1  -8   10.68    6.10
  -3  -1  -8    1.86    5.90
   3   1   8   11.15    8.02
   3  -1   8   -2.45    5.05
   3   1   9   21.12    9.23
   3  -1   9   20.41    7.21
   3   1   9   11.00    6.93
   3  -1   9   18.67    7.00
  -3   1  -9   14.03    7.06
  -3  -1  -9   10.64    6.37
   3   1  10   11.01    3.19
   3  -1  10    3.51    2.09
  -3   1 -10   15.25    8.63
  -3  -1 -10    8.98    6.66
   3   1  10   -7.69    6.02
   3  -1  10   20.11    7.45
   3   1  10    5.37    7.14
   3  -1  10    8.20    6.62
   3  -1  10    5.38    2.52
   3   1  10    4.27    2.37
   3   1  11    7.23    2.58
   3   1  11    5.88    2.81
   3  -1  11    2.34    2.26
   3   1  11   11.64    6.15
   3  -1  11   13.95    7.27
   3   1  11  -10.82    6.60
   3  -1  11   11.19    7.66
  -3   1 -11   -0.44    5.15
  -3  -1 -11    2.97    4.50
   3   1  11    8.58    2.83
   3   1  11    7.69    3.11
   3  -1  11    4.74    2.17
   3   1  12    9.50    2.77
   3   1  12   16.84    4.88
   3  -1  12   16.56    4.08
   3   1  12   13.25    6.61
   3  -1  12   24.01    8.45
   3   1  12   20.52    4.78
   3  -1  12   15.37    3.87
  -3   1 -12    8.36    4.89
  -3  -1 -12   18.29    8.38
   3   1  12   21.69    7.84
   3  -1  12   22.26    7.37
   3   1  12   18.71    4.04
   3   1  13  496.30   17.81
   3   1  13  461.43   19.11
   3  -1  13  462.13   18.60
   3   1  13  417.40   16.94
   3   1  13  457.26   18.39
   3  -1  13  463.57   17.96
   3  -1  14  104.24    9.07
   3   1  14   97.12    9.02
   3   1  14   90.05    7.97
   3  -1  14  102.63    8.81
   3   1  14   92.58    8.78
   3  -1  15    6.42    3.28
   3   1  15    4.45    3.39
   3   1  15    0.53    1.62
   3   1  15    2.09    3.07
   3  -1  15    3.28    3.38
   3   1  16   42.06    6.17
   3  -1  16   44.26    5.84
   3   1  16   40.37    5.88
   3  -1  16   47.38    6.03
   3  -1  17   44.37    5.50
   3   1  17   39.64    5.35
   3   1  17   42.80    5.61
   3  -1  17   47.88    5.69
   3   1  18   19.97    3.59
   3  -1  18   14.63    2.97
   3  -1  18   17.37    3.45
   3   1  18   16.09    3.33
   3   1  19  126.54    6.63
   3  -1  19  125.34    6.45
   3   1  19  118.27    6.53
   3  -1  19  122.51    6.55
   3   1  20   -1.30    0.94
   3  -1  20   -1.05    0.82
   3   1  20   -3.55    1.13
   3  -1  20   -0.58    0.82
   3  -2 -21   27.94    2.69
   3   2 -21   28.51    2.59
   3  -2 -21   27.52    2.45
  -3   2  21   27.66    2.48
  -3  -2  21   29.72    2.46
   3  -2 -21   24.83    2.41
  -3   2  21   22.87    2.32
  -3  -2  21   22.46    2.28
   3   2 -21   26.45    2.51
   3  -2 -20    0.82    1.29
   3   2 -20    1.83    1.49
   3  -2 -20    1.11    1.60
   3  -2 -20   -0.97    1.58
  -3   2  20    0.83    1.72
   3  -2 -19   15.79    3.51
   3   2 -19   17.69    3.64
   3  -2 -19   19.06    3.30
   3   2 -19   15.04    3.40
   3  -2 -19   14.50    3.35
   3  -2 -18   14.18    3.95
   3   2 -18   12.31    3.82
   3  -2 -18   13.58    3.79
   3   2 -18   10.45    3.62
   3  -2 -18   14.45    3.59
   3  -2 -17  106.39    9.30
   3   2 -17   95.88    8.57
   3  -2 -17  105.49    8.36
   3   2 -17  101.29    7.24
   3   2 -17  100.85    9.14
   3  -2 -17  105.40    9.11
   3  -2 -16   41.78    5.99
   3   2 -16   45.59    5.28
   3   2 -16   51.13    7.22
   3  -2 -16   35.84    5.80
   3   2 -16   31.41    5.33
   3  -2 -16   35.80    6.05
   3  -2 -15   77.95    8.35
   3   2 -15   69.37    7.70
   3  -2 -15   84.64    8.14
   3   2 -15   84.48    7.24
   3  -2 -15   80.45    8.62
   3   2 -15   90.35    9.38
   3  -2 -14   12.48    3.88
   3   2 -14   14.18    4.35
   3  -2 -14   13.94    4.10
   3   2 -14    5.74    2.76
   3   2 -14   12.77    3.23
   3  -2 -14   12.52    3.65
   3   2 -13   24.85    4.62
   3  -2 -13   32.91    5.61
   3   2 -13   34.21    6.20
   3  -2 -13   31.85    5.43
  -3  -2  13   36.51   10.55
   3  -2 -13   12.38    6.96
  -3   2  13   28.03    7.86
   3   2 -13   33.94    4.87
   3  -2 -13   28.99    4.87
  -3  -2  12  111.75   16.58
  -3   2  12  123.62   16.73
   3   2 -12  127.54   19.54
   3  -2 -12   91.59   16.83
   3  -2 -12  120.01    8.93
   3   2 -12  116.68    8.21
   3   2 -12  118.95   10.35
   3  -2 -12  122.11   10.03
   3   2 -12  119.59    9.30
   3  -2 -12  126.46    9.66
   3   2 -11    0.34    3.98
   3  -2 -11    7.62    5.78
  -3  -2  11    1.44    6.24
   3   2 -11    0.32    1.69
   3  -2 -11   -0.08    1.90
   3  -2 -11    5.16    2.51
  -3   2  11   -0.03    4.69
  -3  -2  10    2.54    4.31
   3   2 -10   18.27    8.32
   3  -2 -10    4.45    6.11
  -3   2  10   19.45    7.65
  -3  -2   9  155.19   17.68
  -3   2   9  153.86   16.28
   3   2  -9  163.63   20.28
   3  -2  -9  174.73   19.43
  -3   2   8   18.76    5.94
  -3  -2   8   11.80    5.55
   3   2  -8    9.41    6.33
   3  -2  -8    4.70    5.78
  -3  -2   8   10.01    3.82
  -3   2   7    5.69    4.70
  -3  -2   7    3.73    5.62
   3   2  -7   -2.27    5.63
  -3  -2   7   10.10    3.94
   3   2  -7   -1.51    5.80
  -3  -2   6   60.28    8.28
   3   2  -6   53.58    9.90
   3  -2  -6   65.44   10.56
   3   2  -6   66.30   11.71
   3  -2  -6   63.04   10.21
   3   2  -6   52.46   10.11
  -3   2   6   69.65    9.83
  -3   2   5   -3.14    4.36
   3   2  -5    3.17    5.21
  -3  -2   5    0.71    2.38
   3   2  -5   -1.26    5.12
   3   2  -5    2.81    4.75
   3  -2  -5    3.01    4.60
   3  -2  -5    4.83    4.22
  -3   2   4   -2.06    4.21
   3   2  -4   -1.89    5.27
   3  -2  -4   -0.86    4.54
  -3  -2   4   -1.32    2.52
   3   2  -4   -3.24    5.90
   3  -2  -4   -1.76    4.68
   3   2  -4    0.36    4.86
   3  -2  -4   -1.05    4.45
  -3   2   3   76.01    8.49
   3  -2  -3   66.66    9.26
   3   2  -3   76.51   10.20
   3   2  -3   70.80    9.72
   3  -2  -3   67.27    9.29
   3   2  -3   58.32    9.91
   3  -2  -3   66.34    9.61
  -3  -2   3   70.44    7.71
  -3  -2   2  965.29   28.37
  -3   2   2  982.13   26.64
   3   2  -2  899.03   31.86
   3  -2  -2  935.32   30.79
   3  -2  -2  991.82   33.91
   3   2  -2  928.87   34.47
   3  -2  -2  928.93   28.98
   3   2  -2  908.24   30.32
   3   2  -2  888.70   33.36
   3  -2  -2  887.24   31.70
  -3   2   1  123.99    8.70
   3   2  -1  112.29   11.95
   3  -2  -1  106.67   10.67
   3   2  -1  111.81   12.60
   3  -2  -1  121.97   12.04
   3  -2  -1  109.66    9.81
   3   2  -1  110.79   10.69
  -3  -2   1   99.63    9.92
  -3  -2   0 1495.70   37.75
  -3  -2   0 1600.14   31.05
  -3   2   0 1582.19   26.25
   3   2   0 1594.54   41.66
   3  -2   0 1540.18   38.88
   3  -2   0 1578.93   41.51
   3   2   0 1564.98   42.62
   3   2   0 1550.38   45.15
   3  -2   0 1545.12   42.24
   3  -2   0 1574.56   34.11
   3   2   0 1539.81   36.40
   3  -2   1  123.15    9.13
   3   2   1  112.54   12.04
   3  -2   1  132.94   12.24
   3   2   1  119.82   12.51
   3  -2   1  107.29   12.05
   3   2   1  128.27   13.77
   3  -2   1  118.05   12.73
  -3  -2  -1  101.75   10.66
  -3  -2  -1  120.85    9.96
   3  -2   2  139.87    9.30
   3  -2   2  122.61   11.81
   3   2   2  133.57   13.36
  -3   2  -2  129.89   11.35
   3   2   2  116.72   12.88
   3  -2   2  130.92   12.65
   3   2   2  116.24   13.99
   3  -2   2  135.77   13.46
  -3  -2  -2  134.37   12.58
  -3  -2  -2  150.29   12.26
   3  -2   3  262.01   12.76
   3  -2   3  274.01   18.67
   3   2   3  277.75   19.53
  -3  -2  -3  269.25   17.69
  -3  -2  -3  274.09   18.10
   3  -2   3  260.15   18.06
  -3   2  -3  262.54   15.49
   3   2   3  235.19   17.53
   3  -2   3  261.44   18.67
   3   2   3  262.74   19.54
   3  -2   4  559.95   18.45
   3  -2   4  605.89   27.38
   3   2   4  544.37   26.88
  -3   2  -4  575.00   22.68
  -3  -2  -4  588.46   27.75
   3   2   4  552.71   28.56
   3  -2   4  628.07   29.00
  -3   2  -5  554.66   22.76
   3   2   5  531.37   27.17
   3  -2   5  562.93   27.26
   3   2   5  560.58   29.30
   3  -2   5  566.32   28.51
  -3  -2  -5  562.85   29.12
   3   2   6    1.40    3.96
   3  -2   6    3.42    5.14
  -3  -2  -6   -0.42    4.57
   3   2   6    2.98    4.42
   3  -2   6   -1.43    4.44
  -3   2  -6   -2.40    2.76
   3   2   7  205.58   18.22
   3  -2   7  232.10   18.97
  -3   2  -7  213.39   15.58
   3   2   7  228.88   20.94
   3  -2   7  211.25   18.91
  -3  -2  -7  237.25   21.51
   3   2   8   -6.40    5.27
   3  -2   8   -7.34    4.53
  -3   2  -8   -1.59    5.47
  -3  -2  -8   -3.92    4.97
  -3   2  -8   -7.70    3.26
   3   2   8    9.16    6.18
   3  -2   8    5.42    4.41
  -3  -2  -9  260.93   25.44
  -3   2  -9  243.30   24.26
   3   2   9  225.73   21.42
   3  -2   9  236.34   20.98
   3  -2   9  242.04   21.88
   3   2   9  249.90   24.09
   3   2  10  214.66   11.66
  -3  -2 -10  220.15   24.94
  -3   2 -10  242.69   26.05
   3   2  10  231.93   12.69
   3   2  10  251.56   23.63
   3  -2  10  217.82   21.05
   3  -2  10  229.46   11.92
   3   2  10  232.69   12.49
   3   2  10  218.51   11.92
   3  -2  10  215.18   11.24
   3   2  10  240.38   24.69
   3  -2  10  215.70   21.67
  -3   2 -11   30.62    9.43
  -3  -2 -11   23.38    9.21
   3   2  11   28.88    9.21
   3  -2  11   43.00   10.69
   3  -2  11   21.57    4.28
   3   2  11   36.12    5.72
   3   2  11   27.67    4.76
   3  -2  11   26.87    4.53
   3   2  11   44.85   11.77
   3  -2  11   31.19    8.96
   3   2  11   15.04    3.63
   3   2  11   18.48    3.78
  -3  -2 -12   10.96    6.95
  -3   2 -12   15.33    8.79
   3   2  12   12.03    3.65
   3  -2  12    3.78    2.30
   3   2  12    9.43    2.97
   3   2  12    4.64    2.44
   3  -2  12    9.92    6.26
   3   2  12    8.55    3.33
   3  -2  12    3.48    2.57
   3   2  12    0.34    3.88
   3  -2  12   17.93    7.48
   3   2  13   70.99    7.77
   3   2  13   88.26    7.99
   3  -2  13   74.28    7.71
   3   2  13   75.05    8.06
   3   2  13   73.62    7.75
   3  -2  13   78.88    7.58
   3   2  14   73.52    7.48
   3   2  14   76.79    6.96
   3  -2  14   69.00    7.25
   3   2  14   56.88    6.91
   3   2  14   57.21    7.29
   3  -2  14   70.84    7.29
   3   2  15    6.77    2.58
   3   2  15   13.22    4.23
   3  -2  15   10.41    3.30
   3  -2  15    8.10    3.77
   3   2  15    6.49    3.49
   3   2  16    8.87    3.49
   3  -2  16    8.60    3.36
   3  -2  16    2.87    3.25
   3   2  16    4.53    3.27
   3   2  17    6.42    2.93
   3  -2  17    4.20    2.60
   3   2  17    9.23    3.27
   3  -2  17    9.94    3.20
   3  -2  18   -2.36    2.25
   3   2  18    3.19    2.09
   3   2  18   -0.02    2.22
   3  -2  18    0.35    1.75
   3  -2  19    7.19    1.88
   3   2  19    4.74    1.69
   3  -2  19    6.35    1.83
   3   2  19    4.75    1.56
   3  -3 -20    3.73    1.45
  -3   3  20    4.58    1.60
  -3  -3  20    8.33    1.85
   3   3 -20    3.21    1.42
   3  -3 -20    4.67    1.60
   3  -3 -20    2.62    1.47
  -3  -3  20    4.30    1.52
  -3   3  20    3.19    1.61
   3  -3 -19   14.62    3.25
   3  -3 -19   13.75    2.80
   3   3 -19   13.49    2.98
   3  -3 -19   12.44    2.72
   3  -3 -18    5.33    3.02
   3   3 -18    7.81    3.14
   3  -3 -18    3.80    2.54
   3  -3 -18    3.19    2.31
   3   3 -18    1.84    2.57
   3  -3 -17    7.65    3.56
   3   3 -17   10.67    3.77
   3  -3 -17    8.44    3.13
   3   3 -17    6.44    3.41
   3  -3 -17   10.74    3.96
   3  -3 -16  417.25   18.29
   3   3 -16  348.72   16.02
   3   3 -16  382.05   13.81
   3  -3 -16  378.93   16.15
   3  -3 -16  369.63   16.26
   3   3 -16  377.04   17.11
   3   3 -15  110.49    9.50
   3  -3 -15  129.89   10.64
   3   3 -15  120.39    8.32
   3  -3 -15  123.07    9.61
   3   3 -15  134.90   10.75
   3  -3 -15  120.04    9.82
   3  -3 -14   11.66    4.03
   3  -3 -14    2.22    2.42
   3   3 -14    9.82    3.95
   3   3 -14    8.09    3.49
   3   3 -14    7.80    2.84
   3  -3 -14   11.09    4.23
   3  -3 -13   10.70    3.94
   3  -3 -13    9.42    3.26
   3   3 -13    7.94    3.43
   3  -3 -13   17.34    8.54
   3   3 -13    7.91    3.49
   3   3 -13    8.28    2.67
   3  -3 -13   10.42    3.32
   3   3 -12   44.98    6.49
   3  -3 -12   53.19    6.58
  -3  -3  12   49.42   12.05
   3   3 -12   32.18   10.68
   3  -3 -12   46.60   11.58
   3  -3 -12   43.96    5.96
   3   3 -12   46.47    5.11
  -3   3  12   56.07   11.21
   3   3 -12   41.25    5.93
   3  -3 -12   47.98    6.44
   3  -3 -11   23.90    4.38
   3   3 -11   20.79    3.74
   3   3 -11   23.42    3.60
   3  -3 -11   20.90    3.85
   3  -3 -11   24.62    4.41
   3   3 -11   25.46    4.73
  -3  -3  11   23.33    8.22
   3   3 -11   27.52    9.43
   3  -3 -11   22.55    8.13
  -3   3  11   40.33    9.45
  -3  -3  10   16.40    6.77
  -3   3  10   16.02    6.43
   3   3 -10   14.53    7.14
   3  -3 -10   -0.34    3.78
  -3  -3   9  581.41   34.87
  -3   3   9  602.99   31.96
  -3  -3   9  614.72   29.38
   3   3  -9  565.76   36.63
   3  -3  -9  612.23   35.36
   3   3  -8  110.03   14.98
  -3   3   8   92.19   12.43
  -3  -3   8   76.79   12.56
   3   3  -8   66.33   12.19
   3  -3  -8   73.63   12.31
  -3  -3   8   97.24   11.38
   3   3  -7   -2.09    4.88
  -3  -3   7    9.59    3.88
   3   3  -7   -4.39    5.03
   3  -3  -7    1.92    4.85
   3  -3  -7    3.98    3.66
   3   3  -7    7.25    6.74
  -3   3   7    2.26    3.57
   3   3  -6    2.81    5.64
  -3  -3   6    5.96    4.34
   3   3  -6    4.02    4.50
   3  -3  -6    1.52    3.77
   3   3  -6    4.05    5.70
   3  -3  -6    6.37    4.41
  -3   3   6    5.32    4.12
  -3   3   5    1.46    3.82
   3  -3  -5    1.73    3.10
   3   3  -5   -1.26    4.62
  -3  -3   5   -3.10    3.27
   3   3  -5   -3.66    6.81
   3  -3  -5    3.20    4.43
   3   3  -5   -1.20    4.22
   3  -3  -5   -2.77    4.53
  -3   3   4  393.75   19.74
   3   3  -4  355.98   21.54
   3  -3  -4  365.78   20.24
  -3  -3   4  389.81   20.35
   3   3  -4  381.66   23.25
   3  -3  -4  390.88   22.27
   3   3  -4  353.77   22.41
   3  -3  -4  356.33   21.56
  -3   3   3  189.94   12.94
   3   3  -3  178.62   14.77
   3  -3  -3  181.63   13.95
  -3  -3   3  167.98   13.23
   3  -3  -3  185.01   14.98
   3   3  -3  200.10   16.46
   3   3  -3  171.95   15.34
   3  -3  -3  189.92   15.47
   3  -3  -2   80.33    9.21
   3   3  -2   92.04   10.56
   3  -3  -2   94.45   10.59
   3   3  -2   75.77    9.96
  -3  -3   2   76.22    8.92
  -3   3   2   99.30    8.50
  -3   3   1  294.45   13.24
   3   3  -1  292.33   17.93
   3  -3  -1  283.79   16.45
   3   3  -1  288.30   18.80
   3  -3  -1  315.91   18.83
   3  -3  -1  285.17   17.08
   3   3  -1  279.55   17.88
  -3  -3   1  289.33   17.55
  -3  -3   0  183.99   11.67
  -3  -3   0  175.17   14.12
  -3   3   0  184.60    9.27
   3   3   0  176.26   14.21
   3  -3   0  174.74   13.08
   3  -3   0  187.24   14.46
   3   3   0  172.39   14.80
   3  -3   0  169.84   13.03
   3   3   0  177.01   14.26
   3   3   0  176.92   15.63
   3  -3   0  184.05   14.95
   3   3   1  554.70   27.15
   3  -3   1  550.06   25.42
   3   3   1  566.12   25.33
   3  -3   1  525.29   22.92
  -3   3  -1  539.10   24.63
   3   3   1  503.32   24.47
   3  -3   1  543.21   24.27
   3  -3   1  539.51   21.72
  -3  -3  -1  532.70   25.04
  -3  -3  -1  563.74   22.82
  -3  -3  -2   66.83   10.09
  -3  -3  -2   84.45   10.05
  -3   3  -2   69.59    9.55
   3  -3   2   70.74    9.01
   3   3   2   52.56    8.96
   3  -3   2   44.34    7.76
   3   3   2   75.65   10.37
   3   3   2   77.90   11.30
   3  -3   2   73.12    9.98
   3  -3   2   86.66    8.95
   3  -3   3  348.28   16.78
  -3  -3  -3  368.26   22.27
  -3  -3  -3  338.42   20.41
   3  -3   3  327.41   20.03
   3   3   3  322.51   21.20
   3   3   3  339.14   21.73
   3  -3   3  345.87   20.89
   3   3   3  311.92   20.03
  -3   3  -3  352.49   20.38
   3  -3   3  340.70   20.22
  -3  -3  -4   -0.23    6.13
   3   3   4   -1.69    3.93
   3  -3   4   -0.98    4.85
   3  -3   4   -0.15    2.24
   3   3   4    3.20    4.03
   3  -3   4    1.89    4.21
  -3   3  -4   -2.30    3.96
  -3  -3  -4    0.52    3.93
  -3  -3  -5   31.02    8.38
   3   3   5   24.83    6.88
   3  -3   5   18.05    5.25
   3  -3   5   28.72    5.37
  -3  -3  -5   22.06    7.74
   3   3   5   32.95    8.00
   3  -3   5   38.71    7.67
  -3   3  -5   30.97    7.26
  -3  -3  -6   10.60    5.64
   3   3   6   16.09    5.62
   3  -3   6   14.35    5.73
  -3  -3  -6   19.60    6.84
   3   3   6    6.34    5.36
   3  -3   6    9.75    4.83
  -3   3  -6   17.18    4.94
   3   3   7  938.11   38.87
   3  -3   7  996.66   38.40
  -3   3  -7  986.73   36.40
   3   3   7 1023.06   43.22
   3  -3   7 1025.36   40.87
  -3  -3  -7  989.28   44.07
  -3   3  -8   43.64    8.45
  -3  -3  -8   33.58    9.87
   3   3   8   37.79    9.23
   3  -3   8   35.76    8.33
   3   3   8   32.97    7.84
   3  -3   8   32.12    7.94
  -3   3  -9   24.99    6.65
   3   3   9   38.90    9.14
   3  -3   9   56.09   10.74
   3  -3   9   25.61    7.79
   3   3   9   44.45    9.86
  -3   3  -9   35.27   10.20
  -3  -3  -9   60.86   13.42
  -3  -3 -10   77.68   15.72
  -3   3 -10   69.96   14.71
   3   3  10   58.60   12.19
   3  -3  10   56.24   11.00
   3   3  10   77.37    7.08
   3  -3  10   65.94    6.32
   3  -3  10   74.72    6.87
   3   3  10   62.93    6.70
   3   3  10   61.57   12.47
   3  -3  10   59.29   11.19
   3   3  10   75.65    7.50
   3   3  10   73.46    7.53
  -3   3 -11   88.16   17.26
  -3  -3 -11   67.30   13.92
   3   3  11   72.98    7.21
   3  -3  11   72.18    6.71
   3   3  11   69.81    7.35
   3   3  11   83.37    8.13
   3   3  11   75.39   13.00
   3  -3  11   69.97   12.04
   3   3  11   70.38    7.22
   3  -3  11   78.03    7.19
   3   3  11   68.42   13.84
   3  -3  11   83.33   14.28
   3   3  12   64.93    7.45
   3   3  12   72.42    7.63
   3  -3  12   66.52    6.89
   3   3  12   58.11    6.87
   3   3  12   59.75    6.83
   3  -3  12   70.72    6.80
   3   3  13  332.05   16.37
   3   3  13  329.60   15.30
   3  -3  13  322.92   14.72
   3   3  13  313.40   15.22
   3   3  13  295.95   14.46
   3  -3  13  321.92   14.26
   3   3  14  414.48   18.01
   3   3  14  446.92   17.06
   3   3  14  426.86   17.53
   3  -3  14  404.08   16.17
   3   3  14  404.64   16.71
   3  -3  14  418.11   16.06
   3   3  15    5.07    2.82
   3   3  15   10.69    2.92
   3   3  15    8.17    3.48
   3  -3  15    8.81    3.44
   3  -3  15    4.64    2.99
   3   3  15    5.35    2.85
   3   3  16   52.64    6.17
   3  -3  16   44.18    5.08
   3   3  16   46.61    5.54
   3  -3  16   51.11    5.61
   3   3  16   42.29    5.58
   3   3  17   40.74    4.91
   3  -3  17   43.91    4.72
   3   3  17   46.95    5.15
   3  -3  17   44.14    4.67
   3  -3  18   58.53    4.68
   3   3  18   58.52    4.81
   3  -3  18   56.15    4.59
   3   3  18   59.78    4.97
   3  -3  19   30.03    2.73
   3   3  19   28.22    2.78
   3   3  19   28.85    2.83
   3  -3  19   27.16    2.69
   3  -4 -20    2.25    1.41
  -3  -4  20    3.95    0.96
   3  -4 -20   -1.68    0.77
   3  -4 -20    0.57    1.09
  -3  -4  20    0.74    0.70
   3  -4 -19    8.59    2.41
   3   4 -19    4.55    1.26
   3  -4 -19    7.67    1.88
   3  -4 -19    8.58    2.52
  -3   4  19    5.52    1.67
  -3  -4  19    7.49    1.75
   3  -4 -18   32.43    4.90
   3  -4 -18   24.51    3.88
   3   4 -18   21.53    3.54
   3  -4 -18   22.59    3.47
   3  -4 -17    6.86    3.37
   3  -4 -17    5.05    3.34
   3   4 -17    5.70    2.40
   3  -4 -17    3.50    2.50
   3  -4 -16   11.84    3.89
   3  -4 -16   18.74    3.94
   3   4 -16   17.90    3.90
   3   4 -16   10.61    3.19
   3  -4 -16   18.84    4.43
   3  -4 -15   98.11    9.27
   3   4 -15   75.68    7.95
   3  -4 -15   96.88    8.57
   3   4 -15   88.84    8.16
   3  -4 -15   83.68    7.89
   3  -4 -14   15.39    4.40
   3   4 -14   14.06    3.83
   3  -4 -14   13.64    4.00
   3  -4 -14   16.26    4.03
   3   4 -14   17.83    3.97
   3  -4 -13   60.97    7.03
   3  -4 -13   59.40    7.35
   3   4 -13   44.22    6.14
   3  -4 -13   48.29    6.09
   3   4 -13   55.75    6.91
   3   4 -12   13.32    3.73
   3  -4 -12   14.77    3.84
   3   4 -12   16.73    3.33
   3  -4 -12   18.10    4.19
   3   4 -12    3.44    5.99
  -3   4  12   21.96    7.22
  -3  -4  12    4.82    4.65
   3   4 -12   17.95    4.09
   3  -4 -12   14.49    3.28
  -3  -4  11   67.75   12.97
   3  -4 -11   38.65    9.84
   3   4 -11   50.97   11.64
   3   4 -11   67.68    5.95
   3  -4 -11   64.23    6.88
  -3   4  11   67.74   11.50
   3  -4 -11   60.41    6.92
   3   4 -11   54.83    6.38
   3   4 -11   59.52    6.70
   3  -4 -11   60.71    6.44
   3   4 -10  245.58   10.86
   3  -4 -10  251.84   13.11
  -3  -4  10  260.74   25.19
  -3   4  10  253.72   21.97
   3   4 -10  232.29   23.81
   3  -4 -10  259.73   23.88
  -3   4   9  123.11   15.16
  -3  -4   9  107.56   15.61
  -3  -4   9  105.87   13.65
   3   4  -9  107.60   15.62
   3  -4  -9  104.18   14.61
   3  -4  -9   97.70   13.38
   3   4  -9  109.55   15.05
   3   4  -8  119.00   14.28
   3  -4  -8  153.76   15.88
  -3   4   8  153.56   15.81
  -3  -4   8  134.73   14.97
   3   4  -8  154.09   18.50
   3   4  -8  134.79   16.79
   3  -4  -8  154.62   16.88
   3   4  -7  563.90   29.98
   3  -4  -7  524.47   27.61
  -3   4   7  563.27   28.44
  -3  -4   7  586.18   30.32
   3   4  -7  610.72   34.41
   3   4  -7  579.68   32.13
   3  -4  -7  615.13   31.29
   3  -4  -6  205.65   16.51
   3   4  -6  184.55   16.77
  -3   4   6  223.19   17.15
  -3  -4   6  223.73   18.20
   3   4  -6  188.25   18.92
   3  -4  -6  196.47   18.83
   3   4  -6  195.70   17.72
   3  -4  -6  197.09   16.92
   3   4  -5   32.84    6.92
   3  -4  -5   38.66    7.41
  -3  -4   5   38.40    7.92
  -3   4   5   34.10    6.83
   3  -4  -5   32.84    7.76
   3   4  -5   37.15    8.29
   3   4  -5   30.55    6.85
   3  -4  -5   30.85    7.45
   3  -4  -4    3.20    3.08
   3   4  -4   -2.29    3.80
  -3  -4   4   -0.46    3.60
  -3   4   4    3.58    3.30
   3   4  -4   -1.85    4.91
   3  -4  -4    4.07    4.90
   3   4  -4    7.15    3.07
   3  -4  -4    3.00    3.38
   3   4  -3  277.09   19.05
   3  -4  -3  269.04   17.80
  -3  -4   3  297.21   18.94
   3  -4  -3  275.55   19.98
   3   4  -3  290.06   21.17
   3   4  -3  235.65   16.16
   3  -4  -3  244.75   15.57
  -3   4   3  282.90   16.29
  -3  -4   2  177.31   14.55
  -3   4   2  165.85   11.66
   3  -4  -2  171.49   15.10
   3   4  -2  153.90   15.53
   3   4  -2  172.87   13.47
   3  -4  -2  154.91   12.12
  -3  -4   1  161.27   14.16
  -3   4   1  148.13   10.05
   3  -4  -1  135.24   13.07
   3   4  -1  139.42   14.17
   3   4  -1  151.39   13.04
   3  -4  -1  138.61   11.44
   3  -4  -1  166.96   13.63
  -3  -4   0  319.88   20.45
  -3  -4   0  349.93   17.41
   3   4   0  318.28   19.46
   3  -4   0  337.47   19.02
   3  -4   0  267.53   17.52
   3   4   0  339.46   18.90
   3  -4   0  308.29   16.92
   3  -4   1   -6.01    3.84
   3   4   1    2.59    4.04
  -3  -4  -1    5.05    5.79
   3  -4   1   -0.21    4.15
   3   4   1   -2.18    4.92
  -3  -4  -1    1.58    2.28
  -3   4  -1   -2.19    5.32
   3  -4   1    5.09    4.49
   3  -4   1   -4.51    4.27
   3   4   1   -0.31    3.77
   3   4   2   23.14    6.23
   3  -4   2   24.10    5.83
  -3  -4  -2   21.88    7.42
   3   4   2    6.55    3.56
   3  -4   2   13.13    4.95
  -3  -4  -2    4.56    3.77
  -3   4  -2   16.90    6.69
   3  -4   2    4.63    2.42
   3  -4   2   16.44    4.85
   3   4   2   15.38    5.05
   3   4   3    1.73    4.35
   3  -4   3   -5.95    3.59
   3  -4   3    2.27    2.77
   3   4   3   -0.41    3.64
  -3  -4  -3   -8.68    4.38
  -3   4  -3    1.08    4.59
  -3  -4  -3   -5.13    5.70
   3  -4   3    4.80    3.38
   3   4   4  152.98   15.31
   3  -4   4  125.68   13.15
  -3  -4  -4  127.29   14.68
  -3  -4  -4  126.34   14.39
   3  -4   4  131.99   11.85
   3   4   4  127.86   13.04
   3  -4   4  134.59   12.78
  -3   4  -4  121.05   13.65
   3   4   5  361.73   23.59
   3  -4   5  352.90   22.09
  -3  -4  -5  375.48   25.78
  -3  -4  -5  319.69   23.68
   3  -4   5  339.17   18.50
   3   4   5  338.85   21.44
   3  -4   5  337.94   20.79
  -3   4  -5  343.34   22.75
   3   4   6  207.20   18.88
   3  -4   6  212.01   17.86
  -3  -4  -6  205.79   19.63
  -3  -4  -6  235.70   21.66
   3  -4   6  193.97   14.29
  -3   4  -6  201.62   17.91
   3   4   6  190.06   16.88
   3  -4   6  181.92   15.92
   3   4   7  224.28   20.18
   3  -4   7  216.86   18.66
  -3   4  -7  210.88   18.86
   3   4   7  205.96   18.11
   3  -4   7  238.43   19.19
  -3  -4  -7  229.73   21.75
  -3  -4  -7  231.63   22.36
  -3   4  -8    2.31    3.20
   3   4   8    1.79    3.47
   3  -4   8    5.17    4.53
   3   4   8   -1.25    5.34
  -3  -4  -8   -4.49    4.34
  -3  -4  -8   -3.35    4.43
  -3   4  -9   52.61   10.58
  -3  -4  -9   59.55   12.70
   3   4   9   48.64    9.57
   3  -4   9   59.55   11.08
   3  -4   9   49.44    6.41
   3   4   9   42.23    5.04
   3  -4   9   40.04    4.76
   3   4   9   61.82    6.92
   3  -4   9   43.69    5.09
   3   4   9   34.63    7.91
   3  -4   9   44.43    9.28
  -3  -4  -9   59.20   12.38
   3   4  10  208.21   22.11
   3  -4  10  240.56   22.24
   3   4  10  266.29   14.57
  -3   4 -10  179.05   19.27
   3   4  10  209.66   20.60
   3  -4  10  222.27   20.46
   3   4  10  218.02   11.79
   3  -4  10  232.64   11.91
  -3  -4 -10  249.27   24.54
  -3   4 -10  273.17   27.83
  -3  -4 -10  242.82   26.39
   3   4  10  219.77   11.44
   3  -4  10  236.45   11.50
   3   4  11   85.91   14.82
   3  -4  11  106.52   15.84
   3   4  11  110.30    9.59
  -3   4 -11  120.50   19.36
  -3  -4 -11  120.15   19.11
   3   4  11   88.02   13.71
   3  -4  11  102.84   14.88
   3   4  11  110.29    8.51
   3  -4  11  109.16    8.17
   3   4  11  114.03    9.90
   3  -4  11  120.16    8.71
   3   4  11  104.74    8.48
  -3  -4 -11  108.22   16.69
   3   4  12   26.90    4.55
   3  -4  12   37.08    5.11
   3   4  12   38.72    6.04
   3   4  12   33.94    5.12
   3  -4  12   31.34    4.58
   3   4  12   32.05    5.78
   3   4  13    2.91    2.77
   3  -4  13    1.90    2.41
   3   4  13   -1.97    2.78
   3   4  13    1.78    2.63
   3  -4  13   -0.77    2.53
   3   4  13   -0.51    3.04
   3   4  14   31.47    4.95
   3  -4  14   29.23    4.74
   3   4  14   30.69    4.95
   3   4  14   31.00    4.81
   3  -4  14   32.51    4.60
   3   4  14   38.87    6.25
   3  -4  15    0.38    2.07
   3   4  15    0.40    2.20
   3   4  15    1.85    2.05
   3   4  15    7.28    2.83
   3  -4  15   -1.54    2.14
   3   4  15    3.50    2.94
   3   4  16    1.15    2.23
   3  -4  16    2.99    1.92
   3   4  16    6.10    2.62
   3  -4  16    0.27    1.86
   3   4  16    3.89    3.07
   3  -4  17   11.02    2.33
   3   4  17   15.36    2.79
   3  -4  17   14.02    2.72
   3   4  17   14.82    2.82
   3  -4  18    1.10    1.11
   3   4  18    1.55    1.21
   3  -4  18    3.34    1.39
  -3   4 -19    1.45    1.30
   3  -5 -20   55.75    3.58
   3  -5 -20   68.45    3.73
   3  -5 -19   14.43    2.55
   3  -5 -19   15.88    2.82
   3  -5 -18    2.13    2.26
   3  -5 -18    4.07    2.23
  -3   5  18   -1.02    1.36
   3  -5 -18    1.52    1.15
   3   5 -18   -1.77    1.42
   3   5 -17   23.45    3.34
   3  -5 -17   31.61    3.87
   3  -5 -17   33.88    4.98
   3  -5 -17   32.99    5.02
   3  -5 -16  217.62   10.63
   3   5 -16  201.00   10.15
   3  -5 -15   24.78    5.18
   3  -5 -15   37.21    6.10
   3   5 -15   25.10    4.13
   3  -5 -15   27.11    4.22
   3   5 -14  130.33    9.99
   3  -5 -14  136.49   10.98
   3  -5 -14  130.64    9.23
   3   5 -14  140.55    9.45
   3  -5 -14  128.76   10.00
   3  -5 -13   46.44    5.72
   3   5 -13   47.68    5.79
   3  -5 -13   50.68    7.01
   3   5 -13   44.21    6.11
   3  -5 -13   41.37    5.89
   3   5 -12   46.89    5.66
   3  -5 -12   43.70    5.46
   3  -5 -12   44.13    6.10
   3  -5 -12   48.21    6.60
   3   5 -12   38.18    5.56
  -3   5  11   94.39   14.54
   3  -5 -11  107.09    9.34
   3   5 -11   83.49    7.90
   3  -5 -11  100.11    8.46
  -3  -5  11   70.02   14.11
  -3  -5  10  630.18   40.51
  -3   5  10  628.10   35.09
   3   5 -10  523.49   32.52
   3  -5 -10  534.32   31.87
   3   5 -10  548.28   34.49
   3  -5 -10  591.68   34.87
   3  -5 -10  628.65   21.43
   3   5 -10  518.94   18.71
   3  -5 -10  580.75   19.36
  -3  -5  10  618.06   35.58
   3   5  -9  163.71   17.25
   3  -5  -9  189.63   18.05
   3   5  -9  209.23   23.19
  -3  -5   9  173.70   18.53
  -3   5   9  185.22   18.82
   3  -5  -9  185.75   11.36
   3   5  -9  147.65   17.52
   3  -5  -9  195.19   19.51
  -3  -5   8  162.12   17.51
  -3   5   8  190.49   18.15
   3   5  -8  148.96   16.93
   3  -5  -8  150.30   16.21
   3   5  -8  163.22   16.39
   3  -5  -8  154.81   15.69
   3   5  -8  161.36   19.47
  -3   5   7   38.14    7.84
   3   5  -7   37.21    7.89
   3  -5  -7   34.56    7.45
   3   5  -7   33.45    7.22
   3  -5  -7   22.44    5.87
   3  -5  -7   28.30    8.91
   3   5  -7   35.41   10.49
  -3  -5   7   33.63    8.48
  -3   5   6   37.24    7.33
   3   5  -6   38.56    7.72
   3  -5  -6   38.91    7.46
   3   5  -6   39.20    8.06
   3  -5  -6   23.89    5.15
   3   5  -6   37.36   10.36
   3  -5  -6   33.43    9.29
  -3  -5   6   50.51    9.82
  -3   5   5   15.53    5.01
  -3  -5   5   15.77    5.65
   3  -5  -5   22.27    5.47
   3   5  -5   18.62    5.41
   3   5  -5   26.25    9.01
   3  -5  -5   15.02    6.37
   3   5  -5   14.41    4.64
   3  -5  -5   19.35    5.09
  -3  -5   4  334.98   21.87
  -3   5   4  306.53   19.09
   3   5  -4  291.46   18.43
   3  -5  -4  321.61   18.21
   3  -5  -4  308.49   23.45
  -3  -5   4  291.10   16.83
   3   5  -4  314.72   24.21
   3   5  -4  319.64   20.21
  -3  -5   3    1.08    3.87
   3  -5  -3    1.38    4.43
   3   5  -3    2.95    5.40
  -3   5   3   -1.76    2.89
   3   5  -3    7.35    3.29
   3  -5  -3   -3.14    2.74
  -3  -5   2   14.05    6.86
   3   5  -2    9.50    5.74
   3  -5  -2    8.84    6.04
  -3   5   2   13.37    3.72
   3   5  -2    1.66    2.34
   3  -5  -2    8.42    3.31
  -3  -5   1    6.93    4.51
   3   5  -1   24.43    5.36
   3  -5  -1   12.85    3.51
   3   5  -1   11.33    6.78
   3  -5  -1   12.31    5.80
  -3   5   1    8.02    3.51
   3  -5   0   19.16    6.06
   3  -5   0   18.15    5.22
  -3  -5   0   29.76    7.93
  -3  -5   0   20.48    4.45
  -3   5   0   26.18    7.00
   3  -5   0   18.48    4.35
   3   5   0   12.17    4.31
   3  -5   1   11.31    4.84
   3   5   1   -4.74    3.53
   3  -5   1    5.18    3.26
  -3  -5  -1    5.66    4.22
  -3  -5  -1    9.69    4.81
   3  -5   1    9.68    3.90
   3   5   1    5.34    2.47
  -3   5  -1   11.84    5.86
  -3  -5  -2  108.01   13.83
  -3  -5  -2  116.86   13.28
   3   5   2  117.67   12.70
   3  -5   2  131.04   12.39
  -3   5  -2  122.52   14.59
   3   5   2  119.47   12.01
   3  -5   2  118.74   11.64
   3  -5   2  103.07   11.43
  -3  -5  -3   -4.78    6.44
   3  -5   3    4.00    3.13
   3   5   3    6.47    4.52
   3   5   3    0.79    2.94
   3  -5   3    0.72    3.08
  -3   5  -3    1.24    4.40
  -3  -5  -3  -12.26    5.47
   3  -5   3    5.32    2.83
  -3  -5  -4   45.53   10.25
   3   5   4   40.69    7.39
   3  -5   4   55.95    8.44
   3   5   4   50.01    8.88
   3  -5   4   54.07    8.60
  -3   5  -4   50.26    9.99
  -3  -5  -4   39.77    9.47
   3  -5   4   48.27    7.51
  -3  -5  -5   33.82    8.58
   3  -5   5   33.95    6.79
   3   5   5   40.31    7.25
   3   5   5   47.07    8.58
   3  -5   5   48.35    8.30
  -3   5  -5   34.22    8.81
  -3  -5  -5   42.18    9.47
   3  -5   5   46.21    7.76
  -3  -5  -6  109.37   16.04
   3   5   6   90.93   11.54
   3  -5   6  105.16   12.09
   3   5   6  102.61   12.91
   3  -5   6   90.33   11.58
  -3   5  -6   97.17   13.56
  -3  -5  -6  110.23   15.33
   3  -5   6  110.04   11.62
  -3  -5  -7  146.91   18.31
  -3  -5  -7  139.63   18.43
   3   5   7  148.84   16.25
   3  -5   7  164.37   16.13
  -3   5  -7  155.95   17.37
   3   5   7  128.29   14.27
   3  -5   7  135.42   14.44
   3  -5   7  124.92   12.52
   3   5   8  107.06    8.82
   3   5   8  113.91   15.07
   3  -5   8   91.46   12.79
   3   5   8   90.61   12.36
   3  -5   8  100.52   12.96
  -3  -5  -8   77.02   14.12
  -3   5  -8   98.99   14.84
  -3  -5  -8   97.08   15.09
   3   5   8  112.35    9.28
   3  -5   9   45.30    6.56
   3   5   9   54.79    6.74
  -3  -5  -9   54.16    5.96
  -3  -5  -9   47.25   11.24
   3  -5   9   43.09    9.34
   3   5   9   49.56    6.11
  -3   5  -9   48.81   11.23
  -3  -5  -9   46.89    9.79
   3   5   9   62.23   11.16
  -3   5 -10   25.18    7.49
   3   5  10   10.61    4.10
   3  -5  10   15.03    4.29
  -3  -5 -10   11.86    7.91
   3  -5  10    7.18    2.37
  -3  -5 -10    6.45    2.68
   3  -5  10    5.54    2.12
  -3  -5 -10   -2.55    3.66
   3  -5  11   22.69    3.99
   3   5  11   25.49    4.09
  -3  -5 -11   22.63    4.24
   3   5  11   28.67    5.88
   3   5  11   21.26    3.77
   3  -5  11   19.59    3.87
   3  -5  12  319.66   13.37
   3   5  12  309.11   13.28
   3   5  12  333.86   17.49
   3   5  12  336.76   16.44
   3  -5  12  312.64   13.51
   3   5  12  306.88   13.48
   3  -5  13   18.48    3.55
   3   5  13   26.92    4.29
   3   5  13   23.16    5.75
   3   5  13   20.89    4.45
   3  -5  13   16.79    3.62
   3   5  13   16.67    3.47
   3  -5  14  218.96   10.54
   3   5  14  206.32   10.33
   3   5  14  195.76   10.26
   3   5  14  218.92   13.83
   3   5  14  216.12   12.06
   3  -5  14  219.68   10.84
   3  -5  15    5.35    2.11
   3   5  15   -0.74    1.75
   3   5  15    1.31    2.99
   3   5  15    2.35    1.93
   3   5  15    2.65    1.76
   3  -5  15    3.37    1.85
   3   5  16    4.47    2.12
   3  -5  16    4.50    1.64
   3   5  16    7.15    3.12
   3   5  16    2.03    1.45
   3  -5  16    5.74    1.92
   3   5  16    9.25    2.36
   3  -5  17   26.18    2.82
   3  -5  17   23.71    2.73
  -3   5 -18  140.07    7.42
   3  -6 -19   12.10    2.11
   3  -6 -19   15.57    2.27
   3  -6 -18   10.21    2.53
   3  -6 -18   10.53    2.59
   3  -6 -17   85.67    7.18
   3  -6 -17   80.30    6.51
   3  -6 -16   -0.62    2.51
   3  -6 -16    1.09    2.60
   3  -6 -15    9.56    3.90
   3  -6 -15    7.82    3.52
   3  -6 -14   17.05    4.58
   3  -6 -14    9.47    3.47
   3  -6 -13   40.23    6.54
   3  -6 -13   32.00    5.14
   3  -6 -12   -2.06    3.06
   3  -6 -12   -1.63    2.81
   3  -6 -11    7.95    2.89
   3  -6 -11   14.70    3.85
  -3  -6  10  163.86   21.84
  -3   6  10  206.44   20.90
   3  -6 -10  160.22   10.34
   3  -6 -10  164.50   11.36
  -3  -6  10  187.56   20.75
   3  -6  -9   20.92    4.19
  -3   6   9   23.68    7.43
  -3  -6   9   24.12    7.81
   3   6  -9   37.90   10.87
   3  -6  -9   19.46    3.83
   3   6  -8   18.66    7.41
  -3  -6   8   13.41    5.93
   3  -6  -8    1.29    2.14
  -3   6   8    2.40    3.68
  -3   6   7  474.74   28.21
  -3  -6   7  471.21   30.53
   3   6  -7  444.23   33.63
  -3  -6   7  395.35   24.49
   3  -6  -7  421.08   31.94
  -3   6   6   56.86   10.11
  -3  -6   6   71.20   12.02
   3  -6  -6   65.62   12.90
  -3  -6   6   56.40    8.95
   3   6  -6   72.10   14.08
  -3   6   5   46.90    8.50
  -3  -6   5   51.29   10.12
   3   6  -5   54.80   11.77
  -3  -6   5   47.92    7.58
   3  -6  -5   53.09   11.40
  -3   6   4  188.46   15.57
  -3  -6   4  193.88   17.88
   3  -6  -4  175.48   19.37
   3   6  -4  185.34   20.77
  -3   6   3    8.12    3.12
   3  -6  -3    0.64    4.28
   3   6  -3    0.21    5.60
  -3  -6   3    1.37    5.11
  -3   6   2  209.44   15.22
   3  -6  -2  200.15   18.90
   3   6  -2  217.49   21.40
  -3  -6   2  186.39   17.22
  -3   6   1  743.79   34.80
   3  -6  -1  664.94   33.60
   3   6  -1  735.57   38.19
  -3  -6   1  693.50   32.53
  -3   6   0    9.15    6.27
   3  -6   0   14.22    6.21
  -3  -6   0   21.46    7.07
  -3  -6  -1    1.72    2.51
  -3   6  -1    8.28    5.17
   3  -6   1   16.41    5.56
  -3  -6  -1    2.82    4.56
  -3  -6  -2   12.30    4.22
  -3   6  -2    0.42    4.52
  -3  -6  -2   12.94    6.10
   3  -6   2    2.91    2.57
  -3  -6  -3  408.97   28.00
  -3  -6  -3  380.80   26.42
   3  -6   3  368.85   23.23
  -3   6  -3  402.53   27.52
  -3  -6  -4  209.51   20.91
  -3  -6  -4  238.59   22.20
  -3   6  -4  205.84   20.12
   3  -6   4  185.96   16.13
   3  -6   5   74.93   10.51
  -3  -6  -5   81.70   13.73
  -3  -6  -5   69.88   12.72
  -3   6  -5   61.15   12.00
   3  -6   6  111.05   12.73
  -3  -6  -6  104.61   15.96
  -3  -6  -6  101.69   16.27
  -3   6  -6   95.05   14.34
   3   6   7   -1.09    2.48
   3  -6   7    7.54    3.59
  -3  -6  -7    4.47    6.97
   3   6   7    3.82    3.08
  -3  -6  -7    9.11    4.86
  -3  -6  -8   -6.35    5.35
  -3  -6  -8    0.04    7.07
   3   6   8   -6.20    3.11
   3   6   8    1.30    1.94
  -3  -6  -9   -6.62    5.56
  -3   6  -9   18.98    7.14
   3   6   9    1.94    2.29
   3   6   9    2.11    3.07
  -3  -6  -9  -23.57    8.55
   3   6  10   14.03    4.90
   3   6  10   18.11    4.13
  -3  -6 -10   13.29    3.63
   3  -6  10   11.93    3.60
   3   6  11   64.03    8.24
  -3  -6 -11   68.49    7.04
   3  -6  11   66.65    7.46
   3  -6  12   89.92    8.23
   3   6  12  102.84   10.26
   3   6  12   96.01    9.31
  -3  -6 -12  105.06    8.33
   3   6  13    6.88    3.93
   3   6  13    7.79    3.96
  -3  -6 -13    5.95    2.20
   3   6  14    1.32    3.31
   3   6  14   -0.69    2.39
   3   6  15   64.63    7.33
   3   6  15   73.37    6.48
   3   6  16    2.55    2.86
   3   6  16    2.57    1.69
  -3   6 -17   18.82    3.19
  -3   6 -18    1.43    1.45
   3  -7 -19    0.47    0.70
   3  -7 -18   -0.02    0.98
   3  -7 -18    0.72    1.28
   3  -7 -17   23.31    3.55
   3  -7 -17   22.25    3.36
   3  -7 -16   69.85    5.99
   3  -7 -16   73.14    6.81
   3  -7 -15   12.52    3.93
   3  -7 -15    8.69    2.82
   3  -7 -14  134.26    9.20
   3  -7 -14  162.79   11.46
   3  -7 -13   13.04    3.50
   3  -7 -13   14.12    4.68
   3  -7 -12   -2.84    2.43
   3  -7 -12    1.79    2.92
   3   7 -12   -0.46    2.05
   3  -7 -11  306.09   14.34
   3  -7 -11  317.99   16.40
   3   7 -11  339.03   16.14
   3  -7 -10  674.88   20.75
   3  -7 -10  711.39   24.02
   3   7 -10  714.11   23.66
   3  -7  -9   26.46    5.04
   3   7  -9   27.05    5.18
  -3  -7   9   23.15    5.95
   3  -7  -9   25.92    4.22
  -3  -7   9   35.88   10.11
   3   7  -9   28.11    9.30
  -3   7   9   36.44    8.72
   3   7  -8   12.99    7.52
  -3  -7   8   20.72    6.39
  -3  -7   8   35.29    9.12
   3   7  -8   23.79    4.98
   3  -7  -8   26.52    4.97
  -3   7   8   24.73    7.32
   3   7  -7   34.49   10.13
  -3  -7   7   41.02    8.59
   3  -7  -7   45.94   11.52
   3   7  -7   42.40    6.01
   3  -7  -7   38.62    5.58
  -3   7   7   43.60   10.05
  -3  -7   7   16.39    6.81
   3   7  -6   95.58    8.75
  -3  -7   6  111.07   15.58
   3  -7  -6  111.54   16.91
   3   7  -6  121.46   18.88
   3  -7  -6  105.03    8.74
  -3   7   6  112.02   14.32
  -3   7   5   96.85   12.71
   3   7  -5  117.50   17.63
   3  -7  -5   85.24   14.70
  -3  -7   5  100.63   14.63
  -3   7   4  325.28   22.19
   3  -7  -4  334.05   28.05
   3   7  -4  352.03   30.03
  -3  -7   4  327.29   24.75
  -3   7   3   34.88    6.19
  -3  -7   3   28.42    8.58
   3  -7  -3   25.95    8.33
   3   7  -3   31.26    9.51
  -3  -7   2   12.21    6.01
   3   7  -2   14.64    7.81
   3  -7  -2   18.39    6.19
  -3   7   2   24.88    7.57
  -3  -7   1  238.76   20.32
  -3   7   1  239.43   21.20
   3  -7  -1  225.28   21.00
   3   7  -1  249.25   24.13
  -3  -7   0    9.70    5.30
   3  -7   0   16.35    6.46
  -3   7   0    6.18    5.93
  -3  -7  -1   68.09   12.05
   3  -7   1   70.67   11.67
  -3   7  -1   68.41   12.53
  -3   7  -2  448.28   30.27
  -3  -7  -2  406.71   28.09
  -3  -7  -2  394.61   25.79
   3  -7   2  368.43   25.22
  -3   7  -3    0.21    4.09
  -3  -7  -3   -5.11    4.70
  -3  -7  -3    2.58    4.14
   3  -7   3   -8.75    4.60
   3   7   4  139.38    9.56
  -3   7  -4  116.69   16.25
   3   7   4  147.03   10.98
  -3  -7  -4  160.48   18.81
  -3  -7  -4  151.84   18.61
   3  -7   4  122.61   14.47
   3   7   5   26.71    4.64
  -3  -7  -5   32.44   10.73
  -3   7  -5   27.43    9.02
   3  -7   5   17.20    4.90
  -3  -7  -5   25.84    7.92
   3   7   5   29.81    5.50
  -3   7  -6  234.29   23.87
   3   7   6  234.17   14.41
  -3  -7  -6  260.30   26.15
  -3  -7  -6  220.73   22.87
   3   7   6  238.72   13.34
   3  -7   6  200.90   17.95
   3   7   7   81.37    8.27
  -3  -7  -7   77.59   14.03
  -3   7  -7   53.04   12.78
  -3  -7  -7   61.92   13.02
   3   7   7   79.91    8.79
   3  -7   7   51.82    9.34
  -3   7  -8  411.29   32.83
   3   7   8  503.20   20.62
  -3  -7  -8  432.95   32.76
  -3  -7  -8  440.50   35.62
   3   7   8  478.06   20.34
   3   7   8  500.26   21.93
   3   7   9   76.14    8.15
  -3  -7  -9   70.98    7.27
   3   7   9   71.35    8.32
   3  -7  10   41.55    6.28
   3   7  10   47.72    6.45
  -3  -7 -10   50.63    6.24
   3   7  10   46.56    6.96
   3   7  11    4.94    3.62
   3  -7  11    6.92    3.22
  -3  -7 -11   10.70    3.37
   3   7  12  157.15   12.33
   3  -7  12  157.91   10.68
  -3  -7 -12  169.10   10.39
   3   7  13   90.63    9.42
  -3  -7 -13   79.54    6.52
   3   7  13   87.49    8.39
   3   7  14   12.21    4.19
   3   7  14   13.13    3.40
  -3  -7 -14   12.34    2.79
  -3   7 -15    7.51    2.94
   3   7  15    7.90    3.21
   3   7  15    9.87    2.77
  -3   7 -16    6.86    2.58
   3   7  16    8.03    2.99
   3   7  16    7.73    2.03
  -3   7 -17   -0.56    1.37
   3  -8 -18   19.62    2.05
   3  -8 -18   18.11    1.84
   3  -8 -17   49.42    4.33
   3  -8 -17   49.66    3.78
   3  -8 -16    0.20    1.60
   3  -8 -16   -1.84    2.15
   3  -8 -15   32.71    4.03
   3  -8 -15   35.33    4.80
   3  -8 -14   23.62    4.85
   3  -8 -14   16.21    3.27
   3  -8 -13   55.23    5.80
   3   8 -13   55.09    5.95
   3  -8 -13   56.96    7.00
   3   8 -12   19.80    4.06
   3  -8 -12   21.97    4.86
   3  -8 -12   26.05    4.36
   3  -8 -11   63.45    6.36
   3   8 -11   61.51    7.11
   3  -8 -11   74.19    8.19
   3  -8 -10  136.21    9.11
   3   8 -10  123.92   10.23
   3  -8 -10  141.46   10.84
   3   8  -9   26.11    5.18
   3  -8  -9   32.91    5.32
   3   8  -8   13.91    4.09
   3  -8  -8   13.00    4.05
  -3   8   7   45.39    9.72
   3  -8  -7   57.44    6.97
   3   8  -7   62.96   13.73
   3  -8  -7   33.13    9.89
   3   8  -7   50.74    5.52
   3   8  -7   55.57    7.20
  -3  -8   7   56.22   12.19
  -3   8   6   82.28   12.54
   3  -8  -6   93.92    8.91
   3  -8  -6   84.31   15.20
   3   8  -6  103.36   17.79
   3   8  -6  107.92    9.93
  -3  -8   6  107.75   15.54
   3   8  -6   92.13    7.17
   3  -8  -5  361.58   16.21
   3   8  -5  398.13   33.59
   3  -8  -5  335.67   29.93
   3   8  -5  314.71   13.11
  -3   8   5  343.64   25.18
   3   8  -5  352.44   17.10
  -3  -8   5  363.10   27.92
  -3   8   4    4.15    3.50
   3  -8  -4    2.43    1.93
   3   8  -4    2.83    1.74
   3   8  -4    1.63    2.52
   3   8  -4  -10.64    6.30
   3  -8  -4   13.36    7.02
  -3  -8   4   -1.68    3.41
  -3   8   4   13.84    5.85
   3  -8  -3   19.03    3.94
  -3  -8   3   22.60    8.32
   3   8  -3   10.53    3.27
   3   8  -3   18.00    3.41
  -3   8   3    5.21    5.08
   3  -8  -3    9.57    6.21
   3   8  -3   12.85    7.33
  -3  -8   2   19.42    6.98
   3   8  -2   15.65    3.23
   3   8  -2   12.36    3.63
  -3   8   2   15.99    6.70
   3   8  -2   25.62    8.82
   3  -8  -2   26.08    9.17
   3   8  -1  525.25   17.04
  -3   8   1  528.11   32.88
  -3  -8   1  514.81   31.85
   3  -8  -1  538.07   34.03
   3   8  -1  551.67   38.05
   3   8  -1  509.83   20.07
   3  -8   0   72.44   12.11
   3   8   0   58.92    6.90
   3  -8   0   62.67    7.26
  -3   8   0   52.83   10.44
  -3  -8   0   48.78   10.42
   3   8   0   58.27    5.92
   3  -8   1   28.18    8.59
  -3  -8  -1   32.99    9.27
   3   8   1   29.88    5.24
  -3   8  -1   35.44   10.57
   3   8   1   35.35    4.84
   3   8   2    9.44    3.05
  -3  -8  -2    5.00    6.13
   3   8   2    1.98    2.34
  -3   8  -2    3.39    4.92
   3  -8   2   11.05    5.28
  -3   8  -3  341.78   27.95
   3   8   3  353.71   15.21
   3   8   3  337.42   17.16
   3  -8   3  330.02   25.22
  -3  -8  -3  348.88   27.56
  -3  -8  -3  351.40   26.56
  -3   8  -4  423.40   31.71
   3   8   4  460.97   17.75
  -3  -8  -4  417.25   30.72
  -3  -8  -4  439.72   31.11
   3   8   4  432.49   19.73
   3  -8   4  393.42   27.05
   3   8   5   85.60    8.26
  -3   8  -5   79.20   13.84
  -3  -8  -5   75.29   13.62
  -3  -8  -5   82.59   14.17
   3   8   5   93.45    9.68
   3  -8   5   79.83   12.43
   3   8   6   62.99    7.27
  -3  -8  -6   31.14    9.30
  -3   8  -6   26.28    8.95
  -3  -8  -6   60.10   12.75
   3   8   6   51.60    7.49
   3  -8   6   65.23   10.98
   3   8   7   20.50    5.30
   3   8   7   27.64    5.40
  -3   8  -7   20.52    4.11
   3   8   8  189.80   12.84
   3   8   8  176.52   12.69
  -3   8  -8  196.63   11.90
   3   8   8  185.76   13.98
  -3  -8  -9   20.10    4.32
  -3   8  -9   14.77    4.00
   3   8   9   21.23    4.88
   3   8   9   22.61    5.26
   3   8  10  142.98   11.53
   3  -8  10  126.93   10.35
  -3  -8 -10  142.50    9.93
   3   8  10  136.95   10.37
  -3   8 -10  139.22   10.30
  -3   8 -11   13.43    3.84
  -3  -8 -11   11.82    3.61
   3   8  11   16.65    4.89
   3  -8  11    8.43    3.64
  -3   8 -12    3.98    2.62
  -3  -8 -12    3.92    2.39
   3   8  12    4.98    3.85
   3  -8  12    1.46    2.08
  -3   8 -13   11.32    3.54
  -3  -8 -13   14.29    3.08
   3   8  13   17.12    4.74
   3  -8  13    9.36    2.33
   3   8  13   16.32    4.21
  -3   8 -14    1.24    2.44
  -3  -8 -14    4.28    1.81
   3   8  14    1.20    2.84
   3   8  14    0.08    2.20
  -3   8 -15   12.77    3.23
  -3  -8 -15   12.51    1.88
   3   8  15   16.44    3.60
   3   8  15   15.31    3.00
   3   8  16    7.63    1.69
  -3   8 -16    8.79    2.24
   3  -9 -17    1.26    0.75
   3  -9 -16   45.65    4.07
   3  -9 -16   39.73    3.18
   3  -9 -15  128.21    7.62
   3  -9 -15  120.75    6.24
   3  -9 -14   94.64    6.14
   3  -9 -14   85.82    7.06
   3  -9 -14  109.60    7.92
   3   9 -14   86.78    6.31
   3  -9 -13    1.04    1.95
   3  -9 -13    4.67    2.86
   3   9 -13    2.25    2.29
   3  -9 -12   21.18    3.52
   3  -9 -12   24.29    4.76
   3   9 -12   20.23    4.13
   3  -9 -11    1.88    2.14
   3  -9 -11    0.59    2.70
   3   9 -11    0.34    3.01
   3  -9 -10  178.11    9.62
   3   9 -10  194.17   12.34
   3  -9 -10  194.07   12.34
   3   9  -9  222.07   13.56
   3  -9  -9  238.16   13.75
   3   9  -9  250.73   11.06
   3   9  -8    0.56    1.64
   3  -9  -8    0.97    2.72
   3   9  -8    4.38    3.80
   3   9  -7    6.71    2.33
   3  -9  -7    1.33    2.60
   3   9  -7    0.21    3.21
   3  -9  -6   37.40    5.75
   3   9  -6   34.60    6.13
   3   9  -6   42.05    4.95
   3   9  -5   23.99    5.51
   3  -9  -5   30.03    5.38
   3   9  -5   33.60    4.40
   3  -9  -5   31.47    9.37
   3   9  -4   36.09    4.73
   3   9  -4   37.43   11.60
   3  -9  -4   31.30    9.44
  -3  -9   4   29.57    9.15
   3   9  -4   28.52    5.48
   3  -9  -4   36.80    5.51
  -3   9   4   46.01    9.49
   3  -9  -3   97.14    8.36
   3   9  -3  103.28   18.32
   3  -9  -3  100.91   16.02
   3   9  -3   91.83    7.29
  -3  -9   3   99.37   14.67
  -3   9   3   89.28   14.66
   3   9  -3   97.83    9.68
  -3  -9   2   14.26    6.93
   3  -9  -2    8.64    5.62
   3   9  -2   16.65    8.14
   3   9  -2   28.30    5.75
   3  -9  -2   20.69    4.11
   3   9  -2   30.12    4.38
   3   9  -1   -6.30    5.68
   3  -9  -1   -7.63    4.75
   3   9  -1    3.47    3.34
  -3   9   1   -2.45    3.33
   3   9  -1    3.27    2.20
   3  -9  -1    4.25    2.36
  -3  -9   1    3.88    5.57
   3   9   0   34.73   10.54
   3  -9   0   22.14    7.68
   3   9   0   21.34    3.96
  -3   9   0   19.61    6.90
  -3  -9   0   11.25    5.56
   3   9   0   24.52    4.98
   3  -9   0   31.92    5.49
   3  -9   1   70.45   12.77
   3   9   1  100.43    9.83
  -3  -9  -1   94.91   14.80
   3  -9   1   91.96    8.85
  -3   9  -1  106.07   15.60
   3   9   1   95.61    7.91
   3   9   2   26.29    4.74
  -3   9  -2   19.27    7.00
  -3  -9  -2   38.53    9.55
   3   9   2   27.83    5.59
   3  -9   2   33.11    8.75
   3  -9   3    6.65    4.24
  -3   9  -3   14.35    6.41
   3   9   3   -0.49    4.06
   3   9   3   -1.60    2.36
  -3  -9  -3   19.52    8.10
   3  -9   4  113.51   15.11
   3   9   4  112.67   10.55
   3   9   4  120.24    9.39
   3   9   5    3.88    3.96
   3   9   5    4.08    2.65
   3   9   6   90.40    9.75
   3   9   6   98.34    8.94
   3   9   7  153.35   12.67
  -3   9  -7  133.26    9.60
   3   9   7  155.90   11.21
   3   9   8  310.89   16.64
  -3   9  -8  300.89   14.36
   3   9   8  322.65   16.03
  -3   9  -9   20.07    4.20
   3  -9   9   27.94    5.53
   3   9   9   23.07    4.72
   3   9   9   25.34    5.26
  -3  -9  -9   25.83    4.67
   3  -9  10   87.77    8.56
   3   9  10   84.53    8.01
  -3   9 -10   91.78    8.01
   3   9  10   91.39    8.91
  -3  -9 -10   77.84    7.26
   3  -9  11    3.35    2.60
  -3  -9 -11    6.47    2.60
   3   9  11    5.29    3.48
  -3   9 -11    0.03    2.32
   3  -9  12   23.75    3.93
   3   9  12   20.91    4.73
  -3  -9 -12   18.26    3.44
   3   9  12   19.00    4.36
  -3   9 -12   21.51    4.05
   3  -9  13   59.63    5.32
  -3   9 -13   64.03    6.14
   3   9  13   58.46    6.24
  -3  -9 -13   65.09    5.29
   3   9  13   68.93    6.68
   3   9  14   14.42    3.02
  -3  -9 -14   14.33    2.34
   3   9  14   12.97    3.24
  -3   9 -14   12.94    2.90
   3   9  15   15.42    2.52
  -3   9 -15   12.28    2.39
   3   9  15   15.07    2.61
   3 -10 -16   22.00    2.13
   3 -10 -15    2.96    1.39
   3 -10 -15    3.61    1.02
   3 -10 -14    0.96    1.42
   3 -10 -14   -1.05    1.54
   3 -10 -14   -1.38    1.04
   3  10 -14   -0.18    1.02
   3 -10 -13    9.51    2.75
   3 -10 -13    9.16    1.92
   3  10 -13    9.81    2.64
   3 -10 -12   71.54    6.54
   3  10 -12   64.81    6.10
   3 -10 -12   56.44    4.54
   3 -10 -11    2.66    2.92
   3  10 -11    1.72    2.72
   3 -10 -10   14.45    4.33
   3  10 -10    7.34    3.34
   3 -10  -9    0.90    2.81
   3  10  -9    0.10    3.00
   3 -10  -8   82.27    8.05
   3  10  -8   66.60    7.83
   3 -10  -7   -0.87    2.66
   3  10  -7   -1.01    3.60
   3  10  -6  251.97   14.90
   3 -10  -6  282.42   14.58
   3  10  -5   65.63    8.02
   3 -10  -5   65.83    7.12
   3 -10  -4   60.26    6.95
   3  10  -4   43.60    6.67
   3  10  -4   50.23    5.30
   3  10  -3   -0.83    1.46
   3 -10  -3    2.46    2.48
   3  10  -3    2.94    3.39
   3 -10  -2   80.81    7.78
   3  10  -2   78.77    6.73
   3  10  -2   86.27    9.12
   3  10  -1    4.16    2.18
   3 -10  -1    3.83    2.33
   3  10  -1    2.76    3.22
   3  10   0   14.46    4.88
   3  10   0   15.17    3.32
   3 -10   0   12.03    3.73
   3  10   1    0.73    3.25
   3  10   1    0.10    1.89
   3 -10   1    3.70    2.81
   3  10   2    6.69    4.35
   3 -10   2    1.97    2.99
   3  10   2    0.31    2.63
   3 -10   3   71.03    8.04
   3  10   3   74.26    7.28
   3  10   3   65.10    8.55
   3 -10   4   92.11    9.21
   3  10   4   99.43    8.30
   3  10   4   82.09    9.54
   3  10   5    2.22    2.44
   3  10   5   -1.51    3.40
   3  10   6   16.35    5.23
   3 -10   6   21.12    5.14
   3  10   6   12.00    3.78
   3 -10   7   46.09    7.10
   3  10   7   46.25    7.47
   3  10   7   44.76    5.96
   3  10   8   98.23    8.58
  -3  10  -8   71.07    6.71
   3  10   8   92.60    8.86
  -3 -10  -8   92.92    7.87
   3 -10   8   98.27    9.09
  -3  10  -9    1.87    2.14
   3 -10   9    3.63    3.60
   3  10   9    5.50    2.56
   3  10   9   -0.82    2.58
  -3 -10  -9    5.34    2.99
  -3  10 -10   36.27    4.80
   3 -10  10   38.88    5.76
   3  10  10   32.91    4.58
   3  10  10   36.48    5.42
  -3 -10 -10   36.74    4.89
  -3  10 -11   -2.95    2.33
   3 -10  11    2.23    2.44
   3  10  11    2.52    2.73
  -3 -10 -11    1.27    2.11
  -3  10 -12    0.02    1.64
   3 -10  12   -0.32    1.71
   3  10  12    5.00    3.04
   3  10  12    2.10    2.19
  -3 -10 -12    3.38    1.82
   3 -10  13    2.20    1.46
  -3  10 -13    2.90    1.97
   3  10  13    1.98    1.97
   3  10  13   -1.12    1.54
  -3 -10 -13   -2.39    1.39
  -3  10 -14    5.05    1.40
  -3 -10 -14    4.61    1.12
   3  10  14    4.38    1.65
   3  10  14    4.38    1.66
   3 -11 -14    8.66    1.73
   3 -11 -14    3.98    1.09
   3  11 -13   46.56    3.92
   3 -11 -13   40.11    4.23
   3 -11 -12   59.31    5.24
   3  11 -12   54.26    5.00
   3 -11 -11   68.91    6.02
   3  11 -11   59.41    5.68
   3 -11 -10   12.78    3.36
   3  11 -10   10.90    3.43
   3 -11  -9   86.43    7.50
   3  11  -9   65.64    6.89
   3 -11  -8    7.59    3.49
   3  11  -8   10.60    3.96
   3 -11  -7    1.26    3.03
   3  11  -7    0.53    3.14
   3  11  -6   71.10    8.04
   3 -11  -6   66.91    7.20
   3  11  -5   32.06    6.19
   3 -11  -5   43.13    5.79
   3 -11  -4    9.91    3.72
   3  11  -4   10.40    4.82
   3 -11  -3   96.17    8.41
   3  11  -3   94.05    9.56
   3 -11  -2   13.24    3.66
   3  11  -2   13.02    4.52
   3  11  -1   57.67    7.78
   3  11  -1   71.00    6.29
   3 -11  -1   62.46    6.70
   3 -11  -1   55.90    6.39
   3 -11   0   48.35    6.11
   3  11   0   41.47    4.94
   3  11   0   44.70    6.99
   3  11   1   29.90    6.04
   3  11   1   30.36    4.49
   3 -11   1   34.87    5.40
   3  11   2   37.38    6.38
   3  11   2   47.20    5.52
   3 -11   2   42.64    6.07
   3  11   3   16.08    5.24
   3  11   3   19.55    3.88
   3 -11   3   15.06    4.17
   3  11   4   16.63    5.25
   3  11   4   17.51    3.97
   3 -11   4   15.99    4.74
   3  11   5    6.00    4.32
   3  11   5    3.09    2.59
   3 -11   5    3.04    3.91
   3  11   6   -3.48    3.32
   3  11   6   -2.50    2.30
   3 -11   6   -2.12    3.23
   3  11   7   79.07    7.13
  -3 -11  -7   87.59    7.45
   3 -11   7   85.80    8.22
   3  11   7   87.37    8.67
   3  11   8   52.24    5.78
   3  11   8   51.82    6.18
  -3 -11  -8   46.83    5.51
   3 -11   8   48.81    6.51
   3  11   9    6.72    2.60
   3  11   9    8.49    2.83
  -3 -11  -9    4.34    2.62
   3 -11   9    8.34    3.62
  -3  11 -10   18.79    2.99
   3  11  10   19.95    3.51
  -3 -11 -10   21.48    3.57
   3 -11  10   25.33    4.35
  -3  11 -11    3.54    1.50
   3  11  11    4.43    1.75
  -3 -11 -11    4.68    1.96
   3 -11  11    5.27    2.27
   3  11  11    2.23    2.18
  -3  11 -12    2.26    0.98
   3 -11  12    2.19    1.54
   3  11  12    4.81    2.17
   3  11  12    6.37    1.86
  -3 -11 -12    5.84    1.72
  -3 -11 -13   27.64    2.32
   3  11  13   25.73    2.57
   3 -12 -13   10.30    1.49
   3  12 -12   12.51    2.04
   3 -12 -12   11.69    2.31
   3 -12 -11   46.28    4.19
   3 -12 -11   40.51    4.48
   3  12 -11   41.19    4.11
   3  12 -10    2.03    1.93
   3 -12 -10   -1.51    1.72
   3  12  -9    5.82    2.67
   3 -12  -9    4.82    2.43
   3 -12  -8  137.65    8.41
   3  12  -8  130.63    8.84
   3  12  -7   19.11    4.32
   3 -12  -7   24.15    4.09
   3 -12  -6  138.06    9.16
   3  12  -6  135.42    9.92
   3  12  -5    4.86    3.76
   3 -12  -5   -2.00    2.81
   3  12  -4   50.54    6.96
   3 -12  -4   42.95    5.74
   3  12  -3   14.23    4.74
   3 -12  -3   14.60    3.81
   3  12  -2   47.02    6.89
   3 -12  -2   43.86    5.58
   3 -12  -1    2.19    2.34
   3 -12  -1    4.31    2.31
   3  12  -1    1.67    3.55
   3  12   0    5.37    3.74
   3 -12   0    3.66    2.56
   3 -12   0    0.61    2.08
   3  12   1    4.23    3.50
   3 -12   1    0.90    2.09
   3 -12   1    2.14    2.44
   3 -12   2    8.04    3.27
   3  12   2    6.48    3.75
   3  12   3   -1.19    3.49
   3  12   3   -0.97    1.69
   3 -12   3    4.83    3.00
   3 -12   4   79.04    7.67
   3  12   4   66.17    7.85
   3  12   4   64.83    5.68
   3  12   5    3.01    2.91
   3  12   5    3.79    1.67
   3 -12   5   10.01    3.99
   3  12   6   48.01    6.20
   3 -12   6   57.70    6.69
   3  12   6   46.25    4.81
  -3 -12  -6   60.61    6.16
   3  12   7    5.39    1.61
   3  12   7    7.53    2.89
  -3 -12  -7    2.33    2.44
   3 -12   7    5.53    3.30
   3  12   8    6.15    2.25
   3  12   8    9.46    2.15
  -3 -12  -8   10.56    2.91
   3 -12   8    7.82    3.07
   3  12   9    8.27    2.05
   3  12   9    4.19    1.63
  -3 -12  -9    7.24    2.25
   3 -12   9    8.20    2.80
   3  12   9    7.94    2.62
   3  12  10   17.29    2.32
   3  12  10   22.02    3.35
   3 -12  10   20.03    3.11
  -3 -12 -10   21.61    2.84
   3  12  11    3.94    1.70
   3 -12  11    2.83    1.44
  -3 -12 -11    1.10    0.99
   3 -13 -11   34.66    2.64
   3 -13 -11   33.45    2.97
   3  13 -10   23.35    2.83
   3 -13 -10   27.36    2.79
   3  13  -9   47.72    4.46
   3 -13  -9   48.73    4.06
   3 -13  -9   37.10    4.12
   3 -13  -8   -0.16    1.31
   3  13  -8    2.62    2.11
   3 -13  -8    2.02    2.06
   3 -13  -7    2.98    1.75
   3  13  -7    6.55    2.66
   3 -13  -6    3.51    2.07
   3  13  -6    2.15    2.80
   3  13  -5   80.82    7.00
   3 -13  -5   82.00    6.42
   3 -13  -4    9.99    2.99
   3 -13  -4    5.85    2.09
   3  13  -4    8.74    3.64
   3  13  -3  133.71    9.51
   3 -13  -3  131.56    8.29
   3 -13  -3  151.45    8.77
   3 -13  -2   -4.38    1.91
   3  13  -2   -0.35    3.06
   3 -13  -2    0.83    2.21
   3  13  -1    3.67    3.16
   3 -13  -1    6.72    2.60
   3  13   0    0.46    2.86
   3 -13   0    0.12    1.89
   3 -13   1  120.22    7.73
   3  13   1  132.80    9.53
   3 -13   1  115.43    7.40
   3 -13   2   57.05    5.24
   3  13   2   61.01    6.80
   3 -13   2   54.65    5.46
   3 -13   3   20.06    3.30
   3 -13   3   23.74    3.93
   3  13   3   22.60    4.55
   3 -13   4    1.85    1.54
   3 -13   4    1.83    2.23
  -3 -13  -4    0.24    1.99
   3  13   4   -0.10    2.51
   3 -13   5    0.18    1.44
   3  13   5    1.98    1.41
   3 -13   5    0.67    1.96
  -3 -13  -5    3.39    2.35
   3 -13   6   -1.24    1.19
  -3 -13  -6   -0.37    1.89
   3  13   6    1.11    1.74
   3 -13   6   -0.54    2.05
   3  13   6    0.05    1.32
   3  13   7   36.15    3.65
   3 -13   7   49.42    4.97
   3  13   7   42.40    4.33
   3 -13   7   42.68    3.34
   3 -13   8    1.40    0.68
   3  13   8   -0.79    0.91
  -3 -13  -8    1.69    1.50
   3  13   8   -1.08    1.22
   3 -13   8   -1.04    1.72
  -3 -13  -9   35.06    2.97
   3  13   9   27.99    2.76
   3 -13   9   35.09    3.44
   3  14  -8   29.04    2.75
   3 -14  -8   36.59    2.78
   3 -14  -8   28.80    2.65
   3  14  -7    2.25    1.42
   3 -14  -7    2.05    1.31
   3 -14  -7    1.29    1.03
   3  14  -6   54.48    4.55
   3 -14  -6   56.25    4.10
   3  14  -5    3.18    2.08
   3 -14  -5    0.94    1.19
   3 -14  -5    1.88    1.29
   3  14  -4   -0.40    2.05
   3 -14  -4    1.22    1.45
   3 -14  -4    1.74    1.04
   3  14  -3   43.12    4.76
   3 -14  -3   43.14    4.08
   3  14  -2    1.92    2.29
   3 -14  -2   -0.93    1.54
   3  14  -1   14.96    3.28
   3 -14  -1   16.13    2.81
   3  14   0   13.75    3.15
   3 -14   0   14.61    2.55
   3  14   1   32.66    4.20
   3 -14   1   30.41    3.50
  -3 -14  -1   33.16    3.34
  -3 -14  -2   -1.66    1.18
   3 -14   2   -0.78    1.29
   3  14   2    0.99    1.82
   3  14   3   11.19    2.67
   3 -14   3    9.07    1.85
   3 -14   3   13.97    2.25
  -3 -14  -3    9.06    1.99
   3 -14   4   52.22    4.03
   3 -14   4   60.22    4.01
   3  14   4   66.27    5.20
  -3 -14  -4   63.73    4.25
   3  14   5    1.86    1.23
   3 -14   5    3.83    1.11
  -3 -14  -5    1.93    1.18
   3 -14   5    2.56    1.35
  -3 -14  -6   24.31    2.42
   3 -14   6   19.78    2.41
  -3 -14  -7    0.35    0.64
   3 -15  -3   18.70    1.86
   3  15  -2   11.92    1.86
   3 -15  -2   13.24    1.63
   3  15  -1    2.46    1.08
   3 -15  -1    2.66    0.82
   3  15  -1    1.30    0.96
   3 -15   0    5.03    1.09
   3  15   0    6.61    1.57
   3  15   1   42.46    3.30
   4   0 -20   43.09    3.77
   4   0 -20   41.55    3.50
   4   0 -19    0.78    1.77
   4   0 -19   -0.67    1.62
   4   0 -19   -2.70    2.10
   4   0 -18    2.76    2.33
   4   0 -18    4.67    2.55
   4   0 -18    4.92    2.22
   4   0 -17   -0.28    2.31
   4   0 -17    2.09    3.04
   4   0 -17   -1.88    2.43
   4   0 -16   14.46    3.91
   4   0 -16    9.05    3.13
   4   0 -16    5.19    3.42
   4   0 -15   -2.57    2.88
   4   0 -15   -1.41    2.99
   4   0 -15   -1.22    2.48
   4   0 -14  125.00   10.59
   4   0 -14  123.56    8.94
   4   0 -14  119.51    9.81
   4   0 -13   -0.51    2.41
   4   0 -13   -1.65    2.96
   4   0 -13   -2.68    2.60
   4   0 -12   60.35    6.22
   4   0 -12   25.99    9.28
   4   0 -12   42.50   11.72
   4   0 -12   55.20    6.59
  -4   0  12   53.36   10.87
   4   0 -12   58.00    7.25
   4   0 -11   -1.41    2.28
   4   0 -11   -0.69    2.25
  -4   0  11  -21.70    7.58
   4   0 -11    7.40    5.56
   4   0 -11  -12.23    6.79
   4   0 -11    3.93    2.88
   4   0 -10  708.00   42.87
   4   0 -10  657.49   20.78
   4   0 -10  704.21   23.07
   4   0 -10  697.20   44.11
  -4   0  10  763.85   41.21
   4   0 -10  671.73   19.05
  -4   0   9   14.91    6.36
   4   0  -9    3.25    4.50
   4   0  -9   -2.84    5.41
  -4   0   8   -4.48    4.45
   4   0  -8   -0.40    4.73
  -4   0   7   13.55    5.89
   4   0  -7    4.66    4.54
  -4   0   6   42.20    9.07
   4   0  -6   35.26    9.81
   4   0  -6   46.82   10.26
  -4   0   5   -3.77    4.67
   4   0  -5   -8.15    5.58
   4   0  -5    1.54    4.71
  -4   0   4   66.25    9.53
   4   0  -4   39.60    9.24
   4   0  -4   54.75   10.65
  -4   0   3    2.82    2.97
   4   0  -3   -2.55    5.58
  -4   0   2 2077.20   46.22
   4   0  -2 2032.36   61.28
   4   0  -2 1972.67   53.50
  -4   0   1   -4.21    2.73
   4   0  -1    5.68    6.55
   4   0  -1    5.19    5.19
   4   0   0   20.37    8.44
   4   0   0   28.97   10.81
   4   0   0    3.54    5.30
   4   0   1   -1.48    6.68
   4   0   1   -3.63    5.59
  -4   0  -1    4.44    3.04
   4   0   1   -3.15    6.70
  -4   0  -2   20.07    5.57
   4   0   2   55.38   11.16
   4   0   2   40.09    9.36
  -4   0  -2   51.85    8.44
   4   0   2   56.39   11.52
  -4   0  -3   -6.59    3.35
   4   0   3    2.64    5.04
   4   0   3    3.34    5.25
  -4   0  -3   -7.34    3.66
   4   0   3   -1.68    5.03
   4   0   4  235.43   21.16
   4   0   4  236.88   21.89
   4   0   4  229.92   21.45
  -4   0  -4  255.64   20.10
  -4   0  -5    2.00    3.95
   4   0   5   -0.75    4.33
   4   0   5   -3.04    4.75
   4   0   6  243.94   21.91
   4   0   6  280.32   25.21
  -4   0  -6  271.58   23.34
  -4   0  -7   11.09    6.18
   4   0   7    2.13    6.19
   4   0   7   -1.43    5.42
   4   0   8    4.75    4.68
   4   0   8    5.05    3.14
   4   0   8    2.58    2.34
   4   0   8    0.64    1.64
   4   0   8   -1.63    2.76
   4   0   9   -0.20    6.79
   4   0   9   -6.49    2.82
   4   0   9    0.99    2.23
  -4   0  -9    0.50    4.45
   4   0   9   -3.76    2.80
   4   0   9   -1.12    2.66
   4   0  10  309.73   15.28
   4   0  10  260.04   13.99
   4   0  10  270.08   27.03
  -4   0 -10  304.05   29.64
   4   0  10  289.89   15.09
   4   0  10  296.59   14.84
   4   0  10  248.85   25.05
   4   0  11   -1.26    3.61
   4   0  11    1.01    3.03
   4   0  11   -0.19    2.16
   4   0  11    4.35    3.14
   4   0  12  585.04   19.99
   4   0  12  537.92   20.69
   4   0  12  524.17   20.15
   4   0  13    3.73    2.55
   4   0  13   -0.23    3.60
   4   0  13    1.59    2.91
   4   0  14  102.70    7.54
   4   0  14   96.76    8.70
   4   0  14  100.26    8.94
   4   0  15   -0.76    2.99
   4   0  15   -2.69    3.19
   4   0  16    2.51    2.55
   4   0  16    2.58    3.02
   4   0  17   -1.59    2.04
   4   0  17   -2.44    2.20
   4   0  18   31.95    3.47
   4   0  18   23.68    2.96
   4   1 -20    5.27    1.32
   4  -1 -20    7.34    1.75
   4   1 -20    7.74    1.83
   4  -1 -20    5.47    1.61
   4  -1 -20    7.70    1.81
   4   1 -19   99.07    6.65
   4  -1 -19  100.22    6.53
   4  -1 -19   95.30    5.71
   4   1 -19  103.14    6.60
   4  -1 -19   94.49    6.18
   4   1 -19   90.76    6.36
   4  -1 -19   94.43    6.54
   4  -1 -18    2.09    2.04
   4   1 -18    1.63    1.99
   4  -1 -18    1.91    2.09
   4  -1 -18    2.58    2.80
   4   1 -18   -0.99    2.87
   4   1 -17    2.82    2.53
   4  -1 -17    2.98    2.78
   4  -1 -17    5.18    2.70
   4   1 -17    5.62    2.89
   4   1 -17    3.34    3.04
   4  -1 -17    1.73    2.90
   4  -1 -16    5.94    3.52
   4   1 -16    2.52    3.09
   4  -1 -16    4.56    2.89
   4   1 -16    2.85    2.49
   4  -1 -16    6.81    3.34
   4   1 -16    6.36    3.12
   4   1 -15  251.82   14.55
   4  -1 -15  255.58   14.08
   4   1 -15  246.22   11.84
   4  -1 -15  242.85   12.38
   4   1 -15  234.61   13.09
   4  -1 -15  244.91   13.78
   4   1 -14   11.99    4.35
   4  -1 -14   14.39    4.01
   4  -1 -14   12.13    3.91
   4   1 -14   14.97    4.11
   4   1 -14    9.29    3.35
   4  -1 -14    8.19    3.32
   4   1 -13  160.18   12.19
   4  -1 -13  180.10   12.63
   4   1 -13  169.75   11.33
   4  -1 -13  167.54   11.56
   4  -1 -13  171.44   10.61
   4   1 -13  160.65    9.96
   4   1 -12   32.66    5.84
   4  -1 -12   27.58    5.34
   4   1 -12   52.25   13.51
   4  -1 -12   28.57   10.19
   4   1 -12   53.35   11.37
   4  -1 -12   35.36    9.54
   4   1 -12   24.60    4.11
   4  -1 -12   31.43    4.84
   4   1 -12   26.47    4.52
   4  -1 -12   31.76    5.13
   4  -1 -11   52.73    5.81
   4   1 -11   56.17    5.87
  -4  -1  11   61.95   12.48
   4   1 -11   76.67   15.67
   4  -1 -11   50.66   12.75
   4   1 -11   51.53   11.93
   4  -1 -11   58.31   12.39
   4  -1 -11   61.57    7.12
   4   1 -11   58.19    7.32
  -4   1  11   60.95   11.71
   4   1 -11   57.34    6.46
   4  -1 -11   68.01    7.12
   4   1 -10   28.94    4.27
   4  -1 -10   25.79    3.93
   4   1 -10   31.13    5.60
   4  -1 -10   31.37    5.12
  -4   1  10   15.30    6.39
  -4  -1  10   26.15    9.03
   4   1 -10   17.22    8.41
   4   1 -10   15.03    6.67
   4  -1 -10   26.26    9.30
   4  -1 -10   35.35    9.85
   4   1 -10   34.27    4.78
   4  -1 -10   30.22    4.57
  -4  -1   9  129.95   17.60
  -4   1   9  107.39   14.52
   4   1  -9  109.61   17.68
   4  -1  -9  112.24   16.90
   4   1  -9   95.97   16.12
   4  -1  -9   87.22   14.09
  -4   1   8    4.93    5.19
  -4  -1   8    9.09    4.36
   4   1  -8    0.21    3.81
   4  -1  -8    6.79    5.42
   4   1  -8    6.56    7.06
   4  -1  -8    9.88    6.54
  -4  -1   7  103.24   14.01
  -4   1   7  102.53   13.51
   4   1  -7   71.16   12.93
   4  -1  -7   85.19   14.55
   4   1  -7   69.66   12.88
   4  -1  -7   77.93   13.29
  -4  -1   6    4.70    4.26
  -4   1   6   -3.28    3.42
   4   1  -6    1.88    4.81
   4  -1  -6   -4.82    4.54
   4   1  -6   -1.65    6.30
   4  -1  -6   -5.08    5.33
  -4   1   5    3.95    4.50
  -4  -1   5   -2.57    4.93
   4   1  -5    4.77    4.45
   4  -1  -5    7.54    4.55
   4   1  -5    8.52    5.76
   4  -1  -5    0.42    4.01
   4   1  -4   -1.83    6.07
   4  -1  -4    3.27    4.68
   4   1  -4    6.46    4.82
  -4   1   4    5.45    3.29
  -4  -1   4    3.05    3.61
   4   1  -4    0.03    4.56
   4  -1  -4    4.03    4.28
   4   1  -3  141.91   15.45
   4  -1  -3  150.12   15.30
   4   1  -3  145.86   14.08
  -4  -1   3  164.04   14.64
  -4   1   3  172.60   14.20
   4   1  -2  296.11   21.66
   4  -1  -2  314.00   21.26
   4   1  -2  352.98   20.57
  -4  -1   2  340.78   19.94
  -4   1   2  289.06   16.62
  -4  -1   1 4297.02   64.85
   4   1  -1 4212.21   87.06
   4  -1  -1 4150.68   84.95
   4  -1  -1 4092.58   76.91
   4   1  -1 4300.07   67.26
   4   1   0   74.35   11.19
   4  -1   0   65.59   10.54
   4   1   0  100.30   15.34
   4  -1   0  107.39   14.99
  -4  -1   0   76.16    9.46
   4   1   0   65.53   11.55
   4  -1   0   68.57   12.18
   4   1   0   80.22    9.09
  -4   1  -1  413.19   19.51
   4   1   1  393.65   26.99
   4  -1   1  401.15   26.14
  -4  -1  -1  413.01   22.54
   4  -1   1  406.38   25.07
   4   1   1  395.69   25.69
   4   1   1  415.20   29.21
   4  -1   1  426.78   28.43
   4  -1   2   65.89   11.75
   4   1   2   88.20   13.25
  -4  -1  -2   78.51   10.23
  -4   1  -2  101.64   11.37
  -4   1  -2   90.01    9.79
   4   1   2   80.53   12.09
   4  -1   2   66.56   10.91
   4   1   2  100.20   14.71
   4  -1   2  102.79   14.44
   4   1   3  435.88   28.39
   4  -1   3  465.57   28.52
   4   1   3  488.39   31.52
   4  -1   3  508.16   31.55
   4   1   3  427.01   28.43
   4  -1   3  469.09   28.75
  -4  -1  -3  457.62   25.92
  -4  -1  -3  487.38   25.05
  -4   1  -3  524.68   27.56
  -4   1  -4    0.73    4.79
  -4  -1  -4    6.99    4.48
   4   1   4   -2.90    4.88
   4  -1   4    3.24    4.92
  -4  -1  -4    3.00    5.47
   4   1   4   -3.81    6.55
   4  -1   4   -4.54    5.58
  -4   1  -5    6.23    4.70
  -4  -1  -5   12.49    5.40
   4   1   5    9.84    6.15
   4  -1   5   12.72    6.41
  -4  -1  -5   13.41    6.16
   4   1   5    0.04    4.19
   4  -1   5   -6.28    5.07
  -4   1  -6    1.13    4.57
  -4  -1  -6   11.39    4.96
   4   1   6   -9.92    6.67
   4  -1   6    1.51    4.95
   4   1   6    1.11    6.14
   4  -1   6   10.70    5.28
   4   1   7  213.31   22.15
   4  -1   7  220.44   21.75
  -4   1  -7  266.98   25.02
  -4  -1  -7  256.31   24.20
   4   1   7  242.62   24.06
   4  -1   7  249.23   23.83
   4   1   8    3.72    2.56
   4  -1   8   -0.23    2.44
   4   1   8    0.47    4.81
   4  -1   8   -2.56    3.81
   4   1   8    5.07    4.91
   4  -1   8    3.76    6.65
   4   1   8    3.11    1.79
   4  -1   8    5.47    2.77
   4   1   8    4.62    2.74
   4  -1   8    5.70    2.86
  -4   1  -8   -2.79    4.59
  -4  -1  -8   -5.44    4.90
   4   1   8    1.26    2.00
   4  -1   8    4.91    2.45
  -4   1  -9  155.63   20.53
  -4  -1  -9  175.03   21.60
   4  -1   9  164.10   11.27
   4   1   9  166.60   11.23
   4  -1   9  164.95   10.66
   4   1   9  167.24   11.09
   4  -1   9  164.69   10.85
   4   1   9  150.10   10.70
   4   1   9  162.77   21.34
   4  -1   9  140.98   19.11
   4   1   9  190.44   22.11
   4  -1   9  176.96   20.52
   4  -1   9  176.89   11.22
   4   1   9  175.75   11.50
   4  -1  10   22.70    4.77
   4   1  10   17.10    4.24
   4   1  10   22.78    4.98
   4  -1  10   18.17    4.26
   4   1  10    2.48    3.99
   4  -1  10   16.93    7.44
  -4   1 -10   -4.52    5.51
  -4  -1 -10   30.54   10.27
   4   1  10   18.34    4.48
   4  -1  10   14.56    4.03
   4   1  10   20.22    4.38
   4  -1  10   22.68    4.16
   4   1  10   33.04    9.77
   4  -1  10   11.61    6.72
   4  -1  11   27.98    5.63
   4   1  11   32.44    5.87
   4   1  11   36.65    5.85
   4  -1  11   32.14    5.29
   4   1  11   39.67    5.61
   4  -1  11   40.33    5.90
   4   1  11   34.78    5.60
   4  -1  11   37.62    5.41
   4  -1  12   22.93    4.25
   4   1  12   23.49    4.59
   4   1  12   18.04    4.56
   4  -1  12   18.40    4.65
   4  -1  12   21.46    5.03
   4   1  12   29.15    5.76
   4   1  13   98.07    8.17
   4  -1  13   92.65    7.54
   4  -1  13   86.16    8.43
   4   1  13   86.88    8.77
   4  -1  13   77.13    7.81
   4   1  13   77.07    8.39
   4   1  14    1.24    1.90
   4   1  14    0.73    3.60
   4  -1  14   -2.89    3.85
   4   1  14   -1.18    3.28
   4  -1  14   -0.83    3.06
   4  -1  15   19.01    4.60
   4   1  15   22.56    4.80
   4  -1  15   20.68    4.39
   4   1  15   20.00    4.45
   4   1  16    3.78    2.99
   4  -1  16    2.40    2.38
   4  -1  16    3.17    2.91
   4   1  16    2.12    2.92
   4  -1  17    2.16    2.00
   4   1  17    0.19    2.24
   4  -1  17    1.12    1.95
   4   1  17    5.53    2.36
   4  -1  18    1.45    1.33
   4   1  18   -0.47    1.50
   4   1  18    2.44    1.72
   4  -1  18    1.06    1.28
   4  -2 -20    6.11    1.58
   4   2 -20    5.70    1.39
   4  -2 -20    5.50    1.32
   4   2 -20    4.73    1.30
   4  -2 -20    4.02    1.29
  -4   2  20    4.62    1.26
  -4  -2  20    5.28    1.24
   4  -2 -19   14.72    2.57
   4  -2 -19   15.05    2.62
   4   2 -19   14.49    2.74
   4  -2 -19   14.84    2.85
   4   2 -19   15.92    2.85
   4  -2 -19   18.31    2.79
   4  -2 -18    7.57    2.64
   4  -2 -18    8.19    2.97
   4   2 -18    4.11    2.26
   4   2 -18   -1.25    2.29
   4  -2 -18    1.40    2.04
   4  -2 -17   12.34    3.89
   4  -2 -17    8.99    3.23
   4   2 -17    7.10    2.82
   4   2 -17    2.17    2.61
   4  -2 -17    4.85    2.90
   4  -2 -16   20.66    4.70
   4   2 -16   16.99    4.42
   4  -2 -16   19.08    4.39
   4  -2 -16   21.80    4.51
   4   2 -16   20.60    4.35
   4   2 -15  128.00   10.14
   4  -2 -15  118.70    9.52
   4  -2 -15  117.03    8.86
   4   2 -15  116.32    8.13
   4   2 -15  105.70    8.85
   4  -2 -15  126.37    9.97
   4  -2 -14    3.50    2.91
   4   2 -14    0.90    2.51
   4  -2 -14    2.86    2.72
   4   2 -14    2.54    2.54
   4   2 -14   -0.07    3.28
   4  -2 -14    2.87    3.00
   4  -2 -13   -1.61    2.82
   4   2 -13   -1.98    3.36
   4  -2 -13   -1.42    2.93
   4   2 -13   -1.52    1.84
   4   2 -13   -1.59    2.82
   4  -2 -13    2.44    2.41
   4  -2 -12  101.83   16.44
   4   2 -12   94.12   16.77
   4   2 -12   95.26    9.28
   4  -2 -12   96.75    8.88
   4  -2 -12   96.18    8.01
   4   2 -12   98.45    7.82
   4  -2 -12  103.25    8.96
   4   2 -12   84.82    7.79
   4  -2 -11   37.75    5.13
   4  -2 -11   43.12    5.83
   4   2 -11   39.43    5.40
   4   2 -11   34.06   10.96
   4  -2 -11   41.81   10.65
   4   2 -11   40.88    4.94
   4  -2 -11   42.26    5.66
  -4   2  11   53.90   10.91
  -4  -2  11   44.89   11.15
   4   2 -11   31.51   11.70
   4   2 -11   39.87    6.08
   4  -2 -11   27.79    9.21
   4   2 -10  288.05   28.77
   4  -2 -10  297.56   27.80
   4  -2 -10  301.84   13.38
   4   2 -10  290.71   12.25
   4   2 -10  318.33   15.87
   4  -2 -10  310.61   14.68
   4   2 -10  285.75   27.95
   4  -2 -10  258.37   25.13
   4   2 -10  278.77   13.34
   4  -2 -10  307.33   14.45
  -4  -2  10  328.35   28.46
  -4   2  10  300.95   25.25
  -4  -2   9   59.29   12.15
   4   2  -9   53.24    6.45
   4  -2  -9   50.54    5.86
  -4   2   9   54.73   10.46
   4   2  -9   35.18   11.59
   4  -2  -9   38.28    9.91
   4   2  -9   61.04   14.07
   4  -2  -9   42.40   10.64
   4   2  -9   51.10    5.16
  -4   2   8   23.51    6.91
  -4  -2   8   15.19    6.71
   4  -2  -8   11.11    5.68
   4   2  -8   13.45    6.67
   4  -2  -8    6.23    4.93
  -4   2   7   37.02    8.38
   4  -2  -7   38.73    9.20
   4   2  -7   24.37    8.65
  -4  -2   7   44.68   10.44
   4  -2  -7   44.36    8.87
   4   2  -7   28.04    8.49
   4   2  -6   37.89    9.83
   4   2  -6   39.16    9.34
   4  -2  -6   24.78    7.97
  -4   2   6   31.20    7.51
  -4  -2   6   34.89    8.38
   4  -2  -6   40.95    8.38
   4   2  -6   41.12    9.80
   4   2  -5   67.79   11.51
   4   2  -5   58.42   11.03
   4  -2  -5   66.96   11.16
  -4  -2   5   75.32   11.54
  -4   2   5   60.78    9.24
   4  -2  -5   70.11   11.21
   4   2  -5   66.23   12.11
   4   2  -4   35.45    7.95
   4   2  -4   25.50    7.79
   4  -2  -4   49.53   10.39
   4  -2  -4   35.33    8.50
   4   2  -4   32.62    8.36
  -4   2   4   38.26    6.64
   4   2  -3  163.32   16.00
  -4  -2   3  154.40   13.11
   4  -2  -3  146.39   14.38
   4   2  -3  143.36   15.17
  -4   2   3  166.55   13.46
   4   2  -2  298.85   20.47
  -4  -2   2  315.19   18.59
   4   2  -2  269.48   20.55
   4  -2  -2  303.51   20.60
  -4   2   2  298.86   16.19
   4  -2  -1    2.79    3.01
   4   2  -1    6.64    4.02
  -4  -2   1    5.03    3.20
   4   2  -1   15.43    8.72
   4  -2  -1   -2.91    6.49
   4   2  -1    5.61    5.64
   4  -2  -1    5.03    4.89
   4   2   0    1.08    2.42
  -4  -2   0    0.96    2.62
   4   2   0   -0.68    6.68
   4  -2   0   -0.58    5.90
   4  -2   0   -2.61    5.60
   4   2   0   -7.84    7.16
   4  -2   1   14.90    6.19
   4   2   1    3.30    5.23
  -4   2  -1    0.30    3.19
   4   2   1    7.63    4.07
   4  -2   1    6.09    6.84
   4   2   1    0.47    6.62
  -4  -2  -1    2.27    4.27
   4   2   1    3.64    7.11
   4  -2   1    7.08    6.09
  -4  -2  -2  204.21   17.25
   4   2   2  211.38   14.94
   4   2   2  194.21   20.21
   4  -2   2  214.21   19.96
   4   2   2  192.51   18.88
   4  -2   2  198.26   17.51
  -4   2  -2  205.44   15.22
   4   2   2  173.74   17.99
   4  -2   2  186.78   18.02
   4   2   3   84.43   13.04
   4  -2   3   96.86   13.17
   4   2   3   94.07   13.74
   4  -2   3  109.78   14.32
  -4   2  -3   99.26   10.38
  -4  -2  -3   98.74   11.85
  -4  -2  -3   82.43   11.47
   4   2   3   93.78   14.67
   4  -2   3  110.49   14.71
  -4   2  -4   28.66    8.31
  -4  -2  -4   17.41    5.97
   4   2   4   14.25    7.36
   4  -2   4   27.70    8.13
  -4  -2  -4   28.37    7.98
   4   2   4   21.81    7.91
   4  -2   4   25.69    7.81
  -4   2  -5   56.26   10.93
  -4  -2  -5   62.49   10.70
   4   2   5   42.95   10.03
   4  -2   5   39.20    8.17
  -4  -2  -5   42.08    8.64
   4   2   5   50.86   11.64
   4  -2   5   45.40    9.71
  -4   2  -6   76.30   13.13
  -4  -2  -6   93.79   14.00
   4   2   6   60.41   11.34
   4  -2   6   57.18   11.29
  -4  -2  -6   77.40   12.86
   4   2   6   75.72   13.39
   4  -2   6   57.21   11.35
  -4   2  -7   82.91   13.48
  -4  -2  -7   77.39   13.23
   4   2   7   76.10   13.45
   4  -2   7   67.65   12.58
  -4  -2  -7   95.43   15.29
   4   2   7  102.88    8.72
   4   2   7   91.06   14.91
   4  -2   7   85.95   13.69
  -4   2  -8   23.14    9.22
  -4  -2  -8   13.82    6.73
   4   2   8   -1.09    5.30
   4  -2   8    0.14    5.19
  -4  -2  -8    7.09    5.89
   4   2   8    9.96    3.62
   4  -2   8   10.95    3.41
   4   2   8   -0.39    4.04
   4  -2   8    8.60    5.05
   4  -2   8   10.22    3.66
   4   2   8   10.76    3.46
   4  -2   8   10.93    3.31
   4   2   8    5.72    2.68
   4   2   8    5.55    2.10
   4  -2   8    8.40    2.71
   4   2   8    7.56    2.98
  -4   2  -9   80.22   15.10
  -4  -2  -9   62.46   13.26
   4   2   9   59.25   12.89
   4  -2   9   78.67   13.71
  -4  -2  -9   64.22   13.77
   4   2   9   68.23    7.37
   4  -2   9   71.02    7.67
   4   2   9   66.66    7.29
   4  -2   9   64.54    6.89
   4   2   9   65.22    7.27
   4   2   9   75.66   14.22
   4  -2   9   59.00   12.55
   4   2   9   66.82    6.74
   4  -2   9   69.79    6.99
   4  -2   9   69.05    7.11
   4   2   9   74.83    7.77
   4   2  10   75.58    7.78
   4  -2  10   93.28    8.23
   4   2  10   94.03    7.99
   4  -2  10   92.31    8.74
   4   2  10   86.68    8.10
   4   2  10   69.44   14.13
   4  -2  10   78.93   13.74
   4   2  10   85.09    8.35
   4  -2  10   95.60    8.24
   4   2  10   80.30    8.22
   4  -2  10   88.84    8.23
   4  -2  10   95.54   15.12
  -4   2 -10   98.41   17.43
  -4  -2 -10   69.62   14.16
   4  -2  11   70.07    7.07
   4   2  11   72.10    7.64
   4   2  11   71.11    7.04
   4   2  11   62.68    7.36
   4  -2  11   56.81    6.81
   4  -2  11   69.67    7.64
   4   2  11   63.56    6.98
   4   2  11   62.76    7.56
   4  -2  11   69.77    7.30
   4  -2  12  268.90   13.10
   4   2  12  255.46   13.73
   4   2  12  228.19   12.35
   4   2  12  237.73   13.74
   4  -2  12  231.19   12.79
   4  -2  12  251.56   13.54
   4   2  12  225.33   13.65
   4   2  13   10.29    3.02
   4   2  13    3.49    3.16
   4  -2  13    6.35    3.29
   4  -2  13    7.63    3.43
   4   2  13    8.19    3.67
   4   2  13    5.27    2.63
   4   2  14    7.09    2.56
   4   2  14    0.92    3.05
   4  -2  14    5.21    3.25
   4  -2  14    7.28    3.67
   4   2  14    2.21    3.50
   4   2  14    8.39    2.61
   4  -2  15   19.48    4.23
   4   2  15   17.91    4.19
   4   2  15   15.31    4.06
   4  -2  15   12.92    3.23
   4   2  15   15.30    3.06
   4   2  16   22.11    4.12
   4  -2  16   22.66    3.67
   4   2  16   22.87    4.04
   4  -2  16   22.44    3.85
   4   2  17    0.24    2.16
   4  -2  17    1.12    1.59
   4  -2  17    0.95    1.71
   4   2  17    2.07    1.85
   4  -2  18   22.06    2.51
   4  -2  18   18.92    2.39
   4   2  18   18.01    2.40
   4   2  18   17.17    2.41
   4  -3 -20   21.55    2.39
   4  -3 -19   34.12    3.37
   4   3 -19   28.42    3.02
   4  -3 -19   29.00    2.99
   4  -3 -19   32.94    3.84
   4  -3 -19   31.03    3.13
   4   3 -19   29.20    3.17
   4  -3 -18   13.13    2.95
   4  -3 -18    8.68    2.32
   4   3 -18   11.10    2.64
   4  -3 -18   11.80    3.26
   4   3 -18   11.43    2.66
   4  -3 -18    8.62    2.37
   4  -3 -17    8.54    3.40
   4  -3 -17    4.48    2.28
   4   3 -17    4.33    2.19
   4   3 -17    7.31    2.80
   4  -3 -17    5.27    2.87
   4  -3 -16   83.78    7.23
   4   3 -16   82.75    7.51
   4  -3 -16   84.94    7.33
   4  -3 -16   87.75    8.29
   4   3 -16   80.54    7.32
   4  -3 -15  118.54    8.65
   4  -3 -15  116.71    9.77
   4   3 -15  101.21    8.49
   4   3 -15  114.81    9.22
   4  -3 -15  112.64    8.84
   4  -3 -14   14.41    4.34
   4   3 -14    6.60    2.90
   4  -3 -14   11.07    3.72
   4   3 -14    5.51    3.19
   4  -3 -14    9.47    3.62
   4  -3 -13    4.52    3.02
   4   3 -13    0.86    2.84
   4  -3 -13    8.89    3.14
   4  -3 -13    6.35    3.28
   4   3 -13    6.91    2.85
   4   3 -12   81.41    6.89
   4  -3 -12   77.66    7.52
   4  -3 -12   83.45    7.97
   4   3 -12   84.69    8.50
   4   3 -12   68.34    7.01
   4  -3 -12   83.41    8.31
   4   3 -11    3.47    1.96
   4  -3 -11    2.80    1.98
   4   3 -11    5.86    2.57
   4  -3 -11    4.44    2.69
   4   3 -11   12.52    6.70
   4  -3 -11   -4.64    3.93
  -4  -3  11  -10.52    6.04
  -4   3  11   31.19    8.31
   4   3 -11  -11.67    6.67
   4  -3 -11   21.42    7.56
   4   3 -11    2.99    2.37
   4  -3 -11    2.61    2.25
   4   3 -10   93.74   15.86
   4  -3 -10   99.56   15.69
   4   3 -10   88.89   16.61
   4  -3 -10  113.77   16.95
  -4  -3  10  100.73   17.18
  -4   3  10  129.36   16.38
   4   3 -10  102.56    9.17
   4  -3 -10  116.63    8.96
   4   3 -10   99.88    7.40
   4  -3 -10  107.74    8.21
   4  -3 -10  111.12    9.34
   4   3 -10  102.85    8.21
   4  -3 -10  108.28    8.90
   4  -3  -9   14.83    3.27
   4  -3  -9    8.48    2.54
   4   3  -9   13.85    2.98
   4  -3  -9    8.26    2.69
   4   3  -9   14.10    3.40
   4  -3  -9   11.90    3.26
   4   3  -9   -1.37    6.27
   4  -3  -9   -1.36    3.84
   4   3  -9   -8.12    6.09
   4  -3  -9   22.91    8.23
  -4  -3   9   20.51    8.03
  -4   3   9   11.27    5.02
   4   3  -8  314.47   27.83
   4  -3  -8  387.63   29.02
  -4  -3   8  370.43   29.17
  -4   3   8  401.28   26.90
   4   3  -8  384.11   29.27
   4  -3  -8  317.87   25.27
   4   3  -7  115.57   15.96
   4  -3  -7  122.16   15.17
  -4  -3   7  124.41   16.09
  -4   3   7  152.55   15.87
   4   3  -7  141.86   18.55
   4  -3  -7  146.04   17.49
   4   3  -7  151.23   18.55
  -4   3   6   60.49    9.68
   4   3  -6   66.99   12.32
   4  -3  -6   62.54   10.67
   4   3  -6   48.25   10.57
   4  -3  -6   53.73   10.53
   4   3  -6   57.17   11.23
  -4   3   5    3.08    3.12
   4   3  -5    1.45    4.56
   4  -3  -5   -1.29    3.14
  -4  -3   5   10.47    4.71
   4   3  -5    1.09    4.19
   4   3  -5    4.05    3.98
   4   3  -4   35.57    8.87
   4  -3  -4   36.47    7.71
  -4  -3   4   34.47    7.05
  -4   3   4   46.47    7.54
   4   3  -4   33.48    8.35
   4   3  -3  149.99   15.82
   4  -3  -3  135.04   13.63
   4   3  -3  171.58   17.10
   4  -3  -3  161.29   15.16
  -4  -3   3  174.37   14.90
  -4   3   3  201.75   14.48
   4   3  -2 1256.75   44.16
   4  -3  -2 1288.04   40.61
  -4  -3   2 1276.45   40.18
   4  -3  -2 1188.14   40.81
   4   3  -2 1191.25   43.56
   4   3  -1  407.29   25.24
   4  -3  -1  430.26   24.25
  -4  -3   1  472.86   24.92
   4  -3  -1  445.03   26.96
   4   3  -1  441.05   28.24
   4   3  -1  413.48   24.94
   4  -3  -1  426.75   22.69
   4  -3   0   -0.93    3.43
   4   3   0    0.58    5.36
   4   3   0    7.76    5.26
   4  -3   0    6.62    3.29
  -4  -3   0    2.15    3.78
   4   3   0   -4.30    6.25
   4  -3   0   -4.00    5.27
  -4   3  -1  118.43   12.93
   4   3   1  107.54   13.75
   4  -3   1  129.99   14.91
   4   3   1   98.49   13.33
   4  -3   1   95.63   11.98
   4   3   1  127.18   12.97
  -4  -3  -1  115.97   13.54
   4   3   1  119.99   16.08
   4  -3   1  128.90   15.30
   4   3   2   79.32   12.35
   4  -3   2   75.20   12.09
   4  -3   2   72.56   11.90
   4   3   2   81.10   12.56
   4  -3   2   70.46   10.73
   4   3   2   75.26   12.29
   4   3   2   72.53    9.82
  -4  -3  -2   71.03   10.57
  -4   3  -2   68.93   10.12
   4   3   3   81.80   13.72
   4  -3   3   68.82   11.82
  -4  -3  -3   66.07   11.32
   4   3   3   53.59   10.26
   4  -3   3   63.48   10.68
   4  -3   3   66.69   11.34
   4   3   3   67.48   12.33
  -4   3  -3   58.30    9.67
   4   3   3   57.22    8.80
  -4  -3  -4    2.58    4.85
   4   3   4   13.71    6.01
   4  -3   4   10.28    5.17
  -4   3  -4   13.46    4.68
   4   3   4   -0.14    3.74
   4  -3   4   -8.77    4.81
  -4  -3  -4   19.08    5.65
   4   3   5  157.45   18.41
   4  -3   5  169.70   18.31
  -4  -3  -5  138.58   16.79
  -4  -3  -5  148.77   16.47
  -4   3  -5  161.55   14.54
   4   3   5  132.09   15.66
   4  -3   5  136.47   15.86
   4   3   6   58.25   11.43
   4  -3   6   74.57   11.98
  -4  -3  -6   72.73   11.97
   4   3   6   59.43   11.37
   4  -3   6   72.66   12.47
  -4  -3  -6   82.95   14.05
   4  -3   7   92.20    7.79
   4   3   7   86.10    8.08
   4   3   7   84.05    7.53
  -4   3  -7   89.74   15.64
  -4  -3  -7   60.51   12.06
   4   3   7   77.77   13.56
   4  -3   7   79.82   12.63
  -4  -3  -7   88.86   13.96
   4  -3   7   96.31    8.67
   4   3   7   90.58    8.41
   4   3   7   92.66   15.25
   4  -3   7   78.75   13.08
   4  -3   7   82.60    7.08
   4   3   7   83.05    7.56
   4   3   7   71.19    6.95
   4  -3   7   72.17    6.91
   4  -3   7   76.14    7.60
   4  -3   8    3.88    2.13
   4   3   8    0.63    2.53
   4   3   8    1.56    2.48
   4  -3   8    1.99    2.23
   4   3   8    3.94    2.29
   4   3   8    2.38    2.35
  -4  -3  -8    4.94    4.45
   4   3   8    6.43    4.89
   4  -3   8  -18.48    6.99
   4  -3   8    2.46    3.18
   4   3   8  -13.20    7.08
   4  -3   8   -6.74    4.69
  -4   3  -8   17.25    7.56
  -4  -3  -8   -8.04    6.06
   4   3   8   -0.89    2.16
   4  -3   8    1.77    2.10
   4  -3   8   -0.98    2.31
   4   3   9   73.46   13.87
   4  -3   9  109.06   16.54
  -4  -3  -9   97.53   16.19
   4  -3   9  111.98    9.97
   4   3   9   99.45    9.00
   4   3   9   86.05    8.04
   4   3   9   89.33    8.24
   4  -3   9  100.06    8.27
   4  -3   9   93.94    7.90
  -4   3  -9  121.80   17.98
  -4  -3  -9   69.18   13.50
   4  -3   9   94.04    8.16
   4   3   9  108.39    9.54
   4   3   9   59.62   12.28
   4  -3   9   69.95   12.61
   4   3   9   94.83    8.26
   4  -3  10   50.94    6.04
   4  -3  10   46.41    5.93
   4   3  10   41.11    5.98
   4   3  10   41.75    6.21
   4  -3  10   54.56    7.19
   4   3  10   53.03    6.64
   4   3  10   42.66    6.00
   4  -3  10   51.00    6.17
   4   3  10   54.91    7.16
   4   3  11   80.32    7.96
   4  -3  11   76.37    7.38
   4   3  11   74.67    7.95
   4  -3  11   79.65    7.68
   4  -3  11   88.87    7.70
   4   3  11   82.84    8.37
   4   3  11   84.96    7.90
   4  -3  11  101.05    9.18
   4   3  11   74.16    7.75
   4   3  12    7.30    2.88
   4   3  12    7.92    3.36
   4  -3  12    8.22    3.37
   4   3  12    8.06    3.99
   4  -3  12    7.81    2.60
   4   3  12   11.42    3.48
   4   3  13    1.09    2.44
   4   3  13   -2.10    3.12
   4  -3  13    2.12    3.41
   4  -3  13   -0.29    2.46
   4   3  13    0.42    2.65
   4   3  13   -2.19    2.40
   4   3  14    1.43    2.06
   4   3  14    3.24    2.94
   4  -3  14    0.61    2.58
   4   3  14    3.64    2.80
   4  -3  14    1.78    2.33
   4   3  14    6.76    2.81
   4   3  15   15.86    3.12
   4   3  15   24.57    4.26
   4  -3  15   17.87    3.60
   4   3  15   15.25    3.23
   4  -3  15   17.19    3.60
   4   3  15   19.93    3.95
   4   3  16   11.38    2.83
   4  -3  16   12.94    2.85
   4   3  16   15.51    3.26
   4  -3  16   11.88    2.77
   4   3  17    1.00    1.52
   4  -3  17   -0.45    1.45
   4   3  17    2.71    1.80
   4  -3  17   -1.66    1.34
   4  -3  18   18.33    1.95
   4  -4 -19    0.70    1.05
   4  -4 -19    2.06    1.35
   4   4 -19    2.46    0.87
   4  -4 -19    1.10    0.62
  -4  -4  19    2.70    0.73
   4  -4 -19    1.79    0.83
   4   4 -18    4.53    1.60
   4  -4 -18    6.90    1.78
   4   4 -18    6.88    1.77
   4  -4 -18    6.52    1.68
   4  -4 -18    6.90    2.19
   4  -4 -18    7.73    2.71
   4   4 -17    8.73    2.31
   4  -4 -17    9.77    2.25
   4   4 -17    7.43    2.16
   4  -4 -17   10.44    2.59
   4  -4 -17   12.19    3.27
   4  -4 -17   11.03    3.40
   4  -4 -16   14.33    3.18
   4   4 -16   18.77    3.38
   4   4 -16   17.94    3.35
   4  -4 -16   13.69    3.03
   4  -4 -16   14.28    3.49
   4  -4 -16    7.18    3.16
   4   4 -15  157.56    9.74
   4  -4 -15  152.17    9.45
   4  -4 -15  155.18    9.72
   4  -4 -15  166.64   11.56
   4   4 -15  143.32    9.69
   4  -4 -14   12.20    4.00
   4  -4 -14   12.78    3.75
   4   4 -14   10.84    3.47
   4   4 -14   15.03    3.76
   4  -4 -14   11.40    3.37
   4  -4 -13   -1.18    2.56
   4   4 -13   -2.25    2.34
   4  -4 -13    3.29    2.61
   4   4 -13   -2.90    2.39
   4  -4 -13   -0.89    2.41
   4  -4 -12   50.12    6.63
   4   4 -12   44.14    5.87
   4   4 -12   44.66    5.98
   4  -4 -12   47.90    6.01
   4  -4 -12   39.36    5.49
   4  -4 -11  111.63    8.56
   4   4 -11   77.90   14.64
   4  -4 -11   96.65   14.74
   4  -4 -11  120.41    9.91
   4   4 -11   96.80    8.24
   4   4 -11  106.88    8.75
   4  -4 -11  116.09    8.88
   4  -4 -11  111.96    9.54
   4  -4 -10    1.42    2.00
   4  -4 -10    2.54    2.86
   4   4 -10    1.65    1.51
   4  -4 -10    1.00    2.09
   4   4 -10   11.30    5.72
   4  -4 -10    5.92    3.56
   4   4 -10   -0.41    2.02
   4  -4 -10   -1.47    1.88
   4  -4 -10   -2.16    3.58
   4   4 -10   18.74    7.40
  -4   4  10   -9.47    5.77
  -4  -4  10    3.96    4.37
   4  -4  -9   59.97    6.66
   4  -4  -9   55.84    5.87
   4  -4  -9   69.29   11.98
   4   4  -9   60.44   12.66
  -4  -4   9   59.89   12.58
   4   4  -9   46.49   10.71
   4  -4  -9   60.46   11.57
   4   4  -9   59.50    6.52
   4  -4  -9   54.79    5.94
   4  -4  -9   66.64    8.33
  -4   4   9   79.75   12.68
   4  -4  -8   -4.68    2.14
   4   4  -8    2.29    1.73
  -4   4   8   10.39    5.60
   4  -4  -8    2.35    1.76
   4  -4  -8    5.38    3.34
   4   4  -8    1.30    5.57
   4   4  -8    5.86    2.21
   4  -4  -8   -6.38    2.26
   4   4  -8   -5.41    4.67
   4  -4  -8    1.11    3.61
   4   4  -8   11.15    7.23
   4  -4  -8   22.00    7.23
   4   4  -7   32.96    8.59
   4  -4  -7   22.15    6.39
   4   4  -7   37.97    9.48
   4  -4  -7   23.00    7.04
  -4   4   7   29.35    7.95
   4   4  -7   26.16    8.20
   4   4  -6    9.97    4.43
  -4   4   6   -0.45    2.50
  -4  -4   6   11.84    5.19
   4   4  -6   12.69    4.97
   4  -4  -6   21.06    7.00
   4   4  -6    2.59    3.66
   4  -4  -6   14.98    5.24
   4   4  -5  192.97   18.15
   4  -4  -5  189.51   17.00
  -4  -4   5  206.40   18.09
   4   4  -5  210.50   20.35
  -4   4   5  212.69   16.77
   4   4  -5  204.05   21.37
  -4   4   4  136.10   12.81
  -4  -4   4  120.72   13.40
   4   4  -4  114.83   15.62
   4  -4  -4  131.00   14.79
   4   4  -4  110.23   13.36
   4  -4  -4  128.93   13.60
  -4  -4   3  157.09   15.10
   4   4  -3  146.03   16.74
   4  -4  -3  146.34   15.83
   4  -4  -3  137.49   13.71
   4   4  -3  150.99   15.36
  -4  -4   2    8.97    4.29
   4   4  -2   -1.04    3.95
   4  -4  -2    0.26    2.31
   4   4  -2   -1.47    3.93
   4  -4  -2   -5.92    3.66
  -4  -4   1   -0.75    4.09
   4  -4  -1    7.17    4.57
   4   4  -1    6.24    4.34
   4   4  -1    2.51    5.27
   4  -4  -1    3.40    3.55
  -4   4   0   26.97    7.83
   4   4   0   19.19    6.84
   4  -4   0   20.42    6.61
  -4  -4   0   22.49    6.81
   4  -4   0   30.86    7.44
   4   4   0   15.41    6.10
   4  -4   0   25.49    6.00
   4   4   0   26.78    7.17
  -4   4  -1   10.76    5.43
   4   4   1    3.31    3.93
   4  -4   1    5.11    4.58
  -4  -4  -1    0.59    4.01
   4   4   1   -2.62    5.03
   4  -4   1    6.38    4.28
   4  -4   1    7.10    4.09
   4   4   1    7.05    4.80
   4  -4   2   21.75    6.30
   4   4   2   21.97    7.25
  -4   4  -2   27.03    7.68
   4   4   2   18.47    6.45
   4  -4   2   22.77    6.46
   4   4   2   31.08    8.33
  -4  -4  -2    7.02    4.63
   4   4   2   28.84    6.64
   4  -4   2   34.32    8.17
  -4   4  -3    2.43    5.06
   4   4   3    6.97    4.20
   4  -4   3    7.86    3.46
  -4  -4  -3   10.85    4.09
   4   4   3   -4.13    4.77
  -4   4  -4   11.93    4.88
   4   4   4   -4.03    4.32
   4  -4   4   11.62    6.29
  -4  -4  -4   -3.85    4.21
   4   4   4    9.98    5.81
   4  -4   4   -0.20    3.99
   4   4   5  158.34   18.38
   4  -4   5  155.00   17.73
  -4   4  -5  135.50   15.10
   4   4   5  146.58   16.67
   4  -4   5  128.85   15.35
  -4  -4  -5  135.68   17.24
  -4  -4  -5  125.28   15.90
  -4  -4  -6    9.84    5.06
   4   4   6   -7.61    4.23
   4  -4   6   -7.12    4.81
   4   4   6    2.44    1.91
   4   4   6   -0.62    1.98
   4  -4   6   -0.29    2.49
  -4   4  -6    7.25    4.38
  -4  -4  -6   -0.11    3.23
   4  -4   6    0.43    2.33
   4   4   6   -2.44    2.75
   4  -4   6    2.65    1.93
   4   4   6    9.69    5.20
   4  -4   6    2.91    3.81
   4  -4   7   43.55    5.55
   4   4   7   55.28    6.86
   4  -4   7   42.76    6.26
   4   4   7   52.72    6.22
  -4  -4  -7   58.18   12.32
   4   4   7   48.41    9.23
   4  -4   7   44.72    9.71
   4  -4   7   52.68    7.00
   4   4   7   57.79    7.04
   4   4   7   36.66    9.23
   4  -4   7   58.56   11.04
  -4  -4  -7   48.35   11.16
   4  -4   7   45.42    5.19
   4  -4   7   44.08    5.30
   4   4   7   43.90    5.34
   4   4   7   41.20    5.52
   4  -4   8   37.12    6.30
   4  -4   8   43.05    5.53
   4   4   8   51.91    6.96
   4   4   8   37.02    5.36
   4  -4   8   40.20    5.51
  -4   4  -8   73.33   14.96
  -4  -4  -8   14.40    7.57
   4   4   8   21.08    7.17
   4  -4   8   20.86    6.55
  -4  -4  -8   16.46    8.65
   4  -4   8   43.40    6.50
   4   4   8   43.87    6.25
   4   4   8   43.02    5.64
   4  -4   8   43.31    5.51
   4   4   8   41.95    5.93
   4   4   8   43.52   10.66
   4  -4   8   27.65    7.95
   4  -4   9    3.03    3.02
   4   4   9   -2.12    2.17
   4  -4   9   -0.47    2.46
   4   4   9    2.91    3.09
   4   4   9    1.64    2.66
   4  -4   9    9.21    4.33
   4  -4   9    1.18    2.37
   4   4   9   -2.13    3.01
  -4  -4  -9  -18.18    7.57
   4  -4   9  -24.54    7.62
   4   4   9    0.09    2.66
   4   4   9    6.73    3.95
   4  -4   9   -5.63    4.30
   4   4   9    0.82    2.76
   4  -4   9   -3.16    2.42
   4   4  10    2.70    3.10
   4  -4  10    2.39    2.54
   4   4  10   -2.63    2.16
   4   4  10    2.34    2.78
   4   4  10    1.72    2.76
   4  -4  10   -1.07    2.19
   4   4  10   -0.24    2.66
   4  -4  10   -0.10    2.07
   4   4  11   94.67    8.41
   4  -4  11  107.11    8.39
   4   4  11   99.19    8.55
   4  -4  11  107.75    8.54
   4   4  11  102.31    8.67
   4   4  11   88.29    8.69
   4   4  11  101.41    9.21
   4   4  12  127.91   10.25
   4   4  12  131.23    9.41
   4  -4  12  123.90    8.79
   4   4  12  118.61    9.18
   4  -4  12  119.83    8.82
   4   4  12  125.67    9.92
   4   4  13  136.03   10.16
   4   4  13  151.81    9.78
   4  -4  13  150.82    9.36
   4   4  13  154.67   10.01
   4  -4  13  150.68    9.53
   4   4  13  155.72   10.50
   4   4  14   93.81    7.97
   4  -4  14  112.57    7.85
   4  -4  14  107.24    7.47
   4   4  14  106.82    7.92
   4   4  14  101.16    7.64
   4   4  14  114.58    8.37
   4   4  15   40.84    4.86
   4   4  15   39.52    4.52
   4   4  15   38.43    4.52
   4  -4  15   37.71    4.27
   4   4  15   39.75    4.67
   4  -4  15   37.44    4.28
   4   4  16   65.04    4.72
   4   4  16   65.58    4.99
   4   4  16   64.86    5.01
   4  -4  16   70.28    4.99
   4  -4  16   70.84    5.07
   4  -4  17   23.51    2.40
   4   4  17   20.22    2.34
   4  -4  17   23.67    2.48
   4   4  17   19.77    2.28
   4  -5 -19    4.05    1.28
   4  -5 -19    4.37    1.14
   4  -5 -18   39.40    3.63
   4  -5 -18   42.87    4.46
   4   5 -17    2.83    1.10
   4  -5 -17    3.90    1.29
   4   5 -17    2.74    1.27
   4  -5 -17    3.51    1.34
   4  -5 -17    4.45    2.14
   4  -5 -17    4.71    2.15
   4   5 -16   12.74    2.51
   4  -5 -16   10.08    2.03
   4  -5 -16   10.26    2.27
   4   5 -16   13.97    2.54
   4  -5 -16   17.03    3.44
   4  -5 -16   15.91    4.01
   4   5 -15    1.26    1.56
   4  -5 -15    8.59    2.37
   4  -5 -15    7.87    3.99
   4   5 -15    7.89    2.19
   4  -5 -15    4.55    1.82
   4  -5 -15    3.88    2.57
   4  -5 -14   41.88    5.03
   4   5 -14   46.27    5.11
   4  -5 -14   42.17    5.32
   4  -5 -14   43.00    6.38
   4   5 -14   44.00    5.05
   4  -5 -14   44.46    4.92
   4  -5 -13    0.10    2.24
   4  -5 -13    4.72    1.90
   4   5 -13   -2.19    2.00
   4   5 -13   -0.27    1.78
   4  -5 -13   -1.43    1.64
   4  -5 -13   -1.63    3.06
   4   5 -12    1.25    1.74
   4  -5 -12   -2.96    1.98
   4  -5 -12    7.88    3.09
   4  -5 -12    0.40    1.84
   4   5 -12    1.19    1.67
   4  -5 -12    4.54    2.48
   4  -5 -12    4.54    3.40
   4   5 -11   17.62    3.37
   4  -5 -11   14.56    3.17
   4  -5 -11   16.68    3.62
   4  -5 -11   23.02    3.80
   4   5 -11   17.29    3.43
   4  -5 -11   22.55    5.21
   4  -5 -11   19.29    4.61
   4  -5 -10    5.02    1.93
   4   5 -10    0.77    1.42
   4  -5 -10    6.71    4.03
   4  -5 -10   -1.61    2.14
   4  -5 -10   -1.14    2.33
   4  -5 -10    0.25    1.45
   4   5 -10   -0.60    1.49
  -4   5   9  -11.97    4.92
   4  -5  -9   -4.87    2.75
   4   5  -8  404.85   28.33
   4  -5  -8  432.18   17.46
  -4   5   8  454.42   29.04
   4   5  -8  435.28   30.61
   4  -5  -8  435.86   29.67
   4   5  -8  475.23   36.61
   4   5  -7   31.34   11.01
  -4   5   7   32.32    7.68
   4   5  -7    9.36    3.02
   4  -5  -7   28.34    7.33
   4  -5  -7   23.32    4.00
   4   5  -7   43.72    9.94
   4  -5  -7   30.75    8.03
  -4  -5   7   13.54    5.34
  -4   5   6   24.94    6.42
  -4  -5   6   23.12    6.99
   4   5  -6   30.73    7.43
   4  -5  -6   33.13    7.25
   4   5  -6   21.12    9.01
  -4   5   5  130.46   13.68
   4   5  -5  108.22   13.16
   4  -5  -5  114.66   13.30
   4   5  -5  119.39   17.07
   4  -5  -5  122.57   17.11
  -4  -5   5  132.23   15.49
   4   5  -4   77.22   11.24
   4  -5  -4   66.67    9.62
   4  -5  -4   60.70   11.00
   4   5  -4   72.36   13.55
  -4  -5   4   71.97   11.08
   4  -5  -3  107.56   12.28
   4   5  -3  114.47   13.07
   4  -5  -3  112.32   14.82
   4   5  -3  116.46   16.17
  -4  -5   3  110.66   13.57
   4  -5  -2  363.30   21.96
   4   5  -2  369.89   23.39
   4  -5  -2  335.78   24.84
   4   5  -2  346.59   27.15
  -4  -5   2  369.07   24.22
  -4   5   1  245.62   21.30
  -4  -5   1  270.55   21.04
   4  -5  -1  274.23   18.95
   4   5  -1  258.25   19.56
   4  -5  -1  269.91   21.74
   4   5  -1  268.93   23.60
  -4   5   0   57.21   10.87
   4  -5   0   73.30    9.95
   4   5   0   59.26    9.71
   4  -5   0   65.42   10.43
   4   5   0   57.53   11.12
  -4  -5   0   61.27   10.55
   4   5   1  140.93   15.42
   4  -5   1  116.36   13.96
  -4   5  -1  131.29   16.35
   4  -5   1  129.52   13.73
   4   5   1  132.31   14.86
   4  -5   1  130.27   14.19
   4   5   1  136.16   16.33
  -4  -5  -1  142.48   16.37
   4  -5   2  105.93   12.64
   4   5   2  120.60   15.63
  -4  -5  -2  115.62   14.83
   4   5   2  124.22   14.43
   4  -5   2  134.42   14.88
  -4   5  -2  139.28   16.50
  -4  -5  -3   43.87   10.25
   4   5   3   35.17    9.74
   4  -5   3   30.97    7.58
   4   5   3   34.72    8.27
   4  -5   3   37.77    8.95
  -4   5  -3   22.94    7.08
   4  -5   4  213.06   12.01
   4   5   4  214.38   11.98
   4  -5   4  225.42   13.50
   4   5   4  225.44   13.45
   4  -5   4  222.45   13.68
  -4  -5  -4  228.32   22.18
   4   5   4  217.43   20.00
   4  -5   4  237.53   20.06
  -4   5  -4  225.85   21.12
   4   5   4  222.20   21.09
   4  -5   4  244.10   21.02
   4   5   5   27.83    8.06
   4  -5   5   46.57   10.02
   4  -5   5   43.21    6.34
   4   5   5   48.45    6.36
  -4   5  -5   34.67    7.90
   4   5   5   39.55    8.42
   4  -5   5   37.12    8.32
   4   5   5   41.10    5.56
  -4  -5  -5   42.90   10.22
   4  -5   5   38.61    5.35
   4  -5   5   39.95    6.45
   4   5   5   45.78    6.27
   4   5   5   52.46    6.87
   4   5   6   99.29    9.17
   4  -5   6  104.97    8.53
  -4   5  -6  112.14   15.40
  -4  -5  -6  112.18   16.92
   4  -5   6   97.19   13.73
   4   5   6   92.88    8.39
   4  -5   6  112.47   10.08
   4   5   6  107.20    9.66
   4  -5   6  107.60    9.92
   4   5   6   96.00   14.44
  -4  -5  -6   93.42   14.82
   4   5   6   92.36    8.75
  -4  -5  -7  -10.10    6.20
   4   5   7   -1.02    2.60
   4   5   7    1.78    2.91
   4  -5   7    3.68    3.20
   4  -5   7    5.86    3.35
   4   5   7    2.07    2.22
   4  -5   7   -2.28    2.81
   4  -5   7    6.16    2.37
  -4   5  -7    0.35    1.51
   4   5   7   -3.90    3.56
  -4  -5  -8   51.47   12.27
   4   5   8   75.49    8.17
   4  -5   8   69.69    6.45
   4  -5   8   58.28    6.18
   4  -5   8   65.44    7.80
   4   5   8   73.53    8.04
   4  -5   8   68.61    7.10
   4   5   8   62.72    7.77
   4   5   9  134.96   10.61
   4   5   9  118.60    8.45
   4  -5   9  129.90    8.88
   4   5   9  111.89    8.50
   4  -5   9  134.49    9.22
   4  -5   9  128.29   10.82
   4   5   9  114.85   10.07
   4  -5   9  141.20    9.69
   4   5   9  138.33   11.26
   4   5  10  101.55    8.96
   4   5  10  101.82    7.91
   4  -5  10  101.98    7.83
   4  -5  10  104.28    8.14
   4   5  10   96.63    7.88
   4  -5  10  109.69    9.61
   4   5  10   97.47    9.48
   4  -5  10  100.17    8.09
   4   5  10  104.38    9.69
   4   5  11  207.98   11.08
   4  -5  11  240.85   11.84
   4   5  11  205.83   11.13
   4  -5  11  245.18   11.97
   4   5  11  225.38   13.88
   4   5  11  238.81   13.02
   4   5  11  221.64   13.54
   4   5  12    1.15    1.84
   4  -5  12   -2.48    2.28
   4   5  12   -0.70    3.35
   4   5  12   -2.10    2.01
   4  -5  12    3.73    2.39
   4   5  12    3.71    3.37
   4   5  13   21.38    3.42
   4  -5  13   15.90    2.98
   4   5  13   23.55    4.68
   4   5  13   18.05    3.41
   4  -5  13   17.30    3.24
   4   5  13   20.30    4.27
   4   5  14   66.17    6.84
   4  -5  14   71.31    5.60
   4   5  14   63.40    5.40
   4  -5  14   73.67    5.81
   4   5  14   70.44    5.53
   4   5  14   67.48    6.52
   4   5  15    6.63    1.82
   4  -5  15   10.87    2.20
   4   5  15   15.28    3.43
   4   5  15   13.43    2.41
   4  -5  15   11.85    2.29
   4   5  15   17.66    3.26
   4  -5  16   64.53    3.96
   4   5  16   80.88    5.06
  -4   5 -17   -0.71    1.42
   4  -6 -18    2.42    1.08
   4   6 -18    2.41    0.87
   4  -6 -18    2.05    1.25
   4  -6 -17   33.81    3.44
   4  -6 -17   32.38    4.19
   4  -6 -16    3.01    2.42
   4  -6 -16   -0.83    1.82
   4  -6 -15   37.41    5.73
   4  -6 -15   26.11    3.88
   4  -6 -14   -0.68    3.14
   4  -6 -14    0.45    1.84
   4  -6 -13   -2.47    1.96
   4  -6 -13    0.33    2.00
   4  -6 -13   -4.75    3.72
   4  -6 -12  148.24    9.41
   4  -6 -12  139.31   11.12
   4  -6 -12  136.58   10.75
   4  -6 -11   22.62    3.84
   4  -6 -11   31.54    5.44
   4  -6 -11   36.04    6.43
   4  -6 -10   30.46    4.52
   4  -6 -10   32.58    5.77
   4  -6  -9    4.48    2.72
   4  -6  -8   72.29    7.45
   4   6  -8   59.98   14.04
  -4  -6   8   76.94   12.80
  -4   6   8   86.06   13.42
  -4   6   7    4.36    3.58
   4   6  -7    6.84    8.33
   4  -6  -7    3.18    2.52
  -4   6   6   -0.03    2.80
   4  -6  -6   -1.15    1.82
  -4  -6   6    7.33    4.05
   4   6  -6   -0.86    4.77
   4  -6  -5  124.40    9.05
   4   6  -5  123.25   19.01
   4  -6  -5  121.73   17.96
  -4  -6   5  135.27   16.43
   4  -6  -4   17.63    7.07
   4   6  -4   20.43    7.98
   4   6  -4   21.72    3.53
  -4  -6   4   18.99    7.07
   4   6  -3   13.38    7.28
   4  -6  -3   14.62    6.61
   4   6  -3   14.70    3.25
  -4  -6   3   22.63    6.98
   4   6  -2    1.35    5.19
   4  -6  -2   -2.23    3.59
  -4  -6   2    4.17    4.87
   4   6  -2    0.53    1.82
  -4   6   2  -10.95    6.22
  -4   6   1   39.68    9.66
  -4  -6   1   65.08   11.54
   4  -6  -1   45.95   10.34
   4   6  -1   63.84   12.62
  -4   6   0  111.65   15.14
  -4  -6   0  124.17   14.94
   4  -6   0  107.86   14.37
   4   6   0  110.85   16.77
   4   6   1   28.84    8.85
   4  -6   1   29.33    8.51
  -4   6  -1   29.59    8.21
  -4  -6  -1   21.51    7.10
   4  -6   1   18.35    4.19
   4   6   1   29.30    4.54
   4   6   2   31.06    8.53
   4  -6   2   25.29    6.73
   4   6   2   13.96    3.79
   4   6   2   13.41    3.40
  -4  -6  -2   14.21    6.50
   4  -6   2   10.99    3.03
   4  -6   2   19.16    4.35
  -4   6  -2    7.22    5.16
   4   6   3    3.49    2.53
   4   6   3    3.95    3.03
  -4  -6  -3   -2.69    4.25
   4  -6   3    4.67    2.99
   4  -6   3    5.60    2.65
  -4   6  -3    0.30    3.36
   4  -6   4   81.76    8.83
  -4   6  -4   80.81   13.25
   4   6   4   91.28    8.22
   4   6   4   84.53    8.61
   4  -6   4   88.97    8.32
  -4  -6  -4   74.49   13.19
   4   6   5  332.35   16.86
  -4   6  -5  313.96   26.97
   4   6   5  345.62   17.36
   4   6   5  338.09   15.95
   4  -6   5  346.77   15.62
  -4  -6  -5  332.52   27.88
   4  -6   5  307.99   16.98
   4   6   6  113.31   10.17
   4   6   6  103.13    9.39
  -4  -6  -6  100.05   15.20
  -4   6  -6  112.05   16.70
   4   6   6  107.13   10.08
   4  -6   6  100.47   10.18
   4  -6   6  112.08    9.13
   4  -6   7   45.29    6.03
   4  -6   7   48.45    7.43
   4   6   7   50.51    7.14
   4   6   7   57.45    7.54
   4   6   7   44.15    6.78
   4   6   8    9.06    3.99
   4  -6   8    9.02    3.77
   4  -6   8   16.30    4.02
   4   6   8    7.10    3.82
   4   6   8   11.92    3.77
   4   6   9    2.90    3.32
   4  -6   9    2.73    2.39
   4  -6   9   -1.25    3.43
  -4  -6  -9    0.36    1.66
   4   6   9    0.47    2.39
   4   6   9   -2.99    3.72
   4   6  10   19.53    5.06
   4   6  10   16.75    4.11
   4   6  10   17.82    4.84
   4  -6  10   14.09    4.07
   4   6  11  170.65   10.79
   4   6  11  145.63   11.08
   4   6  11  146.73   11.46
   4  -6  11  132.30    9.92
   4   6  12   -4.37    3.28
   4   6  12    0.45    2.88
   4   6  13  176.52   11.32
   4   6  13  177.90   10.86
   4   6  14   18.90    4.00
   4   6  14   21.08    3.94
   4   6  15   25.21    3.56
   4   6  15   20.47    3.55
  -4   6 -15   23.39    3.51
  -4   6 -16   12.48    2.48
   4   6  16    6.67    1.56
   4  -7 -18   18.91    2.09
   4  -7 -17    1.19    1.35
   4  -7 -17    2.14    0.97
   4   7 -17   -0.84    0.65
   4   7 -16   31.57    3.19
   4  -7 -16   32.93    4.19
   4  -7 -16   32.17    3.26
   4  -7 -15    3.33    2.32
   4  -7 -15    1.61    1.38
   4  -7 -14  125.89    8.56
   4  -7 -14  116.71    7.10
   4  -7 -14  131.27    9.59
   4  -7 -13   16.13    4.12
   4  -7 -13   18.41    3.25
   4  -7 -13   10.18    2.97
   4  -7 -12   -1.51    2.96
   4  -7 -12    3.78    2.13
   4  -7 -12    2.18    2.81
   4  -7 -11   27.52    5.18
   4  -7 -11   20.30    3.53
   4  -7 -11   35.17    5.98
   4  -7 -10   33.66    5.48
   4  -7  -9    4.57    2.73
   4  -7  -8  261.69   14.28
   4  -7  -7    6.10    2.98
   4   7  -7    2.63    2.27
   4   7  -6   69.20    6.66
   4  -7  -6   60.85    6.81
   4   7  -6   61.73    6.91
   4  -7  -6   44.75   11.24
  -4  -7   6   65.87   12.07
   4  -7  -5   -1.57    1.96
   4   7  -5    0.58    2.32
   4   7  -5    5.75    3.01
  -4  -7   5   10.02    5.01
   4   7  -5   -5.96    7.00
   4  -7  -5    2.77    3.90
   4   7  -4   37.09    5.27
   4  -7  -4   33.49    9.23
   4   7  -4   46.48   12.54
   4   7  -4   36.77    5.81
  -4  -7   4   30.79    7.85
   4  -7  -4   27.13    4.25
   4   7  -3   61.87    7.27
   4   7  -3   63.36   14.15
   4  -7  -3   64.40   12.81
   4  -7  -3   60.40    7.08
  -4  -7   3   72.37   12.15
   4  -7  -3   59.63    6.53
  -4   7   3   66.65   12.14
   4   7  -3   64.70    6.50
   4   7  -2  263.93   14.43
  -4   7   2  291.30   25.77
   4  -7  -2  275.60   16.10
   4  -7  -2  257.30   12.70
   4  -7  -2  250.20   24.72
   4   7  -2  290.87   28.54
   4  -7  -2  268.67   15.12
  -4  -7   2  284.36   23.79
   4   7  -2  280.01   13.24
   4  -7  -1   40.56    6.63
   4  -7  -1   35.58    9.47
   4   7  -1   26.94    9.32
  -4   7   1   34.80   10.46
   4   7  -1   38.98    5.31
   4   7  -1   36.17    5.76
   4  -7  -1   37.10    5.91
  -4  -7   1   49.88   10.30
   4  -7   0  227.09   14.08
   4  -7   0  234.10   14.42
   4   7   0  259.68   12.95
  -4   7   0  220.69   22.64
   4  -7   0  203.40   21.17
   4   7   0  239.73   25.15
   4   7   0  227.20   13.50
  -4  -7   0  258.52   23.13
   4  -7   1    4.84    2.44
   4   7   1    3.07    5.22
   4  -7   1   12.53    5.31
  -4   7  -1   -2.85    4.58
  -4  -7  -1    7.22    4.99
   4   7   1    5.95    2.74
   4   7   1    3.36    2.72
   4  -7   1    4.50    2.53
   4   7   2   77.54    8.37
   4   7   2   88.48   15.42
   4  -7   2   60.62   11.38
   4   7   2   85.29    7.77
  -4  -7  -2   70.40   11.83
  -4   7  -2   68.85   12.98
   4  -7   2   89.49    9.23
   4   7   3   16.93    4.21
   4   7   3   26.69    5.03
  -4  -7  -3   18.25    7.81
   4  -7   3   21.30    5.20
  -4   7  -3   29.70    9.19
   4  -7   4  496.63   21.79
  -4   7  -4  499.77   34.82
   4   7   4  515.02   19.75
   4   7   4  520.34   21.71
  -4  -7  -4  500.17   34.05
   4   7   5   53.34    6.93
   4   7   5   60.35    7.98
   4  -7   5   45.32    7.33
   4   7   5   60.33    8.05
  -4   7  -5   59.19   12.38
   4  -7   6   21.26    5.50
   4   7   6   15.10    3.91
   4   7   6   28.17    5.53
   4   7   6   25.64    5.86
   4   7   7    4.82    3.46
   4   7   7   -0.17    3.19
   4  -7   7    3.27    3.34
   4   7   8   90.78    9.27
   4   7   8   99.98   10.08
   4   7   8   94.43    9.39
   4  -7   8   93.04    9.75
   4   7   9   13.27    3.79
   4   7   9   16.81    4.98
  -4  -7  -9   19.79    3.88
   4  -7   9   13.14    4.47
   4   7   9   18.90    4.81
   4   7  10   27.48    5.09
   4   7  10   23.78    5.15
  -4  -7 -10   24.96    3.99
   4   7  10   28.78    6.00
   4  -7  10   23.26    4.99
  -4  -7 -11    0.30    1.53
   4   7  11    1.55    1.71
   4   7  11    2.59    3.62
   4  -7  11   -0.68    2.35
   4   7  11    0.54    3.09
   4   7  12    1.03    3.37
   4  -7  12    3.79    2.20
   4   7  12   -0.76    2.93
   4   7  13    3.11    2.95
  -4   7 -13   -0.95    2.06
   4   7  13   -0.94    2.45
   4   7  14    9.04    3.20
  -4   7 -14   14.59    3.09
   4   7  14   10.89    2.84
   4   7  15   12.41    2.78
  -4   7 -15   16.48    2.61
   4   7  15   13.68    2.54
   4  -8 -17   49.88    3.44
   4  -8 -16   49.54    2.99
   4  -8 -16   74.44    5.34
   4  -8 -15    9.48    1.78
   4  -8 -15   10.11    2.81
   4   8 -15    4.76    1.36
   4  -8 -14    1.97    1.38
   4   8 -14    1.71    1.42
   4  -8 -14    2.44    2.33
   4  -8 -14    1.30    1.82
   4  -8 -13   14.89    2.57
   4  -8 -13   18.61    4.18
   4   8 -13   22.00    3.28
   4  -8 -13   22.70    4.35
   4  -8 -12    1.71    2.76
   4   8 -12    5.40    1.92
   4  -8 -12    3.77    2.91
   4   8 -11   64.72    5.91
   4  -8 -11   64.44    7.20
   4  -8 -11   70.36    8.23
   4   8 -10   31.08    4.42
   4  -8 -10   24.43    4.87
   4   8  -9    1.33    2.41
   4   8  -9   -2.81    2.39
   4  -8  -9    2.21    2.49
   4   8  -8    0.26    2.16
   4   8  -8   -2.07    2.49
   4  -8  -8   -1.63    2.33
   4   8  -7   15.57    3.45
   4   8  -7   20.07    4.56
   4  -8  -7   15.29    3.93
   4   8  -6    2.23    2.33
   4   8  -6   -0.53    2.76
   4  -8  -6   -0.61    2.66
   4   8  -5   42.61    6.36
   4   8  -5   45.77    5.77
   4  -8  -5   38.09    5.63
   4   8  -4   -0.71    2.56
   4   8  -4    8.09    2.95
   4  -8  -4    7.49    3.27
   4  -8  -3   55.57    6.36
   4  -8  -3   73.56   13.69
   4   8  -3   62.56    6.47
  -4  -8   3   43.51   10.09
   4  -8  -3   51.61    6.75
   4   8  -3   52.76    7.16
   4  -8  -2   11.47    3.83
   4  -8  -2    8.84    2.72
   4   8  -2    5.76    6.40
   4  -8  -2   16.48    7.02
   4  -8  -2   11.08    3.58
  -4  -8   2   11.44    5.87
   4   8  -2    9.78    3.39
   4   8  -2    7.84    4.06
  -4   8   2    8.97    6.85
  -4   8   1   85.40   15.27
  -4  -8   1   70.10   12.62
   4  -8  -1   88.11   14.98
   4   8  -1   64.16   15.35
   4  -8  -1   74.81    8.53
   4  -8  -1   69.42    8.05
   4  -8  -1   73.56    6.93
   4   8  -1   75.10    8.42
   4   8  -1   72.28    7.19
  -4   8   0   68.58   13.50
  -4  -8   0   74.38   12.79
   4  -8   0   71.47   12.95
   4   8   0   64.63   15.51
   4  -8   0   81.54    8.92
   4  -8   0   65.14    7.62
   4  -8   0   64.47    6.33
   4   8   0   72.57    7.17
   4   8   0   64.19    8.05
   4  -8   1   59.25    6.94
   4   8   1   71.49    8.51
   4   8   1   45.43   11.95
   4  -8   1   57.71   11.31
  -4  -8  -1   82.21   13.75
   4  -8   1   73.80    8.52
  -4   8  -1   57.18   11.95
   4   8   1   77.35    7.50
   4   8   2   60.04    6.80
   4   8   2   47.33    7.37
   4  -8   2   54.06    7.68
   4  -8   2   37.57    9.12
   4  -8   3   27.95    6.08
   4   8   3   15.47    4.80
   4   8   3   30.03    5.29
   4   8   4   44.76    6.25
   4  -8   4   45.69    7.46
   4   8   4   45.09    7.28
   4  -8   5    6.95    3.74
   4   8   5    6.22    3.98
   4   8   5    7.96    4.02
   4   8   5    8.33    3.63
   4  -8   6   16.23    4.99
   4   8   6   17.36    5.28
   4   8   6   17.50    4.61
   4   8   6   12.93    4.62
   4   8   7   93.07    9.12
   4   8   7   86.12    9.27
   4  -8   7   80.63    9.17
   4  -8   8   16.07    4.73
   4   8   8   16.90    5.10
   4   8   8   19.31    5.36
   4   8   8   20.86    4.82
   4  -8   9    0.46    3.14
   4   8   9   -0.67    3.23
   4   8   9    4.19    2.82
   4   8   9    4.05    3.98
  -4  -8  -9    3.95    2.34
   4   8  10    0.59    2.01
   4   8  10   -1.52    3.96
   4   8  10    4.36    4.19
   4  -8  10    2.22    2.60
  -4   8 -10    4.52    2.38
  -4  -8 -10    2.90    2.24
  -4   8 -11   49.13    5.30
   4  -8  11   57.55    6.28
   4   8  11   61.75    7.47
   4   8  11   49.96    6.61
  -4  -8 -11   55.17    5.03
   4   8  11   54.74    5.62
   4   8  12   36.97    5.49
   4   8  12   34.58    5.44
  -4   8 -12   30.34    4.05
   4  -8  12   28.01    3.96
  -4  -8 -12   29.91    3.34
   4   8  13    9.48    3.22
   4   8  13   11.00    3.17
  -4   8 -13    6.73    2.10
   4   8  14   22.07    3.67
   4   8  14   21.72    3.25
  -4   8 -14   15.31    2.38
   4   8  15    1.28    0.94
   4   8  15    0.59    1.07
   4  -9 -16   19.52    2.18
   4  -9 -15   18.16    2.75
   4  -9 -14   86.83    5.78
   4  -9 -14  102.94    6.82
   4   9 -13   22.68    2.69
   4  -9 -13   20.06    3.64
   4  -9 -13   22.07    3.67
   4   9 -12   15.24    2.62
   4  -9 -12   12.89    3.54
   4  -9 -12    7.74    2.92
   4  -9 -11    3.23    3.01
   4  -9 -11    7.20    2.98
   4   9 -10  122.94    7.81
   4   9 -10  108.67    8.29
   4  -9 -10  132.43    9.71
   4  -9 -10  123.47   10.55
   4   9  -9  207.98   10.29
   4  -9  -9  201.86   11.99
   4   9  -9  194.99   11.63
   4   9  -8    8.87    2.95
   4  -9  -8   14.08    3.75
   4   9  -8   18.00    4.49
   4   9  -7  108.33    7.83
   4  -9  -7  108.54    9.06
   4   9  -7  106.28    9.42
   4   9  -6    2.41    2.17
   4  -9  -6    3.58    2.58
   4   9  -6   10.47    3.73
   4   9  -5   98.58    7.85
   4  -9  -5   89.25    8.15
   4   9  -5   81.27    8.73
   4   9  -4    5.79    2.94
   4  -9  -4    2.91    2.15
   4   9  -4    0.53    2.88
   4   9  -3    1.41    2.40
   4  -9  -3   -1.49    2.02
   4   9  -3    5.55    3.35
   4   9  -2   43.77    5.74
   4  -9  -2   41.81    5.49
   4  -9  -2   46.76    7.12
   4   9  -2   42.88    6.87
   4  -9  -2   37.45    5.71
   4  -9  -1   -2.19    2.26
   4  -9  -1    2.94    2.68
   4   9  -1    0.11    2.27
   4  -9  -1    2.25    2.28
   4   9  -1    3.35    3.45
   4  -9   0    6.46    2.70
   4  -9   0    7.23    3.65
   4   9   0    7.03    2.91
   4  -9   0    8.43    2.97
   4   9   0    0.76    3.60
   4  -9   1    1.84    2.06
   4   9   1   -1.30    2.50
   4  -9   1   -3.94    2.84
   4   9   1    4.07    3.33
   4  -9   1    0.25    2.60
   4  -9   2   34.81    6.08
   4   9   2   47.05    7.50
   4   9   2   51.41    6.42
   4  -9   3   31.01    6.09
   4   9   3   29.57    6.29
   4   9   3   32.58    5.41
   4  -9   4  285.94   16.03
   4   9   4  249.59   15.70
   4   9   4  275.62   14.29
   4  -9   5  291.46   16.10
   4   9   5  310.74   15.30
   4   9   5  276.44   16.75
   4   9   5  251.54   15.54
   4  -9   6   18.32    5.35
   4   9   6   22.77    5.43
   4   9   6   23.21    5.27
   4   9   6   21.77    5.71
   4   9   7  132.30   10.47
   4   9   7  107.47    9.93
   4   9   7  119.33   10.48
   4  -9   7  118.62   10.40
   4  -9   8   41.29    6.47
   4   9   8   45.98    6.84
  -4  -9  -8   41.05    4.98
   4   9   8   40.36    6.17
   4   9   8   44.06    6.55
   4   9   9   16.73    5.02
   4  -9   9   25.70    5.12
   4   9   9   17.32    3.83
   4   9   9   18.70    4.47
  -4  -9  -9   15.29    3.16
   4   9  10   21.40    4.37
   4   9  10   18.89    3.55
   4   9  10   20.38    4.81
   4  -9  10   15.17    3.74
  -4  -9 -10   15.61    2.92
   4   9  11   24.61    4.58
   4   9  11   25.80    4.70
   4  -9  11   24.01    3.97
  -4  -9 -11   19.32    2.94
   4   9  12    5.52    2.77
   4   9  12    2.71    2.37
   4  -9  12    4.17    1.80
  -4   9 -12   -1.92    1.19
  -4  -9 -12    3.80    1.36
   4   9  13   17.28    3.07
   4   9  13   18.33    3.17
   4   9  14   13.64    2.14
   4   9  14   13.89    2.23
   4 -10 -14   22.21    2.73
   4 -10 -13   10.76    2.28
   4 -10 -13   17.58    3.06
   4 -10 -12   34.45    4.25
   4 -10 -12   32.91    4.46
   4 -10 -11   35.62    4.69
   4 -10 -11   27.95    4.75
   4  10 -11   27.08    3.60
   4  10 -10    0.82    1.79
   4 -10 -10    6.74    3.83
   4 -10 -10    5.78    2.66
   4  10 -10    2.25    1.35
   4  10  -9    1.05    2.05
   4  10  -9    5.45    1.77
   4 -10  -9    2.88    3.39
   4 -10  -9    5.45    2.66
   4  10  -8   56.72    5.12
   4  10  -8   69.17    6.93
   4 -10  -8   79.45    7.27
   4  10  -7  178.61    9.28
   4 -10  -7  165.28   10.47
   4  10  -7  162.85   11.04
   4  10  -6   18.11    3.55
   4 -10  -6   21.13    4.23
   4  10  -6   16.56    4.38
   4  10  -5    1.35    1.93
   4 -10  -5    1.11    2.30
   4  10  -5    1.67    3.10
   4 -10  -4   78.05    7.38
   4 -10  -4   75.75    8.55
   4  10  -4   81.14    6.98
   4  10  -4   78.37    8.60
   4 -10  -3    1.11    2.02
   4  10  -3    2.70    2.32
   4 -10  -3    2.58    2.91
   4  10  -3    4.63    3.26
   4 -10  -2    6.95    2.79
   4  10  -2    5.14    2.18
   4 -10  -2    3.54    2.38
   4  10  -2    8.33    4.52
   4 -10  -2    6.46    2.63
   4 -10  -1   23.72    4.11
   4  10  -1   23.31    4.33
   4 -10  -1   23.94    4.53
   4  10  -1   27.34    5.59
   4 -10  -1   29.15    5.09
   4 -10   0   22.62    3.91
   4 -10   0   20.24    4.41
   4  10   0   18.78    4.08
   4 -10   0   10.16    2.93
   4  10   0   16.65    5.35
   4  10   1    7.53    3.37
   4 -10   1    0.84    2.57
   4 -10   1    5.83    2.24
   4  10   1   10.07    4.86
   4 -10   2    1.78    3.33
   4  10   2    2.34    2.38
   4 -10   2   -0.72    1.32
   4  10   2    1.54    3.71
   4  10   3   48.96    6.24
   4 -10   3   47.20    6.74
   4  10   3   46.13    5.89
   4 -10   3   50.02    5.05
   4  10   3   50.28    7.75
   4  10   4  178.13   10.97
   4  10   4  156.64   10.78
   4 -10   4  187.51   12.53
   4  10   4  176.34   13.08
   4 -10   5    2.68    3.41
   4  10   5   10.23    3.46
   4  10   5    5.94    4.04
   4  10   5    3.14    3.97
   4  10   5    9.85    3.94
   4 -10   6   19.63    5.03
   4  10   6   30.39    5.39
   4  10   6   28.74    4.99
   4  10   6   22.65    5.54
   4  10   6   31.79    6.51
   4  10   7   83.04    7.75
   4  10   7   67.28    7.37
   4  10   7   58.98    7.16
   4 -10   7   79.47    8.25
   4 -10   8    3.20    3.01
   4  10   8    1.56    2.71
   4  10   8    6.16    3.13
   4  10   8   -0.46    2.66
  -4 -10  -8    5.15    2.59
   4  10   9    3.92    2.28
   4  10   9    2.83    2.83
   4  10   9   -0.35    2.55
   4 -10   9    0.36    2.56
  -4 -10  -9    4.80    2.17
   4  10  10    9.26    3.04
   4  10  10    1.97    1.47
   4  10  10    6.75    2.77
   4 -10  10    5.47    2.57
  -4 -10 -10    4.86    1.96
   4  10  11   26.97    3.83
   4  10  11   26.87    4.03
   4 -10  11   21.45    3.13
  -4 -10 -11   20.96    2.62
   4 -10  12   38.78    3.26
  -4 -10 -12   34.81    2.54
   4  10  13    0.31    0.84
   4  10  13    0.16    0.80
   4 -11 -13   39.40    3.10
   4 -11 -12    5.00    1.72
   4 -11 -12    3.67    1.55
   4 -11 -11    3.76    1.88
   4 -11 -11    4.08    1.85
   4  11 -11    2.20    1.33
   4 -11 -10   17.31    3.05
   4 -11 -10   14.42    3.48
   4  11 -10   13.24    2.59
   4 -11  -9   85.40    7.54
   4  11  -9   85.35    6.55
   4 -11  -9   93.41    6.78
   4  11  -8    2.83    2.44
   4 -11  -8    9.24    3.10
   4 -11  -8    6.95    3.27
   4 -11  -7  317.62   13.06
   4 -11  -7  317.31   15.14
   4  11  -7  290.57   13.45
   4  11  -7  307.86   10.57
   4  11  -6   30.21    3.65
   4  11  -6   19.98    4.53
   4 -11  -6   31.35    5.45
   4 -11  -6   27.60    4.58
   4  11  -5  147.85    8.08
   4 -11  -5  129.30   10.13
   4 -11  -5  140.13    9.07
   4  11  -5  140.37   10.30
   4 -11  -4    3.37    2.46
   4  11  -4    3.67    1.92
   4  11  -4    6.77    3.31
   4 -11  -4    6.74    3.52
   4  11  -3   82.51    6.45
   4 -11  -3   75.48    7.51
   4 -11  -3   77.57    6.99
   4  11  -3   83.80    8.60
   4 -11  -2    9.98    3.03
   4  11  -2   15.25    3.07
   4 -11  -2   11.73    3.74
   4  11  -2   11.88    4.00
   4 -11  -1    7.57    2.27
   4 -11  -1    3.89    2.30
   4  11  -1    8.78    2.80
   4 -11  -1    7.11    2.62
   4  11  -1    8.43    3.98
   4  11   0    0.96    2.02
   4 -11   0    2.94    2.59
   4 -11   0    3.29    1.99
   4  11   0    1.88    3.67
   4  11   1  120.48    8.42
   4 -11   1  118.54    7.80
   4  11   1  121.73   10.56
   4 -11   1  108.25    8.90
   4  11   2   25.78    6.01
   4  11   2   25.07    4.40
   4 -11   2   24.09    3.64
   4 -11   2   23.22    4.55
   4 -11   3    9.07    3.83
   4  11   3   11.07    3.19
   4 -11   3    8.83    2.45
   4  11   3    8.62    4.39
   4  11   4   83.64    8.93
   4  11   4   55.54    5.69
   4  11   4   69.90    8.12
   4  11   4   74.02    6.71
   4 -11   4   66.86    5.32
   4 -11   4   86.91    8.30
   4  11   5  110.99    7.95
   4  11   5   99.73    9.27
   4  11   5  108.86    9.67
   4  11   5   93.31    7.30
   4 -11   5  111.54    9.07
   4  11   6    9.15    3.56
   4  11   6   11.22    3.20
   4  11   6   10.40    3.10
   4 -11   6   10.84    4.06
  -4 -11  -7    2.58    2.00
   4  11   7    0.73    1.85
   4  11   7    0.78    2.16
   4  11   7   -1.41    2.22
   4 -11   7   -0.26    2.78
  -4 -11  -8    4.81    2.08
   4  11   8    0.59    1.63
   4  11   8    1.77    1.83
   4 -11   8    2.01    2.39
   4  11   8    0.62    2.10
   4  11   9   91.28    6.51
   4  11   9  107.63    6.76
  -4 -11  -9   96.48    5.63
   4  11   9   89.22    6.00
   4 -11   9  103.88    7.04
  -4 -11 -10    3.02    1.24
   4  11  10    3.43    1.78
   4 -11  10    5.39    2.05
   4  11  10    6.51    2.14
   4  11  11    0.09    0.87
   4 -11  11   -1.43    1.17
   4  11  11   -1.30    1.27
   4 -12 -11    6.63    1.61
   4 -12 -11    7.49    1.50
   4 -12 -10   58.14    4.69
   4 -12 -10   66.02    4.48
   4 -12  -9   10.60    2.22
   4  12  -9   11.41    2.15
   4 -12  -9   10.65    2.93
   4  12  -8   24.05    3.39
   4 -12  -8   26.18    4.01
   4 -12  -8   27.23    3.53
   4 -12  -7   44.53    5.21
   4 -12  -7   50.72    4.88
   4  12  -7   50.52    5.09
   4 -12  -6    9.19    3.07
   4  12  -6    7.74    2.67
   4 -12  -6    9.43    2.49
   4  12  -5   26.63    3.77
   4  12  -5   27.86    4.59
   4 -12  -5   25.28    4.26
   4 -12  -5   35.84    4.45
   4 -12  -4  216.81   11.16
   4 -12  -4  227.19   10.37
   4  12  -4  231.29   12.15
   4 -12  -3    2.66    1.97
   4 -12  -3    1.25    1.75
   4  12  -3   -0.56    3.38
   4  12  -2   18.42    2.86
   4 -12  -2   12.60    2.96
   4 -12  -2   15.49    3.06
   4  12  -2   11.73    4.07
   4  12  -1    2.59    1.48
   4 -12  -1   -2.03    1.54
   4 -12  -1   -1.40    1.74
   4  12  -1    0.94    3.40
   4  12   0  140.33    7.57
   4 -12   0  116.03    7.31
   4 -12   0  129.37    8.14
   4  12   0  139.31   10.10
   4  12   1    1.93    1.50
   4 -12   1    3.27    1.80
   4 -12   1    3.01    2.28
   4  12   1    2.80    3.65
   4  12   2   15.47    3.00
   4 -12   2   16.41    3.56
   4 -12   2   13.06    2.45
   4  12   2   12.24    4.15
   4  12   3   21.29    3.25
   4  12   3   21.72    4.69
   4 -12   3   25.91    3.24
   4 -12   3   20.65    3.99
   4  12   3   20.57    4.84
   4  12   4  145.37    9.92
   4  12   4  139.85    7.64
   4  12   4  142.59    9.72
   4 -12   4  137.08    6.62
   4 -12   4  150.61    9.23
  -4 -12  -5    2.35    2.16
   4  12   5   -0.18    2.54
   4  12   5   -1.78    1.61
   4 -12   5   -0.73    2.45
   4  12   5    1.03    1.39
   4  12   6   51.12    4.34
   4  12   6   53.56    4.66
  -4 -12  -6   54.37    4.68
   4  12   6   59.34    5.65
   4 -12   6   61.76    5.79
  -4 -12  -7    0.41    1.40
   4  12   7    0.53    1.31
   4  12   7    0.68    1.65
   4  12   7   -1.02    1.23
   4 -12   7   -1.95    2.01
  -4 -12  -8   -0.21    1.24
   4  12   8    1.07    1.04
   4  12   8    0.82    0.99
   4  12   8    0.08    0.97
   4 -12   8    3.34    1.91
   4  12   9    1.39    1.03
   4 -12   9   -0.77    1.27
  -4 -12  -9   -0.85    0.82
   4 -13  -9   24.84    2.23
   4 -13  -9   31.79    2.75
   4  13  -8    1.01    0.93
   4 -13  -8    2.84    1.18
   4 -13  -8    0.29    1.09
   4  13  -7  225.17    8.31
   4 -13  -7  248.09    8.25
   4  13  -6   68.02    5.11
   4 -13  -6   71.74    4.73
   4 -13  -6   55.95    4.55
   4 -13  -5    5.51    1.68
   4 -13  -5    4.60    1.75
   4  13  -5    5.26    2.03
   4 -13  -4    5.70    1.88
   4  13  -4    6.50    2.52
   4 -13  -4    3.35    1.46
   4  13  -4    6.81    1.91
   4  13  -3   72.15    6.24
   4 -13  -3   77.58    5.28
   4  13  -3   58.90    5.20
   4 -13  -3   59.41    4.43
   4  13  -2    1.61    2.21
   4 -13  -2    3.04    1.50
   4  13  -2    4.10    2.10
   4  13  -1   42.28    4.95
   4  13  -1   41.59    5.05
   4 -13  -1   45.16    4.07
   4 -13   0    1.95    1.41
   4  13   0    1.30    2.00
   4  13   0    1.51    2.50
   4  13   1   20.49    3.89
   4 -13   1   15.27    2.37
   4 -13   1   15.89    2.43
   4  13   1   19.89    3.79
   4 -13   2   52.86    3.90
   4  13   2   60.26    5.81
   4  13   2   57.77    5.71
   4 -13   2   51.58    4.36
  -4 -13  -3   89.34    5.59
   4 -13   3   69.86    4.08
   4  13   3   91.38    6.64
   4  13   3   84.72    6.55
   4 -13   3   77.80    5.45
   4  13   4    1.81    1.91
  -4 -13  -4    0.15    1.38
   4 -13   4    0.97    1.45
   4  13   5   27.97    3.43
  -4 -13  -5   28.41    2.98
   4 -13   5   36.99    3.65
   4 -13   6   -1.09    1.28
   4  13   6    0.38    1.02
   4 -13   7    3.32    1.22
  -4 -13  -7    3.26    1.01
   4  14  -4   17.19    2.22
   4 -14  -3    1.06    0.59
   4  14  -3   -1.54    1.06
   4 -14  -2    0.31    0.62
   4  14  -2    1.38    1.23
   4  14  -2    0.56    0.91
  -4 -14   1    0.84    0.88
   4 -14  -1   -2.32    0.81
   4  14  -1   -1.28    1.31
   4  14  -1    0.97    1.00
  -4 -14   0   14.27    1.76
   4  14   0   11.35    2.20
   4  14   0   14.40    2.31
  -4 -14  -1   13.73    1.77
   4  14   1   14.63    2.32
  -4 -14  -2    2.58    1.03
   4  14   2    2.58    0.96
  -4 -14  -3    4.71    1.06
   4  14   3   11.11    1.79
   5   0 -19    0.13    0.87
   5   0 -19    0.87    0.91
   5   0 -18    4.96    1.85
   5   0 -18    5.29    1.98
   5   0 -18    8.88    2.05
   5   0 -17   -0.79    2.11
   5   0 -17   -0.82    1.96
   5   0 -17   -0.44    1.40
   5   0 -16  113.96    8.41
   5   0 -16   98.54    7.22
   5   0 -16  117.72    8.36
   5   0 -15   -1.40    2.13
   5   0 -15   -2.27    2.83
   5   0 -15   -0.87    2.37
   5   0 -15   -1.18    3.56
   5   0 -14    9.98    2.78
   5   0 -14    8.40    3.65
   5   0 -14    9.56    3.07
   5   0 -14    7.42    3.49
   5   0 -13    0.03    2.20
   5   0 -13   -0.62    2.91
   5   0 -13   -8.74    2.73
   5   0 -13    0.26    2.95
   5   0 -12    4.20    2.71
   5   0 -12    3.53    3.06
   5   0 -12    7.71    2.61
   5   0 -12    3.52    2.71
   5   0 -11    1.46    2.20
   5   0 -11   -0.29    3.14
   5   0 -11    1.68    2.07
   5   0 -11    4.77    3.69
   5   0 -10  483.14   16.45
   5   0 -10  494.61   19.58
   5   0 -10  514.06   20.33
   5   0  -9    0.31    1.97
   5   0  -9   -1.73    2.47
   5   0  -9   15.00    6.48
   5   0  -9    5.81    2.82
  -5   0   9   -6.43    4.25
   5   0  -9    7.91    5.65
   5   0  -8   -3.48    4.94
   5   0  -8    6.10    2.33
   5   0  -8   11.03    3.14
   5   0  -8   12.25    3.74
   5   0  -8   11.52    3.49
   5   0  -8    6.83    5.68
  -5   0   8    7.36    4.32
  -5   0   7   -0.17    2.52
   5   0  -7    2.29    2.18
   5   0  -7    1.24    1.24
   5   0  -7    0.73    2.11
   5   0  -7    0.10    2.46
   5   0  -7    3.93    3.38
   5   0  -6   84.21    8.39
   5   0  -6   91.50    7.96
   5   0  -6   89.58   14.57
   5   0  -6   76.00    7.44
   5   0  -6   93.64    7.87
  -5   0   6  107.70   14.01
   5   0  -5    1.61    2.56
   5   0  -5    0.65    2.51
   5   0  -5   -0.08    1.66
   5   0  -4   54.29   11.29
   5   0  -3    3.14    5.28
   5   0  -2  169.19   18.31
   5   0  -1    0.64    8.59
   5   0  -1    0.17    4.57
   5   0   0   -4.62    6.86
   5   0   0    9.11    5.56
   5   0   1  -15.09    8.58
   5   0   1  -14.85    7.16
   5   0   2  369.02   30.16
   5   0   2  354.56   31.38
   5   0   2  355.34   28.69
   5   0   3    2.74    2.43
   5   0   3    2.51    2.91
   5   0   3    5.62    5.47
   5   0   3   -2.85    2.46
   5   0   3    1.34    2.45
   5   0   3   -1.36    2.30
   5   0   3   -5.44    5.21
   5   0   3   -1.25    2.86
   5   0   3   -1.47    2.25
   5   0   3    1.67    5.99
   5   0   4   85.52    7.79
   5   0   4   91.37    8.38
   5   0   4   65.86   12.98
   5   0   4   79.76   14.97
   5   0   4   84.31    8.03
   5   0   4   86.89    8.50
   5   0   4   78.08    7.72
   5   0   4   98.73    8.65
   5   0   4   97.96    9.15
   5   0   4   92.57    8.38
   5   0   5    0.44    2.22
   5   0   5   -1.13    2.79
   5   0   5   -3.50    3.38
   5   0   5    1.50    2.85
   5   0   5    5.85    4.23
   5   0   5   -0.54    2.14
   5   0   5   -3.57    3.62
   5   0   5   -0.19    2.72
   5   0   6  246.24   14.27
   5   0   6  226.35   13.88
   5   0   6  205.78   12.79
   5   0   6  204.48   12.81
   5   0   6  222.82   13.27
   5   0   6  197.26   22.45
   5   0   6  233.21   26.13
   5   0   6  206.77   12.32
   5   0   7    1.16    3.10
   5   0   7   -0.81    3.66
   5   0   7   -6.56    4.69
   5   0   7   10.50    8.82
   5   0   7   -2.20    2.92
   5   0   7    4.71    3.49
   5   0   7    2.16    3.03
   5   0   8  353.67   17.42
   5   0   8  325.66   16.71
   5   0   8  310.24   15.87
   5   0   8  359.97   17.02
   5   0   9    3.94    4.01
   5   0   9   -2.15    2.52
   5   0   9   -0.63    3.65
   5   0   9   -2.55    3.59
   5   0  10    2.62    3.95
   5   0  10    0.72    2.76
   5   0  10    2.53    3.51
   5   0  10    7.34    3.59
   5   0  11   -1.36    3.51
   5   0  11   -4.98    3.41
   5   0  11   -1.01    3.65
   5   0  11   -1.06    2.56
   5   0  12  514.64   18.18
   5   0  12  498.65   17.71
   5   0  12  474.65   18.90
   5   0  12  475.91   18.74
   5   0  13    2.34    2.09
   5   0  13    2.31    3.60
   5   0  13   -0.27    3.59
   5   0  14   17.13    3.05
   5   0  14   15.25    4.00
   5   0  14   12.89    3.73
   5   0  15   -5.07    2.85
   5   0  15   -3.25    2.85
   5   0  16    7.53    2.34
   5   0  16    8.16    2.27
   5   0  17   -1.50    0.93
   5   0  17    1.44    1.02
   5   1 -19    3.67    1.17
   5  -1 -19    3.46    1.12
   5  -1 -19    1.85    0.88
   5   1 -19    2.12    1.03
   5   1 -18    3.22    1.57
   5  -1 -18    6.24    1.93
   5  -1 -18    4.77    1.70
   5   1 -18    7.20    2.11
   5  -1 -18    4.46    1.75
   5   1 -17  101.78    7.07
   5  -1 -17  100.84    6.91
   5   1 -17  100.87    6.86
   5  -1 -17   98.05    6.62
   5  -1 -17   95.14    6.62
   5   1 -17   95.10    6.35
   5  -1 -16   46.67    4.77
   5   1 -16   47.60    5.68
   5  -1 -16   48.10    5.76
   5  -1 -16   46.40    5.16
   5   1 -16   37.73    4.47
   5   1 -16   44.46    5.33
   5  -1 -16   48.31    5.50
   5  -1 -15    6.46    2.51
   5   1 -15    5.03    2.20
   5   1 -15    8.39    3.34
   5  -1 -15   10.15    3.56
   5  -1 -15    9.17    2.79
   5   1 -15    8.32    3.64
   5  -1 -15   11.14    4.02
   5   1 -14    0.83    3.39
   5  -1 -14    9.06    3.87
   5  -1 -14    6.73    2.89
   5  -1 -14    6.95    2.52
   5   1 -14    4.27    3.01
   5  -1 -14    1.99    2.57
   5   1 -14    0.10    1.51
   5  -1 -13  159.07    9.60
   5   1 -13  162.75   10.12
   5  -1 -13  179.69   11.01
   5   1 -13  183.04   11.95
   5  -1 -13  171.33   11.23
   5   1 -13  182.37   12.17
   5  -1 -13  193.08   12.13
   5   1 -12   22.23    5.03
   5  -1 -12   23.91    4.98
   5   1 -12   20.85    4.17
   5  -1 -12   17.74    3.78
   5  -1 -12   17.95    3.90
   5  -1 -12   22.19    4.81
   5   1 -12   24.01    5.01
   5   1 -12   24.15    3.88
   5   1 -11   60.81    6.17
   5  -1 -11   65.49    6.34
   5   1 -11   71.50    8.11
   5  -1 -11   71.87    7.68
   5  -1 -11   81.31    8.54
   5   1 -11   65.62    7.83
   5  -1 -11   68.77    6.82
   5   1 -10    8.09    3.54
   5  -1 -10    9.93    3.64
   5   1 -10    3.88    2.31
   5  -1 -10    5.04    2.37
   5   1 -10    3.58    2.73
   5  -1 -10    6.88    3.14
   5  -1 -10    2.86    2.06
   5   1  -9   61.97    7.40
   5  -1  -9   45.52    6.05
   5   1  -9   44.59   11.78
   5  -1  -9   32.12    9.42
   5   1  -9   49.99   12.59
   5  -1  -9   51.46   12.26
  -5  -1   9   47.35   10.86
   5  -1  -9   52.88    6.33
  -5   1   9   51.85   10.96
   5   1  -9   61.73    7.31
   5  -1  -9   52.37    6.36
   5  -1  -9   43.03    4.98
   5   1  -8   20.94    8.62
   5  -1  -8   13.22    6.56
   5   1  -8   10.28    5.82
   5   1  -8   20.97    4.44
   5  -1  -8   22.35    4.14
   5  -1  -8   17.13    7.07
   5  -1  -8   19.50    3.22
   5  -1  -8   24.55    4.71
   5   1  -8   21.92    4.36
   5  -1  -8   22.48    4.27
  -5  -1   8   36.07    9.13
   5   1  -7   74.15    7.45
   5  -1  -7   73.36    7.23
   5   1  -7   63.97   14.04
   5  -1  -7   73.59   13.05
   5  -1  -7   69.26    7.49
   5   1  -7   75.25    7.05
   5  -1  -7   76.75   14.21
   5   1  -7   91.30   16.03
   5  -1  -7   79.43    7.25
   5   1  -7   73.88    7.30
  -5  -1   7   78.90   12.91
  -5   1   7   63.77   11.19
   5  -1  -7   77.36    8.24
   5  -1  -6   55.87   11.60
   5   1  -6   39.70   10.79
   5  -1  -6   50.42    6.38
   5   1  -6   49.60    5.85
   5   1  -6   43.57    5.78
   5  -1  -6   46.23    5.56
   5   1  -6   61.98    7.68
   5  -1  -6   38.88    5.87
  -5   1   6   44.33    8.95
  -5  -1   6   60.11   10.68
   5   1  -6   46.41    5.84
   5  -1  -6   49.57    5.64
   5   1  -5   15.87    6.36
   5  -1  -5   22.94    7.94
   5   1  -5   15.16    3.73
   5  -1  -5    9.91    2.95
   5   1  -5   16.63    4.23
   5  -1  -5   11.06    3.07
   5  -1  -5   13.79    2.71
   5  -1  -5   15.59    3.58
   5   1  -5   12.07    2.86
  -5  -1   5   10.32    4.62
  -5  -1   4   23.86    6.75
   5   1  -4   10.77    6.48
   5   1  -3   64.17   11.97
   5  -1  -3   59.40   11.53
   5   1  -2   40.59    9.62
   5  -1  -2   32.76    8.96
   5   1  -1  456.48   31.01
   5  -1  -1  456.61   30.11
   5   1   0   82.18   15.79
   5  -1   0   61.05   12.76
   5  -1   0   64.93   13.09
   5   1   0   44.64   11.32
   5   1   1  217.23   23.82
   5  -1   1  190.54   21.30
   5  -1   1  202.67   21.32
   5   1   1  172.25   20.14
   5   1   2   48.88   11.95
   5  -1   2   65.14   13.77
   5  -1   2   50.63   11.62
   5   1   2   50.41   12.00
   5   1   2   61.91   12.96
   5  -1   2   50.55   13.01
   5  -1   3  143.55   10.47
   5   1   3  150.82   20.39
   5  -1   3  170.10   21.58
   5   1   3  155.58   10.43
   5  -1   3  150.36   10.44
   5   1   3  162.72   10.64
   5  -1   3  162.09   10.33
   5  -1   3  155.40   10.88
   5   1   3  160.36   11.36
   5  -1   3  166.54   20.28
   5   1   3  137.34   19.46
   5  -1   3  151.97   10.66
   5   1   3  143.12   10.53
   5   1   3  156.13   10.85
   5  -1   3  156.62   11.02
   5   1   3  149.19   10.71
   5  -1   3  150.07   10.35
   5   1   3  136.73   19.40
   5  -1   3  112.84   17.44
   5  -1   3  157.96   10.66
   5   1   3  158.60   10.48
   5  -1   4  157.49   10.79
   5   1   4  153.42   10.76
   5  -1   4  153.81   20.41
   5   1   4  165.13   22.58
   5  -1   4  159.37   11.45
   5   1   4  148.22   11.24
   5   1   4  146.63   10.66
   5  -1   4  165.69   10.94
   5   1   4  158.16   11.08
   5  -1   4  157.60   10.91
   5   1   4  155.58   10.63
   5  -1   4  159.96   10.64
   5   1   4  161.48   11.09
   5  -1   4  174.48   11.15
   5  -1   4  144.71   10.63
   5   1   4  149.38   10.34
   5   1   4  144.85   19.33
   5  -1   4  150.96   19.52
   5  -1   5  117.61    9.47
   5   1   5  105.58    9.08
   5   1   5  118.68   18.84
   5  -1   5  130.51   18.86
   5   1   5  107.51    8.97
   5  -1   5   95.56    8.42
   5  -1   5  118.70    9.58
   5   1   5  110.63    9.59
   5   1   5  111.74    9.64
   5  -1   5  117.62    9.61
   5  -1   5  112.84    9.90
   5   1   5  110.03    9.62
   5   1   5  104.81   17.19
   5  -1   5   94.46   16.43
   5  -1   5   94.87    8.56
   5  -1   5  118.92    9.57
   5   1   5  124.55    9.99
   5  -1   6    2.30    2.35
   5  -1   6    1.80    2.55
   5   1   6   -0.35    2.89
  -5  -1  -6   -9.83    5.58
   5   1   6   -0.64    3.28
   5  -1   6    1.86    2.76
   5   1   6   -8.51    6.45
   5  -1   6   -0.86    4.69
   5  -1   6    8.91    4.03
   5   1   6    3.75    3.95
   5   1   6    6.33    3.71
   5  -1   6    3.07    2.11
   5  -1   6    2.00    2.76
   5   1   6    0.01    3.13
   5  -1   6    1.14    3.14
   5   1   6   16.44    7.88
   5  -1   6    1.59    3.37
   5   1   6    1.72    2.80
   5   1   7   17.90    4.38
   5  -1   7   18.35    4.79
   5   1   7   15.78    4.45
   5  -1   7   20.37    4.71
   5   1   7   25.52    5.95
   5  -1   7   20.86    4.98
   5   1   7   17.00    8.14
   5  -1   7   26.55    8.84
   5   1   7   23.59    8.47
   5  -1   7   37.66   11.88
   5  -1   7   16.10    4.13
   5   1   7   15.39    4.59
   5   1   8   13.05    4.95
   5  -1   8    9.82    4.66
   5   1   8    1.46    3.33
   5  -1   8    2.27    3.72
   5  -1   8    6.51    3.50
   5   1   8    2.53    3.21
   5  -1   8    1.78    2.54
   5   1   8    6.89    3.06
   5   1   9  125.21   10.58
   5  -1   9  140.17   10.68
   5   1   9  127.20   10.80
   5  -1   9  133.38   10.67
   5  -1   9  140.25   11.04
   5   1   9  139.69   10.86
   5  -1   9  150.84   10.96
   5   1   9  145.09   11.17
   5   1  10    2.98    3.70
   5  -1  10    4.48    4.03
   5   1  10   -2.50    4.00
   5  -1  10    1.68    3.55
   5   1  10    5.80    3.36
   5  -1  10    0.57    3.07
   5  -1  10    2.09    2.70
   5   1  10   -0.66    3.32
   5   1  11   99.12    9.34
   5  -1  11  121.80    9.88
   5   1  11  109.62    9.82
   5  -1  11  105.79    9.39
   5  -1  11  117.93    9.73
   5   1  11  110.38    9.02
   5  -1  11  108.82    8.95
   5   1  11  105.07    9.09
   5   1  12    5.30    4.41
   5  -1  12    3.27    3.84
   5   1  12   -4.32    4.37
   5  -1  12   -3.40    4.03
   5  -1  12   -1.03    2.29
   5   1  12   -1.98    2.44
   5  -1  12    5.11    2.57
   5   1  12    1.39    2.54
   5  -1  13  166.86    9.27
   5   1  13  151.41    9.25
   5   1  13  130.91    9.74
   5  -1  13  131.12    9.47
   5   1  13  141.91   10.28
   5  -1  13  141.16    9.80
   5   1  14   27.52    3.66
   5  -1  14   25.44    3.29
   5   1  14   23.10    4.45
   5  -1  14   32.85    4.97
   5   1  14   21.88    4.40
   5  -1  14   28.98    4.47
   5   1  15   35.48    3.35
   5  -1  15   40.80    4.56
   5   1  15   45.53    5.01
   5   1  15   39.57    4.81
   5  -1  15   42.19    4.81
   5   1  16    4.99    2.15
   5  -1  16    2.73    1.79
   5   1  16    0.90    1.62
   5  -1  16   -0.26    1.51
   5  -1  17   15.69    1.84
   5  -1  17   14.00    1.82
   5  -2 -18   -0.51    1.15
   5   2 -18    0.65    1.17
   5   2 -18    1.05    1.31
   5  -2 -18    0.85    1.24
   5  -2 -18    2.71    1.55
   5   2 -17   67.51    5.40
   5  -2 -17   62.10    5.06
   5  -2 -17   56.77    5.13
   5   2 -17   62.21    5.39
   5  -2 -17   58.70    5.01
   5   2 -16  143.79    8.72
   5  -2 -16  147.15    8.42
   5  -2 -16  132.99    7.44
   5  -2 -16  127.68    8.39
   5   2 -16  126.51    7.69
   5   2 -16  141.39    8.90
   5  -2 -16  142.00    8.58
   5   2 -15   14.94    3.19
   5  -2 -15   12.86    3.09
   5  -2 -15   13.32    3.33
   5   2 -15    9.50    3.28
   5  -2 -15   13.10    3.55
   5   2 -15    9.63    3.41
   5  -2 -15   12.89    3.32
   5   2 -14   15.98    3.18
   5  -2 -14   18.07    3.64
   5   2 -14   19.91    4.76
   5  -2 -14   20.04    4.24
   5  -2 -14   20.07    4.03
   5   2 -14   21.01    4.50
   5  -2 -14   22.36    4.12
   5   2 -13   60.08    7.05
   5  -2 -13   57.54    6.50
   5  -2 -13   66.45    6.29
   5  -2 -13   56.47    6.33
   5   2 -13   63.28    6.14
   5   2 -13   66.31    7.34
   5  -2 -13   68.36    7.33
   5   2 -12    4.31    1.92
   5  -2 -12    6.26    2.76
   5  -2 -12    4.39    2.37
   5   2 -12    6.81    3.57
   5  -2 -12    2.75    2.29
   5   2 -12    5.85    3.06
   5  -2 -12    5.63    3.02
   5  -2 -11    2.71    2.35
   5  -2 -11    9.66    3.10
   5   2 -11    3.55    2.99
   5  -2 -11    6.84    3.33
   5  -2 -11    3.63    2.58
   5   2 -11    4.32    3.54
   5   2 -10  296.47   15.62
   5  -2 -10  287.28   14.65
   5  -2 -10  310.26   14.34
   5  -2 -10  278.31   12.66
   5  -2 -10  334.36   15.63
   5   2 -10  319.48   15.83
   5  -2 -10  304.08   14.54
   5  -2  -9  509.56   18.41
   5   2  -9  503.71   19.41
   5   2  -9  448.54   35.51
   5  -2  -9  407.77   31.92
   5  -2  -9  465.48   35.50
   5   2  -9  522.20   20.18
   5  -2  -9  469.87   18.16
   5  -2  -9  467.57   15.76
   5  -2  -9  510.36   19.98
  -5  -2   9  494.36   35.45
  -5   2   9  482.69   31.53
   5   2  -8   18.74    8.18
   5  -2  -8   39.72   10.09
   5   2  -8   25.36    4.93
   5  -2  -8   21.98    4.20
  -5  -2   8   35.42    9.68
   5   2  -8   28.39    9.72
   5  -2  -8   43.57   11.46
  -5   2   8   25.06    7.02
   5   2  -8   25.17    4.94
   5  -2  -8   26.20    4.52
   5  -2  -8   25.13    4.75
   5  -2  -8   28.44    5.44
   5   2  -7    3.49    4.67
   5  -2  -7   14.23    6.85
   5   2  -7   17.63    4.19
   5  -2  -7   21.40    4.15
  -5  -2   7   16.33    6.95
   5   2  -7   27.91    9.23
   5  -2  -7   29.89    8.92
  -5   2   7    3.00    2.54
   5   2  -7   20.01    4.20
   5  -2  -7   20.40    4.03
   5  -2  -7   17.63    4.60
   5  -2  -7   15.96    3.79
   5  -2  -6   -2.52    3.11
  -5  -2   6    5.03    3.48
   5   2  -6    2.41    2.00
   5  -2  -6    2.04    2.02
   5   2  -6   10.57    2.77
   5  -2  -6    0.77    2.35
   5   2  -6    7.05    5.66
   5  -2  -6    0.21    3.85
   5   2  -6    4.27    2.40
   5  -2  -6    1.17    2.12
   5  -2  -5  258.39   14.76
   5   2  -5  256.57   12.86
   5  -2  -5  259.13   14.33
   5   2  -5  253.73   12.73
   5  -2  -5  245.08   11.88
   5   2  -5  213.76   22.09
   5  -2  -5  220.87   21.26
   5   2  -5  252.92   13.01
   5  -2  -5  244.54   12.21
  -5  -2   5  241.13   21.62
   5   2  -4  130.45   10.26
   5  -2  -4  113.85    9.83
   5  -2  -4  103.84    7.68
   5   2  -4  105.15    8.03
   5   2  -4   95.45   14.92
   5  -2  -4   89.28   13.91
  -5  -2   4   97.24   13.37
   5  -2  -4  121.43    9.97
   5   2  -4  104.50    8.35
   5  -2  -4  110.13    8.12
   5   2  -3  338.06   24.38
   5   2  -3  288.77   25.38
   5  -2  -3  276.34   23.53
  -5  -2   3  314.79   22.33
   5   2  -2  158.07   18.77
   5  -2  -2  150.76   17.21
   5  -2  -1  143.24   16.93
   5   2  -1  136.26   17.40
   5  -2   0   -3.06    5.74
   5   2   0    4.58    5.23
   5   2   0  -14.51    8.40
   5  -2   0    5.54    5.81
   5  -2   1  218.62   21.25
   5   2   1  192.61   21.23
   5   2   1  221.64   23.59
   5  -2   1  238.95   23.78
   5  -2   2   61.86    7.13
   5   2   2   58.66   13.98
   5   2   2   61.08    6.72
   5  -2   2   60.90    6.39
   5  -2   2   64.17    6.88
   5   2   2   52.07    6.25
   5  -2   2   55.41    6.56
   5   2   2   64.53    6.82
   5  -2   2   71.68    6.62
   5  -2   2   58.33    6.89
   5   2   2   65.76    7.30
   5  -2   2   69.90   12.97
   5   2   2   49.35   11.69
   5   2   2   62.47    7.35
   5  -2   2   68.83    7.17
   5   2   2   61.03    6.76
   5  -2   2   60.79    6.71
   5   2   2   35.33   10.03
   5  -2   2   39.63   10.67
   5  -2   3   76.49    7.98
   5   2   3   63.74    6.84
   5   2   3   61.79   14.02
   5  -2   3   61.40   13.38
  -5  -2  -3   48.26   10.38
   5   2   3   84.30    8.33
   5  -2   3   77.19    7.33
   5  -2   3   69.78    7.27
   5   2   3   78.31    7.57
   5   2   3   74.74    7.57
   5  -2   3   83.26    8.05
   5   2   3   67.30    7.05
   5  -2   3   80.86    7.07
   5  -2   3   71.33    7.70
   5   2   3   77.55    7.90
   5  -2   3   44.24   10.34
   5   2   3   56.26   12.74
   5   2   3   68.98    7.47
   5  -2   3   66.01    6.91
   5   2   3   68.51    7.19
   5  -2   3   73.67    7.40
   5   2   3   80.77   14.71
   5  -2   3   64.16   13.44
   5  -2   4   48.04    6.25
   5   2   4   45.82    6.11
   5   2   4   67.37   14.68
   5  -2   4   46.25   11.34
  -5  -2  -4   33.53    8.89
   5   2   4   42.99    6.03
   5   2   4   47.34    6.07
   5  -2   4   42.52    5.76
   5  -2   4   45.89    5.95
   5   2   4   42.84    6.13
   5  -2   4   45.86    6.13
   5  -2   4   43.66    6.38
   5   2   4   47.22    6.77
   5  -2   4   27.82    9.53
   5   2   4   51.63   12.04
   5  -2   4   41.04    6.36
   5   2   4   41.86    5.88
   5  -2   4   53.31    6.16
   5  -2   5   11.97    3.95
   5   2   5   14.83    5.78
   5  -2   5   19.61    7.77
  -5  -2  -5   18.83    7.16
   5   2   5   17.85    4.58
   5  -2   5   18.13    4.26
   5  -2   5   19.88    4.15
   5   2   5   17.82    4.41
   5   2   5   23.36    5.19
   5  -2   5   19.77    4.12
   5  -2   5   22.89    5.09
   5   2   5   14.52    7.75
   5  -2   5    3.90    5.59
   5   2   5   14.35    4.14
   5  -2   5   16.39    4.19
   5  -2   5   25.98    5.13
   5   2   5   20.65    4.50
   5   2   5   23.22    5.03
   5   2   6  312.28   16.15
   5  -2   6  304.93   15.14
   5   2   6  260.76   14.31
   5  -2   6  300.56   14.88
   5  -2   6  286.84   14.64
   5   2   6  276.56   14.87
   5  -2   6  303.11   16.27
   5   2   6  295.99   16.01
   5   2   6  267.93   26.53
   5  -2   6  241.00   24.66
  -5  -2  -6  257.13   25.81
   5   2   6  267.23   27.89
   5  -2   6  298.15   28.58
   5  -2   6  266.23   14.62
   5  -2   6  316.10   15.67
   5   2   6  289.19   15.14
   5  -2   7   13.93    3.91
   5   2   7   15.99    4.39
   5  -2   7   17.74    4.49
   5   2   7   26.24    8.91
   5  -2   7   33.28   10.08
   5   2   7   12.69    4.09
   5  -2   7   12.95    4.09
   5  -2   7   18.91    4.52
   5   2   7   17.05    4.84
   5  -2   7   14.21    3.95
   5   2   7   15.40    4.27
   5   2   8   33.43    6.12
   5  -2   8   17.48    4.63
   5   2   8   20.35    4.64
   5  -2   8   26.93    4.91
   5   2   8   28.10    5.23
   5  -2   8   22.10    5.27
   5  -2   8   34.65    5.71
   5   2   8   26.62    5.53
   5   2   9   19.62    5.23
   5  -2   9   21.77    5.22
   5   2   9   12.87    4.20
   5  -2   9   20.50    4.71
   5   2   9   17.08    4.39
   5  -2   9   13.71    4.22
   5  -2   9   21.20    4.81
   5   2   9   22.81    5.25
   5   2  10    2.36    3.83
   5  -2  10    4.79    3.97
   5   2  10   -1.73    4.24
   5  -2  10    2.05    3.46
   5   2  10    4.74    3.14
   5  -2  10    1.67    3.14
   5  -2  10    7.08    3.40
   5   2  10   -1.82    3.56
   5   2  11    2.38    3.84
   5  -2  11    6.58    4.04
   5   2  11   -3.66    4.33
   5  -2  11    1.76    3.28
   5  -2  11    0.63    2.55
   5   2  11   -0.76    2.37
   5   2  11    1.72    2.75
   5  -2  11    0.66    2.58
   5   2  12  120.51    9.46
   5  -2  12  133.89    9.53
   5   2  12  134.40   10.26
   5  -2  12  142.21    9.92
   5   2  12  105.67    8.05
   5  -2  12  139.80    9.14
   5   2  12  129.42    9.43
   5  -2  13  117.52    7.58
   5   2  13  103.63    7.82
   5   2  13  111.97    8.70
   5  -2  13  108.84    8.12
   5   2  13  105.47    8.52
   5  -2  13  112.02    8.45
   5   2  14    6.19    2.26
   5   2  14    0.91    2.80
   5  -2  14    4.79    2.59
   5   2  14    0.71    2.62
   5  -2  14   -1.43    2.52
   5   2  15   12.99    2.25
   5   2  15   14.22    2.95
   5  -2  15   15.22    3.00
   5   2  15   16.26    3.32
   5  -2  15   12.02    2.70
   5   2  16    4.24    1.67
   5  -2  16    6.82    1.85
   5   2  16    3.79    1.49
   5  -2  16    7.97    1.85
   5  -3 -18    0.23    0.75
   5   3 -18    0.34    0.91
   5   3 -18   -0.08    0.88
   5  -3 -18    0.96    0.90
   5  -3 -18    0.89    1.12
   5  -3 -17   -0.09    1.39
   5  -3 -17   -2.35    1.49
   5   3 -17    1.03    1.50
   5  -3 -17    0.41    1.46
   5   3 -17    1.72    1.57
   5  -3 -17    0.36    1.39
   5  -3 -16  250.66    9.81
   5  -3 -16  275.36   11.99
   5   3 -16  274.94   11.06
   5  -3 -16  246.92   10.00
   5   3 -16  257.93   10.98
   5  -3 -16  262.80   10.80
   5  -3 -15   24.08    4.18
   5   3 -15   26.10    4.20
   5  -3 -15   22.44    3.73
   5  -3 -15   27.32    3.78
   5   3 -15   22.05    3.94
   5  -3 -15   23.86    3.91
   5   3 -14    2.13    2.45
   5  -3 -14    1.30    2.40
   5  -3 -14    3.82    2.10
   5  -3 -14    4.97    2.37
   5   3 -14    2.28    1.66
   5   3 -14    4.73    2.48
   5  -3 -14    6.25    2.71
   5   3 -13  110.40    8.82
   5  -3 -13  106.85    8.07
   5   3 -13  116.26    9.12
   5  -3 -13   90.06    7.69
   5  -3 -13   97.74    8.34
   5   3 -13   98.16    7.48
   5  -3 -13   96.39    7.36
   5   3 -12  130.41    9.92
   5  -3 -12  120.31    8.84
   5   3 -12  127.43    9.95
   5  -3 -12  124.84    9.21
   5  -3 -12  112.79    8.08
   5  -3 -12  123.91    9.50
   5  -3 -11   62.97    6.83
   5  -3 -11   60.85    6.81
   5   3 -11   58.70    7.00
   5  -3 -11   51.52    6.06
   5  -3 -11   62.65    6.18
   5   3 -11   59.98    7.09
   5  -3 -11   66.26    6.89
   5   3 -10   41.80    6.28
   5  -3 -10   46.94    5.87
   5  -3 -10   51.49    6.73
   5   3 -10   46.01    6.23
   5  -3 -10   43.51    5.59
   5  -3 -10   46.50    5.78
   5  -3 -10   44.19    5.17
   5  -3  -9   97.27    9.12
   5  -3  -9   91.43    7.73
   5   3  -9   97.16    8.54
   5  -3  -9   82.42    7.48
   5   3  -9   92.99    8.61
   5  -3  -9   85.59    7.77
  -5   3   8   80.95   12.65
   5   3  -8   80.53    7.65
   5  -3  -8   74.17    6.93
   5   3  -8   76.58    7.66
   5  -3  -8   72.55    6.89
  -5  -3   8   85.95   14.70
   5   3  -8   56.55   12.28
   5  -3  -8   69.46   12.65
   5  -3  -8   93.78   15.64
   5   3  -8   69.64   14.03
   5  -3  -8   77.84    8.32
   5   3  -7   70.80   14.15
   5  -3  -7  107.55   15.49
   5  -3  -7  109.67   10.00
   5  -3  -7  106.62    9.57
   5   3  -7  102.99    8.63
   5  -3  -7  105.74    8.31
   5   3  -7  108.53    8.62
   5  -3  -7  106.13    8.05
  -5  -3   7  106.35   16.68
   5  -3  -6   96.84   14.06
   5   3  -6   85.91   13.64
   5  -3  -6  107.63    9.54
   5   3  -6  107.78    8.81
   5  -3  -6  104.80    8.23
   5   3  -6  106.21    8.54
   5  -3  -6  105.76    7.96
   5  -3  -6  114.80   10.12
  -5  -3   6   87.54   14.51
   5  -3  -5   22.85    4.79
   5   3  -5   16.30    3.58
   5  -3  -5   17.72    3.22
   5   3  -5    9.89    5.84
   5  -3  -5   18.38    7.28
   5   3  -5   14.71    3.40
   5  -3  -5   21.08    4.90
  -5  -3   5    0.56    2.84
   5   3  -5   16.00    3.47
   5  -3  -5   16.09    3.27
   5   3  -4    8.54    2.45
   5  -3  -4   10.80    3.62
   5  -3  -4   15.04    3.85
   5   3  -4   13.63    3.09
   5  -3  -4   12.01    2.98
   5   3  -4   -0.58    4.45
   5  -3  -4   -4.37    4.20
  -5  -3   4   27.44    7.66
   5   3  -4   15.68    6.64
   5   3  -4   11.02    2.96
   5  -3  -4   12.86    2.87
   5  -3  -3  255.30   14.71
  -5  -3   3  226.31   19.90
   5  -3  -3  219.99   12.07
   5   3  -3  227.64   12.09
   5  -3  -3  241.14   11.66
   5  -3  -3  265.73   14.85
   5   3  -3  241.21   12.47
   5   3  -3  228.23   21.43
   5   3  -3  243.90   13.83
   5  -3  -3  249.42   13.33
   5   3  -3  244.58   12.10
   5  -3  -3  247.47   11.43
   5   3  -3  235.46   11.58
   5   3  -3  230.96   22.29
   5  -3  -3  206.33   19.65
   5   3  -2   26.31    4.14
   5  -3  -2   27.50    4.01
   5   3  -2   31.32    4.83
   5  -3  -2   31.46    5.54
   5  -3  -2   29.24    5.56
   5   3  -2   24.57    3.57
   5   3  -2   35.88    7.54
   5   3  -2   29.57    4.92
   5  -3  -2   24.45    4.71
   5   3  -2   27.19    4.33
   5  -3  -2   24.69    3.87
   5  -3  -2   29.09    7.37
   5   3  -2   27.81    8.34
   5  -3  -2   23.95    3.94
   5  -3  -1  121.96    9.34
  -5   3   1  104.02   13.74
   5  -3  -1  114.14    9.75
   5   3  -1  140.50   10.50
   5   3  -1  128.97    9.40
   5  -3  -1  121.60    9.89
   5  -3  -1   93.59   13.78
   5   3  -1  110.41   15.99
   5  -3   0   49.27   11.68
   5   3   0   42.61    5.53
   5  -3   0   49.20    5.42
   5  -3   0   53.79    6.83
   5   3   0   50.92    6.52
  -5   3   0   55.75    9.73
   5  -3   0   54.94    6.43
   5   3   0   53.48    6.19
   5  -3   0   56.62    6.70
   5   3   0   49.96    5.42
   5  -3   0   53.21    6.37
   5   3   0   61.21    6.89
   5  -3   0   36.06    8.54
   5   3   0   38.81    9.97
   5   3   0   53.28    6.60
   5   3   0   50.16    5.74
   5  -3   0   60.04    6.55
   5  -3   0   52.71    5.41
   5   3   0   62.63    7.21
   5  -3   0   57.92    6.50
   5   3   1   37.11    4.82
   5   3   1   34.02   10.39
   5  -3   1   41.58   10.99
   5   3   1   38.50    5.47
   5  -3   1   32.86    5.14
   5  -3   1   34.79    5.34
  -5  -3  -1   45.05    9.49
   5  -3   1   37.99    5.94
   5   3   1   38.46    5.60
   5   3   1   38.07    5.19
   5  -3   1   31.69    4.44
   5   3   1   37.61    5.37
   5  -3   1   27.81    5.28
   5  -3   1   36.26    5.68
   5   3   1   36.49    5.63
   5  -3   1   34.15    5.06
   5  -3   1   27.97    8.17
   5   3   1   41.48   10.68
   5  -3   1   32.60    4.65
   5   3   1   38.26    5.20
   5   3   1   36.81    5.68
   5   3   2    5.00    1.74
   5   3   2    8.28    5.49
   5  -3   2    3.24    6.76
   5   3   2    8.07    2.48
   5  -3   2    7.24    2.76
   5  -3   2   16.19    4.47
   5   3   2   16.00    4.25
  -5  -3  -2   17.07    5.57
   5   3   2    9.16    2.99
   5  -3   2    7.26    2.89
   5   3   2    7.72    2.86
   5  -3   2   10.31    2.71
   5   3   2    7.85    3.72
   5  -3   2   10.15    3.27
   5  -3   2    5.39    3.12
   5   3   2   10.74    3.81
   5  -3   2    6.48    2.46
   5   3   2    8.96    2.83
   5  -3   2    8.96    2.82
   5  -3   2    4.68    4.79
   5   3   2   15.62    7.32
   5   3   2    7.07    3.09
   5   3   3   31.26    4.52
   5   3   3   14.85    7.46
   5  -3   3   27.29    9.37
   5   3   3   25.69    4.97
   5  -3   3   27.17    4.47
   5  -3   3   28.15    5.37
   5   3   3   57.86   12.93
   5  -3   3   27.71    8.72
  -5  -3  -3   36.67    9.18
   5   3   3   30.31    5.09
   5  -3   3   30.87    5.08
   5   3   3   27.15    4.78
   5  -3   3   27.00    4.27
   5   3   3   35.72    5.64
   5  -3   3   31.66    5.07
   5  -3   3   20.02    4.60
   5   3   3   26.21    5.25
   5  -3   3   30.07    5.04
   5   3   3   30.90    5.41
   5  -3   3   27.35    4.72
   5   3   3   31.97    5.63
   5  -3   4  166.82   12.18
   5   3   4  149.20   20.60
   5  -3   4  169.94   20.69
  -5  -3  -4  160.37   18.92
   5  -3   4  177.24   11.63
   5   3   4  151.48   10.92
   5  -3   4  164.25   10.95
   5   3   4  187.43   11.94
   5  -3   4  173.72   20.28
   5   3   4  135.64   18.31
   5  -3   4  157.42   11.74
   5   3   4  182.51   12.62
   5   3   4  163.94   11.17
   5  -3   4  161.08   10.64
   5   3   4  156.35   11.01
   5  -3   4  179.36   11.37
   5   3   4  171.82   10.44
   5   3   4  179.39   11.68
   5  -3   4  163.17   10.68
   5   3   5   17.64    4.41
   5  -3   5   18.90    4.30
   5   3   5   31.85    9.61
  -5  -3  -5   14.04    6.38
   5   3   5   11.82    3.38
   5  -3   5   12.47    3.71
   5  -3   5   16.57    3.74
   5   3   5   18.83    4.30
   5   3   5   23.74    8.20
   5  -3   5    9.28    6.22
   5  -3   5    8.43    3.56
   5   3   5   13.86    3.77
   5  -3   5   15.19    3.82
   5   3   5   16.18    4.28
   5   3   5   16.68    3.85
   5  -3   5   20.15    4.63
   5   3   6   15.73    4.51
   5  -3   6   12.50    3.93
   5   3   6   13.26    6.95
   5  -3   6   11.83    5.70
   5  -3   6   22.78    4.79
   5   3   6   13.79    4.38
   5   3   6   15.15    3.28
   5   3   6   13.71    4.17
   5  -3   6   14.91    4.47
  -5  -3  -6   32.28    9.51
   5   3   6    9.24    3.67
   5  -3   6   19.49    4.34
   5  -3   6   15.61    4.40
   5   3   6   20.48    7.34
   5  -3   6   15.89    5.45
   5   3   6   11.73    3.58
   5  -3   6   16.52    4.19
   5  -3   7   49.29    6.36
   5   3   7   45.26    6.72
   5   3   7   39.42    6.19
   5   3   7   42.61    5.71
   5  -3   7   48.00    6.66
   5   3   7   45.54    6.65
   5  -3   7   39.42    6.45
   5  -3   7   48.16    7.34
   5   3   7   41.47    6.50
   5  -3   7   46.84    6.21
   5   3   8   12.61    4.09
   5  -3   8   15.18    3.68
   5   3   8   12.23    3.85
   5   3   8   19.81    3.95
   5   3   8   15.27    4.40
   5  -3   8   15.43    4.62
   5  -3   8   18.42    4.38
   5  -3   8   17.07    5.18
   5   3   8    9.19    3.49
   5  -3   8   15.19    4.59
   5   3   9   52.87    6.11
   5   3   9   45.28    6.33
   5  -3   9   48.25    6.42
   5   3   9   44.67    6.84
   5   3   9   42.45    6.21
   5  -3   9   58.52    7.78
   5  -3   9   49.09    6.33
   5   3   9   39.11    6.08
   5  -3   9   45.64    6.06
   5   3  10    9.62    3.15
   5   3  10    8.93    3.52
   5  -3  10    4.45    2.80
   5   3  10    9.06    3.39
   5  -3  10    6.05    3.06
   5  -3  10    6.15    3.67
   5   3  10    4.72    3.01
   5   3  10    7.84    3.82
   5  -3  10    5.70    3.09
   5   3  11   24.59    4.10
   5   3  11   18.20    4.47
   5  -3  11   22.71    4.08
   5   3  11   20.04    4.74
   5  -3  11   24.82    4.59
   5   3  11   24.05    4.72
   5   3  11   17.54    4.80
   5  -3  11   19.38    4.27
   5   3  12    5.68    2.12
   5   3  12    7.73    3.34
   5  -3  12    9.91    3.78
   5   3  12    7.23    2.76
   5   3  12    4.07    2.61
   5  -3  12    7.29    2.61
   5   3  12    7.68    3.49
   5  -3  12    7.74    3.21
   5   3  13  105.60    7.79
   5   3  13   92.53    7.41
   5  -3  13  111.02    7.71
   5   3  13  101.59    7.90
   5  -3  13  109.93    7.70
   5   3  14   26.85    3.82
   5   3  14   27.27    3.90
   5  -3  14   22.78    3.61
   5   3  14   23.17    3.93
   5  -3  14   22.33    3.63
   5   3  15    0.64    1.09
   5   3  15    1.48    1.79
   5  -3  15   -1.07    1.40
   5   3  15   -1.17    1.60
   5  -3  15   -0.29    1.62
   5   3  16   34.13    2.91
   5  -3  16   44.86    3.29
   5  -3  16   42.09    3.11
   5   3  16   36.87    3.01
   5  -4 -18    3.06    1.17
   5  -4 -17  118.51    6.82
   5  -4 -17  114.40    5.38
   5  -4 -17   94.85    4.74
   5   4 -17  107.10    5.26
   5   4 -17  105.58    5.29
   5  -4 -17   95.59    4.99
   5  -4 -16   46.07    5.01
   5  -4 -16   41.83    3.86
   5   4 -16   46.80    4.29
   5  -4 -16   42.27    3.77
   5   4 -16   44.97    4.25
   5  -4 -16   40.58    3.94
   5   4 -15    6.57    2.27
   5  -4 -15    4.40    1.93
   5  -4 -15    6.90    2.65
   5  -4 -15    9.96    2.49
   5   4 -15    3.90    1.63
   5  -4 -15    7.35    2.15
   5   4 -14    1.01    1.63
   5  -4 -14   -1.30    1.85
   5  -4 -14    0.37    2.66
   5  -4 -14    2.66    2.02
   5   4 -14   -0.76    1.75
   5  -4 -14    4.07    2.05
   5   4 -13   20.26    3.84
   5  -4 -13   21.56    3.81
   5  -4 -13   19.65    4.16
   5  -4 -13   19.01    3.17
   5   4 -13   14.88    3.37
   5  -4 -13   21.01    3.84
   5  -4 -12   65.54    6.99
   5  -4 -12   65.97    7.09
   5   4 -12   74.91    6.97
   5  -4 -12   65.78    6.24
   5  -4 -12   68.50    6.08
   5   4 -12   79.99    7.28
   5  -4 -12   69.20    6.51
   5  -4 -11   92.04    8.87
   5   4 -11   92.08    7.91
   5  -4 -11   88.15    7.41
   5  -4 -11   86.00    7.91
   5  -4 -11   81.24    6.57
   5   4 -11   93.17    7.97
   5  -4 -11   85.95    7.47
   5   4 -10   21.09    4.33
   5  -4 -10   19.76    4.02
   5  -4 -10   21.35    4.08
   5  -4 -10   18.67    4.90
   5   4 -10   19.98    4.06
   5  -4 -10   19.52    3.86
   5  -4  -9  125.37    9.21
   5   4  -9  151.13   10.05
   5  -4  -9  133.41    9.04
   5  -4  -9  133.79   11.38
   5   4  -9  146.74   10.11
   5  -4  -9  130.91    9.13
   5   4  -8   25.07    4.49
   5  -4  -8   31.14    4.51
   5  -4  -8   26.20    4.03
   5   4  -8   32.32    4.82
   5  -4  -8   24.35    3.93
   5  -4  -8   23.45    5.14
   5   4  -7   54.36    6.10
   5  -4  -7   44.29    5.31
   5   4  -7   39.97    9.46
   5  -4  -7   33.25    8.70
  -5  -4   7   20.70    7.74
   5   4  -7   55.88    6.05
   5  -4  -7   54.69    5.70
   5  -4  -7   57.49    7.67
   5   4  -6   -1.76    1.55
   5  -4  -6    0.28    1.23
   5  -4  -6    7.79    3.91
  -5  -4   6    3.32    4.30
   5   4  -6   -1.09    1.71
   5  -4  -6   -4.24    1.94
   5  -4  -6   -0.58    2.94
   5  -4  -6    0.03    2.73
   5   4  -5  151.30   18.35
   5  -4  -5  174.07   18.44
   5   4  -5  176.48   10.68
   5  -4  -5  176.42   10.11
   5   4  -5  175.14   10.45
   5  -4  -5  192.55   13.66
   5   4  -5  194.84   21.96
   5   4  -5  187.53   10.63
   5  -4  -5  181.64    9.96
   5  -4  -5  195.23   13.23
  -5  -4   5  173.26   19.69
   5   4  -4   84.96   14.69
   5   4  -4   79.09    7.25
   5  -4  -4   80.97    7.02
   5   4  -4   81.59    7.08
   5  -4  -4   93.18    7.24
   5   4  -4   85.30    7.70
   5  -4  -4   89.26    9.40
   5  -4  -4   73.08   12.18
   5   4  -4   70.33   13.29
   5  -4  -4   89.18    8.93
   5   4  -4   83.49    7.19
   5   4  -3   93.05   14.88
   5   4  -3   99.64    8.44
   5  -4  -3  112.04   10.42
   5   4  -3   89.89    7.54
   5  -4  -3   84.45    6.99
   5  -4  -3   61.14   10.64
   5   4  -3   64.11   12.08
   5   4  -3  101.42    7.91
   5  -4  -3  102.95    9.89
   5   4  -3   96.01    7.59
   5  -4  -3   94.31    7.13
   5  -4  -2   14.13    4.60
  -5   4   2   -0.14    2.43
   5  -4  -2   10.73    3.83
   5   4  -2    7.41    2.40
   5  -4  -2    7.81    2.37
   5   4  -2    9.60    2.84
   5  -4  -2   12.58    4.19
   5   4  -2    6.49    2.93
   5  -4  -2    6.40    2.01
   5  -4  -2    7.78    4.70
   5   4  -2   12.53    5.85
   5   4  -2    7.78    2.96
   5   4  -2   -4.42    4.16
   5   4  -2   10.17    2.96
   5   4  -2    6.09    2.89
   5  -4  -2   11.05    3.14
   5   4  -1    1.21    2.02
   5  -4  -1    5.17    3.29
  -5   4   1  -27.01    7.58
   5   4  -1  -21.67    7.18
   5  -4  -1    4.96    3.34
   5   4  -1   -3.16    1.98
   5  -4  -1    1.89    1.92
   5   4  -1    2.37    2.29
   5  -4  -1    3.99    3.54
   5  -4  -1    6.18    2.29
   5   4  -1    4.26    1.54
   5  -4  -1   -0.93    1.52
   5  -4  -1  -11.69    5.00
   5   4  -1   -3.13    4.25
   5   4  -1    7.74    3.13
   5  -4  -1   -2.59    2.20
   5   4  -1    7.60    2.96
   5   4   0   66.98    6.81
   5  -4   0   63.07    6.10
   5   4   0   48.87    6.30
  -5  -4   0   49.13    9.33
   5  -4   0   69.96    8.07
  -5   4   0   57.57   11.28
   5  -4   0   69.54    7.49
   5   4   0   68.17    7.30
   5  -4   0   59.40    7.24
   5   4   0   63.04    6.52
   5  -4   0   70.53    7.63
   5   4   0   76.14    8.05
   5  -4   0   55.72   10.48
   5   4   0   51.34   11.66
   5   4   0   62.40    6.84
   5   4   0   59.36    6.28
   5  -4   0   72.17    6.33
   5  -4   0   70.26    6.89
   5  -4   0   63.75    6.65
  -5  -4  -1    6.75    4.55
   5   4   1   29.58    5.30
   5  -4   1   12.61    3.55
   5   4   1   22.08    4.13
   5   4   1   16.54    7.52
   5  -4   1   -1.20    5.06
   5  -4   1   20.71    4.72
  -5   4  -1    7.07    4.03
   5   4   1   17.72    3.99
   5  -4   1   22.59    4.83
   5   4   1   13.36    3.38
   5  -4   1   19.95    3.62
   5   4   1   27.74    5.34
   5  -4   1   13.63    4.01
   5  -4   1   22.27    4.66
   5   4   1   16.07    4.25
   5  -4   1   22.24    4.06
   5  -4   1   15.59    6.31
   5   4   1   22.93    8.62
   5   4   1   20.14    4.14
   5  -4   1   25.44    4.08
   5   4   1   24.37    4.92
  -5  -4  -2    4.75    4.30
   5   4   2    0.03    2.39
   5   4   2   21.13    7.39
   5  -4   2   15.77    7.20
   5  -4   2    3.26    3.72
   5   4   2    6.01    3.06
   5  -4   2    2.43    2.34
   5   4   2    7.57    2.86
   5  -4   2    6.42    2.45
   5   4   2    7.82    2.79
   5  -4   2    7.32    2.58
   5   4   2   12.12    4.56
   5  -4   2    5.55    3.73
   5   4   2    3.82    2.33
   5  -4   2    5.40    2.55
   5   4   2    5.91    3.93
   5   4   2    6.20    3.12
   5  -4   2    4.10    2.09
   5   4   2    7.60    2.65
   5  -4   2    5.47    3.24
   5  -4   3    5.15    3.08
   5   4   3    3.31    2.87
   5   4   3    3.90    2.59
   5  -4   3   -2.40    3.26
   5  -4   3    4.32    2.79
   5   4   3    0.13    2.39
   5  -4   3   -3.91    3.43
   5  -4   3    2.14    3.33
  -5  -4  -3    8.25    5.24
   5   4   3    3.15    3.11
   5  -4   3   -1.48    2.59
   5   4   3   -0.89    2.92
   5  -4   3    0.47    2.32
   5   4   3    0.89    2.15
   5  -4   4   47.22    7.55
   5   4   4   77.03   15.18
   5  -4   4   48.86   10.93
   5   4   4   49.24    6.87
   5   4   4   54.73    6.28
   5  -4   4   61.60    7.34
   5   4   4   61.75    7.00
   5  -4   4   59.07    6.64
   5   4   4   29.36    7.86
   5  -4   4   58.77   12.42
   5  -4   4   53.41    7.23
  -5  -4  -4   24.87    8.00
   5   4   4   53.58    6.45
   5  -4   4   61.27    6.69
   5   4   4   51.04    6.55
   5  -4   4   53.95    6.11
   5   4   4   71.78    7.34
   5  -4   4   52.13    6.15
   5   4   5   14.76    4.29
   5  -4   5   15.07    4.56
   5   4   5  -15.08    6.34
   5  -4   5   -4.47    3.79
   5  -4   5    6.18    2.86
   5   4   5   22.25    5.07
   5   4   5   11.14    4.11
   5   4   5    9.37    3.24
   5  -4   5   12.46    4.53
   5   4   5   37.18    9.74
   5  -4   5   11.50    6.94
  -5  -4  -5    4.42    4.74
   5   4   5    9.52    3.36
   5  -4   5    7.85    3.23
   5   4   5    8.32    3.00
   5  -4   5    7.29    3.35
   5  -4   5   12.37    4.42
   5  -4   6  214.75   12.13
   5   4   6  193.17   11.83
   5   4   6  200.75   12.17
   5  -4   6  215.72   12.27
   5  -4   6  221.23   13.37
   5   4   6  215.35   13.36
   5   4   6  193.58   11.90
   5  -4   6  218.05   14.48
   5   4   6  221.94   14.37
   5  -4   6  206.24   13.97
   5   4   7    2.72    2.67
   5  -4   7    3.78    2.83
   5   4   7   -5.19    3.33
   5  -4   7    4.24    2.86
   5   4   7    6.00    3.67
   5  -4   7    3.43    3.26
   5   4   7    5.85    2.79
   5   4   7    3.34    2.73
   5  -4   7    2.53    4.19
   5  -4   7    4.72    3.84
   5   4   8    1.03    3.01
   5  -4   8    4.71    2.91
   5   4   8    2.15    2.83
   5  -4   8    5.82    2.99
   5   4   8   -2.78    3.68
   5   4   8    2.97    2.85
   5   4   8    4.62    3.68
   5  -4   8    2.92    3.12
   5  -4   8    9.62    4.82
   5  -4   8   -0.33    2.79
   5   4   9   70.10    7.32
   5  -4   9   70.71    7.06
   5   4   9   69.15    7.07
   5  -4   9   75.43    7.10
   5  -4   9   78.76    7.85
   5   4   9   70.50    7.91
   5   4   9   72.77    7.37
   5   4   9   66.31    7.63
   5  -4   9   69.11    7.62
   5   4  10   11.35    3.78
   5  -4  10   12.27    3.78
   5   4  10    7.38    2.96
   5  -4  10   10.89    3.39
   5   4  10   15.70    4.20
   5  -4  10   11.48    3.49
   5   4  10   10.08    3.40
   5   4  10   13.36    3.55
   5   4  11   25.38    4.45
   5  -4  11   20.10    4.06
   5   4  11   15.77    3.75
   5  -4  11   17.30    3.88
   5   4  11   26.89    5.05
   5  -4  11   23.29    3.97
   5   4  11   29.74    5.07
   5   4  11   18.65    3.93
   5   4  12   -0.82    2.06
   5  -4  12   -2.82    2.62
   5   4  12   -0.27    2.22
   5  -4  12   -2.88    2.28
   5   4  12    5.61    2.18
   5   4  12   -1.60    2.97
   5  -4  12    2.40    2.14
   5   4  12    3.58    2.15
   5   4  13  153.36    9.15
   5   4  13  124.27    7.59
   5   4  13  155.50    8.59
   5  -4  13  153.66    8.33
   5   4  13  148.81    8.48
   5  -4  13  160.99    8.60
   5   4  14   30.85    3.80
   5   4  14   23.35    3.22
   5   4  14   20.03    2.70
   5  -4  14   29.81    3.51
   5  -4  14   31.67    3.77
   5   4  14   26.34    3.46
   5   4  15   -0.27    0.96
   5  -4  15    2.46    1.11
   5   4  15    3.14    1.34
   5  -4  15    1.33    1.04
   5   4  15    1.34    1.13
   5  -5 -17   28.91    3.18
   5  -5 -16   89.34    6.31
   5  -5 -16   80.07    4.57
   5  -5 -15    0.32    1.82
   5   5 -15   -1.05    1.26
   5  -5 -15   -0.24    1.12
   5  -5 -15   -0.44    1.21
   5   5 -15    0.40    1.12
   5  -5 -15   -2.77    1.24
   5   5 -14   30.96    3.68
   5  -5 -14   28.39    3.46
   5  -5 -14   33.07    4.72
   5   5 -14   35.49    3.94
   5  -5 -14   31.53    3.81
   5  -5 -14   33.85    3.69
   5   5 -13    0.11    1.63
   5  -5 -13    4.01    1.78
   5  -5 -13    4.03    1.85
   5   5 -13    1.43    1.29
   5  -5 -13    1.53    1.33
   5  -5 -13    4.45    2.96
   5  -5 -12    5.76    3.08
   5  -5 -12    3.43    3.15
   5   5 -12   -2.65    1.83
   5  -5 -12    3.35    1.95
   5  -5 -12   -0.60    1.50
   5   5 -12   -0.46    1.71
   5  -5 -12    2.95    1.79
   5   5 -11   99.36    7.51
   5  -5 -11   98.77    7.40
   5   5 -11  103.35    7.53
   5  -5 -11   89.97    7.07
   5  -5 -11  112.17    9.68
   5  -5 -11   93.70    8.28
   5  -5 -10    2.69    2.03
   5  -5 -10    2.88    3.52
   5   5 -10    8.60    2.54
   5  -5 -10   10.29    2.75
   5   5 -10    7.34    2.49
   5  -5 -10    6.90    2.26
   5  -5  -9    4.43    2.59
   5   5  -9    1.83    1.91
   5  -5  -9    1.34    1.62
   5  -5  -9    2.41    3.05
   5   5  -9    3.23    2.09
   5  -5  -9    1.89    1.53
   5  -5  -8   53.48    7.65
   5   5  -8   54.86    5.84
   5  -5  -8   47.54    5.42
   5   5  -8   54.85    5.63
   5  -5  -8   49.33    5.30
   5  -5  -8   54.04    6.18
   5   5  -7   58.25    6.09
   5  -5  -7   54.11    5.79
   5   5  -7   53.81    5.65
   5  -5  -7   51.86    5.38
   5  -5  -7   45.56    7.41
   5  -5  -7   53.79    5.99
   5   5  -6   17.25    3.34
   5  -5  -6   16.15    3.02
   5  -5  -6   13.88    3.91
   5   5  -6   13.81    3.12
   5  -5  -6   14.30    3.13
   5  -5  -6   19.17    5.68
   5   5  -5    9.37    2.72
   5  -5  -5    3.20    2.88
   5  -5  -5   10.05    4.32
   5   5  -5    9.21    3.04
   5   5  -5   -0.69    3.88
   5   5  -5   12.83    3.09
   5   5  -4    3.27    2.45
   5  -5  -4    2.12    2.41
   5  -5  -4   -0.10    3.01
   5  -5  -3  122.29   10.90
   5   5  -3  109.87    8.61
   5  -5  -3  110.73   10.72
   5   5  -3  127.36    9.58
   5   5  -3   98.57   15.98
   5   5  -3  102.60    8.79
   5   5  -2  135.42   10.42
   5   5  -2  144.70    9.79
  -5   5   2  147.45   18.52
   5  -5  -2  152.00   12.11
   5   5  -2  155.31   10.57
   5   5  -2  143.93   19.00
   5  -5  -2  140.87   11.61
   5   5  -1   15.75    6.73
   5  -5  -1    9.74    4.14
  -5  -5   1   19.62    6.84
   5  -5  -1   13.34    4.52
  -5   5   1   24.42    7.91
   5   5  -1    9.64    3.33
   5   5  -1   10.33    2.92
   5   5   0   -0.98    4.29
   5  -5   0    9.13    4.01
   5   5   0   10.80    3.38
   5   5   0    6.63    2.74
   5   5   0    8.80    3.51
  -5  -5   0    8.46    5.45
   5  -5   0   13.50    4.76
   5  -5   0    3.48    3.10
   5  -5   1    7.03    3.88
  -5   5  -1   -4.29    4.04
   5   5   1    1.39    2.46
   5  -5   1    1.65    2.56
   5  -5   1    8.36    3.66
   5   5   1    6.67    3.25
   5   5   1    3.28    2.28
   5  -5   1    6.77    3.96
   5   5   2   11.18    3.51
   5   5   2    8.37    3.20
   5  -5   2    9.44    4.48
  -5   5  -2   -0.74    2.05
   5  -5   2    9.38    3.92
   5   5   2   13.49    3.37
   5  -5   2   20.26    4.05
   5   5   2    7.82    2.60
   5  -5   2    7.43    2.30
   5  -5   2   14.54    4.91
   5  -5   2   15.96    3.85
   5   5   2   12.02    3.87
  -5  -5  -2   12.10    5.51
   5  -5   3   51.09    6.83
   5   5   3   46.21    6.14
   5  -5   3   42.59    7.15
   5   5   3   50.13    5.90
   5  -5   3   58.46    6.27
   5  -5   3   50.42    7.22
   5   5   3   53.57    7.31
   5  -5   3   50.78    5.91
   5   5   3   49.77    6.52
  -5  -5  -3   70.31   12.53
   5  -5   3   47.21    6.35
   5   5   3   48.05    6.10
   5   5   4   97.97    9.75
   5  -5   4   90.47    9.52
   5  -5   4   83.15    7.51
   5   5   4   99.52    8.27
   5  -5   4   90.35    9.86
   5  -5   4   99.21    9.19
   5   5   4   89.64    8.66
   5   5   4   98.11    8.33
   5  -5   4  103.70    8.00
   5  -5   4  102.38    8.17
   5   5   4   91.93    8.46
   5   5   5   33.67    5.07
   5  -5   5   28.06    4.67
   5  -5   5   31.99    5.46
   5   5   5   34.93    5.79
   5   5   5   22.85    4.36
   5  -5   5   32.52    4.84
   5   5   5   38.47    6.37
   5   5   5   34.04    5.76
   5  -5   5   30.93    6.23
   5  -5   5   26.68    5.62
   5   5   6  313.69   14.35
   5  -5   6  355.78   15.12
   5   5   6  329.28   14.64
   5  -5   6  375.52   15.33
   5   5   6  320.39   15.79
   5  -5   6  339.59   16.17
   5   5   6  334.64   16.83
   5   5   6  354.34   17.87
   5  -5   6  332.77   18.17
   5  -5   7   88.89    7.61
   5   5   7   76.89    7.29
   5  -5   7   89.22    7.56
   5   5   7   87.95    7.77
   5  -5   7   78.72    8.01
   5   5   7   77.40    8.59
   5   5   7   74.10    7.91
   5   5   7   83.37    9.11
   5  -5   7   80.36    9.17
   5  -5   8    3.41    2.75
   5   5   8    3.67    3.81
   5   5   8   -1.22    2.24
   5  -5   8    1.01    1.92
   5   5   8    0.31    2.81
   5   5   8   -0.97    2.49
   5  -5   8    2.26    3.36
   5   5   8    2.17    2.40
   5  -5   8   -5.55    3.10
   5  -5   9    0.36    2.71
   5   5   9    3.13    3.47
   5   5   9    3.12    2.43
   5  -5   9    4.97    2.83
   5   5   9   -2.55    2.80
   5   5   9   -4.87    3.37
   5   5   9   -0.82    2.00
   5  -5   9   -3.48    2.38
   5  -5   9    1.10    2.60
   5   5  10   62.29    6.04
   5  -5  10   72.54    6.56
   5   5  10   58.92    5.88
   5  -5  10   72.52    6.56
   5   5  10   72.32    7.61
   5  -5  10   89.07    7.57
   5   5  10   75.92    7.99
   5   5  10   78.77    7.67
   5  -5  10   61.46    6.76
   5   5  11   84.12    7.51
   5   5  11   98.24    7.91
   5   5  11   91.32    6.80
   5  -5  11   86.92    6.63
   5   5  11   78.30    6.36
   5  -5  11   84.27    6.60
   5   5  11   93.95    8.54
   5   5  12  160.96    9.53
   5   5  12  174.15    9.36
   5   5  12  166.65   10.28
   5  -5  12  171.41    8.46
   5   5  12  151.83    8.10
   5  -5  12  176.94    8.73
   5   5  12  150.21    8.03
   5   5  13    5.07    2.19
   5   5  13   10.45    2.27
   5  -5  13   12.35    2.29
   5   5  13    6.77    2.26
   5   5  13    2.68    1.57
   5  -5  13    8.57    2.10
   5   5  14    0.28    1.66
   5   5  14    0.14    0.87
   5  -5  14   -2.42    1.06
   5   5  15    2.38    1.16
   5  -6 -17   49.89    3.50
   5   6 -17   48.28    2.95
   5  -6 -16    2.05    0.79
   5  -6 -16    5.41    1.77
   5   6 -16    5.01    1.52
   5  -6 -15   38.86    4.47
   5  -6 -15   30.22    2.72
   5  -6 -14    3.19    1.25
   5  -6 -14   -0.20    2.37
   5  -6 -13   -0.43    1.71
   5  -6 -13   -2.56    2.15
   5  -6 -12   21.10    4.13
   5  -6 -12   30.10    4.86
   5  -6 -11  309.41   14.70
   5  -6 -11  316.19   16.06
   5  -6 -10   32.59    6.00
   5  -6 -10   31.56    5.03
   5  -6  -9    1.66    3.26
   5  -6  -9    4.41    2.60
   5  -6  -8    5.14    4.37
   5  -6  -8    6.09    3.17
   5  -6  -7   11.32    4.70
   5   6  -7   10.57    3.22
   5  -6  -7    8.61    2.77
   5  -6  -6    5.85    4.31
   5   6  -6   11.74    3.17
   5  -6  -6   14.71    3.12
   5   6  -5   62.13    6.76
   5  -6  -5   64.72    7.72
   5  -6  -5   60.02    8.73
   5  -6  -4   -0.26    2.87
   5  -6  -4   -3.81    3.95
   5   6  -4    0.76    2.20
   5   6  -3   47.77    6.41
   5  -6  -3   44.54    6.82
   5  -6  -3   40.28    6.56
   5   6  -3   41.09    5.70
   5  -6  -2    3.30    3.32
[truncated: 109,104 more chars]
