# Supplementary material for: Dual‐Responsive Phosphorus‐Based Fluorescent Sensors: Synthesis and Selective Metal Sensing of Pyrazolyl Phosphine Oxides
Source: Angew Chem Int Ed Engl. 2025 Apr 7;64(23):e202501421. doi: 10.1002/anie.202501421 (PMC12124430; doi:10.1002/anie.202501421)
Supplement: Supplementary file 6 — Supporting Information [file ANIE-64-e202501421-s006.cif]

data_ih_001_gaussian
_audit_creation_date               2024-07-09
_audit_creation_method
;
Olex2 1.5
(compiled 2024.02.16 svn.r378c4104 for OlexSys, GUI svn.r6928)
;
_shelx_SHELXL_version_number       '2018/3'
_audit_contact_author_address      ?
_audit_contact_author_email        ?
_audit_contact_author_name         ''
_audit_contact_author_phone        ?
_publ_contact_author_id_orcid      ?
_publ_section_references
;
Dolomanov, O.V., Bourhis, L.J., Gildea, R.J, Howard, J.A.K. & Puschmann, H.
 (2009), J. Appl. Cryst. 42, 339-341.

Sheldrick, G.M. (2015). Acta Cryst. C71, 3-8.
;
_chemical_name_common              ?
_chemical_name_systematic          IH_001_gaussian
_chemical_formula_moiety           'C19 H27 N2 O5 P'
_chemical_formula_sum              'C19 H27 N2 O5 P'
_chemical_formula_weight           394.39
_chemical_melting_point            ?
_chemical_oxdiff_formula           'C11 H10 N O'
loop_
  _atom_type_symbol
  _atom_type_description
  _atom_type_scat_dispersion_real
  _atom_type_scat_dispersion_imag
  _atom_type_scat_source
 'C' 'C' 0.0181 0.0091 'International Tables Vol C Tables 4.2.6.8 and 6.1.1.4'
 'H' 'H' 0.0000 0.0000 'International Tables Vol C Tables 4.2.6.8 and 6.1.1.4'
 'N' 'N' 0.0311 0.0180 'International Tables Vol C Tables 4.2.6.8 and 6.1.1.4'
 'O' 'O' 0.0492 0.0322 'International Tables Vol C Tables 4.2.6.8 and 6.1.1.4'
 'P' 'P' 0.2955 0.4335 'International Tables Vol C Tables 4.2.6.8 and 6.1.1.4'

_shelx_space_group_comment
;
The symmetry employed for this shelxl refinement is uniquely defined
by the following loop, which should always be used as a source of
symmetry information in preference to the above space-group names.
They are only intended as comments.
;
_space_group_crystal_system        'monoclinic'
_space_group_IT_number             14
_space_group_name_H-M_alt          'P 1 21/n 1'
_space_group_name_Hall             '-P 2yn'
loop_
  _space_group_symop_operation_xyz
 'x, y, z'
 '-x+1/2, y+1/2, -z+1/2'
 '-x, -y, -z'
 'x-1/2, -y-1/2, z-1/2'

_cell_length_a                     8.4780(3)
_cell_length_b                     27.4558(8)
_cell_length_c                     8.8344(3)
_cell_angle_alpha                  90
_cell_angle_beta                   101.761(3)
_cell_angle_gamma                  90
_cell_volume                       2013.21(12)
_cell_formula_units_Z              4
_cell_measurement_reflns_used      10652
_cell_measurement_temperature      100.00(10)
_cell_measurement_theta_max        76.9770
_cell_measurement_theta_min        5.3180
_shelx_estimated_absorpt_T_max     0.887
_shelx_estimated_absorpt_T_min     0.742
_exptl_absorpt_coefficient_mu      1.485
_exptl_absorpt_correction_T_max    1.000
_exptl_absorpt_correction_T_min    0.592
_exptl_absorpt_correction_type     gaussian
_exptl_absorpt_process_details
;
CrysAlisPro 1.171.43.93a (Rigaku Oxford Diffraction, 2023)
Numerical absorption correction based on gaussian integration over
a multifaceted crystal model
Empirical absorption correction using spherical harmonics,
implemented in SCALE3 ABSPACK scaling algorithm.
;
_exptl_absorpt_special_details     ?
_exptl_crystal_colour              colourless
_exptl_crystal_colour_lustre       .
_exptl_crystal_colour_modifier     .
_exptl_crystal_colour_primary      colourless
_exptl_crystal_density_diffrn      1.301
_exptl_crystal_density_meas        ?
_exptl_crystal_density_method      ?
_exptl_crystal_description         rhombohedral
_exptl_crystal_F_000               840
loop_
  _exptl_crystal_face_index_h
  _exptl_crystal_face_index_k
  _exptl_crystal_face_index_l
  _exptl_crystal_face_perp_dist
 4 -2 -4 0.0658
 -4 2 4 0.0658
 4 -5 -4 0.0651
 2 3 4 0.0971
 -4 9 4 0.0476
 2 -15 -2 0.0516
 -3 -4 -4 0.0996
 -1 18 0 0.0479
 0 -18 0 0.0352
 -2 10 -4 0.0739
 1 17 -2 0.0605
 1 -18 0 0.0330
 0 -15 3 0.0539
 -4 -11 3 0.0715
 0 17 -1 0.0496
 -1 -18 1 0.0389
 -1 15 -3 0.0623

_exptl_crystal_preparation         'Slow evaporation of hexane'
_exptl_crystal_size_max            0.214
_exptl_crystal_size_mid            0.14
_exptl_crystal_size_min            0.083
loop_
  _exptl_oxdiff_crystal_face_indexfrac_h
  _exptl_oxdiff_crystal_face_indexfrac_k
  _exptl_oxdiff_crystal_face_indexfrac_l
  _exptl_oxdiff_crystal_face_x
  _exptl_oxdiff_crystal_face_y
  _exptl_oxdiff_crystal_face_z
 4.3446 -1.7577 -4.3219 0.4644 -0.8548 0.2317
 -4.3446 1.7577 4.3219 -0.4644 0.8548 -0.2317
 4.4382 -5.1599 -3.8346 0.6393 -0.7481 0.1779
 2.4158 3.0667 4.4382 0.0170 -0.0223 -0.9996
 -3.8038 8.6444 3.8131 -0.7621 0.5845 -0.2784
 2.2337 -15.0626 -2.4258 0.9480 -0.1246 0.2929
 -3.3051 -4.0760 -3.6002 -0.0433 0.2255 0.9733
 -0.8581 17.6036 0.2607 -0.9513 -0.2823 -0.1237
 0.2889 -17.7984 -0.0061 0.9135 0.3792 0.1472
 -2.0628 10.0245 -3.6996 -0.6473 -0.2695 0.7130
 0.8864 16.8342 -1.7967 -0.7598 -0.6498 0.0212
 0.5248 -17.6510 0.4555 0.9226 0.3829 0.0466
 -0.1689 -15.0519 3.0378 0.7217 0.6166 -0.3145
 -3.5680 -10.8136 3.3400 0.2328 0.9719 -0.0346
 -0.2559 17.2654 -1.3155 -0.8767 -0.4767 0.0648
 -0.7144 -17.5686 0.7582 0.8164 0.5620 0.1326
 -0.5362 14.5517 -3.0815 -0.7536 -0.5191 0.4032

_exptl_transmission_factor_max     ?
_exptl_transmission_factor_min     ?
_diffrn_reflns_av_R_equivalents    0.0582
_diffrn_reflns_av_unetI/netI       0.0293
_diffrn_reflns_Laue_measured_fraction_full  1.000
_diffrn_reflns_Laue_measured_fraction_max  0.991
_diffrn_reflns_limit_h_max         10
_diffrn_reflns_limit_h_min         -10
_diffrn_reflns_limit_k_max         34
_diffrn_reflns_limit_k_min         -34
_diffrn_reflns_limit_l_max         10
_diffrn_reflns_limit_l_min         -11
_diffrn_reflns_number              33018
_diffrn_reflns_point_group_measured_fraction_full  1.000
_diffrn_reflns_point_group_measured_fraction_max  0.991
_diffrn_reflns_theta_full          67.684
_diffrn_reflns_theta_max           77.135
_diffrn_reflns_theta_min           5.362
_diffrn_ambient_environment        N~2~
_diffrn_ambient_temperature        100.00(10)
_diffrn_detector                   'CCD plate'
_diffrn_detector_area_resol_mean   10.3537
_diffrn_detector_type              Atlas
_diffrn_measured_fraction_theta_full  1.000
_diffrn_measured_fraction_theta_max  0.991
_diffrn_measurement_details
;
List of Runs (angles in degrees, time in seconds):

  # Type    Start    End  Width  t~exp~   \w     \q     \k     \f   Frames
--------------------------------------------------------------------------
  1  \w    -84.00   3.00   1.00    1.00    --  -40.33 114.00-109.00   87
  2  \w   -131.00 -41.00   1.00    1.00    --  -40.33-176.00  21.00   90
  3  \w     59.00 127.00   1.00    1.00    --   40.33-176.00  21.00   68
  4  \w     18.00  88.00   1.00    1.00    --   40.33-114.00 159.00   70
  5  \w     58.00 149.00   1.00    1.31    --  113.00-176.00  21.00   91
  6  \w    103.00 178.00   1.00    1.31    --  113.00 114.00-109.00   75
  7  \w     62.00 146.00   1.00    1.31    --  113.00 176.00  28.00   84
  8  \w     39.00 110.00   1.00    1.31    --  113.00-114.00 159.00   71
  9  \w   -116.00 -14.00   1.00    1.00    --  -40.33 -38.00 -30.00  102
 10  \w     14.00 116.00   1.00    1.00    --   40.33  38.00-180.00  102
 11  \w     27.00  96.00   1.00    1.00    --   40.33-125.00-120.00   69
 12  \w     82.00 178.00   1.00    1.31    --  113.00  30.00  60.00   96
 13  \w     38.00 109.00   1.00    1.31    --  113.00-111.00 -90.00   71
 14  \w     38.00 109.00   1.00    1.31    --  113.00-111.00-120.00   71
 15  \w     82.00 178.00   1.00    1.31    --  113.00  30.00  60.00   96
 16  \w     39.00 143.00   1.00    1.31    --  113.00 -61.00-120.00  104
 17  \w    103.00 178.00   1.00    1.31    --  113.00  77.00 -90.00   75
 18  \w     38.00 109.00   1.00    1.31    --  113.00-111.00-180.00   71
 19  \w     34.00 147.00   1.00    1.31    --  113.00 -77.00 -30.00  113
 20  \w    103.00 178.00   1.00    1.31    --  113.00  77.00 120.00   75
 21  \w    103.00 178.00   1.00    1.31    --  113.00  77.00 -30.00   75
 22  \w   -114.00 -11.00   1.00    1.00    --  -40.33 -57.00-120.00  103
 23  \w    -87.00  -6.00   1.00    1.00    --  -40.33 125.00   0.00   81
 24  \w     11.00 114.00   1.00    1.00    --   40.33  57.00 120.00  103
 25  \w     -6.00 122.00   1.00    1.00    --   40.33  19.00  30.00  128
 26  \w     11.00 114.00   1.00    1.00    --   40.33  57.00  60.00  103
 27  \w     11.00 114.00   1.00    1.00    --   40.33  57.00-120.00  103
 28  \w     82.00 178.00   1.00    1.31    --  113.00  30.00-150.00   96
 29  \w     83.00 121.00   1.00    1.31    --  113.00  61.00 150.00   38
 30  \w     83.00 178.00   1.00    1.31    --  113.00  61.00   0.00   95
 31  \w     83.00 178.00   1.00    1.31    --  113.00  61.00-150.00   95
 32  \w     82.00 178.00   1.00    1.31    --  113.00  30.00 120.00   96
 33  \w     52.00 178.00   1.00    1.31    --  113.00  15.00 -30.00  126
;
_diffrn_measurement_device         'four-circle diffractometer'
_diffrn_measurement_device_type    'SuperNova, Dual, Cu at home/near, Atlas'
_diffrn_measurement_method         '\w scans'
_diffrn_orient_matrix_type        
 'CrysAlisPro convention (1999,Acta A55,543-557)'
_diffrn_orient_matrix_UB_11        0.0809869000
_diffrn_orient_matrix_UB_12        -0.0500095000
_diffrn_orient_matrix_UB_13        -0.0057023000
_diffrn_orient_matrix_UB_21        -0.1265818000
_diffrn_orient_matrix_UB_22        -0.0233894000
_diffrn_orient_matrix_UB_23        0.0800465000
_diffrn_orient_matrix_UB_31        -0.1089249000
_diffrn_orient_matrix_UB_32        -0.0099819000
_diffrn_orient_matrix_UB_33        -0.1590425000
_diffrn_radiation_monochromator    mirror
_diffrn_radiation_probe            x-ray
_diffrn_radiation_type             'Cu K\a'
_diffrn_radiation_wavelength       1.54184
_diffrn_source                     'micro-focus sealed X-ray tube'
_diffrn_source_type                'SuperNova (Cu) X-ray Source'
_reflns_Friedel_coverage           0.000
_reflns_Friedel_fraction_full      .
_reflns_Friedel_fraction_max       .
_reflns_number_gt                  3424
_reflns_number_total               4224
_reflns_special_details
;
 Reflections were merged by SHELXL according to the crystal
 class for the calculation of statistics and refinement.
 
 _reflns_Friedel_fraction is defined as the number of unique
 Friedel pairs measured divided by the number that would be
 possible theoretically, ignoring centric projections and
 systematic absences.
;
_reflns_threshold_expression       'I > 2\s(I)'
_computing_cell_refinement         'CrysAlisPro 1.171.43.93a (Rigaku OD, 2023)'
_computing_data_collection        
 'CrysAlisPro system (CCD 43.93a 64-bit (release 17-10-2023))'
_computing_data_reduction          'CrysAlisPro 1.171.43.93a (Rigaku OD, 2023)'
_computing_molecular_graphics      'Olex2 1.5 (Dolomanov et al., 2009)'
_computing_publication_material    'Olex2 1.5 (Dolomanov et al., 2009)'
_computing_structure_refinement    'SHELXL 2018/3 (Sheldrick, 2015)'
_computing_structure_solution      'SHELXT 2014/5 (Sheldrick, 2014)'
_refine_diff_density_max           0.406
_refine_diff_density_min           -0.462
_refine_diff_density_rms           0.060
_refine_ls_extinction_coef         .
_refine_ls_extinction_method       none
_refine_ls_goodness_of_fit_ref     1.059
_refine_ls_hydrogen_treatment      constr
_refine_ls_matrix_type             full
_refine_ls_number_parameters       251
_refine_ls_number_reflns           4224
_refine_ls_number_restraints       0
_refine_ls_R_factor_all            0.0583
_refine_ls_R_factor_gt             0.0432
_refine_ls_restrained_S_all        1.059
_refine_ls_shift/su_max            0.001
_refine_ls_shift/su_mean           0.000
_refine_ls_structure_factor_coef   Fsqd
_refine_ls_weighting_details      
 'w=1/[\s^2^(Fo^2^)+(0.0530P)^2^+1.2291P] where P=(Fo^2^+2Fc^2^)/3'
_refine_ls_weighting_scheme        calc
_refine_ls_wR_factor_gt            0.1042
_refine_ls_wR_factor_ref           0.1137
_refine_special_details            ?
_olex2_refinement_description
;
1.a Ternary CH refined with riding coordinates:
 C8(H8), C11(H11)
1.b Secondary CH2 refined with riding coordinates:
 C18(H18A,H18B)
1.c Aromatic/amide H refined with riding coordinates:
 C2(H2), C3(H3), C5(H5), C6(H6)
1.d Idealised Me refined as rotating group:
 C7(H7A,H7B,H7C), C9(H9A,H9B,H9C), C10(H10A,H10B,H10C), C12(H12A,H12B,H12C),
 C13(H13A,H13B,H13C), C19(H19A,H19B,H19C)
1.e Idealised tetrahedral OH refined as rotating group:
 O4(H4)
;
_atom_sites_solution_hydrogens     geom
_atom_sites_solution_primary       dual
_atom_sites_solution_secondary     ?
loop_
  _atom_site_label
  _atom_site_type_symbol
  _atom_site_fract_x
  _atom_site_fract_y
  _atom_site_fract_z
  _atom_site_U_iso_or_equiv
  _atom_site_adp_type
  _atom_site_occupancy
  _atom_site_site_symmetry_order
  _atom_site_calc_flag
  _atom_site_refinement_flags_posn
  _atom_site_refinement_flags_adp
  _atom_site_refinement_flags_occupancy
  _atom_site_disorder_assembly
  _atom_site_disorder_group
 P1 P 0.77503(5) 0.67945(2) 0.27828(5) 0.01857(12) Uani 1 1 d . . . . .
 O1 O 0.55422(17) 0.57805(5) 0.41879(17) 0.0269(3) Uani 1 1 d . . . . .
 O2 O 0.53884(15) 0.52418(5) 0.22374(16) 0.0217(3) Uani 1 1 d . . . . .
 O3 O 0.92262(16) 0.70982(5) 0.27470(16) 0.0227(3) Uani 1 1 d . . . . .
 O4 O 1.09596(16) 0.63770(5) 0.19700(16) 0.0231(3) Uani 1 1 d . . . . .
 H4 H 1.068270 0.666177 0.214637 0.035 Uiso 1 1 calc R U . . .
 O5 O 0.76950(17) 0.33903(5) 0.27661(16) 0.0244(3) Uani 1 1 d . . . . .
 N1 N 0.87486(18) 0.53803(6) 0.25287(17) 0.0187(3) Uani 1 1 d . . . . .
 N2 N 1.00984(18) 0.55855(6) 0.21699(18) 0.0199(3) Uani 1 1 d . . . . .
 C1 C 0.8624(2) 0.48644(7) 0.2668(2) 0.0189(4) Uani 1 1 d . . . . .
 C2 C 0.8803(2) 0.45644(7) 0.1445(2) 0.0209(4) Uani 1 1 d . . . . .
 H2 H 0.910908 0.469753 0.055467 0.025 Uiso 1 1 calc R U . . .
 C3 C 0.8529(2) 0.40702(7) 0.1541(2) 0.0220(4) Uani 1 1 d . . . . .
 H3 H 0.867419 0.386141 0.072241 0.026 Uiso 1 1 calc R U . . .
 C4 C 0.8042(2) 0.38757(7) 0.2831(2) 0.0201(4) Uani 1 1 d . . . . .
 C5 C 0.7929(2) 0.41751(7) 0.4083(2) 0.0212(4) Uani 1 1 d . . . . .
 H5 H 0.764106 0.404226 0.498268 0.025 Uiso 1 1 calc R U . . .
 C6 C 0.8243(2) 0.46700(7) 0.3995(2) 0.0202(4) Uani 1 1 d . . . . .
 H6 H 0.819691 0.487587 0.484852 0.024 Uiso 1 1 calc R U . . .
 C7 C 0.7014(3) 0.31929(7) 0.3987(2) 0.0282(4) Uani 1 1 d . . . . .
 H7A H 0.662062 0.286243 0.371235 0.042 Uiso 1 1 calc R U . . .
 H7B H 0.611550 0.339844 0.414384 0.042 Uiso 1 1 calc R U . . .
 H7C H 0.783805 0.318264 0.494186 0.042 Uiso 1 1 calc R U . . .
 C8 C 0.6967(2) 0.68801(7) 0.4518(2) 0.0228(4) Uani 1 1 d . . . . .
 H8 H 0.604781 0.664934 0.448499 0.027 Uiso 1 1 calc R U . . .
 C9 C 0.6331(3) 0.74000(8) 0.4598(3) 0.0368(5) Uani 1 1 d . . . . .
 H9A H 0.716956 0.763331 0.447212 0.055 Uiso 1 1 calc R U . . .
 H9B H 0.603509 0.745159 0.560168 0.055 Uiso 1 1 calc R U . . .
 H9C H 0.538084 0.744762 0.376974 0.055 Uiso 1 1 calc R U . . .
 C10 C 0.8276(3) 0.67539(10) 0.5929(2) 0.0382(5) Uani 1 1 d . . . . .
 H10A H 0.858489 0.641139 0.587374 0.057 Uiso 1 1 calc R U . . .
 H10B H 0.786261 0.680794 0.687358 0.057 Uiso 1 1 calc R U . . .
 H10C H 0.921926 0.696154 0.594355 0.057 Uiso 1 1 calc R U . . .
 C11 C 0.6146(2) 0.69173(7) 0.1132(2) 0.0242(4) Uani 1 1 d . . . . .
 H11 H 0.579768 0.726222 0.122285 0.029 Uiso 1 1 calc R U . . .
 C12 C 0.6782(3) 0.68780(8) -0.0370(2) 0.0305(5) Uani 1 1 d . . . . .
 H12A H 0.774780 0.708056 -0.029024 0.046 Uiso 1 1 calc R U . . .
 H12B H 0.595266 0.699041 -0.124013 0.046 Uiso 1 1 calc R U . . .
 H12C H 0.705325 0.653804 -0.053932 0.046 Uiso 1 1 calc R U . . .
 C13 C 0.4661(3) 0.65942(9) 0.1066(3) 0.0341(5) Uani 1 1 d . . . . .
 H13A H 0.495063 0.625356 0.093447 0.051 Uiso 1 1 calc R U . . .
 H13B H 0.381384 0.669367 0.019254 0.051 Uiso 1 1 calc R U . . .
 H13C H 0.426830 0.662872 0.203027 0.051 Uiso 1 1 calc R U . . .
 C14 C 0.9844(2) 0.60605(7) 0.2252(2) 0.0191(4) Uani 1 1 d . . . . .
 C15 C 0.8355(2) 0.61759(7) 0.2674(2) 0.0183(4) Uani 1 1 d . . . . .
 C16 C 0.7694(2) 0.57196(7) 0.2831(2) 0.0185(4) Uani 1 1 d . . . . .
 C17 C 0.6095(2) 0.55890(7) 0.3184(2) 0.0192(4) Uani 1 1 d . . . . .
 C18 C 0.3886(2) 0.50418(8) 0.2551(2) 0.0255(4) Uani 1 1 d . . . . .
 H18A H 0.299594 0.527813 0.224638 0.031 Uiso 1 1 calc R U . . .
 H18B H 0.400483 0.497009 0.366671 0.031 Uiso 1 1 calc R U . . .
 C19 C 0.3535(3) 0.45820(8) 0.1619(3) 0.0328(5) Uani 1 1 d . . . . .
 H19A H 0.347739 0.465511 0.052331 0.049 Uiso 1 1 calc R U . . .
 H19B H 0.250428 0.444634 0.175588 0.049 Uiso 1 1 calc R U . . .
 H19C H 0.439565 0.434472 0.197048 0.049 Uiso 1 1 calc R U . . .

loop_
  _atom_site_aniso_label
  _atom_site_aniso_U_11
  _atom_site_aniso_U_22
  _atom_site_aniso_U_33
  _atom_site_aniso_U_23
  _atom_site_aniso_U_13
  _atom_site_aniso_U_12
 P1 0.0176(2) 0.0187(2) 0.0195(2) -0.00001(17) 0.00383(17) 0.00013(17)
 O1 0.0262(7) 0.0270(7) 0.0305(8) -0.0034(6) 0.0128(6) -0.0009(6)
 O2 0.0161(6) 0.0263(7) 0.0228(7) -0.0009(5) 0.0043(5) -0.0018(5)
 O3 0.0207(6) 0.0214(6) 0.0266(7) 0.0001(5) 0.0062(5) -0.0036(5)
 O4 0.0197(6) 0.0234(7) 0.0277(7) -0.0017(6) 0.0081(5) -0.0030(5)
 O5 0.0289(7) 0.0200(6) 0.0245(7) -0.0019(5) 0.0057(6) -0.0025(5)
 N1 0.0166(7) 0.0218(8) 0.0183(7) 0.0004(6) 0.0048(6) 0.0006(6)
 N2 0.0173(7) 0.0236(8) 0.0191(8) -0.0006(6) 0.0043(6) -0.0009(6)
 C1 0.0165(8) 0.0194(8) 0.0197(9) 0.0006(7) 0.0012(7) 0.0014(7)
 C2 0.0184(8) 0.0266(9) 0.0176(9) 0.0000(7) 0.0035(7) 0.0007(7)
 C3 0.0206(9) 0.0243(9) 0.0208(9) -0.0047(7) 0.0037(7) 0.0014(7)
 C4 0.0187(8) 0.0191(8) 0.0212(9) 0.0001(7) 0.0012(7) 0.0012(7)
 C5 0.0208(9) 0.0233(9) 0.0191(9) 0.0016(7) 0.0034(7) 0.0010(7)
 C6 0.0206(9) 0.0216(9) 0.0178(9) -0.0016(7) 0.0021(7) 0.0026(7)
 C7 0.0361(11) 0.0223(9) 0.0270(10) 0.0010(8) 0.0081(9) -0.0048(8)
 C8 0.0219(9) 0.0241(9) 0.0233(9) -0.0035(7) 0.0067(8) -0.0011(7)
 C9 0.0487(14) 0.0256(10) 0.0421(13) -0.0059(9) 0.0234(11) 0.0020(10)
 C10 0.0361(12) 0.0589(15) 0.0194(10) -0.0056(10) 0.0052(9) 0.0049(11)
 C11 0.0223(9) 0.0240(9) 0.0249(10) 0.0033(8) 0.0013(8) 0.0014(8)
 C12 0.0348(11) 0.0324(11) 0.0229(10) 0.0023(8) 0.0022(9) 0.0010(9)
 C13 0.0220(10) 0.0387(12) 0.0367(12) 0.0087(10) -0.0054(9) -0.0032(9)
 C14 0.0178(8) 0.0242(9) 0.0150(8) 0.0006(7) 0.0027(7) -0.0001(7)
 C15 0.0165(8) 0.0215(9) 0.0167(8) 0.0008(7) 0.0029(7) 0.0006(7)
 C16 0.0171(8) 0.0220(8) 0.0164(8) 0.0006(7) 0.0030(7) 0.0010(7)
 C17 0.0178(8) 0.0189(8) 0.0207(9) 0.0035(7) 0.0034(7) 0.0009(7)
 C18 0.0166(9) 0.0314(10) 0.0289(10) 0.0003(8) 0.0059(8) -0.0043(8)
 C19 0.0250(10) 0.0332(11) 0.0379(12) -0.0021(9) 0.0010(9) -0.0066(9)

_geom_special_details
;
 All esds (except the esd in the dihedral angle between two l.s. planes)
 are estimated using the full covariance matrix.  The cell esds are taken
 into account individually in the estimation of esds in distances, angles
 and torsion angles; correlations between esds in cell parameters are only
 used when they are defined by crystal symmetry.  An approximate (isotropic)
 treatment of cell esds is used for estimating esds involving l.s. planes.
;
loop_
  _geom_bond_atom_site_label_1
  _geom_bond_atom_site_label_2
  _geom_bond_distance
  _geom_bond_site_symmetry_2
  _geom_bond_publ_flag
 P1 O3 1.5093(13) . ?
 P1 C8 1.8060(19) . ?
 P1 C11 1.811(2) . ?
 P1 C15 1.7823(19) . ?
 O1 C17 1.205(2) . ?
 O2 C17 1.328(2) . ?
 O2 C18 1.464(2) . ?
 O4 H4 0.8400 . ?
 O4 C14 1.345(2) . ?
 O5 C4 1.363(2) . ?
 O5 C7 1.430(2) . ?
 N1 N2 1.369(2) . ?
 N1 C1 1.427(2) . ?
 N1 C16 1.355(2) . ?
 N2 C14 1.326(2) . ?
 C1 C2 1.391(3) . ?
 C1 C6 1.385(3) . ?
 C2 H2 0.9500 . ?
 C2 C3 1.382(3) . ?
 C3 H3 0.9500 . ?
 C3 C4 1.395(3) . ?
 C4 C5 1.397(3) . ?
 C5 H5 0.9500 . ?
 C5 C6 1.390(3) . ?
 C6 H6 0.9500 . ?
 C7 H7A 0.9800 . ?
 C7 H7B 0.9800 . ?
 C7 H7C 0.9800 . ?
 C8 H8 1.0000 . ?
 C8 C9 1.533(3) . ?
 C8 C10 1.530(3) . ?
 C9 H9A 0.9800 . ?
 C9 H9B 0.9800 . ?
 C9 H9C 0.9800 . ?
 C10 H10A 0.9800 . ?
 C10 H10B 0.9800 . ?
 C10 H10C 0.9800 . ?
 C11 H11 1.0000 . ?
 C11 C12 1.535(3) . ?
 C11 C13 1.532(3) . ?
 C12 H12A 0.9800 . ?
 C12 H12B 0.9800 . ?
 C12 H12C 0.9800 . ?
 C13 H13A 0.9800 . ?
 C13 H13B 0.9800 . ?
 C13 H13C 0.9800 . ?
 C14 C15 1.422(2) . ?
 C15 C16 1.391(2) . ?
 C16 C17 1.495(2) . ?
 C18 H18A 0.9900 . ?
 C18 H18B 0.9900 . ?
 C18 C19 1.503(3) . ?
 C19 H19A 0.9800 . ?
 C19 H19B 0.9800 . ?
 C19 H19C 0.9800 . ?

loop_
  _geom_angle_atom_site_label_1
  _geom_angle_atom_site_label_2
  _geom_angle_atom_site_label_3
  _geom_angle
  _geom_angle_site_symmetry_1
  _geom_angle_site_symmetry_3
  _geom_angle_publ_flag
 O3 P1 C8 113.31(9) . . ?
 O3 P1 C11 111.70(9) . . ?
 O3 P1 C15 106.04(8) . . ?
 C8 P1 C11 108.27(9) . . ?
 C15 P1 C8 109.24(9) . . ?
 C15 P1 C11 108.12(9) . . ?
 C17 O2 C18 116.65(15) . . ?
 C14 O4 H4 109.5 . . ?
 C4 O5 C7 117.11(15) . . ?
 N2 N1 C1 120.54(15) . . ?
 C16 N1 N2 112.24(15) . . ?
 C16 N1 C1 127.02(15) . . ?
 C14 N2 N1 103.83(14) . . ?
 C2 C1 N1 119.94(16) . . ?
 C6 C1 N1 119.30(16) . . ?
 C6 C1 C2 120.68(17) . . ?
 C1 C2 H2 120.4 . . ?
 C3 C2 C1 119.17(17) . . ?
 C3 C2 H2 120.4 . . ?
 C2 C3 H3 119.8 . . ?
 C2 C3 C4 120.48(17) . . ?
 C4 C3 H3 119.8 . . ?
 O5 C4 C3 115.92(16) . . ?
 O5 C4 C5 123.99(17) . . ?
 C3 C4 C5 120.09(17) . . ?
 C4 C5 H5 120.5 . . ?
 C6 C5 C4 119.03(17) . . ?
 C6 C5 H5 120.5 . . ?
 C1 C6 C5 120.34(17) . . ?
 C1 C6 H6 119.8 . . ?
 C5 C6 H6 119.8 . . ?
 O5 C7 H7A 109.5 . . ?
 O5 C7 H7B 109.5 . . ?
 O5 C7 H7C 109.5 . . ?
 H7A C7 H7B 109.5 . . ?
 H7A C7 H7C 109.5 . . ?
 H7B C7 H7C 109.5 . . ?
 P1 C8 H8 108.2 . . ?
 C9 C8 P1 110.72(14) . . ?
 C9 C8 H8 108.2 . . ?
 C10 C8 P1 109.32(14) . . ?
 C10 C8 H8 108.2 . . ?
 C10 C8 C9 112.15(19) . . ?
 C8 C9 H9A 109.5 . . ?
 C8 C9 H9B 109.5 . . ?
 C8 C9 H9C 109.5 . . ?
 H9A C9 H9B 109.5 . . ?
 H9A C9 H9C 109.5 . . ?
 H9B C9 H9C 109.5 . . ?
 C8 C10 H10A 109.5 . . ?
 C8 C10 H10B 109.5 . . ?
 C8 C10 H10C 109.5 . . ?
 H10A C10 H10B 109.5 . . ?
 H10A C10 H10C 109.5 . . ?
 H10B C10 H10C 109.5 . . ?
 P1 C11 H11 107.3 . . ?
 C12 C11 P1 110.15(14) . . ?
 C12 C11 H11 107.3 . . ?
 C13 C11 P1 113.53(14) . . ?
 C13 C11 H11 107.3 . . ?
 C13 C11 C12 110.95(18) . . ?
 C11 C12 H12A 109.5 . . ?
 C11 C12 H12B 109.5 . . ?
 C11 C12 H12C 109.5 . . ?
 H12A C12 H12B 109.5 . . ?
 H12A C12 H12C 109.5 . . ?
 H12B C12 H12C 109.5 . . ?
 C11 C13 H13A 109.5 . . ?
 C11 C13 H13B 109.5 . . ?
 C11 C13 H13C 109.5 . . ?
 H13A C13 H13B 109.5 . . ?
 H13A C13 H13C 109.5 . . ?
 H13B C13 H13C 109.5 . . ?
 O4 C14 C15 126.85(17) . . ?
 N2 C14 O4 119.79(16) . . ?
 N2 C14 C15 113.35(16) . . ?
 C14 C15 P1 120.46(14) . . ?
 C16 C15 P1 136.60(14) . . ?
 C16 C15 C14 102.85(16) . . ?
 N1 C16 C15 107.72(16) . . ?
 N1 C16 C17 122.60(16) . . ?
 C15 C16 C17 129.62(16) . . ?
 O1 C17 O2 125.68(17) . . ?
 O1 C17 C16 123.65(17) . . ?
 O2 C17 C16 110.66(15) . . ?
 O2 C18 H18A 110.3 . . ?
 O2 C18 H18B 110.3 . . ?
 O2 C18 C19 107.09(16) . . ?
 H18A C18 H18B 108.6 . . ?
 C19 C18 H18A 110.3 . . ?
 C19 C18 H18B 110.3 . . ?
 C18 C19 H19A 109.5 . . ?
 C18 C19 H19B 109.5 . . ?
 C18 C19 H19C 109.5 . . ?
 H19A C19 H19B 109.5 . . ?
 H19A C19 H19C 109.5 . . ?
 H19B C19 H19C 109.5 . . ?

loop_
  _geom_torsion_atom_site_label_1
  _geom_torsion_atom_site_label_2
  _geom_torsion_atom_site_label_3
  _geom_torsion_atom_site_label_4
  _geom_torsion
  _geom_torsion_site_symmetry_1
  _geom_torsion_site_symmetry_2
  _geom_torsion_site_symmetry_3
  _geom_torsion_site_symmetry_4
  _geom_torsion_publ_flag
 P1 C15 C16 N1 176.86(16) . . . . ?
 P1 C15 C16 C17 -0.3(3) . . . . ?
 O3 P1 C8 C9 65.76(17) . . . . ?
 O3 P1 C8 C10 -58.29(17) . . . . ?
 O3 P1 C11 C12 51.28(16) . . . . ?
 O3 P1 C11 C13 176.39(15) . . . . ?
 O3 P1 C15 C14 -13.36(17) . . . . ?
 O3 P1 C15 C16 170.7(2) . . . . ?
 O4 C14 C15 P1 3.2(3) . . . . ?
 O4 C14 C15 C16 -179.60(18) . . . . ?
 O5 C4 C5 C6 -177.14(17) . . . . ?
 N1 N2 C14 O4 179.61(15) . . . . ?
 N1 N2 C14 C15 0.6(2) . . . . ?
 N1 C1 C2 C3 -173.96(17) . . . . ?
 N1 C1 C6 C5 172.40(17) . . . . ?
 N1 C16 C17 O1 137.6(2) . . . . ?
 N1 C16 C17 O2 -43.0(2) . . . . ?
 N2 N1 C1 C2 -55.9(2) . . . . ?
 N2 N1 C1 C6 127.36(18) . . . . ?
 N2 N1 C16 C15 -0.1(2) . . . . ?
 N2 N1 C16 C17 177.24(16) . . . . ?
 N2 C14 C15 P1 -177.79(13) . . . . ?
 N2 C14 C15 C16 -0.6(2) . . . . ?
 C1 N1 N2 C14 -175.57(16) . . . . ?
 C1 N1 C16 C15 174.81(17) . . . . ?
 C1 N1 C16 C17 -7.8(3) . . . . ?
 C1 C2 C3 C4 1.5(3) . . . . ?
 C2 C1 C6 C5 -4.3(3) . . . . ?
 C2 C3 C4 O5 175.57(17) . . . . ?
 C2 C3 C4 C5 -4.2(3) . . . . ?
 C3 C4 C5 C6 2.6(3) . . . . ?
 C4 C5 C6 C1 1.6(3) . . . . ?
 C6 C1 C2 C3 2.7(3) . . . . ?
 C7 O5 C4 C3 -172.88(17) . . . . ?
 C7 O5 C4 C5 6.9(3) . . . . ?
 C8 P1 C11 C12 176.73(14) . . . . ?
 C8 P1 C11 C13 -58.16(17) . . . . ?
 C8 P1 C15 C14 -135.81(15) . . . . ?
 C8 P1 C15 C16 48.2(2) . . . . ?
 C11 P1 C8 C9 -58.74(17) . . . . ?
 C11 P1 C8 C10 177.22(15) . . . . ?
 C11 P1 C15 C14 106.57(16) . . . . ?
 C11 P1 C15 C16 -69.4(2) . . . . ?
 C14 C15 C16 N1 0.4(2) . . . . ?
 C14 C15 C16 C17 -176.69(18) . . . . ?
 C15 P1 C8 C9 -176.27(15) . . . . ?
 C15 P1 C8 C10 59.69(17) . . . . ?
 C15 P1 C11 C12 -65.03(16) . . . . ?
 C15 P1 C11 C13 60.08(17) . . . . ?
 C15 C16 C17 O1 -45.7(3) . . . . ?
 C15 C16 C17 O2 133.7(2) . . . . ?
 C16 N1 N2 C14 -0.3(2) . . . . ?
 C16 N1 C1 C2 129.5(2) . . . . ?
 C16 N1 C1 C6 -47.2(3) . . . . ?
 C17 O2 C18 C19 -166.15(17) . . . . ?
 C18 O2 C17 O1 -6.7(3) . . . . ?
 C18 O2 C17 C16 173.93(15) . . . . ?

_shelx_res_file
;
TITL ih_001_gaussian_a.res in P2(1)/n
    ih_001_gaussian.res
    created by SHELXL-2018/3 at 12:12:50 on 07-Nov-2023
REM Old TITL IH_001_gaussian in P2(1)/n
REM SHELXT solution in P2(1)/n
REM R1 0.115, Rweak 0.138, Alpha 0.022, Orientation as input
REM Formula found by SHELXT: C19 N2 O5 Cl
CELL 1.54184 8.478 27.4558 8.8344 90 101.761 90
ZERR 4 0.0003 0.0008 0.0003 0 0.003 0
LATT 1
SYMM 0.5-X,0.5+Y,0.5-Z
SFAC C H N O P
UNIT 76 108 8 20 4

L.S. 20
PLAN  20
SIZE 0.083 0.14 0.214
TEMP -173
CONF
BOND $H
list 4
MORE -1
fmap 2 53
acta
REM <olex2.extras>
REM <HklSrc "%.\\IH_001_gaussian.hkl">
REM </olex2.extras>

WGHT    0.053000    1.229100
FVAR       0.42327
P1    5    0.775033    0.679447    0.278279    11.00000    0.01757    0.01867 =
         0.01949   -0.00001    0.00383    0.00013
O1    4    0.554225    0.578054    0.418791    11.00000    0.02617    0.02699 =
         0.03051   -0.00335    0.01280   -0.00094
O2    4    0.538845    0.524182    0.223742    11.00000    0.01608    0.02635 =
         0.02278   -0.00089    0.00433   -0.00179
O3    4    0.922615    0.709818    0.274697    11.00000    0.02070    0.02140 =
         0.02656    0.00007    0.00619   -0.00364
O4    4    1.095964    0.637700    0.197003    11.00000    0.01967    0.02342 =
         0.02767   -0.00167    0.00807   -0.00302
AFIX 147
H4    2    1.068270    0.666177    0.214637    11.00000   -1.50000
AFIX   0
O5    4    0.769496    0.339031    0.276609    11.00000    0.02891    0.01999 =
         0.02449   -0.00193    0.00571   -0.00248
N1    3    0.874856    0.538026    0.252868    11.00000    0.01663    0.02178 =
         0.01833    0.00044    0.00479    0.00064
N2    3    1.009838    0.558552    0.216995    11.00000    0.01730    0.02360 =
         0.01910   -0.00057    0.00434   -0.00091
C1    1    0.862402    0.486438    0.266759    11.00000    0.01651    0.01942 =
         0.01973    0.00064    0.00121    0.00135
C2    1    0.880280    0.456436    0.144464    11.00000    0.01835    0.02658 =
         0.01755   -0.00005    0.00347    0.00068
AFIX  43
H2    2    0.910908    0.469753    0.055467    11.00000   -1.20000
AFIX   0
C3    1    0.852927    0.407021    0.154067    11.00000    0.02061    0.02427 =
         0.02083   -0.00473    0.00369    0.00144
AFIX  43
H3    2    0.867419    0.386141    0.072241    11.00000   -1.20000
AFIX   0
C4    1    0.804177    0.387572    0.283079    11.00000    0.01868    0.01908 =
         0.02121    0.00013    0.00122    0.00118
C5    1    0.792872    0.417505    0.408343    11.00000    0.02085    0.02329 =
         0.01912    0.00165    0.00336    0.00104
AFIX  43
H5    2    0.764106    0.404226    0.498268    11.00000   -1.20000
AFIX   0
C6    1    0.824332    0.466995    0.399453    11.00000    0.02060    0.02158 =
         0.01775   -0.00156    0.00215    0.00263
AFIX  43
H6    2    0.819691    0.487587    0.484852    11.00000   -1.20000
AFIX   0
C7    1    0.701369    0.319293    0.398709    11.00000    0.03609    0.02230 =
         0.02700    0.00097    0.00811   -0.00479
AFIX 137
H7A   2    0.662062    0.286243    0.371235    11.00000   -1.50000
H7B   2    0.611550    0.339844    0.414384    11.00000   -1.50000
H7C   2    0.783805    0.318264    0.494186    11.00000   -1.50000
AFIX   0
C8    1    0.696693    0.688005    0.451811    11.00000    0.02194    0.02411 =
         0.02331   -0.00352    0.00667   -0.00115
AFIX  13
H8    2    0.604781    0.664934    0.448499    11.00000   -1.20000
AFIX   0
C9    1    0.633075    0.740003    0.459758    11.00000    0.04872    0.02562 =
         0.04213   -0.00590    0.02345    0.00203
AFIX 137
H9A   2    0.716956    0.763331    0.447212    11.00000   -1.50000
H9B   2    0.603509    0.745159    0.560168    11.00000   -1.50000
H9C   2    0.538084    0.744762    0.376974    11.00000   -1.50000
AFIX   0
C10   1    0.827612    0.675389    0.592909    11.00000    0.03605    0.05886 =
         0.01940   -0.00562    0.00518    0.00493
AFIX 137
H10A  2    0.858489    0.641139    0.587374    11.00000   -1.50000
H10B  2    0.786261    0.680794    0.687358    11.00000   -1.50000
H10C  2    0.921926    0.696154    0.594355    11.00000   -1.50000
AFIX   0
C11   1    0.614617    0.691733    0.113219    11.00000    0.02226    0.02399 =
         0.02488    0.00333    0.00133    0.00139
AFIX  13
H11   2    0.579768    0.726222    0.122285    11.00000   -1.20000
AFIX   0
C12   1    0.678249    0.687803   -0.037017    11.00000    0.03476    0.03240 =
         0.02287    0.00225    0.00215    0.00095
AFIX 137
H12A  2    0.774780    0.708056   -0.029024    11.00000   -1.50000
H12B  2    0.595266    0.699041   -0.124013    11.00000   -1.50000
H12C  2    0.705325    0.653804   -0.053932    11.00000   -1.50000
AFIX   0
C13   1    0.466101    0.659423    0.106645    11.00000    0.02197    0.03873 =
         0.03674    0.00866   -0.00536   -0.00317
AFIX 137
H13A  2    0.495063    0.625356    0.093447    11.00000   -1.50000
H13B  2    0.381384    0.669367    0.019254    11.00000   -1.50000
H13C  2    0.426830    0.662872    0.203027    11.00000   -1.50000
AFIX   0
C14   1    0.984388    0.606049    0.225229    11.00000    0.01782    0.02425 =
         0.01504    0.00060    0.00267   -0.00006
C15   1    0.835547    0.617593    0.267376    11.00000    0.01648    0.02152 =
         0.01670    0.00082    0.00286    0.00061
C16   1    0.769427    0.571962    0.283061    11.00000    0.01706    0.02200 =
         0.01639    0.00055    0.00297    0.00102
C17   1    0.609536    0.558901    0.318382    11.00000    0.01775    0.01895 =
         0.02072    0.00346    0.00340    0.00087
C18   1    0.388597    0.504177    0.255090    11.00000    0.01664    0.03136 =
         0.02893    0.00029    0.00588   -0.00434
AFIX  23
H18A  2    0.299594    0.527813    0.224638    11.00000   -1.20000
H18B  2    0.400483    0.497009    0.366671    11.00000   -1.20000
AFIX   0
C19   1    0.353530    0.458197    0.161904    11.00000    0.02504    0.03321 =
         0.03792   -0.00214    0.00097   -0.00663
AFIX 137
H19A  2    0.347739    0.465511    0.052331    11.00000   -1.50000
H19B  2    0.250428    0.444634    0.175588    11.00000   -1.50000
H19C  2    0.439565    0.434472    0.197048    11.00000   -1.50000
AFIX   0
HKLF 4


REM  ih_001_gaussian_a.res in P2(1)/n
REM wR2 = 0.1137, GooF = S = 1.059, Restrained GooF = 1.059 for all data
REM R1 = 0.0432 for 3424 Fo > 4sig(Fo) and 0.0583 for all 4224 data
REM 251 parameters refined using 0 restraints

END

WGHT      0.0530      1.2393

REM Highest difference peak  0.406,  deepest hole -0.462,  1-sigma level  0.060
Q1    1   0.7918  0.6399  0.2750  11.00000  0.05    0.41
Q2    1   0.6989  0.5602  0.3015  11.00000  0.05    0.39
Q3    1   0.7994  0.5998  0.2879  11.00000  0.05    0.36
Q4    1   0.7186  0.6810  0.3593  11.00000  0.05    0.31
Q5    1   0.8114  0.5604  0.2720  11.00000  0.05    0.30
Q6    1   0.7839  0.4400  0.3912  11.00000  0.05    0.29
Q7    1   0.9030  0.6226  0.2382  11.00000  0.05    0.27
Q8    1   0.9547  0.6807  0.2579  11.00000  0.05    0.26
Q9    1   0.9982  0.5793  0.2166  11.00000  0.05    0.24
Q10   1   0.8765  0.5044  0.2633  11.00000  0.05    0.24
Q11   1   1.0147  0.6185  0.2034  11.00000  0.05    0.24
Q12   1   0.8075  0.4003  0.2177  11.00000  0.05    0.23
Q13   1   0.7717  0.3993  0.3281  11.00000  0.05    0.23
Q14   1   0.8385  0.4778  0.3229  11.00000  0.05    0.23
Q15   1   0.8476  0.7029  0.2458  11.00000  0.05    0.22
Q16   1   0.8347  0.7180  0.2759  11.00000  0.05    0.21
Q17   1   0.8552  0.4760  0.2079  11.00000  0.05    0.21
Q18   1   0.5426  0.6793  0.1062  11.00000  0.05    0.20
Q19   1   0.8943  0.6636  0.1661  11.00000  0.05    0.19
Q20   1   1.0082  0.7174  0.2174  11.00000  0.05    0.19
;
_shelx_res_checksum                7195
_shelx_hkl_file
;
   0   0   1    0.31    0.41
   0   0  -1   -0.38    1.20
   0   0  -1    0.71    1.10
   0   0  -1    0.35    0.97
   0   0   1    0.46    0.74
   0   0  -1    1.68    1.08
   0   0   2 8611.14   23.68
   0   0  -2 8760.21   40.37
   0   0  -2 8386.65   43.16
   0   0  -2 8783.71   39.51
   0   0   3   -0.84    2.56
   0   0  -3    0.72    2.54
   0   0   3   -0.22    0.92
   0   0   3    0.33    1.72
   0   0  -3    0.34    2.41
   0   0  -3    1.38    2.47
   0   0  -3    0.16    2.17
   0   0   3   -1.01    1.87
   0   0   4 1431.39   18.33
   0   0  -4 1349.87   25.33
   0   0  -4 1316.14   27.37
   0   0   4 1402.75   23.94
   0   0  -4 1399.17   24.22
   0   0   4 1304.24   19.11
   0   0  -5    0.29    3.53
   0   0  -5    4.24    3.99
   0   0  -5   -2.06    3.39
   0   0   6 1531.81   34.33
   0   0  -6 1488.22   39.62
   0   0  -6 1555.88   36.88
   0   0  -6 1528.03   33.79
   0   0  -7    5.51    5.34
   0   0   7   -3.67    5.36
   0   0  -7    7.81    4.59
   0   0  -7    1.85    4.35
   0   0  -7    8.78    5.77
   0   0  -7    0.53    2.89
   0   0  -7    8.20    4.98
   0   0  -7   -3.69    5.13
   0   0  -7    1.11    4.33
   0   0  -7    6.24    4.83
   0   0  -8   48.40    8.65
   0   0  -8   48.44    8.20
   0   0  -8   40.59    7.12
   0   0  -8   51.62    7.48
   0   0  -8   59.46    8.42
   0   0  -9   -4.43    4.04
   0   0  -9    4.66    4.85
   0   0  -9    6.70    3.70
   0   0  -9    1.70    3.75
   0   0  -9    2.75    4.05
   0   0 -10    5.79    3.87
   0   0 -10    9.11    3.40
   0   0 -10    8.38    3.26
   0   0 -10    7.91    3.97
   0   1   1  178.29    3.25
   0   1   1  187.39    2.88
   0  -1   1  184.28    4.15
   0   1  -1  203.90    4.50
   0  -1   1  188.67    2.82
   0   1   1  190.75    3.59
   0   1  -1  204.37    4.86
   0  -1  -1  193.04    4.90
   0  -1  -1  204.62    4.83
   0   1  -1  192.52    4.48
   0  -1  -1  195.21    4.47
   0  -1  -1  189.12    4.48
   0  -1   1  192.70    4.30
   0   1   2  115.50    3.82
   0  -1   2  123.75    4.87
   0   1   2  116.51    3.82
   0  -1  -2  112.89    5.04
   0   1  -2  116.55    5.02
   0   1   2  116.95    3.59
   0   1  -2  137.37    6.02
   0  -1  -2  132.61    5.77
   0   1  -2  124.74    5.46
   0  -1  -2  136.75    6.00
   0  -1  -2  111.50    5.09
   0  -1   2  111.64    4.99
   0  -1  -3  100.77    5.88
   0  -1   3   94.93    5.90
   0  -1  -3  105.45    6.40
   0   1  -3   98.75    6.34
   0   1   3  104.39    4.46
   0   1   3  102.78    4.52
   0  -1   3   98.66    5.22
   0   1   3  100.09    3.75
   0   1  -3  102.48    6.02
   0  -1  -3  104.01    6.06
   0  -1  -3  102.87    6.22
   0   1  -3  101.58    6.03
   0   1  -3  108.23    6.80
   0  -1  -3  106.60    6.96
   0  -1   4   -0.86    3.74
   0   1   4   -2.50    3.96
   0   1   4    0.77    2.39
   0  -1   4    0.40    2.84
   0   1   4   -0.22    2.30
   0  -1   4   -0.04    2.54
   0   1  -4    3.28    4.55
   0  -1  -4    2.95    3.85
   0   1  -4   -0.15    3.83
   0  -1  -4    1.75    4.38
   0  -1  -4   -0.16    3.21
   0   1  -4   -2.67    3.41
   0   1   5   52.23    6.77
   0  -1   5   55.32    6.81
   0  -1  -5   58.02    7.16
   0   1  -5   48.91    7.02
   0  -1  -5   60.10    7.98
   0   1  -5   62.77    7.27
   0   1  -5   54.57    6.51
   0  -1  -5   52.24    6.48
   0  -1   5   51.73    5.43
   0   1   6  405.80   17.75
   0  -1   6  410.85   17.61
   0  -1  -6  391.97   19.07
   0   1  -6  369.57   20.18
   0  -1  -6  342.94   19.56
   0   1  -6  386.36   18.68
   0   1  -6  371.64   17.12
   0  -1  -6  405.47   17.77
   0  -1  -7  259.17   14.40
   0   1  -7  280.25   14.14
   0  -1   7  291.54   16.93
   0   1   7  325.67   17.39
   0  -1  -7  263.83   15.85
   0   1  -7  262.25   15.82
   0  -1  -7  252.78   14.77
   0   1  -7  269.76   15.06
   0   1  -7  304.13   21.11
   0  -1  -7  272.05   19.66
   0  -1  -7  281.90   17.83
   0   1  -7  284.99   17.71
   0   1  -7  306.21   18.78
   0  -1  -7  303.06   19.07
   0  -1  -7  261.47   15.63
   0   1  -7  287.41   16.24
   0   1  -7  282.43   15.84
   0  -1  -7  301.23   16.00
   0  -1  -7  303.44   15.58
   0   1  -7  296.22   15.51
   0   1  -7  282.30   17.89
   0  -1  -7  266.84   17.40
   0   1  -8   69.38    9.44
   0  -1  -8   59.18    9.09
   0  -1  -8   74.14    8.54
   0  -1  -8   51.78    7.14
   0   1  -8   56.39    8.02
   0   1  -8   75.09    8.92
   0   1  -8   65.62    9.79
   0  -1  -8   60.48    9.64
   0   1  -8   65.64    8.65
   0  -1  -8   59.10    7.90
   0   1  -8   65.00    8.15
   0   1  -9   84.32    9.79
   0  -1  -9   83.89    9.65
   0   1  -9   79.25    9.44
   0  -1  -9   75.51    9.38
   0   1  -9   87.57    7.73
   0  -1  -9   79.22    7.39
   0   1  -9   72.06    8.15
   0  -1  -9   86.79    8.78
   0   1  -9   81.40    8.33
   0  -1  -9   79.95    8.04
   0  -1 -10   18.45    3.85
   0   1 -10   21.96    4.04
   0  -1 -10   18.21    4.16
   0   1 -10   17.67    4.09
   0  -1 -10   19.67    4.61
   0   1 -10   18.47    4.77
   0  -1 -10   22.34    4.80
   0   1 -10   12.80    4.52
   0  -2  -1 2126.13   15.85
   0  -2  -1 2126.59   15.22
   0  -2  -1 2108.19   15.13
   0  -2  -1 2143.12   14.75
   0   2  -1 2108.35   13.97
   0   2   1 2026.17   11.96
   0   2   1 2185.93   14.86
   0   2   2 2253.62   17.52
   0  -2   2 2238.32   20.87
   0  -2  -2 2313.13   20.91
   0   2   2 2313.40   16.34
   0   2   2 2365.58   13.84
   0  -2   2 2271.80   20.26
   0  -2  -2 2441.49   23.18
   0  -2  -2 2341.30   21.83
   0   2  -2 2300.51   21.55
   0   2  -2 2234.16   22.26
   0  -2  -3 1878.58   27.03
   0   2  -3 1898.67   27.07
   0   2  -3 1931.83   24.84
   0  -2  -3 1811.20   24.22
   0  -2  -3 1842.61   24.87
   0   2  -3 1844.72   25.07
   0   2  -3 1853.32   23.60
   0  -2  -3 1956.30   24.19
   0  -2   3 1808.38   22.83
   0  -2  -3 1886.59   23.40
   0   2   3 1882.44   16.97
   0   2   3 1924.71   17.90
   0  -2   3 1731.01   21.19
   0   2   3 1825.60   16.35
   0   2   4   10.05    2.68
   0  -2   4   10.14    3.49
   0  -2  -4    9.75    3.91
   0   2  -4   10.41    3.89
   0  -2  -4   11.41    4.12
   0  -2   4    7.25    3.99
   0  -2  -4    2.06    3.89
   0   2  -4    8.01    4.84
   0   2  -4   10.06    4.05
   0  -2  -4    9.67    4.40
   0   2   4   10.42    2.69
   0  -2   5  427.02   13.85
   0   2   5  461.64   16.42
   0  -2   5  463.93   16.45
   0  -2  -5  423.35   16.03
   0   2  -5  421.92   15.92
   0   2  -5  479.84   17.76
   0  -2  -5  447.07   19.20
   0   2  -5  443.95   18.99
   0  -2  -5  450.47   17.43
   0   2   6   -7.08    4.93
   0   2  -6    3.83    5.22
   0  -2  -6   -0.22    3.93
   0   2  -6    0.15    3.02
   0  -2  -6   -5.24    5.20
   0   2  -6   -5.29    4.61
   0  -2  -6   -8.46    4.51
   0  -2   6    3.33    3.96
   0  -2  -7   -0.96    5.58
   0   2  -7   13.37    5.17
   0  -2  -7   22.35    7.21
   0   2  -7   23.00    7.54
   0   2  -7   17.87    6.80
   0  -2  -7   13.33    6.95
   0  -2   7   -7.81    5.71
   0  -2  -7   13.89    4.97
   0   2  -7   14.99    5.89
   0   2  -7   17.91    5.74
   0   2  -7   10.23    7.83
   0  -2  -7   22.83    8.15
   0  -2  -7   20.76    6.53
   0   2   7   19.73    6.30
   0  -2  -7   13.31    4.94
   0   2  -7   11.27    5.46
   0  -2  -7   17.10    5.67
   0   2  -7   16.90    5.69
   0   2  -7   19.57    5.62
   0  -2  -7   27.44    8.23
   0   2  -7   16.97    6.57
   0   2  -8   18.79    5.95
   0  -2  -8   11.77    6.81
   0   2  -8   23.77    7.42
   0  -2  -8    4.99    6.50
   0   2  -8   18.90    6.32
   0   2  -8    6.93    5.10
   0  -2  -8    4.28    4.63
   0  -2  -8    6.56    4.87
   0   2  -8   10.90    5.47
   0  -2  -8    5.87    4.47
   0   2  -8    9.01    4.90
   0  -2  -9    0.76    4.83
   0   2  -9   10.84    5.80
   0   2  -9    2.49    4.71
   0  -2  -9    5.03    4.76
   0  -2  -9   10.86    4.25
   0   2  -9    4.58    3.90
   0  -2  -9   -1.02    3.49
   0   2  -9    5.69    4.98
   0   2  -9    2.37    3.52
   0  -2  -9    2.84    3.94
   0   2 -10   11.89    3.50
   0   2 -10    6.99    3.40
   0  -2 -10   12.23    3.53
   0  -2 -10   12.20    4.09
   0  -2 -10   10.73    4.34
   0   2 -10    8.47    3.65
   0  -2 -10    8.82    4.00
   0   2 -10    7.17    3.76
   0  -3   0    0.37    1.08
   0   3   0    0.69    0.98
   0   3   0    0.02    0.99
   0  -3   0    0.31    0.82
   0   3   1   45.85    2.42
   0   3  -1   48.53    2.84
   0   3  -1   45.42    2.61
   0  -3  -1   50.78    2.70
   0  -3  -1   49.35    2.47
   0  -3   1   47.07    2.62
   0  -3   1   47.68    3.02
   0  -3  -1   49.59    2.80
   0   3   1   49.25    3.12
   0  -3  -1   47.76    2.73
   0  -3  -1   46.09    2.73
   0   3  -1   41.06    2.71
   0  -3  -1   48.34    2.50
   0   3  -1   45.94    2.45
   0   3  -1   46.13    2.72
   0   3  -1   48.94    2.58
   0   3   2   68.79    3.33
   0   3  -2   68.72    4.56
   0  -3  -2   75.45    4.63
   0   3  -2   76.53    4.69
   0  -3   2   71.54    3.13
   0  -3  -2   66.19    4.27
   0  -3   2   69.65    4.41
   0   3   2   69.20    3.81
   0  -3  -2   69.16    4.88
   0   3  -2   60.56    4.65
   0  -3  -2   70.53    4.35
   0  -3  -2   75.08    4.67
   0   3  -2   65.70    4.27
   0  -3   2   62.68    4.32
   0   3   2   70.81    2.06
   0   3   3  232.83    6.60
   0  -3  -3  227.38    9.09
   0   3  -3  227.77    9.21
   0   3   3  229.61    5.11
   0  -3   3  216.69    8.24
   0   3  -3  226.05    8.70
   0  -3  -3  227.22    8.73
   0   3  -3  218.22    9.71
   0   3  -3  243.42    9.17
   0  -3  -3  223.10    9.74
   0  -3  -3  213.55    8.66
   0   3   3  225.94    6.78
   0  -3  -3  226.73    8.64
   0  -3   3  221.35    8.55
   0  -3   4   -0.55    3.81
   0  -3  -4   -0.93    3.60
   0  -3   4   -0.52    3.36
   0   3  -4   -4.72    3.38
   0  -3  -4   -0.15    3.10
   0  -3  -4    1.29    3.86
   0   3  -4   -1.04    4.01
   0   3  -4   -0.25    4.31
   0  -3  -4   -0.38    4.14
   0   3   4   -0.19    2.18
   0   3   4    1.74    2.31
   0   3   5  303.82   13.84
   0  -3   5  284.39   13.15
   0  -3  -5  294.13   14.37
   0   3  -5  286.94   15.27
   0  -3  -5  292.00   15.74
   0   3  -5  308.38   14.36
   0  -3  -5  299.23   13.49
   0   3  -5  296.93   13.85
   0  -3   5  284.00   11.91
   0  -3   6  372.62   16.99
   0   3   6  368.53   16.92
   0  -3  -6  338.15   17.93
   0   3  -6  384.91   18.65
   0  -3  -6  357.00   19.90
   0   3  -6  328.91   19.33
   0  -3  -6  318.88   15.83
   0   3  -6  362.50   17.04
   0  -3  -7  290.39   15.44
   0  -3  -7  279.08   14.21
   0  -3   7  304.24   17.19
   0   3   7  329.98   18.20
   0   3  -7  260.01   17.01
   0   3  -7  258.09   14.94
   0  -3  -7  258.73   14.62
   0  -3  -7  279.33   20.20
   0  -3  -7  282.24   17.56
   0   3  -7  288.02   17.35
   0   3  -7  274.73   20.09
   0  -3  -7  314.82   19.67
   0   3  -7  315.25   19.00
   0  -3  -7  267.11   15.61
   0  -3  -7  294.91   17.98
   0   3  -7  264.89   16.55
   0   3  -7  284.62   15.87
   0  -3  -7  306.79   16.71
   0   3  -7  293.20   16.62
   0  -3  -8  138.64   10.90
   0  -3  -8  130.49   10.22
   0   3  -8  139.04   10.45
   0  -3  -8  141.58   11.65
   0   3  -8  131.96   10.96
   0   3  -8  149.13   12.06
   0   3  -8  152.01   11.93
   0   3  -8  143.15   12.77
   0  -3  -8  134.97   12.57
   0   3  -8  132.05   12.36
   0  -3  -8  141.15   13.01
   0   3  -9   82.29    9.69
   0  -3  -9   80.07    9.71
   0   3  -9   78.04    9.02
   0  -3  -9   77.33    9.23
   0   3  -9   77.86    7.35
   0  -3  -9   95.15    7.93
   0   3  -9  100.75    8.66
   0  -3  -9   89.27    8.59
   0   3  -9   83.69    8.55
   0  -3  -9   80.29    8.44
   0   3 -10   51.96    5.68
   0  -3 -10   59.98    6.17
   0  -3 -10   59.31    6.61
   0   3 -10   55.18    6.26
   0   3 -10   69.21    5.86
   0   3 -10   56.69    6.67
   0  -3 -10   49.76    6.35
   0   4   0   49.35    2.94
   0  -4   0   46.25    2.36
   0  -4   0   45.43    2.96
   0   4   0   46.32    3.01
   0  -4  -1   30.97    2.28
   0  -4  -1   26.67    2.11
   0   4  -1   26.06    2.29
   0  -4  -1   25.89    2.38
   0   4  -1   25.53    2.02
   0  -4  -1   29.75    2.33
   0   4  -1   26.35    2.17
   0  -4   1   24.19    2.88
   0  -4  -1   27.31    2.69
   0   4  -1   25.95    2.84
   0   4   1   27.82    2.39
   0  -4  -1   25.85    2.47
   0  -4   1   25.20    2.53
   0   4  -1   26.80    2.56
   0   4   1   25.86    2.87
   0  -4  -2   64.32    4.37
   0   4  -2   42.18    3.55
   0   4  -2   41.16    3.89
   0  -4  -2   83.97    5.77
   0   4  -2   43.96    3.80
   0  -4  -2   66.38    4.75
   0  -4   2   44.99    3.01
   0  -4   2   44.90    3.89
   0  -4  -2   59.35    4.26
   0   4   2   51.96    4.02
   0   4   2   49.22    3.28
   0   4  -2   43.09    3.30
   0  -4  -3  104.23    6.36
   0   4  -3  108.83    7.12
   0   4  -3  100.62    6.10
   0  -4  -3  104.97    7.06
   0   4  -3   99.46    6.22
   0  -4  -3   96.07    6.01
   0   4   3  111.67    5.44
   0  -4   3   94.95    6.09
   0  -4  -3   97.74    6.24
   0   4   3  101.78    4.74
   0   4   3  101.61    2.67
   0  -4   3   96.00    6.13
   0   4   4   35.76    3.87
   0  -4  -4   26.86    4.88
   0   4   4   32.60    3.74
   0  -4   4   33.05    5.17
   0  -4  -4   14.60    4.57
   0   4  -4   23.05    4.75
   0  -4   4   23.56    5.07
   0   4  -4   21.11    4.99
   0  -4  -4   23.34    5.11
   0   4  -4   24.72    5.04
   0  -4  -4   35.60    5.36
   0  -4   5  168.52    9.73
   0  -4  -5  158.97   11.73
   0  -4  -5  172.83   11.28
   0   4  -5  190.39   11.38
   0   4  -5  170.83   12.18
   0  -4  -5  158.65    9.99
   0   4  -5  161.88   10.73
   0   4   5  183.94   10.76
   0  -4   5  171.30   10.83
   0  -4  -5  187.62   10.94
   0   4  -6    7.78    4.73
   0   4  -6  -10.91    6.56
   0  -4  -6   -5.83    5.25
   0  -4  -6    0.73    3.33
   0   4   6    6.52    4.99
   0   4  -6    1.67    3.72
   0  -4   6   -0.50    4.28
   0   4  -7   -7.84    4.67
   0  -4  -7   -0.75    4.49
   0   4  -7   10.04    5.04
   0  -4  -7   13.06    5.85
   0  -4   7  -25.25    6.34
   0  -4  -7    1.01    4.00
   0   4  -7   -0.26    4.61
   0  -4  -7  -13.80    4.27
   0   4  -7    7.89    2.88
   0  -4  -7    1.33    4.82
   0  -4  -7   17.59    7.72
   0   4  -7    9.92    4.94
   0   4  -7   -6.60    7.40
   0   4   7   -8.72    5.59
   0   4  -7    0.33    4.17
   0   4  -7    2.83    5.55
   0  -4  -7   -0.78    3.75
   0  -4  -7   -4.98    4.17
   0   4  -8   31.92    7.07
   0   4  -8   36.33    7.68
   0  -4  -8   31.58    7.41
   0   4  -8   32.85    7.19
   0  -4  -8   28.77    7.24
   0  -4  -8   29.90    6.14
   0   4  -8   32.23    6.06
   0   4  -8   40.45    6.70
   0   4  -8   42.32    7.29
   0  -4  -8   26.95    5.92
   0  -4  -8   40.19    6.93
   0  -4  -9    9.92    5.47
   0   4  -9   17.00    5.40
   0   4  -9   11.96    4.79
   0  -4  -9    6.84    5.59
   0  -4  -9    9.30    3.65
   0   4  -9    9.60    3.85
   0   4  -9   21.49    5.70
   0  -4  -9   11.51    4.32
   0   4  -9   19.22    4.67
   0  -4  -9   13.19    5.10
   0  -4 -10   40.03    5.75
   0   4 -10   40.03    5.50
   0  -4 -10   49.20    5.47
   0   4 -10   39.68    5.34
   0   4 -10   44.61    4.84
   0   4 -10   41.21    5.51
   0  -4 -10   41.78    5.94
   0  -5   0    0.38    2.04
   0   5   0   -0.27    1.97
   0   5   0   -1.09    2.22
   0  -5   0   -0.18    1.55
   0   5  -1    4.90    1.41
   0   5  -1    2.66    1.54
   0  -5  -1    2.63    1.39
   0  -5  -1    3.23    1.57
   0   5   1    6.06    2.78
   0  -5   1    3.42    2.08
   0  -5  -1    2.50    2.13
   0   5  -1    3.42    2.08
   0   5   1    3.53    1.96
   0  -5   1    3.11    2.40
   0  -5  -1    4.23    1.98
   0  -5  -1    2.92    0.78
   0   5  -2 1619.06   19.70
   0   5  -2 1609.11   18.01
   0  -5  -2 1653.13   18.50
   0  -5  -2 1650.32   20.38
   0   5  -2 1687.52   19.14
   0  -5  -2 1699.62   18.90
   0  -5   2 1570.64   17.29
   0  -5   2 1548.17   19.67
   0  -5  -2 1692.06   20.04
   0   5   2 1555.11   19.25
   0   5  -2 1594.61   13.57
   0   5   2 1604.59   16.84
   0   5  -2 1681.25   18.05
   0  -5  -3  155.99    8.41
   0  -5  -3  146.18    7.39
   0   5  -3  157.60    7.54
   0   5  -3  142.79    7.87
   0  -5  -3  156.07    7.60
   0   5  -3  150.27    7.68
   0  -5  -3  152.88    7.97
   0  -5   3  147.79    7.66
   0   5   3  172.33    7.25
   0   5   3  155.94    6.11
   0  -5   3  151.98    7.63
   0  -5  -4   56.56    6.36
   0  -5  -4   56.89    7.01
   0   5  -4   46.71    6.50
   0   5  -4   56.00    6.02
   0   5  -4   53.97    6.05
   0  -5  -4   51.32    5.90
   0  -5   4   53.78    6.30
   0  -5  -4   54.55    6.28
   0   5   4   56.43    4.94
   0   5   4   55.07    4.43
   0  -5   4   33.28    5.21
   0  -5   5  152.94    9.60
   0  -5   5  174.32   11.07
   0  -5  -5  176.89   10.80
   0  -5  -5  174.04   10.79
   0   5  -5  158.64   10.55
   0   5  -5  163.60   11.93
   0  -5  -5  173.24   11.39
   0   5  -5  169.81   10.75
   0  -5  -5  170.39   12.14
   0  -5   6   10.91    5.18
   0  -5   6   11.66    4.14
   0  -5  -6    8.30    6.70
   0   5  -6   11.74    5.81
   0   5  -6   16.74    5.26
   0  -5  -6   12.14    4.82
   0   5   6    5.46    4.41
   0   5  -6   15.98    5.32
   0  -5  -7   74.18    8.65
   0  -5  -7   75.08    7.73
   0  -5  -7   68.83    9.63
   0   5  -7   78.38    9.50
   0  -5   7   90.81    9.99
   0  -5  -7   60.36    7.83
   0   5  -7   79.28    8.98
   0  -5  -7   79.19   10.08
   0   5  -7   96.93   10.55
   0   5  -7   66.30   10.40
   0  -5  -7   76.76   11.33
   0   5   7   74.97    9.66
   0   5  -7   79.00    8.99
   0  -5  -7   70.80   10.02
   0   5  -7   68.28    9.26
   0   5  -7   78.89    8.94
   0   5  -7   69.80    9.08
   0  -5  -7   76.45    8.74
   0   5  -8   31.95    6.27
   0   5  -8   18.94    5.74
   0  -5  -8   18.04    5.18
   0   5  -8   35.30    6.70
   0  -5  -8   26.57    6.01
   0   5  -8   15.76    4.92
   0  -5  -8   22.43    5.08
   0  -5  -8   11.97    6.01
   0   5  -8   16.86    5.93
   0   5  -8   20.63    6.70
   0  -5  -8   20.86    7.13
   0  -5  -9   36.30    6.11
   0   5  -9   36.75    6.39
   0   5  -9   33.23    5.73
   0  -5  -9   35.89    6.20
   0  -5  -9   33.19    5.32
   0   5  -9   39.32    5.34
   0   5  -9   27.51    6.64
   0  -5  -9   24.79    6.80
   0   5  -9   37.91    6.80
   0  -5  -9   35.86    7.35
   0   5 -10   33.45    4.95
   0  -5 -10   26.83    4.92
   0  -5 -10   28.31    5.13
   0   5 -10   28.83    4.64
   0   5 -10   26.55    3.83
   0  -5 -10   29.37    4.45
   0   5 -10   24.11    4.41
   0   6   0 1558.50   17.91
   0  -6   0 1601.22   14.71
   0   6   0 1556.66   18.16
   0   6  -1  458.42    9.12
   0   6   1  468.92   10.81
   0  -6  -1  505.21   10.17
   0  -6   1  491.61   10.33
   0  -6  -1  476.73    9.87
   0  -6   1  429.87   10.16
   0  -6  -1  483.40    6.97
   0   6  -1  468.21    6.84
   0  -6  -1  493.31    7.72
   0   6  -1  470.20    7.42
   0  -6  -1  512.40    5.56
   0   6  -1  480.48    9.73
   0   6   1  450.20    9.45
   0   6  -2  414.89    8.03
   0   6   2  408.07   10.88
   0  -6   2  424.43    9.83
   0  -6   2  365.59   10.61
   0  -6  -2  395.16   10.18
   0   6  -2  405.46    9.15
   0  -6  -2  416.08   10.32
   0  -6  -2  399.76    9.28
   0   6  -2  391.55   10.04
   0  -6   2  390.71   10.67
   0   6  -2  419.44    9.78
   0   6   2  423.53    9.53
   0   6  -2  407.21   10.59
   0   6   3 1228.01   19.81
   0   6  -3 1182.81   21.05
   0  -6   3 1174.41   20.91
   0  -6  -3 1292.92   21.09
   0   6  -3 1149.70   21.09
   0  -6  -3 1219.07   22.22
   0   6  -3 1208.79   19.78
   0  -6  -3 1181.99   19.90
   0  -6   3 1111.95   20.22
   0   6   3 1238.30   17.38
   0   6   4  302.20   10.63
   0   6  -4  282.30   13.02
   0  -6  -4  291.67   12.26
   0  -6  -4  301.88   13.67
   0   6  -4  315.69   12.54
   0   6  -4  274.36   11.92
   0   6   4  323.27    9.99
   0  -6  -4  301.50   12.36
   0  -6   4  301.21   12.56
   0  -6   4  266.05   11.74
   0  -6  -5  395.98   18.21
   0  -6  -5  401.06   16.67
   0   6  -5  405.72   16.53
   0   6  -5  359.12   17.09
   0  -6  -5  405.31   16.09
   0  -6   5  384.07   15.94
   0   6  -5  386.96   16.01
   0  -6   5  358.76   14.74
   0   6  -6  203.92   13.53
   0  -6   6  198.88   12.45
   0  -6   6  193.78   13.33
   0   6   6  215.44   13.84
   0  -6  -6  202.58   15.45
   0   6  -6  204.98   15.29
   0  -6  -6  190.48   13.56
   0   6  -6  211.74   13.83
   0  -6   7    3.06    3.79
   0   6  -7   14.97    5.66
   0  -6  -7   12.93    4.63
   0  -6  -7   29.95    7.64
   0  -6  -7   -4.05    4.26
   0   6  -7   31.42    6.71
   0   6  -7    8.00    6.60
   0  -6  -7   15.51    5.66
   0   6  -7    9.06    4.90
   0  -6  -7   14.49    5.48
   0   6  -7   16.80    5.49
   0   6   7   20.00    6.62
   0   6  -7   12.00    5.47
   0  -6  -7   13.31    5.28
   0   6  -7   21.62    6.52
   0  -6  -7   17.38    5.10
   0  -6  -8   67.28    9.33
   0   6  -8   64.03    8.22
   0   6  -8   66.84    9.09
   0  -6  -8   53.86    8.92
   0   6  -8   64.88    7.65
   0  -6  -8   67.33    7.50
   0   6  -8   65.17    8.58
   0   6  -8   68.36    8.51
   0  -6  -8   57.71    7.32
   0  -6  -8   69.62    8.18
   0   6  -9   -2.10    2.77
   0  -6  -9    1.36    2.92
   0   6  -9    3.93    3.76
   0  -6  -9   -0.39    3.90
   0  -6  -9    1.89    3.33
   0   6  -9   -0.03    3.66
   0   6  -9   -2.14    3.93
   0  -6  -9    1.71    4.65
   0  -6  -9    1.08    4.19
   0   6  -9   -1.63    4.28
   0   6 -10    1.67    2.85
   0   6 -10    4.78    2.54
   0  -6 -10    0.20    2.41
   0   6 -10    6.44    3.12
   0  -6 -10   -1.63    2.91
   0  -6 -10   -2.97    2.85
   0   6 -10    1.83    2.90
   0  -7   0    0.21    2.15
   0   7   0    2.00    2.56
   0   7   0    1.03    2.53
   0  -7   0    0.39    1.90
   0  -7  -1  271.39    5.19
   0   7  -1  264.78    5.06
   0   7  -1  266.80    5.61
   0  -7  -1  280.49    5.88
   0  -7   1  239.38    8.30
   0  -7  -1  268.31    7.85
   0  -7  -1  273.37    8.31
   0  -7   1  261.01    8.37
   0   7   1  247.80    8.67
   0   7  -1  240.68    7.53
   0   7   1  243.92    7.76
   0  -7   1  250.40    7.95
   0  -7  -1  278.02    4.83
   0   7  -1  237.74    7.95
   0   7  -2  113.67    5.80
   0  -7   2  124.04    6.54
   0   7   2  109.26    6.47
   0   7  -2  120.34    4.98
   0  -7   2  114.70    6.52
   0   7  -2  114.61    3.20
   0  -7  -2  125.06    6.34
   0  -7   2  119.39    5.96
   0   7   2  116.45    5.58
   0   7  -2  104.73    6.01
   0  -7  -2  121.69    5.36
   0   7  -2  127.04    5.30
   0  -7  -2  123.26    6.13
   0   7  -2  114.63    5.60
   0   7  -3    6.65    3.02
   0  -7  -3    5.85    3.65
   0   7  -3    4.94    3.44
   0  -7  -3    2.71    2.88
   0  -7   3    6.68    3.62
   0   7   3    7.02    3.69
   0  -7  -3    8.45    3.65
   0  -7   3    4.03    3.96
   0   7  -3    2.95    3.33
   0   7   3    5.80    2.87
   0   7  -3    5.96    3.12
   0  -7   4  217.62   10.94
   0   7   4  250.68   10.52
   0   7  -4  210.60   10.89
   0  -7  -4  239.21   11.23
   0   7  -4  223.91   11.92
   0   7  -4  246.82   11.12
   0  -7  -4  240.27   12.40
   0  -7  -4  231.32   11.46
   0  -7   4  219.40   11.11
   0   7   4  229.08    8.85
   0  -7   5    0.35    3.35
   0  -7   5   -1.28    4.41
   0   7  -5   -2.16    3.56
   0   7  -5    4.31    4.33
   0  -7  -5    0.66    3.26
   0  -7  -5    0.36    3.12
   0   7  -5   -0.04    2.66
   0  -7  -5    2.12    4.03
   0   7   6  335.10   17.18
   0  -7   6  285.99   16.13
   0  -7  -6  283.40   17.84
   0   7  -6  269.42   17.40
   0  -7   6  252.81   14.28
   0  -7  -6  273.59   16.16
   0   7  -6  297.96   16.37
   0   7  -6  260.79   15.43
   0  -7  -7  103.84    9.06
   0  -7  -7  121.33   10.78
   0   7  -7  106.57   10.65
   0   7  -7   92.52   10.19
   0   7  -7  106.07    9.61
   0  -7  -7   93.29    9.14
   0   7  -7  111.83   11.03
   0  -7  -7  106.72   11.11
   0   7  -7  103.96   10.71
   0  -7  -7   94.30   10.80
   0  -7  -7  119.45   13.08
   0   7  -7  101.71   13.92
   0   7   7  112.71   11.95
   0  -7  -7   96.36    9.12
   0   7  -7  102.21    9.65
   0   7  -8   29.97    6.39
   0  -7  -8   29.47    6.18
   0  -7  -8   24.07    6.43
   0   7  -8   15.67    5.22
   0  -7  -8   24.54    5.18
   0   7  -8   17.68    4.57
   0  -7  -8   17.61    5.34
   0   7  -8   19.40    5.70
   0   7  -8   23.55    6.11
   0  -7  -8   19.92    5.40
   0  -7  -9    9.91    4.78
   0   7  -9    4.91    3.77
   0  -7  -9   -3.63    4.13
   0   7  -9   -1.53    3.40
   0   7  -9   -7.70    3.34
   0  -7  -9   -2.82    3.12
   0  -7  -9    3.13    3.07
   0   7  -9   -4.07    4.03
   0   7  -9    3.51    3.39
   0   7 -10   12.29    3.47
   0   7 -10   13.29    2.89
   0  -7 -10   12.42    3.24
   0   7 -10   11.93    3.31
   0  -7 -10   12.55    3.65
   0  -7 -10   15.99    3.72
   0   7 -10   12.76    3.55
   0  -8   0 3084.62   28.95
   0  -8   0 3094.57   24.12
   0   8   0 3151.36   29.36
   0   8  -1   13.09    3.26
   0   8   1   10.67    3.22
   0   8  -1    8.20    2.95
   0   8   1   15.46    3.51
   0   8  -1    9.24    2.82
   0   8   1   15.13    3.46
   0   8  -1   10.82    1.54
   0   8  -1    9.67    1.28
   0  -8  -1   10.30    1.30
   0  -8   1    6.66    3.04
   0  -8  -1   13.04    1.76
   0  -8  -1    9.91    3.10
   0  -8   1    6.10    3.21
   0  -8   1    7.92    3.21
   0  -8  -1   15.75    3.37
   0  -8  -1   14.26    1.83
   0  -8  -2   11.87    3.20
   0   8  -2   11.55    2.45
   0  -8  -2   12.31    2.29
   0   8  -2   12.11    2.27
   0  -8  -2   13.00    2.65
   0  -8   2   11.87    3.61
   0   8  -2   11.72    2.45
   0   8   2   11.74    3.43
   0  -8   2   11.33    3.49
   0  -8   2   19.95    3.36
   0   8  -2   13.26    3.47
   0   8  -2   10.55    2.90
   0   8   2   11.27    2.95
   0   8  -3  173.53    8.60
   0  -8  -3  175.14    8.10
   0   8  -3  167.00    8.06
   0  -8  -3  190.20    9.22
   0   8  -3  173.75    9.14
   0   8   3  170.38    8.98
   0   8  -3  174.00    8.14
   0  -8   3  158.57    8.96
   0  -8  -3  183.16    9.20
   0  -8   3  153.38    8.81
   0   8   3  171.01    7.70
   0   8  -4  105.47    8.45
   0   8  -4  123.16    8.35
   0  -8  -4  122.56    8.40
   0  -8  -4  119.18    9.01
   0   8  -4  133.06    9.10
   0  -8   4  112.14    8.45
   0   8   4  129.99    8.16
   0  -8   4  125.36    8.98
   0  -8  -4  124.72    8.65
   0   8   4  132.02    7.28
   0  -8  -5    7.89    4.23
   0  -8   5    3.06    3.64
   0   8  -5    3.42    3.64
   0  -8   5    2.98    3.76
   0   8  -5    6.26    3.50
   0  -8  -5    2.97    3.72
   0   8  -5    3.50    4.10
   0  -8  -5   -0.78    3.95
   0  -8   6   35.40    7.14
   0   8  -6   41.94    7.58
   0   8  -6   46.58    8.37
   0  -8  -6   38.00    7.41
   0   8  -6   52.44    6.95
   0  -8  -6   40.68    6.97
   0  -8   6   37.34    6.91
   0   8  -7   -0.38    3.20
   0   8  -7    0.38    3.69
   0  -8  -7   11.22    5.03
   0  -8  -7    6.47    4.02
   0   8  -7   -2.70    4.43
   0  -8  -7    4.55    4.95
   0  -8  -7    4.62    5.23
   0   8  -7   21.39    5.99
   0   8  -7   13.89    5.45
   0   8  -7    4.61    4.62
   0  -8  -7    6.89    4.44
   0  -8  -7    5.21    3.46
   0  -8  -8   15.91    4.65
   0  -8  -8    0.42    4.38
   0   8  -8   12.27    5.05
   0   8  -8   -5.48    4.44
   0  -8  -8   13.64    5.39
   0  -8  -8    8.48    3.91
   0   8  -8    3.55    3.47
   0   8  -8   -6.20    4.69
   0  -8  -8    8.16    3.97
   0  -8  -8    2.36    4.02
   0  -8  -9    3.19    3.96
   0   8  -9    1.48    3.65
   0   8  -9    0.32    4.08
   0  -8  -9   -1.40    3.94
   0   8  -9   -5.99    3.10
   0  -8  -9   -1.39    2.97
   0  -8  -9   -2.12    3.24
   0   8  -9   -3.81    3.77
   0   8  -9    2.96    3.19
   0   8 -10   20.20    3.86
   0   8 -10   25.36    3.53
   0   8 -10   21.43    3.65
   0  -8 -10   19.18    4.05
   0   8 -10   23.85    3.64
   0  -8 -10   20.39    4.07
   0   9   0   -3.38    2.78
   0   9   0    0.86    2.49
   0   9   0    2.07    2.71
   0  -9   0    0.09    2.30
   0  -9   0    0.02    2.00
   0  -9   0   -0.28    2.48
   0  -9   1    9.08    3.23
   0   9  -1   12.30    1.24
   0   9  -1    9.65    1.37
   0  -9  -1   10.71    1.20
   0  -9  -1   13.41    1.43
   0   9   1   12.47    3.30
   0   9  -1    9.33    3.15
   0   9  -1    7.05    2.97
   0   9   1   11.58    3.25
   0   9   1    8.01    2.93
   0   9  -1    9.87    2.90
   0  -9  -1    9.49    3.03
   0  -9  -1   13.41    3.05
   0  -9   1   13.34    3.27
   0  -9   1   13.00    3.21
   0  -9  -1   10.44    1.70
   0   9  -2  224.92    7.65
   0  -9  -2  228.32    7.09
   0   9  -2  237.50    7.12
   0  -9  -2  230.85    7.84
   0   9  -2  187.66    8.94
   0   9   2  215.63    8.64
   0   9   2  210.77    9.83
   0   9  -2  220.21    7.75
   0  -9   2  202.10    9.50
   0  -9  -2  237.76    9.46
   0  -9   2  211.01    9.31
   0   9  -2  223.26    8.78
   0  -9   2  236.60    9.48
   0  -9   3    3.14    4.19
   0   9   3    3.25    3.62
   0   9   3    6.59    3.45
   0   9  -3    7.22    3.42
   0  -9  -3   11.57    4.27
   0  -9   3    6.18    4.14
   0   9  -3    6.62    2.98
   0  -9  -3    8.23    3.53
   0   9  -3    9.48    3.56
   0  -9  -3    8.01    3.13
   0  -9   4  269.71   12.76
   0   9   4  284.21   12.41
   0  -9   4  287.24   13.53
   0  -9  -4  295.03   13.03
   0   9  -4  262.01   12.73
   0   9  -4  275.89   11.77
   0   9  -4  264.77   12.59
   0  -9  -4  284.12   12.34
   0  -9  -4  301.93   13.55
   0   9   4  294.76   11.03
   0  -9   5    6.65    4.31
   0  -9  -5   -2.94    4.12
   0  -9  -5    0.42    3.95
   0   9  -5   -2.15    4.01
   0  -9  -5    9.02    4.14
   0   9  -5    4.54    3.40
   0   9  -5    0.29    2.98
   0  -9   5    3.30    4.05
   0  -9  -6  612.94   25.71
   0   9  -6  574.91   24.47
   0  -9   6  604.78   24.04
   0  -9  -6  664.67   23.72
   0   9  -6  621.34   21.36
   0  -9   6  541.97   21.46
   0   9  -6  573.20   23.28
   0  -9  -6  591.65   23.48
   0   9  -6  633.92   23.09
   0  -9  -6  590.87   20.47
   0  -9  -7   78.63    8.05
   0   9  -7   87.51    8.80
   0  -9  -7   79.26    9.50
   0   9  -7   76.01    8.85
   0  -9  -7   89.14    9.07
   0  -9  -7   85.39    9.18
   0   9  -7   96.69   10.00
   0   9  -7   77.23    9.29
   0  -9  -7   90.04    9.25
   0  -9  -7   86.50   10.07
   0   9  -7  105.98    9.90
   0  -9  -8   99.42   10.10
   0   9  -8  105.35   10.06
   0  -9  -8  109.06    9.24
   0  -9  -8  105.75    9.27
   0  -9  -8  112.28   11.12
   0   9  -8  108.79   10.20
   0  -9  -8  103.88    9.44
   0   9  -8   95.89   10.12
   0   9  -8   95.63    9.48
   0  -9  -8  102.38    9.64
   0   9  -9   12.62    4.47
   0  -9  -9   12.32    4.59
   0  -9  -9   13.23    4.67
   0   9  -9    7.84    3.75
   0  -9  -9   10.70    3.67
   0   9  -9    6.88    2.83
   0   9  -9    7.18    3.69
   0   9  -9    3.21    3.84
   0  -9  -9    7.84    3.83
   0   9 -10   43.46    4.38
   0  -9 -10   41.78    4.28
   0   9 -10   41.17    4.77
   0   9 -10   42.03    4.01
   0  -9 -10   43.36    4.55
   0   9 -10   32.89    3.77
   0 -10   0   16.23    3.64
   0 -10   0    8.72    3.03
   0  10   0   13.73    3.68
   0  10   0    9.65    3.48
   0  10   0   11.92    3.36
   0 -10   0   12.30    2.73
   0  10  -1   -0.01    2.59
   0  10   1    0.02    3.21
   0 -10  -1    0.93    2.77
   0  10   1    0.78    2.83
   0  10  -1    2.28    3.06
   0  10   1    0.06    2.92
   0  10  -1   -0.31    3.12
   0 -10   1   -1.62    3.14
   0 -10   1    0.37    2.74
   0 -10  -1    0.51    2.79
   0 -10  -1   -0.37    1.50
   0 -10   1    0.02    2.46
   0  10  -2    4.24    2.25
   0  10  -2    6.73    1.99
   0 -10  -2    2.60    2.37
   0 -10  -2    6.24    2.00
   0  10  -2    2.05    2.85
   0  10   2    2.29    4.08
   0 -10  -2    1.69    3.46
   0  10   2    2.14    3.23
   0  10  -2    0.12    3.70
   0  10  -2    3.50    3.52
   0  10   2    4.83    4.00
   0 -10   2    1.51    3.69
   0 -10   2    5.73    3.67
   0 -10   2    3.46    3.40
   0 -10  -3   50.47    5.43
   0 -10   3   50.78    6.54
   0 -10  -3   58.15    6.17
   0  10  -3   49.60    5.35
   0 -10   3   50.15    5.95
   0  10   3   47.32    5.31
   0  10   3   46.60    6.13
   0 -10  -3   54.78    4.97
   0  10  -3   51.65    4.74
   0  10  -3   49.43    5.03
   0  10  -4   98.86    7.17
   0 -10  -4   96.01    7.59
   0  10  -4   84.39    7.42
   0 -10  -4   93.09    7.99
   0  10  -4   81.53    7.91
   0  10   4   87.73    7.69
   0 -10   4   87.08    7.95
   0 -10  -4   84.87    7.75
   0 -10   4   78.19    8.09
   0  10   4   55.84    5.34
   0 -10   5    8.14    4.68
   0  10  -5   19.11    4.06
   0  10  -5   12.89    4.87
   0 -10  -5    3.02    3.19
   0 -10  -5    5.94    4.12
   0 -10   5    6.68    4.53
   0 -10  -5    0.52    4.04
   0  10  -5    0.02    3.48
   0 -10  -6  104.33    9.11
   0 -10  -6   93.51    8.08
   0  10  -6  104.75    9.46
   0 -10   6   87.66   10.25
   0 -10  -6  121.68   11.26
   0 -10   6   93.76   10.28
   0  10  -6  106.26    9.73
   0 -10  -6  104.08   10.05
   0  10  -6   84.53   10.23
   0 -10  -6   99.71    9.87
   0  10  -6  115.40   10.04
   0  10   6   96.37   11.12
   0  10  -6   94.59   10.01
   0 -10  -6  100.78    9.71
   0  10  -6   75.29    8.61
   0 -10  -6  113.57   10.88
   0  10  -7    2.13    3.33
   0 -10  -7   -0.80    3.30
   0 -10  -7    0.29    3.72
   0  10  -7  -10.97    5.09
   0 -10  -7   16.79    6.07
   0 -10  -7    7.46    5.94
   0  10  -7    8.36    4.75
   0 -10  -7    2.49    4.02
   0  10  -7    2.72    4.88
   0  10  -7   -4.81    4.58
   0 -10  -7    5.17    4.04
   0 -10  -8   30.08    6.05
   0 -10  -8   30.84    6.26
   0  10  -8   31.46    5.84
   0  10  -8   33.39    6.20
   0 -10  -8   35.94    6.64
   0 -10  -8   26.17    5.28
   0 -10  -8   28.08    5.89
   0  10  -8   31.92    6.03
   0  10  -8   24.57    6.19
   0  10  -9   11.78    4.07
   0 -10  -9   -0.25    3.44
   0  10  -9   11.84    3.85
   0  10  -9    1.61    3.52
   0 -10  -9    7.60    3.63
   0  10  -9    7.42    3.45
   0 -10  -9    8.78    3.33
   0 -10  -9    5.93    3.86
   0  10  -9    7.14    3.59
   0  10 -10    2.32    2.48
   0 -11   0   -1.05    3.08
   0 -11   0    1.21    3.59
   0  11   0   -0.27    3.34
   0 -11   0    0.79    2.74
   0  11   0    4.74    3.96
   0  11   0   -0.90    3.66
   0 -11   1  383.89   12.97
   0 -11  -1  404.67   12.42
   0 -11   1  432.69   13.66
   0 -11  -1  401.96   13.07
   0  11  -1  379.62   11.99
   0  11   1  370.76   13.16
   0  11   1  360.91   13.03
   0  11  -1  381.42   13.03
   0  11   1  400.46   12.76
   0  11  -1  359.82   12.08
   0 -11  -1  404.42    8.45
   0 -11   1  399.13   11.80
   0 -11   2   17.16    4.28
   0  11   2   26.91    5.43
   0  11  -2   21.16    3.96
   0 -11  -2   20.38    4.62
   0 -11   2   13.59    4.56
   0  11  -2   17.84    2.51
   0 -11  -2   19.33    2.88
   0  11  -2   18.97    2.69
   0 -11  -2   18.92    2.64
   0  11  -2   18.71    4.32
   0  11   2   20.90    4.48
   0  11  -2   16.86    4.64
   0  11   2   14.08    4.62
   0 -11  -3  311.72   11.37
   0  11  -3  304.22   11.04
   0 -11   3  310.64   13.09
   0  11  -3  280.53   11.39
   0  11   3  280.56   13.05
   0 -11  -3  304.41   12.86
   0 -11   3  274.84   12.92
   0  11   3  301.01   11.82
   0  11   3  281.18   13.18
   0 -11  -3  325.92   10.64
   0  11  -3  319.78   10.40
   0  11  -4   12.82    3.18
   0 -11  -4   10.75    3.49
   0  11  -4    8.61    4.06
   0 -11  -4    7.28    3.30
   0 -11   4    3.85    4.16
   0  11   4    8.31    4.02
   0 -11   4   10.23    4.42
   0  11   4    7.51    3.39
   0  11   4    1.67    4.09
   0 -11  -4   11.36    4.09
   0  11  -4    9.77    4.41
   0  11  -5   50.29    7.31
   0 -11  -5   81.60    8.53
   0  11  -5   65.13    7.16
   0 -11  -5   56.17    6.91
   0  11  -5   55.07    7.65
   0 -11  -5   65.78    7.95
   0 -11   5   54.83    8.22
   0 -11   5   59.06    7.95
   0  11   5   63.55    8.82
   0  11   6    7.59    6.49
   0 -11  -6    4.46    5.59
   0 -11  -6    0.19    2.86
   0 -11   6   11.58    5.29
   0  11  -6    9.40    4.49
   0 -11  -6   12.23    4.93
   0 -11   6    6.22    5.48
   0  11  -6   15.06    4.15
   0  11  -6   10.00    3.28
   0 -11  -6   12.23    4.19
   0 -11  -6   11.02    4.66
   0 -11  -6   10.98    5.50
   0  11  -6   14.04    4.86
   0  11  -7  222.45   14.98
   0  11  -7  261.22   15.62
   0 -11  -7  261.88   15.10
   0 -11  -7  209.29   13.81
   0  11  -7  274.88   14.98
   0 -11  -7  263.33   15.59
   0 -11  -7  248.48   15.33
   0 -11  -7  265.47   13.80
   0 -11  -7  239.21   13.46
   0 -11  -7  233.10   13.59
   0  11  -7  239.16   14.42
   0 -11  -8   10.30    3.85
   0  11  -8    7.80    4.72
   0 -11  -8   13.20    4.77
   0  11  -8    8.81    4.98
   0 -11  -8    7.19    4.53
   0  11  -8    5.71    4.27
   0 -11  -8    6.00    3.71
   0  11  -8   23.52    5.02
   0 -11  -8   20.42    5.39
   0 -11  -9   66.73    6.17
   0 -11  -9   64.59    6.77
   0  11  -9   72.93    6.47
   0 -11  -9   70.59    6.21
   0  11  -9   62.39    5.69
   0  11  -9   57.88    6.94
   0  11  -9   72.24    6.71
   0  11  -9   64.57    6.31
   0 -11  -9   65.27    6.72
   0  11 -10   -2.90    2.19
   0 -12   0  112.44    6.31
   0  12   0   92.55    7.58
   0  12   0   77.51    7.24
   0  12   0   90.18    7.30
   0 -12   0  114.33    7.99
   0 -12   0  109.28    7.91
   0 -12  -1    6.34    4.07
   0 -12  -1   11.55    2.50
   0 -12   1    9.96    4.03
   0  12   1    7.09    4.26
   0  12  -1    7.59    3.88
   0  12   1    4.40    3.91
   0  12  -1   10.53    4.15
   0  12   1    6.19    4.26
   0  12  -1    7.97    4.08
   0 -12   1    8.91    4.37
   0 -12   1    7.22    3.93
   0  12   2  219.72   10.50
   0  12   2  239.02   11.91
   0  12  -2  205.68   10.98
   0  12  -2  240.11    9.97
   0  12   2  229.83   11.89
   0  12  -2  231.86   10.64
   0 -12   2  226.33   10.68
   0 -12   2  228.51   11.37
   0 -12  -2  247.85   11.32
   0  12   3  354.26   15.30
   0  12   3  339.49   13.00
   0  12   3  357.84   15.15
   0 -12  -3  364.41   14.24
   0 -12   3  327.54   14.26
   0 -12   3  352.10   14.39
   0  12  -3  326.78   12.52
   0 -12  -4    1.88    3.66
   0 -12   4   -0.78    4.89
   0  12   4    0.03    3.00
   0  12  -4    5.94    3.79
   0  12   4   -3.03    3.30
   0  12   4    1.17    4.48
   0 -12   4    4.75    3.89
   0 -12   5   89.66    9.80
   0 -12  -5   99.11    9.91
   0 -12   5   80.77    9.57
   0  12   5   69.88    9.54
   0  12  -5   78.19    9.17
   0 -12  -6  106.49   11.14
   0 -12  -6   81.98    8.70
   0 -12   6   87.95   10.85
   0  12  -6   96.38    9.68
   0 -12  -6   75.69    8.21
   0 -12   6   96.63   10.76
   0  12  -6   99.50   10.38
   0 -12  -6   84.56    9.24
   0  12   6   91.56   11.60
   0 -12  -6   91.16    9.87
   0  12  -6  105.56    9.49
   0  12  -7   63.92    7.91
   0 -12  -7   63.89    7.63
   0 -12  -7   60.00    8.75
   0 -12  -7   59.90    7.58
   0  12  -7   64.16    7.82
   0  12  -7   59.35    8.58
   0  12  -7   70.70    8.97
   0 -12  -7   60.69    8.04
   0 -12  -8   -2.68    3.68
   0 -12  -8    4.64    3.62
   0  12  -8   -2.12    3.56
   0 -12  -8    3.74    3.96
   0  12  -8    0.71    4.15
   0 -12  -9   41.86    4.94
   0  12  -9   43.90    5.24
   0  12  -9   25.73    5.11
   0 -12  -9   27.04    4.34
   0  12  -9   28.31    3.90
   0  12 -10    2.99    2.08
   0 -13   0   -0.16    2.84
   0  13   0   -2.08    4.25
   0  13   0    1.10    4.10
   0  13   0   -0.71    4.15
   0 -13   0   -2.18    4.25
   0 -13   0    2.58    3.73
   0 -13   1  169.95    8.76
   0  13  -1  161.06    9.30
   0 -13  -1  170.29    6.42
   0  13   1  160.48   10.11
   0  13   1  152.12    9.51
   0  13  -1  153.61   10.01
   0  13  -1  161.69    9.15
   0  13   1  162.48   10.09
   0 -13   1  172.67    9.95
   0 -13   1  172.14    9.90
   0 -13  -1  163.54    9.25
   0  13   2   63.68    6.77
   0  13   2   68.74    7.61
   0  13  -2   51.78    6.57
   0  13  -2   66.09    6.06
   0  13   2   66.13    7.37
   0 -13  -2   66.93    6.86
   0 -13   2   63.05    6.79
   0 -13   2   63.84    6.39
   0  13  -2   62.93    6.37
   0 -13   3    2.05    3.71
   0  13  -3    1.61    2.86
   0  13   3    2.99    3.40
   0  13   3    4.31    4.37
   0  13   3    3.04    3.69
   0 -13  -3    3.11    3.52
   0 -13   3    3.25    3.96
   0 -13   4    2.62    3.90
   0 -13   4   -1.61    3.72
   0  13   4    0.22    2.39
   0  13   4   -1.68    5.27
   0  13   4    0.34    3.82
   0  13  -4   -1.42    3.12
   0 -13  -4    2.15    3.78
   0 -13  -5   -2.23    4.67
   0 -13   5    1.70    5.28
   0  13   5    4.73    5.47
   0  13  -5   -2.94    4.77
   0 -13   5    5.41    4.91
   0 -13  -6   38.32    6.79
   0  13  -6   38.05    6.41
   0 -13  -6   39.70    6.04
   0  13   6   45.66    8.87
   0 -13  -6   39.39    6.88
   0  13  -6   32.08    6.88
   0  13  -6   33.63    6.36
   0 -13  -6   38.18    6.89
   0 -13   6   25.76    6.46
   0 -13   6   53.01    8.39
   0  13  -7    3.31    3.59
   0 -13  -7    5.29    3.98
   0 -13  -7    0.61    4.07
   0  13  -7    8.17    4.35
   0 -13  -7   14.13    4.33
   0  13  -7   -0.97    4.26
   0 -13  -7    7.37    4.70
   0  13  -7    9.98    5.28
   0  13  -8   27.18    5.95
   0 -13  -8   37.11    6.02
   0  13  -8   34.79    6.02
   0 -13  -8   30.67    5.81
   0 -13  -8   33.58    5.31
   0  13  -9   10.00    3.00
   0  13  -9    8.32    3.94
   0 -13  -9    5.78    2.74
   0 -13  -9    8.56    2.90
   0  13  -9    4.52    2.39
   0  13 -10    3.12    1.93
   0 -14   0 1005.56   23.21
   0  14   0  995.47   23.11
   0 -14   0 1048.69   19.07
   0  14   0  996.11   23.25
   0 -14  -1  373.39   14.01
   0 -14   1  369.46   14.47
   0  14  -1  360.47   13.88
   0  14   1  368.73   14.95
   0  14  -1  333.12   13.34
   0 -14   1  370.88   12.84
   0  14  -1  342.55   14.53
   0  14   1  366.05   14.60
   0  14   2    9.10    4.62
   0  14  -2    9.21    4.81
   0  14  -2    8.70    3.78
   0  14   2    7.31    3.81
   0  14   2   10.24    4.59
   0  14  -2   14.60    3.90
   0 -14  -2   14.29    4.36
   0 -14   2    7.90    4.38
   0 -14   2    6.55    3.88
   0 -14  -3  174.13   11.08
   0 -14   3  152.40   10.60
   0  14   3  162.02   11.44
   0 -14   3  166.70   10.79
   0  14  -3  165.71    9.85
   0  14   3  157.82   11.41
   0  14   3  184.13   10.81
   0 -14   4   25.73    5.84
   0  14   4   20.52    5.47
   0  14   4   27.02    7.20
   0 -14  -4   35.86    6.40
   0  14  -4   34.85    6.25
   0 -14   4   33.34    6.66
   0 -14   5   18.64    6.79
   0 -14  -5    7.41    4.05
   0 -14  -5    1.57    4.65
   0 -14   5    8.98    5.14
   0 -14  -5   11.36    4.23
   0 -14  -5   15.03    5.51
   0  14   5   11.67    3.75
   0  14  -5   15.88    4.55
   0  14   5    9.08    6.47
   0  14  -5   -5.75    4.90
   0 -14  -6   37.65    6.81
   0  14  -6   45.06    7.37
   0 -14  -6   52.37    7.09
   0  14  -6   50.35    7.42
   0 -14  -6   35.91    6.60
   0  14  -6   50.78    8.27
   0 -14  -6   43.95    7.16
   0 -14   6   37.70    6.00
   0  14  -7   10.23    4.43
   0 -14  -7   15.11    4.68
   0 -14  -7   14.01    4.79
   0  14  -7    3.68    3.37
   0 -14  -7   11.81    4.74
   0  14  -7    9.28    4.94
   0  14  -7    7.54    4.48
   0 -14  -7   19.12    5.49
   0 -14  -8   33.59    5.52
   0 -14  -8   37.01    6.13
   0  14  -8   47.89    6.61
   0  14  -8   32.92    5.92
   0 -14  -9    3.18    2.57
   0  14  -9    4.81    2.35
   0 -14  -9    5.35    2.89
   0  14  -9    1.72    3.33
   0  14  -9   -0.22    2.12
   0  14 -10    3.65    1.79
   0  15   0   -0.44    3.49
   0 -15   0   -0.14    2.71
   0  15   0    1.51    4.14
   0  15   0    1.90    4.02
   0  15  -1    0.47    4.12
   0  15  -1    4.91    4.11
   0  15   1   -0.18    4.27
   0  15   1   -3.21    4.07
   0  15   1   -0.04    4.08
   0  15  -1    0.49    3.38
   0 -15  -1    1.00    3.66
   0 -15   1   -0.38    3.29
   0 -15   1    3.70    3.78
   0 -15   2   53.49    6.73
   0 -15  -2   64.84    7.00
   0  15   2   52.27    7.24
   0  15  -2   56.59    6.08
   0 -15   2   52.82    6.68
   0  15  -2   57.02    6.41
   0  15   2   57.79    7.05
   0  15   2   45.08    7.29
   0  15  -2   43.19    6.86
   0  15   3   13.41    5.48
   0  15   3   15.57    4.48
   0  15   3   18.75    5.64
   0 -15  -3   16.35    4.97
   0 -15   3   18.74    5.43
   0 -15   3   17.71    5.28
   0  15   4   89.66    9.78
   0  15   4   71.20    9.77
   0 -15   4   74.51    8.69
   0 -15  -4   83.40    8.88
   0 -15   4   81.82    9.48
   0  15  -4   76.58    8.83
   0 -15   5   -1.10    4.90
   0  15   5   -4.41    7.01
   0 -15  -5    0.97    5.63
   0 -15  -5   -4.00    4.37
   0  15  -5    2.58    4.14
   0 -15   5   -4.63    5.85
   0 -15  -5   -0.22    3.87
   0  15   5   13.90    5.26
   0  15  -5    1.80    2.69
   0 -15  -5    3.12    3.93
   0  15  -5    4.79    3.38
   0  15  -6  170.79   12.50
   0 -15  -6  162.38   11.30
   0 -15   6  169.54   10.70
   0  15  -6  157.72   12.64
   0 -15  -6  148.42   12.19
   0 -15  -6  170.19   12.17
   0  15  -6  169.01   11.93
   0  15  -7   18.70    4.91
   0 -15  -7   14.84    4.61
   0 -15  -7    7.97    4.16
   0  15  -7   17.49    4.87
   0 -15  -7   11.34    5.59
   0  15  -7   18.25    6.09
   0  15  -7   19.48    5.13
   0 -15  -8   -1.54    3.30
   0 -15  -8    1.77    3.32
   0  15  -8   -3.78    3.04
   0  15  -8   -1.40    3.49
   0 -15  -9   30.13    3.85
   0 -15  -9   22.44    3.69
   0  15  -9   21.51    4.19
   0  15  -9   29.12    3.99
   0  16   0   94.26    8.66
   0  16   0  101.34    8.77
   0  16   0  101.87    8.62
   0 -16   0  111.36    7.03
   0  16   1   44.24    6.91
   0  16  -1   55.49    7.30
   0  16   1   39.54    6.37
   0  16   1   53.13    6.82
   0  16  -1   51.93    6.28
   0 -16   1   54.34    6.88
   0 -16  -1   48.16    6.31
   0 -16   1   50.59    5.91
   0  16  -1   39.66    6.25
   0 -16   2    2.83    3.59
   0  16   2    2.84    4.10
   0  16  -2   -0.57    2.61
   0  16  -2    2.95    4.33
   0  16   2    0.91    3.57
   0  16   2   -0.40    4.54
   0  16  -2   -0.49    3.67
   0 -16  -2   -0.91    3.66
   0 -16   2   -1.40    3.26
   0  16   3   70.91    7.97
   0  16   3   76.55    9.20
   0 -16   3   74.26    8.49
   0 -16   3   78.42    8.71
   0 -16  -3   83.60    8.77
   0  16   3   80.56    8.99
   0  16   4  100.08    9.97
   0 -16   4   87.72    9.52
   0  16   4   81.25   10.49
   0 -16   4  104.05   10.18
   0 -16  -4   99.76    9.62
   0  16  -4   97.34   10.31
   0  16   5   71.42   10.84
   0 -16   5   68.52    7.40
   0 -16  -5   78.85    9.08
   0 -16   5   66.53    9.76
   0  16  -5   72.01    8.22
   0 -16  -5   69.75    8.48
   0  16   5   62.50    8.28
   0 -16   5   68.18    9.59
   0  16  -5   65.66    8.02
   0 -16  -5   60.90    7.62
   0 -16  -6    4.72    4.63
   0  16  -6    3.96    3.66
   0 -16  -6    6.71    4.24
   0  16  -6   -0.35    3.49
   0 -16  -6    3.15    4.43
   0  16  -6   -0.88    5.08
   0 -16   6   11.36    3.90
   0  16  -7    6.69    3.75
   0  16  -7    3.53    4.42
   0  16  -7   10.05    4.25
   0 -16  -7    5.15    3.94
   0 -16  -7    2.57    3.72
   0  16  -7    3.29    4.02
   0 -16  -7    4.57    3.94
   0  16  -8   15.49    4.32
   0  16  -8    9.16    4.22
   0 -16  -8   14.02    4.07
   0 -16  -8   17.28    5.24
   0  16  -9   19.55    3.88
   0  16  -9   23.00    3.03
   0 -16  -9   18.81    3.27
   0 -16  -9   30.99    3.57
   0 -17   0    0.96    2.61
   0  17   0    0.20    3.90
   0  17   0    0.82    4.34
   0  17   0   -2.28    3.13
   0 -17  -1   60.32    7.17
   0 -17   1   63.81    7.70
   0  17  -1   61.21    7.45
   0 -17   1   70.50    6.96
   0  17  -1   60.26    8.03
   0  17   1   66.88    7.78
   0  17   1   53.15    7.67
   0  17   1   65.28    7.95
   0  17  -1   65.30    6.97
   0  17  -2   -0.55    2.53
   0  17   2   -1.50    4.25
   0 -17  -2   -8.00    4.59
   0 -17   2    1.86    3.71
   0  17   2    1.03    4.49
   0  17  -2    2.61    4.03
   0  17   2    3.83    4.38
   0  17  -2   -6.03    4.95
   0 -17   2    0.61    3.88
   0 -17   3  126.30   10.32
   0 -17   3  151.67   11.77
   0 -17  -3  144.38   11.36
   0  17   3  122.90   11.49
   0  17   3  134.20   12.29
   0  17   3  137.76   10.97
   0  17   4   53.66    9.05
   0 -17  -4   45.39    6.88
   0 -17  -4   60.85    8.14
   0 -17  -4   58.21    7.68
   0 -17   4   50.52    8.17
   0 -17  -4   59.22    8.19
   0  17   4   44.65    8.23
   0  17  -4   56.58    7.32
   0 -17   4   60.57    9.06
   0  17  -4   37.67    7.28
   0  17   5  209.66   16.77
   0 -17   5  170.71   11.16
   0 -17  -5  183.28   13.10
   0 -17  -5  184.63   12.17
   0 -17   5  194.05   15.27
   0  17  -5  180.84   12.64
   0 -17  -5  191.96   12.93
   0  17  -5  190.88   12.75
   0 -17   5  193.76   14.66
   0 -17  -6  119.80   10.66
   0  17  -6  137.34   10.86
   0 -17  -6  111.45    9.91
   0  17  -6  105.57    9.93
   0  17  -6  119.85   10.81
   0 -17   6  123.15    9.29
   0 -17  -6  113.05   10.61
   0 -17  -7   34.00    6.59
   0 -17  -7   31.30    5.48
   0  17  -7   40.63    6.65
   0  17  -7   51.20    7.36
   0  17  -7   24.17    5.93
   0 -17   7   39.13    5.53
   0  17  -7   46.65    6.72
   0 -17  -7   32.04    5.93
   0  17  -8   26.83    4.70
   0  17  -8   22.99    4.66
   0 -17  -8   21.08    4.68
   0 -17  -8   24.47    4.36
   0  17  -9   15.19    3.16
   0 -17  -9   12.44    2.97
   0 -17  -9   15.86    2.32
   0  18   0    6.54    5.09
   0  18   0    9.05    4.84
   0 -18   0   16.80    4.72
   0  18   0    8.44    4.45
   0  18  -1  365.62   17.44
   0  18   1  380.82   17.55
   0  18  -1  382.58   17.02
   0 -18   1  382.45   15.06
   0 -18   1  401.81   17.80
   0 -18  -1  389.67   17.12
   0  18  -1  381.36   16.59
   0  18   1  364.37   17.61
   0  18   2  372.36   17.29
   0  18   2  358.54   18.26
   0  18  -2  333.30   17.19
   0  18  -2  391.95   16.84
   0 -18   2  355.93   16.00
   0 -18   2  391.20   18.07
   0 -18  -2  395.74   17.77
   0  18  -2  422.58   16.78
   0  18   2  368.17   18.48
   0  18   3   29.85    6.99
   0 -18   3   29.15    6.61
   0  18   3   22.72    7.64
   0  18   3   27.94    6.36
   0 -18  -3   24.21    5.42
   0 -18   3   25.71    6.25
   0 -18   4  110.03    8.72
   0  18  -4  122.36   10.60
   0  18   4  128.11   12.94
   0 -18  -4  117.63   11.08
   0 -18   4  120.65   12.12
   0 -18  -4  111.09   10.08
   0  18  -4  131.12   10.23
   0 -18  -4  109.32   10.21
   0  18   4  112.60   11.95
   0 -18   4  114.18   11.46
   0  18  -4  113.44   11.56
   0 -18   4  120.66    9.40
   0 -18  -4  110.59    9.58
   0 -18  -5   -5.66    3.93
   0  18  -5   -0.18    3.78
   0  18  -5   -1.53    3.66
   0 -18  -5    2.19    4.12
   0 -18  -5    0.69    4.29
   0 -18   5    3.08    3.65
   0 -18   5    2.10    2.85
   0 -18  -6    4.14    4.32
   0 -18  -6    0.74    2.85
   0  18  -6   -1.93    3.76
   0 -18   6    4.34    3.49
   0  18  -6    3.75    3.78
   0 -18  -6    2.14    4.13
   0  18  -6    5.24    4.30
   0 -18  -7   23.66    5.78
   0 -18  -7   20.78    4.77
   0  18  -7   23.77    5.27
   0 -18  -7   14.58    4.73
   0 -18   7   21.31    4.38
   0  18  -7   12.15    4.30
   0  18  -7   25.65    5.50
   0 -18  -8    9.76    3.35
   0 -18  -8   12.52    4.07
   0  18  -8    6.18    3.61
   0  18  -8   10.12    3.65
   0 -18  -9    1.93    1.82
   0  18  -9    1.21    2.19
   0  19   0   -4.05    3.90
   0  19   0   -6.63    4.85
   0  19   0   -0.02    3.86
   0 -19   0   -8.30    4.22
   0  19   1  176.99   13.17
   0  19  -1  178.15   13.38
   0  19   1  173.48   13.30
   0 -19  -1  184.46   12.78
   0 -19   1  184.87   13.09
   0  19  -1  192.59   12.67
   0  19   1  194.00   13.48
   0  19  -1  187.53   12.50
   0 -19   1  172.44   10.52
   0 -19   2    2.89    4.05
   0 -19  -2   10.45    5.39
   0  19   2   24.82    5.86
   0  19   2    5.78    5.81
   0  19  -2   12.39    6.21
   0  19   2   19.90    5.62
   0 -19   2   21.94    5.39
   0 -19   3   -0.40    3.81
   0 -19  -3   -1.87    4.46
   0 -19   3   15.20    4.18
   0 -19   3   -8.08    5.62
   0 -19   3   -1.81    3.26
   0 -19  -3   -6.81    4.30
   0  19  -3    6.43    4.12
   0  19   3   -0.12    6.16
   0  19   3   10.03    5.25
   0 -19  -3  -17.30    5.56
   0  19   3   15.31    5.91
   0  19  -4   15.38    4.53
   0 -19  -4   -7.37    4.89
   0 -19   4  -11.83    5.66
   0 -19  -4    6.64    4.80
   0  19  -4    5.71    4.09
   0 -19  -4    9.71    4.77
   0 -19   4   -0.20    3.46
   0 -19   4   -5.07    3.37
   0 -19   4   -0.10    6.21
   0  19   4   -6.79    4.81
   0  19   4    0.89    5.16
   0 -19   5   94.43    8.37
   0  19  -5   88.93    9.33
   0 -19  -5   94.14    9.99
   0  19  -5  104.07    9.75
   0 -19  -5   80.63    9.11
   0 -19  -5   84.12    8.95
   0 -19   5   82.85    8.30
   0  19  -6    2.98    3.86
   0 -19  -6    2.26    3.80
   0 -19  -6    9.10    5.01
   0 -19  -6    4.75    3.86
   0  19  -6    9.13    4.08
   0  19  -6   12.79    4.42
   0 -19   6    6.82    3.78
   0  19  -7   27.42    5.49
   0 -19   7   26.29    4.53
   0 -19  -7   27.26    4.92
   0  19  -7   27.81    5.32
   0  19  -7   26.52    5.67
   0 -19  -7   25.83    5.77
   0 -19  -7   22.67    5.19
   0 -19  -8   49.75    4.92
   0 -19  -8   37.79    5.18
   0  19  -8   38.67    5.41
   0 -19  -9   13.85    2.28
   0  19  -9   15.58    2.70
   0  20   0  138.19   12.11
   0  20   0  131.05   11.32
   0 -20   0  143.11   11.57
   0  20   0  117.58   10.86
   0  20   1    2.95    4.80
   0  20   1  -15.03    5.92
   0  20  -1    1.24    4.28
   0  20  -1    0.66    5.53
   0 -20  -1   -9.73    5.27
   0  20  -1    4.87    4.77
   0  20   1   -4.55    4.32
   0 -20   1    0.95    3.68
   0 -20   2    6.86    4.71
   0  20  -2    9.58    6.62
   0  20   2    7.63    4.80
   0  20   2   16.73    7.15
   0 -20   2    5.27    4.61
   0 -20  -2    0.74    4.06
   0  20   2   18.00    6.10
   0 -20   3   98.59   10.39
   0  20  -3   88.36    8.99
   0 -20   3   85.79    8.42
   0  20  -3   88.33    8.67
   0 -20   3  100.24   11.05
   0 -20  -3  103.11    9.29
   0  20  -3   92.12    9.21
   0 -20  -3   90.25    9.28
   0  20   3   90.83   11.16
   0  20   3   88.61    9.86
   0  20   3   84.15   11.77
   0 -20  -3   99.55    9.09
   0  20  -3   86.97    9.01
   0 -20   3   99.28    8.72
   0  20  -4   32.18    6.22
   0 -20  -4   23.95    5.85
   0 -20  -4   23.55    6.09
   0 -20   4   27.31    5.67
   0 -20   4   23.56    5.22
   0  20  -4   22.73    5.64
   0 -20  -4   31.77    6.59
   0 -20  -5   96.13    9.36
   0  20  -5   96.77    9.23
   0 -20  -5   96.42    9.89
   0 -20   5   99.91    8.34
   0  20  -5   86.71    9.39
   0 -20   5   90.67    8.55
   0 -20  -5   85.37    8.85
   0 -20  -6  134.11   10.69
   0  20  -6  145.73   10.42
   0 -20  -6  130.56   10.86
   0  20  -6  153.95   11.39
   0 -20   6  138.02    9.77
   0 -20  -6  129.52    9.98
   0  20  -6  137.38   10.66
   0  20  -7   -2.29    3.68
   0  20  -7    1.88    3.41
   0 -20   7   -5.77    2.99
   0 -20  -7    5.25    4.13
   0  20  -7    4.97    3.38
   0 -20  -7    2.19    3.07
   0 -20  -8    5.03    2.47
   0  20  -8   -1.08    2.75
   0 -20  -8   -0.23    2.80
   0  21   0   -2.51    5.31
   0  21   0   -7.40    5.41
   0  21   0    0.89    3.36
   0 -21   0   -3.86    4.75
   0 -21   0   -2.01    4.51
   0 -21  -1   58.75    8.54
   0  21  -1   53.98    7.38
   0 -21   1   55.81    6.84
   0  21   1   41.15    6.53
   0 -21  -1   41.24    6.30
   0  21  -1   56.31    7.60
   0  21   1   53.70    8.56
   0 -21   1   48.79    6.80
   0  21  -1   42.26    7.79
   0  21  -1   42.91    8.15
   0  21   1   36.54    7.48
   0  21   1   48.21    9.61
   0  21  -1   43.59    6.40
   0  21   2   -1.52    3.73
   0  21   2   11.73    7.17
   0  21  -2    7.32    6.88
   0 -21   2   10.72    3.84
   0 -21  -2    9.45    4.25
   0  21  -2    3.85    4.47
   0 -21  -2    2.40    5.88
   0 -21  -2    6.97    4.61
   0  21  -2   11.68    4.44
   0 -21   2    1.03    4.02
   0  21  -2    1.83    3.14
   0  21   2   10.09    4.93
   0  21   2    4.64    5.12
   0 -21   2   13.12    4.53
   0 -21   2   18.34    5.95
   0  21  -2    0.36    4.14
   0 -21   3  190.34   13.86
   0  21  -3  176.47   12.46
   0 -21   3  181.46   11.59
   0  21  -3  169.93   12.23
   0 -21  -3  192.80   12.75
   0  21   3  201.00   15.87
   0 -21  -3  190.63   12.33
   0  21  -3  182.17   12.10
   0 -21   3  208.08   15.16
   0  21   3  182.38   15.81
   0  21   3  166.11   13.19
   0 -21  -3  169.74   11.92
   0 -21   3  189.11   11.71
   0  21  -3  178.63   12.46
   0  21  -4  116.80   10.57
   0 -21   4  127.59    9.95
   0 -21  -4  119.88   10.15
   0  21  -4  120.53   10.22
   0 -21  -4  113.91   10.46
   0 -21   4  108.05    9.41
   0 -21  -4  103.76    9.51
   0 -21  -5   10.53    4.64
   0  21  -5   15.00    5.21
   0 -21  -5   15.58    4.84
   0 -21   5   15.99    5.08
   0 -21  -5    6.76    4.39
   0  21  -5   11.79    4.12
   0 -21   5   16.84    3.71
   0 -21  -6  139.37   10.12
   0  21  -6  130.37   10.12
   0 -21  -6  158.12   11.55
   0 -21  -6  152.84   10.72
   0  21  -6  153.82   10.31
   0  21  -6  149.40   10.91
   0 -21   6  139.26    9.57
   0 -21  -7    0.83    2.91
   0  21  -7    5.89    3.31
   0  21  -7   10.04    3.95
   0 -21   7    6.28    2.67
   0 -21  -7   -0.72    3.32
   0  21   7    7.46    3.00
   0  21  -7   -0.05    2.43
   0  21  -8   21.35    2.83
   0  21  -8   32.37    4.16
   0 -21  -8   33.28    3.70
   0 -21  -8   30.32    4.18
   0 -22   0   28.64    6.84
   0  22   0   35.94    7.63
   0 -22   0   37.63    6.55
   0 -22   0   35.51    5.13
   0 -22   0   25.45    4.67
   0  22   0   35.81    6.66
   0  22   0   45.99    8.98
   0  22   0   36.77    6.84
   0  22   0   38.18    6.16
   0 -22   1    0.52    3.98
   0 -22  -1    0.76    5.44
   0  22   1   -0.25    3.05
   0 -22  -1    0.37    4.19
   0 -22   1    0.46    4.13
   0  22   1   -4.03    4.76
   0  22  -1   -7.87    4.08
   0  22   1   -5.69    4.14
   0  22  -1    8.21    3.83
   0 -22   1   -7.84    3.13
   0  22   1    3.99    5.59
   0  22  -1   -0.13    4.45
   0  22   1   -1.42    5.51
   0 -22   1    1.05    2.79
   0 -22  -1   -3.63    3.03
   0  22  -2   13.37    5.08
   0 -22  -2   18.27    5.47
   0  22  -2   23.02    5.37
   0  22  -2   23.69    7.97
   0  22   2    7.23    5.42
   0  22   2   15.95    7.75
   0  22   2   12.85    5.16
   0  22  -2   20.21    5.37
   0  22  -2   19.86    5.09
   0 -22  -2   21.58    5.53
   0  22   2   20.19    7.11
   0 -22   2   14.06    4.29
   0 -22   2   19.69    4.67
   0 -22  -3  135.01   10.69
   0 -22  -3  133.86   10.37
   0 -22   3  128.61    9.93
   0  22   3  131.41   10.92
   0  22  -3  125.42   10.74
   0  22  -3  149.39   10.97
   0  22  -3  119.82   10.33
   0 -22  -3  136.12   10.82
   0  22  -3  141.72   10.55
   0 -22   3  122.05    9.88
   0 -22  -4   46.07    7.11
   0  22  -4   45.42    7.32
   0 -22  -4   44.50    7.20
   0  22   4   38.75    6.44
   0  22  -4   44.33    7.44
   0 -22  -4   40.00    6.75
   0 -22   4   45.83    6.85
   0 -22   4   41.49    6.12
   0 -22  -5   34.06    6.42
   0  22  -5   39.77    6.20
   0  22  -5   30.71    6.09
   0 -22  -5   28.84    5.79
   0 -22  -5   28.21    6.17
   0 -22   5   30.30    5.89
   0 -22   5   35.86    5.41
   0  22  -6   16.18    3.95
   0 -22  -6   13.11    4.66
   0 -22  -6   22.08    5.15
   0 -22   6   14.79    4.64
   0 -22  -6   15.70    4.63
   0  22   6   16.59    4.00
   0  22  -6   12.67    4.19
   0  22  -6    8.72    4.11
   0 -22  -7   -0.39    3.15
   0 -22   7    4.50    2.56
   0  22   7    8.05    2.73
   0  22  -7    0.15    2.75
   0  22  -7    4.11    2.68
   0  22  -7    9.00    3.55
   0 -22  -7    3.60    2.67
   0  22  -8   -0.78    1.94
   0 -22  -8   -0.01    1.54
   0 -22  -8   -0.95    2.12
   0 -23   0   14.30    5.01
   0  23   0   -4.95    5.47
   0 -23   0    0.64    4.36
   0 -23   0   -2.13    2.73
   0  23   0    3.64    3.90
   0  23   0    4.22    3.58
   0  23   0   10.57    5.20
   0  23   0    9.58    7.51
   0 -23   0    7.92    3.36
   0  23   1   -2.67    3.99
   0  23  -1   11.50    4.90
   0  23   1   12.02    4.92
   0 -23   1    7.77    3.69
   0 -23   1   10.28    4.67
   0 -23  -1    6.53    3.92
   0 -23   1   -8.36    6.12
   0  23   1    0.94    3.09
   0  23   1    9.43    4.34
   0  23  -1    8.29    4.10
   0 -23   1   -0.71    2.94
   0 -23  -1    5.02    2.92
   0 -23   2    4.61    3.36
   0  23  -2   -1.55    4.25
   0 -23  -2   -4.88    4.04
   0 -23  -2    9.11    4.64
   0  23  -2   -1.50    3.78
   0  23  -2    2.96    4.08
   0  23   2    3.25    4.75
   0  23  -2    3.74    4.37
   0 -23   2    3.42    3.54
   0  23  -3    1.64    3.62
   0 -23  -3    7.15    4.47
   0 -23   3    0.90    3.13
   0 -23  -3    0.20    3.68
   0  23  -3    1.16    3.67
   0 -23  -3    2.96    3.86
   0  23  -3    4.52    3.78
   0  23   3    6.90    4.28
   0  23  -3    2.55    3.50
   0 -23   3   -0.83    3.54
   0 -23  -4    2.96    4.04
   0 -23  -4    5.92    4.44
   0 -23   4   -0.06    3.62
   0  23   4    0.18    4.01
   0  23  -4    0.14    3.79
   0 -23   4    1.82    3.57
   0 -23  -4   -1.25    3.98
   0  23  -4    4.70    3.18
   0 -23  -5    4.27    4.25
   0 -23   5    3.96    2.92
   0  23  -5    7.09    4.01
   0  23   5    9.00    3.85
   0 -23  -5    6.81    3.95
   0 -23  -5   10.79    4.35
   0  23  -5    0.39    2.72
   0 -23   5    8.86    4.29
   0 -23   6   -0.81    3.19
   0 -23  -6    3.89    3.26
   0 -23  -6   -3.02    3.82
   0  23  -6    1.43    2.29
   0 -23  -6    4.34    3.87
   0  23   6    2.99    2.75
   0  23  -6   -2.01    2.77
   0  23  -6    0.57    3.31
   0 -23  -7   80.87    6.67
   0 -23  -7   83.70    6.03
   0  23  -7   79.83    6.33
   0 -23   7   92.52    5.91
   0  23  -7   92.06    6.32
   0  23  -7   74.65    6.44
   0 -23  -8    9.70    2.48
   0  23  -8    3.64    1.86
   0 -24   0   -1.56    4.03
   0 -24   0    5.78    2.99
   0  24   0   -1.57    4.11
   0 -24   0    2.49    2.42
   0 -24  -1   17.40    4.89
   0  24  -1   29.89    6.13
   0 -24   1   23.22    5.12
   0 -24  -1   25.05    4.92
   0  24  -1   25.94    6.12
   0  24  -1   25.19    5.46
   0  24   1   26.62    5.74
   0 -24   1   23.61    4.84
   0 -24   2    3.36    3.20
   0 -24  -2    4.97    4.28
   0  24  -2    8.74    4.40
   0 -24   2    6.93    3.67
   0  24  -2    2.08    3.72
   0  24  -2    5.45    3.88
   0  24   2   -4.01    3.71
   0  24  -2   -0.78    3.56
   0 -24  -2   -1.00    3.89
   0 -24  -3  196.43   12.38
   0  24  -3  205.08   12.00
   0 -24  -3  185.78   12.16
   0  24  -3  189.56   12.23
   0  24  -3  172.64   12.47
   0  24   3  176.76   12.37
   0 -24   3  184.02   11.63
   0 -24   3  179.93   11.74
   0  24  -3  192.52   12.34
   0 -24  -3  209.89   12.51
   0 -24  -4   45.67    6.67
   0  24  -4   56.19    6.29
   0 -24  -4   42.51    6.50
   0 -24   4   41.80    5.92
   0  24   4   33.18    6.20
   0  24  -4   40.03    6.79
   0 -24   4   32.17    6.01
   0 -24  -4   40.94    6.24
   0 -24  -5    8.03    4.06
   0 -24   5    2.04    2.88
   0  24   5    5.64    3.64
   0  24  -5    7.94    3.70
   0 -24  -5    7.18    3.72
   0 -24   5    2.90    3.48
   0 -24  -5    3.79    3.68
   0  24  -5    9.46    3.13
   0 -24  -6    2.96    3.65
   0 -24  -6    1.59    2.70
   0 -24   6    4.58    3.09
   0  24   6    6.45    2.51
   0  24  -6    7.98    3.48
   0  24  -6    1.83    3.03
   0 -24  -6    5.96    3.61
   0  24  -6    0.23    1.98
   0 -24   7    2.58    1.93
   0 -24  -7    4.04    2.47
   0 -24  -7    6.91    2.99
   0  24  -7    5.17    2.40
   0  24  -7    1.35    2.36
   0  24  -7    9.94    2.63
   0 -25   0   -0.82    3.90
   0  25   0    2.05    3.33
   0 -25   0    1.40    2.72
   0 -25  -1   -0.82    3.69
   0  25  -1   -0.72    3.93
   0  25  -1    2.78    3.93
   0  25   1    2.25    3.67
   0  25  -1    0.14    3.62
   0 -25   1    2.88    3.19
   0 -25   1    5.24    3.36
   0 -25  -1   -2.15    2.96
   0 -25   2    8.64    3.69
   0 -25  -2   11.90    4.87
   0  25  -2   14.85    4.76
   0 -25   2   10.50    4.20
   0  25  -2   15.78    5.12
   0  25  -2   18.16    5.01
   0  25   2   12.27    4.21
   0 -25  -2   14.10    4.21
   0 -25   3   13.85    4.35
   0  25  -3    9.22    4.57
   0 -25  -3    9.02    4.93
   0  25  -3   14.26    4.75
   0 -25  -3   10.52    4.76
   0  25  -3    1.91    3.95
   0  25  -3    5.93    3.96
   0  25   3    9.68    4.56
   0 -25   3   12.06    4.24
   0 -25  -4   41.79    6.27
   0 -25  -4   31.85    5.70
   0 -25   4   38.47    5.75
   0  25  -4   35.43    6.27
   0  25   4   31.94    5.83
   0 -25   4   35.48    5.60
   0 -25  -4   39.58    6.15
   0  25  -4   40.12    5.48
   0 -25  -5    0.40    3.48
   0 -25   5   -0.59    2.53
   0  25   5    5.56    3.24
   0  25  -5    5.16    3.45
   0 -25  -5    5.88    3.66
   0 -25  -5    3.21    3.26
   0  25  -5    3.94    2.75
   0 -25   5    0.11    3.22
   0 -25  -6   14.81    3.64
   0 -25   6   12.64    3.36
   0  25   6   18.54    3.60
   0  25  -6   16.60    3.93
   0 -25  -6   12.28    3.62
   0  25  -6   16.21    3.95
   0  25  -6   12.95    3.64
   0  25  -7   26.71    3.71
   0  25  -7   31.91    3.73
   0 -25   7   32.08    3.22
   0 -25  -7   30.86    3.61
   0 -25  -7   31.87    3.20
   0 -26   0    2.63    3.37
   0 -26   0    5.46    2.73
   0 -26   0    2.45    4.06
   0  26   0    4.13    4.38
   0  26  -1  230.38   14.06
   0 -26   1  227.03   12.46
   0  26  -1  223.90   13.99
   0 -26   1  228.66   12.60
   0 -26  -1  267.67   12.75
   0  26  -1  219.42   13.51
   0  26   1  240.76   14.08
   0 -26  -1  235.81   13.54
   0 -26   2   85.45    8.20
   0  26  -2   86.64    8.74
   0 -26  -2   92.05    8.77
   0 -26   2   89.36    8.50
   0  26   2   89.19    9.08
   0  26  -2   93.44    9.27
   0  26  -2   86.04    8.80
   0 -26  -2  107.92    8.76
   0 -26   3  215.75   12.18
   0  26  -3  226.00   12.61
   0 -26  -3  215.62   12.55
   0 -26   3  221.75   12.19
   0  26  -3  222.83   13.28
   0  26   3  229.33   13.15
   0  26  -3  237.80   12.90
   0 -26  -3  272.31   13.72
   0  26  -3  250.33   12.15
   0 -26  -4   21.20    4.68
   0 -26   4   16.91    4.32
   0 -26  -4   16.01    4.63
   0  26   4   13.36    4.35
   0  26  -4   14.63    4.65
   0 -26   4   19.65    4.61
   0 -26  -4   18.88    4.98
   0  26  -4   14.20    3.38
   0 -26  -5   13.49    4.02
   0 -26   5    8.71    2.95
   0 -26  -5    8.54    3.44
   0  26  -5   13.67    3.75
   0  26   5   12.45    3.58
   0  26  -5   13.10    3.68
   0 -26   5   10.80    3.64
   0  26  -5   10.87    2.97
   0 -26  -5   13.88    3.86
   0 -26  -6   35.34    4.40
   0  26  -6   35.10    4.28
   0  26  -6   29.15    4.39
   0 -26  -6   33.84    4.26
   0  26  -6   31.14    4.39
   0 -26   6   29.27    3.98
   0  26  -7   -1.31    1.65
   0 -26  -7    0.07    1.73
   0  27   0   -0.12    3.52
   0  27   0    0.12    3.52
   0  27   0    3.19    4.25
   0 -27   0    1.70    2.94
   0 -27   0   -0.87    2.25
   0 -27  -1    8.54    4.40
   0  27  -1    1.41    3.42
   0  27  -1   10.17    4.27
   0  27   1   10.20    4.28
   0  27  -1    8.21    3.91
   0 -27   1    9.34    3.69
   0 -27  -1    9.46    3.36
   0 -27   1    9.52    3.72
   0 -27   2   -0.91    3.18
   0 -27  -2    3.66    3.89
   0  27  -2   -7.07    3.74
   0 -27  -2    0.69    3.11
   0  27  -2   -2.13    3.16
   0  27   2   -1.92    3.77
   0  27  -2    1.12    3.40
   0 -27   2   -1.83    3.30
   0 -27   3   26.11    4.92
   0 -27  -3   26.89    5.25
   0  27  -3   30.41    4.99
   0  27  -3   26.61    4.77
   0 -27  -3   25.70    5.10
   0 -27   3   22.82    4.91
   0  27  -3   26.42    5.43
   0  27   3   26.25    5.17
   0 -27  -4   10.22    4.05
   0 -27  -4   13.49    3.82
   0 -27   4   12.47    3.97
   0 -27  -4   11.80    3.97
   0  27   4    9.25    3.60
   0  27  -4   10.87    4.05
   0 -27   4    9.37    3.88
   0 -27  -5    0.30    2.37
   0  27  -5    9.35    3.16
   0 -27   5   -0.32    2.46
   0 -27  -5    2.54    3.07
   0  27  -5    1.63    2.70
   0  27   5    5.29    2.72
   0 -27   5    0.03    2.20
   0 -27  -6    7.40    2.33
   0 -27   6    6.85    2.44
   0  27  -6    1.21    2.24
   0  27  -6    9.44    2.67
   0 -27  -6    8.08    2.64
   0  27  -6    8.49    2.53
   0  28   0  139.37   10.70
   0 -28   0  143.89    9.47
   0  28   0  145.63   10.75
   0  28   0  137.95   10.65
   0 -28  -1   29.98    4.56
   0  28  -1   27.45    5.66
   0  28   1   35.86    6.25
   0 -28  -1   37.54    6.21
   0  28  -1   44.85    6.54
   0  28   1   42.62    6.78
   0  28   1   38.84    6.18
   0 -28   1   38.02    5.60
   0  28  -1   33.28    6.04
   0 -28   1   34.57    5.20
   0 -28   2   89.09    7.61
   0  28  -2   83.12    7.88
   0 -28  -2   92.48    8.40
   0  28  -2   85.24    7.97
   0  28   2   83.86    8.13
   0 -28   2   84.84    7.69
   0  28  -2   91.60    8.37
   0 -28  -3   17.91    4.08
   0  28  -3   18.56    4.77
   0  28   3   17.02    4.24
   0  28  -3   23.55    4.25
   0  28  -3   22.76    4.50
   0 -28   3   22.77    4.57
   0 -28  -3   21.03    4.44
   0 -28   3   19.16    4.40
   0 -28  -4   41.58    5.38
   0 -28   4   44.87    5.07
   0  28  -4   42.10    5.63
   0  28   4   42.95    5.21
   0 -28   4   45.58    5.46
   0 -28   5    2.28    2.57
   0  28   5   -1.58    2.49
   0 -28  -5    1.01    2.36
   0  28   5    1.58    2.59
   0  28  -5   -2.77    2.22
   0  28   5   -5.49    2.52
   0  28  -5   -1.80    2.53
   0 -28  -5   -2.69    2.52
   0 -28   5   -3.05    2.17
   0 -28  -6   51.69    3.71
   0 -28  -6   48.48    3.71
   0 -28   6   51.27    3.94
   0  28  -6   44.91    3.83
   0  28  -6   49.75    4.02
   0  29   0    0.19    2.63
   0  29   0    1.52    3.57
   0 -29   0   -1.52    2.85
   0  29   0    0.91    3.40
   0  29  -1   10.64    4.05
   0  29   1   11.27    4.69
   0  29  -1   12.03    4.33
   0  29   1   12.60    4.24
   0 -29   1   12.26    3.38
   0  29  -1   14.12    4.45
   0  29   1    9.73    4.40
   0 -29   1   10.56    3.66
   0 -29  -1    7.53    2.79
   0  29  -2   24.02    4.82
   0  29   2   26.93    5.10
   0  29   2   35.30    5.49
   0  29  -2   26.03    5.00
   0 -29  -2   29.75    4.96
   0 -29   2   17.51    3.83
   0 -29   2   30.49    4.95
   0  29  -2   27.82    5.21
   0  29   2   26.09    5.18
   0  29   3   -3.26    3.28
   0  29  -3   -0.67    2.31
   0  29   3    2.44    3.18
   0  29  -3   -6.73    2.82
   0 -29  -3   -1.76    2.93
   0 -29   3   -1.86    2.55
   0 -29   3   -3.06    2.86
   0  29  -3    2.54    2.91
   0  29   3    1.04    2.88
   0 -29  -4   24.01    4.12
   0  29   4   27.17    4.25
   0 -29   4   27.79    4.18
   0  29   4   28.29    4.44
   0 -29   4   31.32    4.27
   0  29   4   32.92    4.12
   0  29  -4   27.23    4.33
   0  29   5    3.98    2.15
   0 -29  -5    3.66    2.34
   0  29   5    8.98    2.45
   0 -29   5    3.09    2.33
   0 -29   5    8.30    2.19
   0  29  -5    5.61    2.33
   0  29  -5    4.53    2.22
   0  29  -6   51.24    3.37
   0  30   0   47.76    6.28
   0  30   0   49.13    6.41
   0  30   0   59.25    6.65
   0 -30   0   62.23    6.00
   0  30  -1   17.16    4.37
   0  30   1   19.72    4.76
   0  30   1   25.67    4.67
   0  30  -1   23.97    4.99
   0 -30   1   29.91    4.40
   0  30   1   20.19    4.82
   0  30  -1   22.20    4.70
   0 -30   1   24.50    4.44
   0 -30  -1   23.23    3.60
   0  30   2    3.07    3.25
   0  30  -2    2.79    2.88
   0 -30  -2    6.44    3.44
   0  30   2   -3.32    3.33
   0  30  -2    1.84    2.80
   0 -30   2    0.66    2.53
   0 -30   2    3.64    2.97
   0  30  -2    3.85    2.97
   0  30   2   -2.85    2.94
   0  30   3   74.10    6.70
   0 -30  -3   76.24    6.30
   0  30  -3   82.49    5.94
   0  30   3   68.31    6.53
   0 -30   3   78.33    6.41
   0  30  -3   91.47    6.25
   0  30   3   90.34    6.67
   0  30  -3   72.47    6.41
   0 -30   3   75.96    6.10
   0  30   4   11.57    3.09
   0 -30  -4    9.59    2.91
   0  30   4    5.53    2.58
   0 -30   4    8.21    2.78
   0 -30   4    9.33    2.75
   0  30  -4   10.33    3.02
   0  30   4    8.19    2.47
   0 -30  -5   78.18    4.57
   0 -30   5   77.17    4.79
   0  30  -5   68.57    4.35
   0  30  -5   79.72    4.92
   0  31   0   -2.93    2.61
   0  31   0   -2.77    2.96
   0 -31   0    4.61    2.39
   0  31   0   -0.20    2.84
   0 -31   1   42.30    4.78
   0  31  -1   45.87    5.46
   0  31   1   49.77    5.78
   0 -31  -1   52.73    4.42
   0  31   1   48.86    5.78
   0  31  -1   38.49    5.28
   0 -31   1   57.94    5.05
   0  31   1   44.82    5.66
   0  31  -1   41.91    5.54
   0  31  -2    3.46    2.99
   0  31   2    5.08    2.68
   0  31  -2    2.49    2.43
   0  31   2    1.47    2.72
   0 -31   2    3.15    2.44
   0  31   2    0.16    2.49
   0  31  -2    2.83    2.32
   0 -31   2   -0.46    2.19
   0  31   3   18.00    3.21
   0  31  -3   15.26    3.48
   0  31  -3   10.78    2.41
   0  31   3   12.78    3.35
   0 -31   3   15.67    3.11
   0  31  -3   21.09    2.86
   0  31   3   10.82    3.25
   0 -31   3    9.16    2.81
   0  31  -4    2.20    2.00
   0  31   4    4.51    2.25
   0 -31   4    6.60    2.34
   0 -31   4    7.14    2.29
   0  31   4    3.40    2.19
   0  31  -4    6.30    2.21
   0  32   0    2.60    2.67
   0  32   0   -0.35    2.60
   0  32   0    0.36    2.61
   0 -32   0    2.84    2.06
   0  32   1   62.35    5.96
   0  32  -1   68.12    5.82
   0  32   1   63.49    6.07
   0  32  -1   65.45    5.78
   0  32  -1   74.68    5.97
   0  32   1   71.32    5.69
   0 -32   1   70.96    5.41
   0  32  -2    6.72    2.70
   0  32   2    6.28    2.46
   0  32  -2    9.01    2.61
   0  32   2    8.32    3.01
   0 -32   2    4.49    2.28
   0  32   2    6.89    2.89
   0  32  -2    2.89    2.10
   0 -32   2    8.21    2.76
   0 -32   3  110.75    5.83
   0  32   3  112.18    6.25
   0 -32   3  103.44    5.83
   0  32   3  102.79    5.08
   0  32  -3  101.19    5.95
   0  32   3  102.70    6.09
   0 -32   4    3.00    1.40
   0  32  -4    5.47    1.74
   0 -32   4    6.79    1.56
   0  33   0    1.01    1.97
   0 -33   0    3.29    1.61
   0  33   0   -1.09    2.11
   0  33   0    2.84    2.16
   0  33   1   22.58    3.09
   0  33  -1   23.86    3.41
   0  33  -1   21.97    3.40
   0  33   1   23.18    3.64
   0 -33   1   23.32    3.14
   0  33   1   16.09    3.31
   0  33  -1   19.16    3.18
   0  33   2    2.11    1.57
   0  33  -2    1.60    1.97
   0  33   2    2.46    2.06
   0  33  -2   -0.02    1.21
   0 -33   2   -1.05    1.23
   0 -33   2    2.09    1.71
   0  33   2    1.12    1.80
   0  33  -2   -1.06    1.20
   0  33   3   28.99    3.01
   0  33   3   34.24    3.25
   0  33  -3   29.50    2.92
   0 -33   3   36.60    3.14
   0  34   0    9.66    2.34
   0  34   0    9.44    2.29
   0  34   0    6.28    1.95
   0  34  -1    4.86    1.71
   0  34   1    7.61    2.21
   0  34  -1    9.32    2.01
   0 -34   1    7.38    1.75
   0  34   1    6.07    2.21
   0  34  -1    7.06    1.76
   0  34   2   22.64    2.67
   0 -34   2   24.19    2.45
   0  34   2   30.98    3.00
   1   0 -11    2.52    2.13
   1   0 -11    1.55    2.13
   1   0 -10   -2.73    3.28
   1   0 -10    3.54    2.39
   1   0 -10    2.76    3.32
   1   0 -10   -4.75    3.83
   1   0 -10    0.09    3.48
   1   0  -9  149.03   10.45
   1   0  -9  130.89    9.80
   1   0  -9  133.21   12.08
   1   0  -9  133.48   12.03
   1   0  -9  139.05   10.72
   1   0  -8   -1.83    5.14
   1   0  -8    5.38    5.56
   1   0  -8   -4.57    4.39
   1   0  -8    8.49    4.79
   1   0  -8    6.78    5.09
   1   0  -7  409.21   17.18
   1   0  -7  380.36   19.63
   1   0  -7  378.39   20.29
   1   0  -7  368.38   21.84
   1   0  -7  343.60   16.67
   1   0  -7  399.15   18.39
  -1   0   7  408.60   20.36
   1   0  -7  358.86   19.11
   1   0  -6    1.34    3.11
   1   0  -6    1.68    3.69
   1   0  -6    2.36    3.24
   1   0  -5  471.25   15.16
  -1   0   5  477.24   13.71
  -1   0   5  512.84   17.62
   1   0  -5  486.72   17.49
   1   0  -5  462.19   18.64
  -1   0   5  481.72   12.57
  -1   0   4    1.24    2.49
   1   0  -4    0.57    2.74
  -1   0   4   -2.58    2.75
  -1   0   4    0.01    1.94
   1   0  -4    2.11    3.96
   1   0  -4    0.33    3.68
  -1   0   4   -3.34    4.06
  -1   0   3  620.00   10.77
   1   0  -3  673.65   12.45
   1   0  -3  590.39    5.18
   1   0  -3  674.74   11.95
  -1   0   3  661.34   11.17
   1   0  -3  621.06   13.84
  -1   0   3  592.75   13.69
  -1   0   2   -0.04    1.59
   1   0  -2    0.82    1.37
  -1   0   2    0.57    1.73
   1   0  -2   -0.66    1.11
   1   0  -2    0.09    1.75
   1   0  -2    0.92    1.89
   1   0  -1 7713.18   29.00
  -1   0   1 7559.51   30.14
  -1   0   0    0.28    0.70
   1   0   0   -0.24    0.74
  -1   0   0    0.13    0.64
  -1   0   0    0.07    1.09
  -1   0   0    0.70    1.38
  -1   0   0    0.23    0.70
   1   0   1 9964.16   32.63
  -1   0  -1 9999.00   38.71
   1   0   1 9781.05   32.11
  -1   0  -1 9767.44   36.79
   1   0   2   -0.10    0.61
   1   0   2    0.41    1.00
   1   0   2   -0.56    1.21
  -1   0  -2    1.55    2.53
   1   0   2   -2.78    1.59
  -1   0  -3  540.68   14.29
   1   0   3  581.11    7.00
   1   0   3  539.11   12.08
   1   0   3  542.42    6.88
   1   0   3  558.30    9.74
  -1   0  -3  530.68   13.68
   1   0   3  543.89   12.03
  -1   0  -3  568.56   16.54
  -1   0  -3  550.53   15.14
  -1   0  -3  541.55   15.20
  -1   0  -3  539.44   14.74
  -1   0  -4    3.24    4.79
   1   0   4   -4.08    3.35
  -1   0  -4    2.41    4.28
  -1   0  -4    4.02    4.57
  -1   0  -4    2.04    4.54
   1   0   4    2.07    3.01
  -1   0  -4   -1.23    3.54
  -1   0  -5  729.50   25.55
  -1   0  -5  765.66   22.67
   1   0   5  771.70   20.76
  -1   0  -5  787.69   24.20
  -1   0  -6   -6.30    5.24
  -1   0  -6    1.87    4.46
  -1   0  -6    8.20    4.92
   1   0   6   -4.71    4.68
  -1   0  -7  141.93   11.51
  -1   0  -7  158.35   11.96
  -1   0  -7  153.26   12.04
  -1   0  -7  149.65   13.33
  -1   0  -7  159.19   15.93
  -1   0  -7  167.31   13.71
  -1   0  -7  135.45   11.57
  -1   0  -7  150.28   13.97
  -1   0  -8    1.27    4.56
  -1   0  -8    5.20    4.93
  -1   0  -8    2.02    4.50
  -1   0  -8   -0.16    4.82
  -1   0  -8    3.66    4.60
  -1   0  -9   71.69    7.57
  -1   0  -9   62.59    8.34
  -1   0  -9   69.02    8.55
  -1   0  -9   73.24    8.05
  -1   0 -10   -2.82    3.08
  -1   0 -10    0.78    3.21
  -1   0 -10   -3.41    2.78
  -1   0 -10   -0.25    2.69
   1   1 -11   34.12    3.76
   1  -1 -11   39.46    3.98
   1   1 -11   31.90    3.68
   1  -1 -11   36.10    3.96
   1  -1 -10   16.37    4.14
   1   1 -10   15.02    3.80
   1  -1 -10   17.18    4.76
   1   1 -10   17.80    4.92
   1  -1 -10   17.71    5.16
   1   1 -10   21.52    5.08
   1   1 -10   22.47    4.44
   1   1 -10   27.64    4.09
   1  -1 -10   23.18    4.38
   1   1  -9    9.66    4.55
   1  -1  -9   -0.65    3.72
   1  -1  -9    8.85    4.26
   1   1  -9   11.70    4.58
   1  -1  -9    5.98    3.89
   1   1  -9   14.95    4.56
   1  -1  -9    5.76    4.09
   1   1  -9    3.53    4.07
   1   1  -9    8.27    5.19
   1  -1  -9   -1.52    5.07
   1  -1  -8  137.70   10.84
   1   1  -8  133.51   10.66
   1  -1  -8  125.18   12.44
   1   1  -8  120.48   12.22
   1   1  -8  132.21   12.80
   1  -1  -8  148.65   13.51
   1  -1  -8  127.44   10.88
   1   1  -8  138.08   11.72
   1   1  -8  115.68   10.36
   1  -1  -8  118.60   10.27
   1   1  -7  165.09   11.90
   1  -1  -7  145.77   10.67
   1  -1  -7  139.96   12.50
   1   1  -7  139.20   12.26
   1  -1  -7  136.51   13.30
   1  -1  -7  127.48   13.71
   1   1  -7  136.83   14.43
   1   1  -7  140.05   13.06
   1   1  -7  155.73   11.40
   1  -1  -7  151.23   11.50
   1   1  -7  162.13   12.13
   1  -1  -7  148.80   11.34
  -1   1   7  173.79   13.73
  -1  -1   7  168.30   14.08
   1   1  -7  135.47   12.40
   1  -1  -7  143.50   12.54
  -1  -1   6  334.64   16.48
  -1   1   6  368.74   17.39
   1  -1  -6  325.07   18.28
   1  -1  -6  327.46   16.75
   1   1  -6  354.99   17.31
   1   1  -6  322.21   18.19
   1  -1  -6  338.28   15.21
   1   1  -6  339.09   15.74
   1  -1  -5   41.39    5.49
   1   1  -5   32.45    4.91
  -1   1   5   36.64    4.57
  -1  -1   5   35.45    4.56
  -1   1   5   39.80    6.16
  -1  -1   5   40.85    6.27
   1  -1  -5   39.31    5.82
   1  -1  -5   29.80    6.59
   1   1  -5   31.80    6.53
   1   1  -5   38.68    6.03
  -1  -1   5   39.15    4.62
  -1  -1   4    6.21    2.82
  -1   1   4    7.25    2.50
   1   1  -4    4.28    3.00
   1  -1  -4    6.09    3.11
  -1   1   4    5.91    2.96
  -1  -1   4    7.98    3.18
  -1   1   4    6.94    2.64
   1  -1  -4    7.69    4.01
   1   1  -4    8.43    3.96
   1   1  -4    8.35    4.35
   1  -1  -4    6.33    4.01
  -1  -1   4    2.53    4.00
  -1   1   4    3.23    3.94
  -1   1   3  983.69   12.55
  -1  -1   3  963.96   14.35
   1   1  -3 1023.00   15.25
   1  -1  -3  962.42    6.80
   1  -1  -3  962.48   14.98
  -1   1   3  996.37   15.21
   1   1  -3 1049.41   13.98
  -1   1   3 1005.68   14.29
  -1  -1   3  963.62   12.98
   1  -1  -3  932.76   16.96
   1   1  -3 1023.26   17.53
  -1  -1   3  886.16   16.82
  -1  -1   2   30.25    2.82
  -1   1   2   32.99    2.36
   1   1  -2   33.21    2.41
   1  -1  -2   28.58    2.44
   1  -1  -2   30.45    1.97
   1   1  -2   31.97    2.64
   1  -1  -2   33.88    3.07
  -1   1   2   30.23    2.98
  -1  -1   2   27.72    2.76
  -1   1   2   30.18    2.88
   1   1  -2   29.61    3.32
   1  -1  -2   34.68    3.41
  -1  -1   2   32.14    3.48
   1   1  -1    3.88    0.59
  -1   1   1    2.50    1.63
   1  -1  -1    2.88    1.28
  -1  -1   1    4.36    1.57
   1   1  -1    5.48    1.63
   1  -1  -1    3.00    1.62
  -1   1   1    3.57    1.30
  -1  -1   1    4.81    1.62
   1  -1   0  155.48    2.88
   1   1   0  166.93    4.09
  -1  -1   0  158.34    3.19
  -1   1   0  157.77    3.31
  -1   1   0  161.79    3.97
  -1  -1   0  168.98    4.60
  -1   1   0  162.21    4.51
   1  -1   0  160.77    4.08
  -1  -1   0  160.88    2.89
  -1   1   0  157.54    2.76
  -1  -1   0  169.68    3.77
  -1  -1  -1  306.67    7.14
   1  -1   1  292.66    5.84
  -1   1  -1  291.72    7.25
  -1  -1  -1  315.37    8.04
  -1   1  -1  292.77    7.77
  -1  -1  -1  307.44    7.53
  -1  -1  -1  299.47    6.90
   1  -1   1  298.15    5.40
   1  -1   1  295.04    4.60
  -1   1  -1  294.74    6.50
   1   1   1  307.54    6.02
  -1   1  -1  298.50    3.96
   1  -1   2 3552.50   19.92
  -1   1  -2 3341.04   29.77
  -1   1  -2 3312.92   30.87
  -1  -1  -2 3373.39   30.01
  -1  -1  -2 3332.64   30.95
  -1   1  -2 3390.57   27.73
  -1  -1  -2 3468.12   28.61
   1  -1   2 3486.25   23.46
   1  -1   2 3381.03   19.53
   1  -1   3 2215.12   17.03
   1   1   3 2354.80   25.05
   1  -1   3 2289.16   24.62
  -1  -1  -3 2234.82   27.71
  -1   1  -3 2185.20   27.03
  -1   1  -3 2197.63   31.90
  -1   1  -3 2179.73   29.74
  -1  -1  -3 2199.89   29.81
  -1  -1  -3 2201.02   32.00
  -1   1  -3 2269.30   28.97
  -1  -1  -3 2282.01   28.77
   1   1   3 2293.30   13.41
   1  -1   3 2277.68   15.59
   1   1   3 2242.20   13.19
  -1   1  -3 2114.28   29.62
  -1  -1  -3 2218.71   29.51
  -1  -1  -3 2199.54   30.20
  -1   1  -3 2240.78   29.47
   1  -1   3 2248.60   25.29
   1   1   3 2292.14   23.55
   1   1   3 2305.62   14.69
   1   1   4  473.32   12.51
   1  -1   4  471.28   13.61
   1   1   4  500.16   14.34
   1  -1   4  476.81   14.10
  -1  -1  -4  481.93   15.36
  -1   1  -4  470.47   16.27
  -1  -1  -4  495.99   16.76
  -1   1  -4  433.98   16.01
  -1  -1  -4  458.06   16.61
  -1   1  -4  429.74   15.86
  -1  -1  -4  438.94   17.21
  -1   1  -4  474.63   17.86
  -1  -1  -4  428.65   15.92
  -1   1  -4  446.93   15.37
  -1  -1  -4  424.17   14.95
   1  -1   5  436.28   14.50
  -1  -1  -5  445.04   20.11
  -1   1  -5  400.19   17.36
  -1  -1  -5  413.60   17.68
  -1   1  -5  455.04   20.42
  -1   1  -5  501.27   19.31
  -1  -1  -5  479.79   19.10
   1   1   5  456.95   15.87
   1  -1   5  470.77   16.17
  -1   1  -5  464.19   17.96
  -1  -1  -5  426.83   17.35
  -1   1  -6  448.88   23.20
  -1  -1  -6  427.98   22.85
  -1  -1  -6  406.20   19.11
  -1   1  -6  422.76   19.72
  -1  -1  -6  451.45   21.22
  -1   1  -6  471.83   21.44
   1  -1   6  465.95   18.16
   1   1   6  455.32   17.98
  -1  -1  -7   93.13   10.08
  -1   1  -7   86.16    9.98
  -1  -1  -7   86.05    9.45
  -1   1  -7   68.85    8.97
  -1  -1  -7   77.66   10.24
  -1   1  -7   98.93   13.63
  -1   1  -7   90.25   10.39
  -1  -1  -7   80.99   10.85
  -1   1  -7   80.53   10.31
  -1  -1  -7   67.91    8.98
  -1   1  -7   76.91    9.56
  -1  -1  -7   79.01   11.50
  -1  -1  -7   91.51    9.80
  -1   1  -7   87.24    9.50
  -1   1  -7   82.66    9.31
  -1  -1  -7   98.57   10.22
  -1  -1  -8  332.30   19.08
  -1   1  -8  350.58   19.41
  -1  -1  -8  349.87   17.48
  -1   1  -8  395.83   18.03
  -1   1  -8  353.80   17.72
  -1   1  -8  367.12   19.80
  -1  -1  -8  337.55   19.16
  -1  -1  -8  332.85   16.68
  -1   1  -8  334.64   16.93
  -1  -1  -8  372.98   17.61
  -1   1  -9    6.01    4.77
  -1  -1  -9   11.83    5.29
  -1  -1  -9   12.61    5.30
  -1   1  -9   14.65    5.06
  -1   1  -9   10.96    4.43
  -1  -1  -9    8.25    3.96
  -1   1  -9   14.65    4.32
  -1  -1  -9   16.14    5.00
  -1   1 -10   33.58    4.49
  -1  -1 -10   30.50    4.30
  -1  -1 -10   35.52    5.37
  -1   1 -10   27.60    4.90
  -1   1 -10   38.19    5.31
  -1  -1 -10   36.09    5.16
  -1   1 -10   27.63    4.25
  -1  -1 -10   34.56    4.71
   1  -2 -11    2.01    2.03
   1   2 -11    4.09    2.12
   1  -2 -11    4.77    2.41
   1   2 -11    0.73    1.84
   1  -2 -10   35.95    5.21
   1   2 -10   39.23    5.49
   1  -2 -10   29.68    5.96
   1   2 -10   30.71    5.64
   1  -2 -10   25.57    5.60
   1   2 -10   25.29    5.55
   1  -2 -10   38.29    5.44
   1   2 -10   37.78    5.30
   1  -2  -9    5.09    5.00
   1   2  -9    9.40    4.93
   1   2  -9   -0.01    3.87
   1  -2  -9   10.06    4.26
   1  -2  -9    7.29    5.31
   1   2  -9   13.19    5.40
   1   2  -9    4.01    3.77
   1  -2  -9   11.49    4.35
   1  -2  -9    7.16    4.39
   1   2  -9    4.60    4.13
   1   2  -8    8.00    5.38
   1  -2  -8   15.46    5.69
   1   2  -8    9.19    5.47
   1  -2  -8    3.85    3.86
   1   2  -8   15.99    5.63
   1  -2  -8   14.27    5.51
   1   2  -8    3.80    5.37
   1  -2  -8    6.57    4.76
   1  -2  -8    2.53    4.72
   1   2  -8   12.85    5.37
   1  -2  -7   -3.09    4.85
   1   2  -7   -9.52    6.84
   1  -2  -7  -11.84    5.35
   1   2  -7   -5.27    4.41
   1  -2  -7    0.76    4.00
   1  -2  -7    4.09    5.96
   1   2  -7    3.71    5.37
  -1   2   7  -18.74    6.66
   1   2  -7    2.06    5.02
   1  -2  -7  -11.18    4.59
   1  -2  -7  -10.44    5.24
   1   2  -7    2.09    4.51
  -1  -2   7   -0.17    6.01
   1  -2  -7   -0.20    5.25
   1   2  -7   -5.24    4.53
  -1  -2   6   21.44    6.02
  -1   2   6   18.85    5.78
   1   2  -6   21.37    7.08
   1   2  -6   24.60    5.66
   1  -2  -6   20.31    6.77
   1  -2  -6   26.87    6.10
   1   2  -6   22.58    5.17
   1  -2  -5    2.60    2.85
   1   2  -5    2.87    3.10
  -1  -2   5    3.01    2.73
  -1   2   5    0.65    4.00
  -1  -2   5   -2.12    4.00
   1  -2  -5    5.73    3.88
   1   2  -5    5.43    4.07
   1  -2  -5    8.20    4.39
   1   2  -5    6.23    4.86
  -1   2   5    4.20    2.82
  -1  -2   5    2.78    3.01
  -1   2   4  202.47    8.24
  -1   2   4  206.02    6.48
  -1  -2   4  197.51    8.36
   1   2  -4  212.42    9.16
   1  -2  -4  205.44    9.15
  -1   2   4  214.18    7.79
   1  -2  -4  199.97   11.04
   1   2  -4  216.62   11.21
   1   2  -4  216.17   10.24
   1  -2  -4  196.15    9.79
  -1  -2   4  229.97   10.74
  -1   2   3  437.85   10.20
   1   2  -3  465.29    8.73
  -1   2   3  424.52    7.67
  -1  -2   3  440.51   10.38
   1   2  -3  467.56   10.38
   1  -2  -3  448.92    5.72
   1  -2  -3  452.94   10.65
  -1   2   3  409.07    9.70
   1   2  -3  460.94   11.90
   1  -2  -3  418.16   11.45
  -1  -2   3  411.29   11.99
  -1   2   2   12.15    2.34
  -1   2   2   13.66    1.64
  -1  -2   2   12.77    2.47
   1  -2  -2   10.68    1.57
   1   2  -2   14.77    1.86
   1   2  -2   13.43    2.67
   1  -2  -2   13.12    2.58
  -1  -2   2   10.67    2.68
   1  -2  -2   15.38    2.72
   1  -2  -2   12.11    2.05
  -1   2   2   10.56    2.43
  -1   2   1   84.96    3.76
   1   2  -1   89.32    1.97
   1  -2  -1   83.46    3.30
  -1  -2   1   89.95    3.70
   1  -2  -1   89.94    2.16
   1   2  -1   89.69    3.48
   1   2   0  294.30    6.31
   1  -2   0  294.77    5.68
  -1   2   0  305.36    5.20
  -1  -2   0  302.90    5.51
  -1   2   0  315.04    5.74
  -1  -2   0  322.51    5.80
  -1  -2   0  313.69    5.08
  -1   2   0  318.90    6.18
  -1  -2   0  311.93    6.34
  -1  -2   0  288.29    4.46
   1  -2   1   82.89    3.01
  -1  -2  -1   74.63    3.97
   1  -2   1   76.99    2.87
  -1   2  -1   75.96    3.64
   1  -2   1   70.96    3.37
  -1  -2  -1   75.37    3.81
  -1   2  -1   85.22    2.62
  -1   2  -1   71.89    4.57
  -1  -2  -1   76.25    4.38
  -1   2  -1   72.12    4.27
  -1  -2  -1   80.43    4.79
  -1   2  -1   68.16    4.01
  -1  -2  -1   80.15    4.27
  -1  -2  -1   81.64    4.57
  -1   2  -1   67.48    4.15
   1   2   1   81.32    1.81
  -1   2  -1   70.07    2.79
   1   2   1   70.70    3.73
   1   2   2  213.03    3.22
   1  -2   2  205.27    5.36
  -1  -2  -2  201.30    8.48
  -1   2  -2  208.72    8.63
  -1  -2  -2  210.55    8.10
  -1   2  -2  199.09    7.89
  -1  -2  -2  214.86    7.92
  -1   2  -2  209.29    7.85
  -1   2  -2  198.23    7.96
  -1  -2  -2  206.30    8.13
  -1  -2  -2  198.65    7.41
   1  -2   2  204.90    4.33
   1  -2   2  202.27    5.99
   1  -2   3    2.18    2.76
   1  -2   3   10.06    1.43
  -1  -2  -3    4.06    3.19
  -1  -2  -3    4.96    3.84
  -1   2  -3    4.40    3.77
  -1   2  -3    1.99    3.12
  -1  -2  -3    0.77    2.88
   1  -2   3    5.74    3.26
   1   2   3    3.76    2.36
   1  -2   3    5.67    1.67
   1   2   3    3.24    1.13
   1   2   3    3.65    1.78
  -1  -2  -3    7.22    3.38
  -1  -2  -3    3.73    3.72
  -1   2  -3    5.18    3.40
  -1  -2  -3    9.68    4.40
  -1   2  -3    5.38    3.69
  -1   2  -3    5.77    3.39
   1   2   3    4.21    1.20
  -1  -2  -4  296.40   12.40
   1   2   4  319.17   11.81
   1  -2   4  317.57   11.53
   1   2   4  307.19    9.57
   1  -2   4  301.28   11.42
  -1   2  -4  298.87   12.99
  -1  -2  -4  292.72   12.45
  -1  -2  -4  316.87   13.52
  -1   2  -4  331.94   13.83
  -1   2  -4  298.11   13.40
  -1  -2  -4  313.05   13.68
  -1   2  -4  299.01   14.58
  -1  -2  -4  291.52   13.28
  -1  -2  -4  294.75   14.58
  -1   2  -4  291.77   13.13
   1   2   5   35.56    5.37
   1  -2   5   37.81    5.46
   1  -2   5   34.04    5.01
  -1   2  -5   31.32    6.03
  -1  -2  -5   42.18    6.48
  -1  -2  -5   37.57    7.54
  -1   2  -5   33.54    6.81
  -1  -2  -5   39.13    6.31
  -1   2  -5   45.02    6.63
  -1   2  -6  333.61   20.74
  -1  -2  -6  331.16   20.57
   1   2   6  358.02   16.62
   1  -2   6  342.69   16.13
  -1   2  -6  319.03   17.31
  -1  -2  -6  325.13   17.29
  -1   2  -6  356.54   18.76
  -1  -2  -6  356.55   18.90
  -1   2  -7    1.68    4.30
  -1  -2  -7    4.93    4.97
  -1   2  -7   13.21    5.68
  -1  -2  -7    1.13    4.98
  -1  -2  -7   -7.19    5.71
  -1   2  -7   -4.29    5.19
  -1   2  -7    5.77    5.46
  -1  -2  -7    0.54    4.92
  -1   2  -7   -0.42    4.69
  -1  -2  -7    3.08    4.46
  -1   2  -7    8.87    4.80
  -1  -2  -7   -3.05    4.75
  -1   2  -7    5.50    6.73
  -1  -2  -7   -5.61    5.11
  -1  -2  -7   -9.51    4.79
  -1   2  -7    7.05    4.09
  -1  -2  -8    3.42    5.12
  -1   2  -8    7.61    5.12
  -1   2  -8   14.98    5.84
  -1  -2  -8    6.17    4.66
  -1  -2  -8    4.69    4.11
  -1   2  -8    6.37    4.64
  -1  -2  -8   10.83    4.86
  -1   2  -8    8.51    5.19
  -1  -2  -8   11.75    6.09
  -1   2  -8   12.21    5.68
  -1   2  -9   -2.91    3.97
  -1  -2  -9   -3.13    4.54
  -1   2  -9    1.76    3.54
  -1  -2  -9    2.25    4.38
  -1   2  -9   -2.19    3.12
  -1  -2  -9   -6.04    3.50
  -1   2  -9    0.79    3.77
  -1  -2  -9   -0.70    3.62
  -1  -2 -10   -0.15    2.92
  -1   2 -10   -1.37    2.80
  -1   2 -10    4.27    3.09
  -1  -2 -10    1.05    2.96
  -1   2 -10    3.70    2.86
  -1  -2 -10    0.01    2.71
  -1   2 -10    5.04    2.74
   1  -3 -11    2.53    2.06
   1   3 -11   -1.57    1.92
   1  -3 -11    3.56    2.10
   1   3 -11    3.23    2.00
   1   3 -10  164.99    8.69
   1  -3 -10  159.96    8.77
   1   3 -10  156.16   10.47
   1  -3 -10  138.95    9.94
   1  -3 -10  152.88   10.39
   1   3 -10  147.89    9.93
   1  -3 -10  174.35    9.26
   1   3 -10  160.08    9.39
   1  -3  -9   23.45    5.23
   1   3  -9   17.81    4.81
   1   3  -9   37.75    5.98
   1  -3  -9   32.84    5.56
   1  -3  -9   28.62    5.36
   1   3  -9   31.22    6.01
   1  -3  -9   25.60    6.19
   1   3  -9   28.12    6.58
   1  -3  -9   28.80    6.77
   1   3  -9   33.73    6.52
   1  -3  -8  147.43   10.97
   1  -3  -8  134.74   10.63
   1   3  -8  156.39   11.76
   1   3  -8  149.68   12.19
   1   3  -8  163.87   12.05
   1  -3  -8  160.19   11.93
   1   3  -8  149.27   12.85
   1  -3  -8  145.95   13.60
   1   3  -8  153.53   13.67
   1  -3  -8  142.82   13.33
   1  -3  -7    7.97    5.56
   1   3  -7   26.33    8.99
   1  -3  -7    9.13    7.01
   1   3  -7   14.57    5.61
   1  -3  -7   18.60    5.14
   1   3  -7   32.25    7.04
   1  -3  -7   13.07    5.92
  -1   3   7   17.01    6.47
   1  -3  -7   28.33    7.41
   1   3  -7   29.09    7.17
   1   3  -7    9.32    4.86
   1  -3  -7   17.66    4.79
   1  -3  -7   36.32    6.19
   1   3  -7   19.24    5.81
  -1  -3   7   14.23    6.59
   1   3  -6  619.53   20.06
   1   3  -6  574.86   23.88
   1   3  -6  613.88   22.42
   1  -3  -6  540.85   23.59
   1  -3  -6  586.65   22.44
  -1  -3   6  656.93   23.02
  -1   3   6  654.28   22.97
  -1  -3   5    8.32    4.02
  -1   3   5    8.11    4.27
   1   3  -5    7.17    3.04
  -1  -3   5    8.31    3.38
   1   3  -5    5.76    4.24
   1  -3  -5    0.02    4.23
   1  -3  -5    6.26    3.76
   1   3  -5    7.73    4.08
  -1  -3   5    7.09    2.98
  -1   3   5    6.40    3.04
  -1   3   4   41.48    4.27
  -1  -3   4   33.42    5.49
   1  -3  -4   34.79    4.69
   1   3  -4   36.59    4.42
  -1  -3   4   37.91    4.77
   1   3  -4   36.68    5.16
   1   3  -4   45.06    6.21
   1  -3  -4   39.18    6.20
   1  -3  -4   34.08    5.17
  -1   3   4   35.53    4.14
  -1   3   3   42.40    3.95
   1  -3  -3   46.80    4.12
  -1  -3   3   38.14    4.56
   1   3  -3   45.13    3.79
   1  -3  -3   46.43    2.45
  -1  -3   3   43.80    4.17
  -1   3   3   46.55    2.56
   1   3  -3   45.53    4.42
   1  -3  -3   41.09    4.24
  -1   3   3   45.63    4.00
   1   3  -3   47.55    2.95
  -1   3   2  595.41   10.88
   1  -3  -2  573.84    9.31
  -1  -3   2  594.60   11.76
   1   3  -2  590.70    9.02
   1  -3  -2  546.65    8.61
   1   3  -2  566.74   11.40
  -1  -3   2  571.11   10.84
   1  -3  -2  625.56   11.87
  -1   3   2  605.81   10.59
   1   3  -2  559.09    8.28
   1  -3  -2  544.15   10.54
   1   3  -2  604.89   10.93
   1  -3  -1   14.03    1.28
   1   3  -1   12.83    2.02
  -1  -3   1   12.93    2.40
   1  -3  -1   14.89    1.99
  -1   3   1   13.62    2.65
  -1  -3   0   83.93    3.46
   1   3   0   82.90    4.09
   1   3   0   81.65    3.24
   1  -3   0   76.90    3.55
  -1   3   0   74.61    3.18
  -1  -3   0   84.13    3.22
  -1   3   0   82.29    3.48
  -1   3   0   77.90    3.40
  -1  -3   0   82.85    3.58
  -1  -3  -1   60.54    3.79
  -1  -3  -1   63.35    4.09
  -1   3  -1   53.33    3.60
  -1   3  -1   52.46    3.90
  -1   3  -1   58.81    3.99
  -1   3  -1   57.42    4.13
  -1  -3  -1   64.62    4.38
  -1  -3  -1   57.53    4.00
  -1  -3  -1   62.23    3.92
   1  -3   1   61.54    3.18
   1  -3   1   61.08    3.44
  -1  -3  -1   70.38    3.89
   1   3   1   66.47    2.51
   1  -3   1   65.21    2.71
   1   3   1   62.74    4.01
  -1   3  -1   56.57    3.15
  -1   3  -1   68.68    2.63
  -1  -3  -2 2481.66   26.92
  -1  -3  -2 2468.40   25.68
  -1   3  -2 2417.65   26.36
  -1   3  -2 2302.68   24.76
  -1  -3  -2 2458.28   28.18
  -1  -3  -2 2447.19   26.16
  -1   3  -2 2385.26   25.81
  -1   3  -2 2451.97   28.00
  -1  -3  -2 2378.54   25.09
   1  -3   2 2471.21   21.39
   1  -3   2 2494.76   24.58
   1  -3   2 2402.60   19.81
   1   3   2 2420.19   13.94
   1   3   2 2547.57   22.34
  -1   3  -3  678.89   16.57
  -1  -3  -3  698.52   16.84
  -1  -3  -3  718.40   17.55
  -1   3  -3  651.59   16.57
  -1   3  -3  688.98   17.11
  -1  -3  -3  689.36   17.01
  -1  -3  -3  764.83   19.15
  -1   3  -3  689.88   18.07
  -1  -3  -3  721.60   16.45
   1  -3   3  728.35   14.55
   1   3   3  740.52   12.22
   1  -3   3  722.76   15.62
   1  -3   3  703.03   10.96
  -1   3  -3  689.69   16.64
  -1  -3  -3  685.51   16.22
   1   3   3  709.67    9.06
   1   3   3  737.46    8.70
   1   3   3  752.43   12.47
  -1   3  -4  887.66   24.10
  -1  -3  -4  829.14   21.67
  -1  -3  -4  888.72   24.37
  -1   3  -4  835.29   21.71
   1  -3   4  876.50   19.52
  -1   3  -4  898.43   22.02
  -1  -3  -4  860.83   21.05
   1  -3   4  898.57   19.04
  -1  -3  -4  934.18   21.61
  -1   3  -4  908.44   22.31
  -1  -3  -4  930.39   22.81
  -1  -3  -4  886.94   22.62
  -1   3  -4  841.97   21.89
  -1   3  -5   35.94    7.80
  -1  -3  -5   25.57    6.03
  -1   3  -5   29.80    5.77
  -1  -3  -5   30.33    6.62
  -1  -3  -5   33.63    5.92
   1   3   5   23.01    4.63
   1  -3   5   25.37    4.81
  -1   3  -5   27.09    5.79
  -1  -3  -5   23.18    5.57
   1  -3   5   29.59    4.93
  -1   3  -6  579.27   26.34
  -1  -3  -6  552.20   25.67
  -1   3  -6  534.49   22.56
  -1  -3  -6  546.01   22.07
  -1  -3  -6  594.51   24.27
  -1   3  -6  632.96   24.69
   1  -3   6  570.79   20.48
   1   3   6  609.39   21.17
  -1   3  -7   37.91    8.72
  -1   3  -7   39.51    6.56
  -1  -3  -7   39.74    6.94
  -1  -3  -7   36.70    6.58
  -1   3  -7   42.05    7.43
  -1  -3  -7   41.14    6.83
  -1   3  -7   44.20    7.17
  -1  -3  -7   34.17    7.63
  -1   3  -7   42.25    7.67
  -1   3  -7   46.92    8.04
  -1  -3  -7   38.15    8.04
  -1   3  -7   31.75    7.76
  -1  -3  -7   33.25    7.58
  -1   3  -7   48.04    9.73
  -1  -3  -7   25.11    7.84
  -1  -3  -8   16.38    5.59
  -1   3  -8   19.24    5.90
  -1  -3  -8   20.70    6.00
  -1   3  -8   16.66    5.39
  -1  -3  -8   11.68    6.02
  -1   3  -8   17.98    6.47
  -1  -3  -8   29.32    7.51
  -1   3  -8   19.49    7.10
  -1  -3  -8   15.80    5.35
  -1   3  -8   12.01    4.80
  -1  -3  -9   -1.39    4.38
  -1   3  -9   -1.75    3.57
  -1  -3  -9    5.30    4.50
  -1   3  -9   -6.97    4.38
  -1   3  -9    1.73    3.30
  -1  -3  -9   -0.28    3.59
  -1   3  -9   -1.87    3.33
  -1  -3  -9    2.59    3.63
  -1   3 -10  103.27    7.47
  -1  -3 -10   95.59    7.32
  -1   3 -10   90.05    6.25
  -1  -3 -10   89.94    7.30
  -1   3 -10   86.02    7.01
  -1  -3 -10  100.67    6.94
  -1   3 -10   86.13    6.67
   1  -4 -10    3.56    3.55
   1   4 -10    7.86    3.62
   1  -4 -10   -0.28    2.69
   1   4 -10    3.47    3.42
   1  -4 -10    5.13    3.73
   1  -4 -10    6.09    3.18
   1   4 -10    9.70    3.71
   1  -4  -9   10.72    5.17
   1   4  -9    4.40    5.09
   1  -4  -9    5.25    3.51
   1   4  -9    5.42    4.02
   1  -4  -9    5.82    3.44
   1   4  -9   10.03    4.93
   1  -4  -9    7.33    3.81
   1   4  -9    7.22    3.99
   1  -4  -9    5.15    5.04
   1   4  -9    4.28    4.17
   1  -4  -8  164.97   11.95
   1   4  -8  182.81   12.60
   1  -4  -8  177.19   14.40
   1   4  -8  188.51   14.47
   1   4  -8  176.20   13.66
   1  -4  -8  172.73   14.26
   1  -4  -8  215.30   13.55
   1   4  -8  194.99   13.03
   1   4  -8  195.67   13.86
   1  -4  -8  168.28   11.73
  -1  -4   7   12.80    6.05
   1   4  -7    9.97    5.57
   1  -4  -7   22.26    8.53
   1   4  -7   25.39    8.35
   1  -4  -7    9.34    5.45
   1  -4  -7   23.19    5.46
   1  -4  -7    9.27    4.27
   1   4  -7   17.97    4.99
   1   4  -7   22.80    6.47
   1  -4  -7   30.59    5.93
  -1   4   7   23.63    6.97
   1  -4  -7   17.13    6.37
   1   4  -7   21.76    6.09
   1   4  -7    8.77    4.85
   1  -4  -7   11.01    5.78
  -1   4   6   69.52    8.46
  -1  -4   6   80.03    8.93
   1   4  -6   73.79    7.77
   1  -4  -6   80.81    9.55
   1  -4  -6   71.86    8.85
   1   4  -6   82.78    8.96
   1   4  -6   89.30   10.83
  -1  -4   6   64.52    6.81
  -1  -4   5   62.20    7.35
   1   4  -5   57.46    6.34
  -1   4   5   61.51    5.55
   1  -4  -5   63.04    7.21
   1   4  -5   56.01    7.38
   1   4  -5   61.12    6.74
   1  -4  -5   60.19    7.98
  -1  -4   5   60.14    6.27
  -1   4   4    2.91    2.76
  -1  -4   4    7.09    4.03
   1  -4  -4    5.99    3.60
   1   4  -4    5.54    3.06
  -1   4   4    5.07    2.86
   1   4  -4    4.99    4.04
   1  -4  -4    2.21    3.99
   1   4  -4    8.65    3.77
   1  -4  -4    9.44    4.19
  -1  -4   4    5.92    3.62
  -1   4   3    0.23    2.19
   1  -4  -3    1.60    1.38
  -1  -4   3    4.88    3.05
   1  -4  -3    1.64    2.22
   1   4  -3    1.26    1.42
   1   4  -3    1.70    1.96
  -1   4   3    2.03    2.17
  -1  -4   3    2.17    2.86
   1   4  -3    5.79    2.89
   1  -4  -3    3.41    2.68
   1  -4  -3    3.09    2.55
   1  -4  -2   20.58    2.83
   1   4  -2   20.84    2.84
  -1   4   2   20.37    2.92
   1   4  -2   21.79    2.20
   1  -4  -2   21.63    2.46
  -1   4   2   21.98    2.86
  -1  -4   2   18.55    3.19
   1   4  -2   21.44    3.33
   1  -4  -2   24.51    2.40
   1   4  -2   22.04    2.35
   1  -4  -1  169.13    5.36
  -1   4   1  175.00    6.06
   1  -4  -1  175.66    3.89
   1   4  -1  165.03    5.35
  -1  -4   1  155.70    5.71
  -1  -4   0 1106.29   12.71
   1  -4   0 1107.97   11.89
  -1  -4   0 1127.76   11.50
   1   4   0 1052.71   11.95
  -1   4   0 1063.01   12.35
   1  -4   0 1074.04   12.69
  -1   4   0 1092.76   12.66
  -1   4   0 1096.22   11.49
  -1  -4   0 1115.04   12.02
  -1   4  -1  157.43    5.80
  -1  -4  -1  171.78    5.66
  -1   4  -1  161.98    5.71
  -1  -4  -1  174.05    6.16
  -1   4  -1  164.68    6.32
  -1  -4  -1  180.93    6.57
  -1  -4  -1  170.87    6.15
  -1   4  -1  163.71    5.96
   1  -4   1  153.80    5.20
  -1  -4  -1  171.17    6.27
  -1   4  -1  154.50    5.33
   1   4   1  165.02    4.49
   1  -4   1  164.20    4.32
   1   4   1  160.24    6.26
   1  -4   1  157.50    5.60
  -1  -4  -1  170.16    5.80
  -1   4  -1  179.17    3.13
  -1   4  -1  175.02    4.47
  -1  -4  -2 1444.21   20.84
  -1   4  -2 1490.13   19.93
  -1  -4  -2 1466.39   19.91
  -1  -4  -2 1442.12   20.33
  -1   4  -2 1348.88   20.81
  -1   4  -2 1413.37   20.43
  -1  -4  -2 1551.30   22.59
   1  -4   2 1398.09   17.19
  -1  -4  -2 1441.35   20.04
   1   4   2 1409.93   12.75
   1  -4   2 1385.34    7.89
  -1   4  -2 1383.59   15.50
  -1  -4  -2 1471.81   20.04
   1  -4   2 1339.20   15.87
  -1   4  -2 1495.87   21.39
   1  -4   2 1480.23   19.76
   1   4   2 1481.79   18.56
  -1   4  -3  738.09   17.15
  -1   4  -3  660.28   16.67
  -1  -4  -3  728.40   17.60
  -1  -4  -3  717.60   17.06
  -1  -4  -3  706.75   17.17
  -1   4  -3  675.81   17.91
  -1  -4  -3  728.70   18.83
  -1   4  -3  662.24   16.85
   1  -4   3  682.17   14.38
  -1  -4  -3  705.15   16.50
  -1   4  -3  681.96   16.98
   1  -4   3  705.58   12.03
  -1  -4  -3  701.23   16.51
   1   4   3  727.76    9.80
   1   4   3  762.64   13.85
   1  -4   3  681.56   15.64
   1   4   3  712.30   11.30
  -1  -4  -4   20.60    5.05
   1  -4   4   43.09    5.65
   1  -4   4   15.77    4.00
  -1   4  -4   19.03    5.33
  -1  -4  -4   18.12    5.32
  -1   4  -4   16.73    4.65
  -1  -4  -4   17.09    4.73
  -1  -4  -4   24.58    5.27
  -1   4  -4   25.60    4.86
  -1   4  -4   18.25    4.79
  -1   4  -4   16.32    5.72
  -1  -4  -4   23.29    5.15
  -1  -4  -4   18.30    5.45
  -1  -4  -5  149.74   10.53
  -1   4  -5  158.54   11.25
  -1   4  -5  149.63   12.46
  -1  -4  -5  160.28   12.74
   1   4   5  174.94   10.67
  -1  -4  -5  160.13   10.97
   1  -4   5  168.67   10.26
  -1   4  -5  181.95   11.85
  -1  -4  -5  160.27   11.48
   1  -4   5  158.41   10.00
   1   4   6   26.00    6.01
  -1   4  -6   21.76    7.38
  -1  -4  -6   30.98    8.27
  -1  -4  -6   35.90    7.18
  -1   4  -6   26.13    6.42
  -1  -4  -6   15.65    5.69
  -1   4  -6   18.42    5.54
  -1  -4  -7   55.15    9.25
  -1   4  -7   59.66    8.84
  -1  -4  -7   67.49    8.97
  -1   4  -7   75.28    9.54
  -1  -4  -7   72.84    9.05
  -1   4  -7   68.62    8.93
  -1   4  -7   76.49    9.05
  -1  -4  -7   72.80   10.06
  -1   4  -7   67.49    9.16
  -1  -4  -7   82.35    8.89
  -1  -4  -7   59.51    8.16
  -1   4  -7   67.58    8.57
  -1   4  -8   73.53    9.94
  -1  -4  -8   78.88   10.27
  -1   4  -8   87.90    9.27
  -1  -4  -8   90.42    9.63
  -1   4  -8   63.84    8.47
  -1   4  -8   71.39    9.38
  -1  -4  -8   77.43   10.21
  -1  -4  -8   76.69    8.68
  -1  -4  -8   85.07    8.85
  -1   4  -8   78.32    8.99
  -1  -4  -9    6.42    4.51
  -1   4  -9    6.54    3.98
  -1   4  -9    4.65    4.09
  -1  -4  -9   12.31    5.25
  -1  -4  -9    5.87    3.60
  -1  -4  -9   10.30    3.88
  -1   4  -9    6.34    3.66
  -1   4  -9    8.97    4.10
  -1   4 -10   -3.00    2.43
  -1  -4 -10    0.72    2.75
  -1   4 -10    5.94    2.91
  -1  -4 -10   -2.75    2.89
  -1  -4 -10    3.45    2.71
  -1   4 -10   -0.32    2.35
  -1   4 -10    1.60    2.30
   1  -5 -10   45.60    6.23
   1   5 -10   52.02    6.20
   1   5 -10   47.27    5.67
   1  -5 -10   47.62    5.10
   1  -5 -10   50.20    5.22
   1   5 -10   47.74    5.13
   1   5 -10   38.83    5.84
   1  -5 -10   47.14    6.33
   1  -5  -9   28.25    6.89
   1   5  -9   14.44    5.75
   1   5  -9   22.59    4.86
   1  -5  -9   23.50    5.33
   1   5  -9   22.28    5.58
   1  -5  -9   28.81    6.96
   1  -5  -9   33.26    5.98
   1   5  -9   34.78    5.27
   1  -5  -9   31.17    5.32
   1   5  -9   28.77    5.77
   1   5  -8   -0.40    4.01
   1  -5  -8   -9.54    5.16
   1  -5  -8   -7.30    4.29
   1  -5  -8   -2.92    3.94
   1   5  -8   -1.50    4.01
   1   5  -8    9.13    4.85
   1   5  -8   -0.37    4.52
   1  -5  -8   -5.21    3.92
   1  -5  -8    9.79    5.27
   1   5  -8    3.39    4.78
  -1   5   7   85.98   10.47
  -1  -5   7   81.97   10.59
   1   5  -7   85.46    9.69
   1  -5  -7   91.00   10.31
   1  -5  -7   86.99    8.48
   1   5  -7   68.00    8.62
   1  -5  -7   82.18   10.46
   1   5  -7   85.06    9.58
   1   5  -7   84.56    8.98
   1  -5  -7   96.41    9.42
   1  -5  -7   80.71   11.98
   1   5  -7   91.29   12.27
   1  -5  -7  104.96   11.73
   1   5  -7   99.40   10.67
   1  -5  -7   76.83    8.40
  -1   5   6   68.01    8.36
  -1  -5   6   87.60    9.47
   1   5  -6   62.36    6.91
  -1  -5   6   62.85    6.99
   1  -5  -6   62.31    8.12
   1   5  -6   76.82    8.50
   1  -5  -6   71.20    9.12
   1   5  -6   66.01    9.30
   1   5  -5    6.57    3.53
  -1  -5   5    5.44    3.86
  -1  -5   5    8.37    4.08
  -1   5   5    2.43    2.83
   1   5  -5    1.20    3.14
   1  -5  -5   -1.94    3.37
   1  -5  -5    5.59    4.21
   1   5  -5    6.04    4.35
   1  -5  -4    2.74    3.21
   1   5  -4    5.43    3.97
   1  -5  -4   -0.85    3.79
   1   5  -4    5.71    4.25
  -1   5   4    4.51    3.30
   1  -5  -4    7.65    4.03
  -1  -5   4    6.22    3.90
  -1  -5   4    4.25    4.10
   1   5  -4    4.65    2.93
  -1   5   4    3.66    3.20
  -1   5   3   91.12    5.81
  -1  -5   3   77.79    6.06
   1  -5  -3   83.91    5.27
   1   5  -3   83.22    6.05
  -1  -5   3   93.42    6.12
   1  -5  -3   88.84    4.24
   1   5  -3   90.91    5.24
   1   5  -3   87.15    3.40
  -1   5   3   88.42    5.47
   1   5  -3   83.63    5.59
   1  -5  -3   73.12    5.40
   1   5  -3   79.44    5.97
   1  -5  -3   75.29    5.96
  -1   5   2  247.39    8.25
   1   5  -2  233.49    5.84
  -1  -5   2  237.17    8.33
   1  -5  -2  246.87    6.82
   1   5  -2  247.25    8.43
   1  -5  -2  241.43    6.85
  -1   5   2  249.60    7.66
   1   5  -2  245.98    7.02
   1  -5  -2  234.09    7.12
   1  -5  -1   68.64    4.03
  -1   5   1   66.47    4.43
   1   5  -1   72.29    4.00
   1  -5  -1   73.37    3.12
  -1  -5   1   65.98    4.49
  -1  -5   0  653.89   11.03
   1  -5   0  645.47   10.45
   1   5   0  690.94   11.12
   1  -5   0  649.24   10.85
  -1   5   0  691.99   11.27
  -1  -5   0  710.72    9.84
  -1   5   0  654.63   10.94
  -1   5   0  648.08    8.72
  -1  -5   0  668.64    9.36
  -1  -5  -1  110.20    4.79
  -1  -5  -1   95.37    4.75
  -1   5  -1  103.47    4.58
  -1   5  -1   96.74    4.60
  -1   5  -1  104.63    4.74
  -1  -5  -1  108.82    4.94
  -1  -5  -1  116.98    5.29
  -1   5  -1   96.52    4.95
  -1  -5  -1  103.73    5.31
   1  -5   1   92.67    4.55
   1  -5   1  100.29    4.89
  -1   5  -1  103.47    3.19
  -1   5  -1   99.36    3.98
   1   5   1  112.72    4.45
   1  -5   1   97.45    3.72
   1   5   1  106.32    5.67
  -1   5  -1   92.80    4.89
   1   5   2    7.41    2.82
  -1   5  -2    5.65    2.22
   1   5   2   11.33    1.98
   1  -5   2    7.46    2.80
  -1  -5  -2    6.72    2.64
  -1  -5  -2    7.22    2.72
  -1   5  -2   10.20    2.93
  -1  -5  -2   11.10    3.27
  -1   5  -2    7.79    3.11
  -1   5  -2    8.31    2.73
  -1  -5  -2    6.70    2.91
  -1   5  -2    9.57    3.14
  -1  -5  -2   10.58    3.00
   1  -5   2    9.16    2.44
  -1  -5  -2    8.30    2.51
   1  -5   2    9.18    2.27
  -1   5  -2    9.37    1.13
   1   5   2    8.14    2.71
   1   5   3    3.25    1.87
  -1  -5  -3    0.19    3.68
  -1  -5  -3    2.10    3.43
  -1   5  -3    0.92    3.94
   1   5   3    1.41    2.34
   1  -5   3    2.56    2.24
   1  -5   3   -0.70    3.09
   1   5   3    3.51    1.74
   1  -5   3   -1.07    3.17
  -1  -5  -3    1.16    2.81
  -1   5  -3    0.59    3.15
  -1   5  -3    3.46    3.29
  -1   5  -3    1.80    3.51
  -1   5  -3    3.11    3.61
  -1  -5  -3    2.86    3.26
  -1  -5  -3    1.67    3.52
  -1  -5  -3    6.73    3.94
   1  -5   4    0.16    3.41
  -1   5  -4    3.31    4.15
  -1  -5  -4    3.61    4.15
   1  -5   4    3.02    3.75
  -1  -5  -4    0.31    3.56
  -1   5  -4   -0.46    3.63
  -1  -5  -4    2.24    3.98
  -1  -5  -4    2.13    4.59
  -1  -5  -4    5.62    3.91
  -1   5  -4   -1.45    4.48
  -1  -5  -4    8.64    4.68
  -1   5  -4    2.59    3.51
  -1  -5  -5    7.06    3.56
  -1  -5  -5   12.41    5.61
  -1   5  -5    8.01    5.22
  -1   5  -5   13.45    4.88
   1   5   5    9.88    3.64
  -1  -5  -5    9.26    4.71
   1  -5   5    9.40    4.66
   1  -5   5    7.04    3.51
  -1   5  -5    6.87    4.42
  -1  -5  -5   11.36    4.60
   1  -5   6  115.86    9.96
  -1  -5  -6  140.85   13.89
  -1   5  -6  125.08   13.09
  -1   5  -6  137.97   11.99
  -1  -5  -6  132.64   11.77
   1   5   6  147.13   11.00
  -1  -5  -6  137.11   12.31
  -1   5  -6  146.24   12.38
  -1  -5  -7    0.19    4.25
  -1   5  -7    3.30    4.33
  -1   5  -7    3.35    4.96
  -1  -5  -7    1.42    5.16
  -1   5  -7    5.82    4.27
  -1  -5  -7   -3.67    5.63
  -1  -5  -7   11.78    4.97
  -1   5  -7    6.06    5.56
  -1  -5  -7   -5.10    4.13
  -1  -5  -7    5.02    4.69
  -1   5  -7   -3.93    4.40
  -1   5  -7    2.51    4.76
  -1   5  -8   10.64    4.81
  -1  -5  -8   15.38    6.00
  -1   5  -8   12.04    5.36
  -1  -5  -8   17.96    6.16
  -1   5  -8   14.68    5.16
  -1   5  -8   10.07    5.41
  -1  -5  -8   13.77    4.84
  -1   5  -8   17.24    5.75
  -1  -5  -8   15.51    4.81
  -1   5  -9    9.91    4.04
  -1  -5  -9    2.18    3.16
  -1  -5  -9    5.69    3.40
  -1   5  -9   -2.02    3.67
  -1   5  -9    1.82    4.06
  -1  -5  -9    1.93    4.21
  -1  -5  -9    5.75    4.11
  -1   5  -9    5.21    4.06
  -1   5 -10   22.06    3.60
  -1   5 -10   16.21    3.52
  -1  -5 -10   18.08    3.52
  -1   5 -10   20.59    3.89
  -1  -5 -10   23.92    4.28
  -1  -5 -10   23.06    4.13
  -1   5 -10   23.01    3.94
   1  -6 -10   31.27    4.30
   1   6 -10   23.41    4.56
   1  -6 -10   25.68    3.89
   1   6 -10   29.29    4.08
   1  -6 -10   30.79    5.31
   1   6 -10   28.43    4.94
   1   6 -10   28.63    4.88
   1  -6 -10   31.19    5.50
   1  -6  -9   45.17    5.98
   1   6  -9   39.02    6.65
   1   6  -9   42.46    6.17
   1   6  -9   52.61    6.53
   1  -6  -9   40.08    5.82
   1   6  -9   45.96    7.24
   1  -6  -9   47.57    7.57
   1  -6  -9   46.64    7.55
   1   6  -9   45.60    7.29
   1  -6  -8   -6.09    4.27
   1   6  -8    1.69    4.36
   1   6  -8    7.68    4.03
   1  -6  -8    7.32    4.10
   1  -6  -8   -1.18    3.37
   1  -6  -8   11.88    5.78
   1   6  -8    9.44    5.23
   1   6  -8    4.58    4.55
   1  -6  -8    5.68    5.59
  -1  -6   7  209.04   16.05
  -1   6   7  218.56   15.51
   1  -6  -7  194.39   12.24
   1  -6  -7  182.70   12.08
   1  -6  -7  202.11   15.56
   1   6  -7  197.73   14.81
   1  -6  -7  193.71   16.60
   1   6  -7  193.50   16.46
   1   6  -7  196.83   14.10
   1  -6  -7  200.32   15.13
   1   6  -7  200.41   13.03
   1  -6  -7  205.25   13.38
   1   6  -7  207.41   14.32
   1   6  -7  205.41   14.39
   1  -6  -7  199.64   14.87
   1  -6  -7  191.53   12.45
  -1  -6   6   15.57    5.71
  -1   6   6   15.85    5.42
  -1  -6   6    9.95    4.84
   1   6  -6   16.45    5.23
   1  -6  -6   11.94    4.84
   1   6  -6   14.09    4.99
   1  -6  -6   17.61    5.27
  -1   6   5   53.52    5.56
  -1  -6   5   43.17    6.03
   1   6  -5   60.59    6.23
  -1  -6   5   51.90    7.05
   1  -6  -5   53.44    7.34
   1   6  -5   50.47    6.77
   1  -6  -5   54.96    6.53
   1   6  -5   63.19    6.95
  -1   6   4  954.75   18.63
  -1  -6   4  870.68   19.84
  -1   6   4  965.88   19.43
   1   6  -4  908.53   18.95
  -1  -6   4  993.16   22.76
   1  -6  -4  909.17   19.13
   1   6  -4  870.28   21.49
   1  -6  -4  873.40   21.85
   1  -6  -4  875.84   20.13
   1   6  -4  942.85   20.37
   1   6  -3  991.10   10.48
  -1   6   3 1038.40   17.57
   1   6  -3 1014.29   19.19
  -1  -6   3  923.66   18.29
  -1   6   3  966.93   18.14
   1   6  -3 1075.03   17.59
   1  -6  -3 1038.90   14.83
  -1  -6   3 1015.96   20.09
   1  -6  -3 1021.34   17.66
   1   6  -3 1047.12   19.48
   1  -6  -3  981.64   17.69
   1  -6  -3 1003.16   19.44
   1   6  -3 1057.40   17.80
  -1   6   2  396.60    9.91
   1   6  -2  355.40   10.35
  -1  -6   2  370.23   10.18
  -1   6   2  387.30   10.85
  -1  -6   2  343.26   10.39
   1   6  -2  357.80    7.73
   1  -6  -2  377.68    8.54
   1  -6  -2  369.24    8.84
   1   6  -2  406.46    8.90
   1  -6  -2  400.00    9.46
   1  -6  -1  902.02   13.93
   1  -6  -1  888.11   10.89
  -1  -6   1  869.42   14.94
  -1   6   1  921.68   15.17
  -1   6   0 2134.64   21.15
  -1  -6   0 2205.06   21.67
   1  -6   0 2173.52   20.51
  -1  -6   0 2253.74   18.58
   1   6   0 2148.58   21.01
  -1   6   0 2186.50   18.71
  -1   6   0 2214.93   15.60
  -1  -6   0 2275.69   16.98
  -1   6  -1  770.23   11.62
  -1  -6  -1  819.09   11.70
  -1  -6  -1  798.83   12.43
  -1   6  -1  729.77   11.60
  -1   6  -1  796.06   11.93
  -1  -6  -1  796.14   12.00
  -1  -6  -1  833.20   13.10
  -1   6  -1  749.05   12.76
  -1   6  -1  741.19   11.29
   1  -6   1  733.81   13.40
  -1   6  -1  774.90    9.83
  -1  -6  -1  775.28   14.11
   1  -6   1  737.17   12.91
   1   6   1  798.86   12.34
   1   6   1  803.73   15.18
  -1   6  -1  746.94   13.28
  -1  -6  -2  380.00   10.37
  -1  -6  -2  402.57   11.11
  -1   6  -2  351.68   10.32
  -1   6  -2  351.95   10.23
  -1   6  -2  371.37   10.38
  -1  -6  -2  376.05   10.48
  -1   6  -2  353.06   11.19
  -1  -6  -2  412.43   11.78
  -1   6  -2  390.55    6.53
   1   6   2  354.37   10.87
  -1  -6  -2  352.42   10.42
   1  -6   2  351.83    9.80
  -1   6  -2  378.85    7.14
   1  -6   2  361.41   10.87
   1  -6   2  352.71    9.93
  -1  -6  -2  393.39   11.47
  -1   6  -2  358.36    9.76
   1   6   2  387.95   11.64
   1   6   2  373.02    8.64
  -1  -6  -3  126.65    7.76
  -1   6  -3  129.39    7.83
  -1  -6  -3  135.32    8.23
  -1   6  -3  125.79    8.05
  -1  -6  -3  123.25    7.89
  -1   6  -3  117.32    7.94
  -1  -6  -3  129.93    8.80
  -1   6  -3  110.50    7.98
   1   6   3  132.12    7.47
  -1   6  -3  122.24    8.33
   1  -6   3  131.73    6.45
  -1  -6  -3  121.04    7.60
   1  -6   3  124.62    7.99
   1   6   3  128.14    5.52
   1  -6   3  124.60    7.34
  -1  -6  -3  133.41    8.40
   1  -6   4   13.19    4.12
   1  -6   4   12.71    4.74
   1   6   4   15.23    3.43
  -1  -6  -4   17.75    4.76
  -1   6  -4   13.28    4.43
  -1  -6  -4   13.22    4.45
  -1  -6  -4   12.87    4.60
  -1   6  -4   12.80    4.40
  -1  -6  -4   16.92    4.79
  -1   6  -4   11.23    4.55
  -1  -6  -4    9.48    4.05
  -1   6  -4   15.00    4.56
   1  -6   5   51.55    6.69
   1  -6   5   52.46    6.57
  -1  -6  -5   48.75    7.00
  -1  -6  -5   51.79    7.15
  -1  -6  -5   52.77    7.73
  -1   6  -5   57.22    7.13
  -1   6  -5   61.96    8.86
  -1   6  -5   45.11    6.91
  -1  -6  -5   47.25    6.51
   1  -6   6   11.16    4.12
   1   6   6   17.71    5.28
  -1   6  -6    3.93    4.99
  -1  -6  -6   24.50    6.36
  -1   6  -6    3.94    6.32
  -1   6  -6    3.65    3.37
  -1  -6  -6   14.67    6.65
  -1  -6  -7   -6.91    4.15
  -1   6  -7   -2.59    4.59
  -1  -6  -7   -2.23    3.92
  -1   6  -7    3.35    4.02
  -1   6  -7   -0.08    4.43
  -1  -6  -7    4.38    4.58
  -1  -6  -7    8.80    5.48
  -1   6  -7   -2.89    5.29
  -1   6  -7    2.00    5.09
  -1  -6  -7  -12.72    5.52
  -1   6  -7    5.15    5.56
  -1  -6  -7    7.26    5.09
  -1  -6  -8   96.16    9.61
  -1   6  -8   82.42    9.20
  -1   6  -8   80.72    9.04
  -1  -6  -8   80.50   10.00
  -1   6  -8   83.01    9.41
  -1  -6  -8   95.88    9.13
  -1   6  -8   90.00    9.16
  -1  -6  -8   95.10   10.67
  -1   6  -8   88.75    9.86
  -1   6  -9   10.41    4.05
  -1  -6  -9    1.70    4.24
  -1  -6  -9    1.26    3.63
  -1  -6  -9    6.71    3.90
  -1   6  -9    4.41    3.89
  -1   6  -9    5.36    3.56
  -1   6  -9    5.95    3.89
  -1  -6  -9    9.76    4.89
  -1   6 -10   21.23    3.56
  -1  -6 -10   15.95    3.45
  -1   6 -10   23.26    3.79
  -1  -6 -10   23.18    4.06
  -1   6 -10   20.21    3.32
  -1   6 -10   10.92    3.09
  -1  -6 -10   18.57    3.49
   1  -7 -10   14.97    3.87
   1   7 -10    9.40    3.20
   1   7 -10    9.77    3.06
   1  -7 -10   15.31    3.38
   1  -7 -10   15.41    4.13
   1   7 -10   12.08    3.69
   1   7 -10    9.92    3.44
   1  -7 -10   20.02    3.35
   1   7  -9   15.05    4.94
   1  -7  -9   13.22    5.14
   1  -7  -9    7.32    3.53
   1   7  -9    9.98    4.01
   1  -7  -9    8.49    4.70
   1   7  -9   16.13    4.77
   1   7  -9   11.34    3.86
   1   7  -9   17.36    5.21
   1  -7  -9   13.36    4.12
   1   7  -8   37.96    6.38
   1  -7  -8   32.60    6.08
   1  -7  -8   39.59    6.79
   1   7  -8   26.65    6.27
   1  -7  -8   14.01    5.74
   1   7  -8   24.38    6.04
   1  -7  -8   30.03    5.89
   1  -7  -8   24.84    7.43
   1   7  -8   31.48    6.47
   1  -7  -8   28.55    5.77
   1   7  -7  232.82   14.23
   1   7  -7  189.60   14.03
   1  -7  -7  217.72   13.45
  -1  -7   7  216.28   16.07
  -1   7   7  253.97   16.74
   1  -7  -7  212.10   12.70
   1  -7  -7  168.41   12.14
   1  -7  -7  207.73   15.41
   1   7  -7  232.79   15.89
   1   7  -7  181.46   13.40
   1  -7  -7  190.27   14.30
   1   7  -7  206.00   13.32
   1  -7  -7  203.35   14.65
   1   7  -7  197.27   16.44
   1   7  -7  200.83   13.96
   1  -7  -7  204.47   16.25
   1  -7  -7  211.11   12.94
  -1   7   6    3.56    4.71
  -1  -7   6   -5.88    4.70
   1  -7  -6   12.52    6.19
   1   7  -6   -2.29    5.19
   1  -7  -6    0.58    3.92
   1   7  -6    2.21    3.67
  -1  -7   6    1.22    4.20
  -1   7   5   75.28    6.69
  -1  -7   5   62.76    7.77
   1  -7  -5   73.03    7.20
   1   7  -5   75.52    6.84
  -1  -7   5   65.51    7.37
   1  -7  -5   64.86    7.95
   1   7  -5   62.09    7.70
   1  -7  -5   66.38    7.41
   1   7  -5   82.02    7.42
  -1   7   5   72.42    6.54
  -1   7   4  335.93   12.21
   1  -7  -4  296.83   11.20
  -1  -7   4  302.45   13.27
   1   7  -4  311.18   11.74
  -1  -7   4  296.64   12.46
  -1   7   4  310.16   11.22
   1   7  -4  308.51   13.09
   1  -7  -4  308.42   12.21
   1   7  -4  333.52   12.24
   1  -7  -4  339.21   14.03
   1  -7  -3   34.00    4.81
   1   7  -3   28.83    4.35
   1   7  -3   31.48    3.94
   1  -7  -3   29.15    4.06
  -1   7   3   33.67    4.86
   1  -7  -3   36.55    4.36
  -1  -7   3   39.41    5.21
   1   7  -3   30.93    4.86
  -1  -7   3   26.36    5.17
   1   7  -3   31.51    4.05
   1  -7  -3   34.86    3.58
  -1   7   3   30.51    4.10
  -1   7   2   96.22    6.26
   1   7  -2   94.23    4.46
  -1  -7   2   89.71    6.15
   1  -7  -2   95.26    4.86
   1  -7  -2   89.53    5.11
  -1  -7   2   84.12    5.41
   1   7  -2   93.60    6.17
  -1   7   2   96.37    5.50
   1  -7  -2   93.24    4.70
   1   7  -2  102.42    4.70
   1  -7  -1   -0.68    1.79
   1  -7  -1    1.01    1.40
  -1  -7   1    2.56    2.54
  -1  -7   1    0.47    2.47
   1   7  -1   -0.09    2.72
  -1   7   1    1.52    2.71
   1  -7  -1    1.60    2.06
  -1   7   0    1.61    1.40
  -1  -7   0    1.65    1.42
  -1   7   0    1.95    2.40
   1  -7   0    1.05    2.27
  -1  -7   0   -0.04    2.24
   1  -7   0   -0.15    1.91
  -1  -7   0    1.70    1.90
  -1   7   0    1.08    1.92
   1   7   0    1.55    2.36
  -1  -7   0    1.88    1.46
  -1   7   0    1.50    1.27
  -1  -7  -1  560.50   10.30
  -1   7  -1  505.34    9.57
  -1   7  -1  532.85   10.40
  -1  -7  -1  560.53   10.23
  -1   7  -1  553.51    9.89
  -1  -7  -1  547.54   12.49
   1  -7   1  484.63   11.28
  -1   7  -1  503.27    9.12
   1  -7   1  534.02   11.82
  -1  -7  -1  541.12    8.58
   1  -7   1  535.04   12.14
   1   7   1  526.99   11.13
  -1   7  -1  505.97   11.84
   1   7   1  531.17   13.28
  -1   7  -1  493.41   10.25
  -1  -7  -2  484.88   12.13
  -1   7  -2  455.02   11.59
  -1   7  -2  482.60   11.81
  -1  -7  -2  509.98   11.76
  -1   7  -2  449.06   12.12
  -1   7  -2  465.75   11.54
  -1  -7  -2  502.52   12.97
  -1  -7  -2  484.00   11.85
  -1  -7  -2  489.71   13.18
   1  -7   2  429.97   11.65
   1  -7   2  470.05   11.80
   1  -7   2  438.02   12.28
  -1   7  -2  501.60    8.88
   1   7   2  452.55   12.72
  -1   7  -2  510.20    8.74
   1   7   2  481.12   13.53
  -1   7  -2  476.10   12.09
   1   7   2  495.24   10.70
   1   7   3    3.70    3.85
   1   7   3    4.83    2.54
   1  -7   3    1.11    3.93
  -1  -7  -3    5.44    3.89
  -1   7  -3    2.98    3.26
  -1   7  -3    3.44    3.49
  -1  -7  -3    6.41    3.81
  -1  -7  -3    4.96    3.35
  -1   7  -3    5.09    3.58
  -1  -7  -3    2.37    3.54
  -1   7  -3    4.14    3.71
  -1  -7  -3    7.91    4.25
   1  -7   3    5.12    3.58
  -1   7  -3    2.60    3.53
   1  -7   3    3.63    2.81
   1   7   3    3.62    3.24
   1   7   4   -0.42    3.65
   1  -7   4    1.83    4.02
  -1   7  -4   -1.40    3.86
  -1   7  -4   -2.13    3.15
  -1  -7  -4   -0.47    3.80
  -1  -7  -4   -0.37    3.35
  -1   7  -4   -2.20    3.45
  -1  -7  -4   -0.26    3.62
  -1  -7  -4    1.76    3.98
   1  -7   4   -1.94    3.22
  -1   7  -4   -1.94    3.29
   1   7   4    1.90    2.55
  -1   7  -5   85.41    9.11
  -1  -7  -5   82.05    9.90
  -1   7  -5   79.49    9.44
  -1  -7  -5   88.67    9.09
  -1   7  -5   95.01    8.91
   1  -7   5   84.97    8.21
  -1  -7  -5   85.06    8.89
   1  -7   5   83.99    8.50
   1   7   5   95.77    9.63
   1   7   6   50.95    7.85
  -1  -7  -6   59.70    8.43
  -1   7  -6   45.66    6.48
  -1  -7  -6   48.50    7.39
  -1  -7  -6   50.55    7.27
  -1   7  -6   48.60    7.11
  -1   7  -6   53.58    7.94
  -1  -7  -6   54.24    7.30
  -1  -7  -6   55.88   10.04
  -1   7  -6   45.86    7.13
  -1  -7  -6   53.18    8.20
  -1   7  -6   47.09    9.72
  -1   7  -6   60.05    9.09
   1  -7   6   37.88    6.68
  -1   7  -7   12.91    5.31
  -1  -7  -7   13.26    5.20
  -1  -7  -7   14.25    6.45
  -1   7  -7   22.67    6.81
  -1   7  -7   18.55    6.75
  -1  -7  -7   20.46    6.58
  -1   7  -7   21.42    6.22
  -1  -7  -7    8.04    5.08
  -1  -7  -7   13.98    5.06
  -1  -7  -7    6.14    4.33
  -1   7  -7   13.13    5.24
  -1   7  -7   15.22    5.39
  -1   7  -8   45.61    7.45
  -1  -7  -8   43.67    7.08
  -1   7  -8   40.23    7.40
  -1  -7  -8   43.09    6.82
  -1  -7  -8   49.51    8.26
  -1   7  -8   44.17    7.63
  -1  -7  -8   48.68    8.30
  -1   7  -8   47.54    7.47
  -1   7  -8   51.71    7.15
  -1  -7  -9   21.29    5.52
  -1   7  -9   23.51    5.21
  -1  -7  -9   23.87    4.91
  -1   7  -9   20.73    4.98
  -1  -7  -9   22.29    4.99
  -1   7  -9   14.71    4.64
  -1  -7  -9   23.71    5.32
  -1   7  -9   23.11    5.42
  -1   7 -10    1.53    2.19
  -1   7 -10   -1.53    2.43
  -1  -7 -10    2.99    2.24
  -1   7 -10    5.28    2.29
   1   8 -10   10.75    3.47
   1  -8 -10    7.17    3.64
   1   8 -10    9.18    3.29
   1   8 -10   10.92    3.51
   1  -8 -10    9.77    3.41
   1   8 -10    7.50    2.69
   1  -8 -10   12.05    2.87
   1   8  -9    4.24    3.20
   1   8  -9    3.38    3.96
   1  -8  -9    2.06    3.40
   1  -8  -9    9.29    4.71
   1   8  -9    1.10    3.71
   1  -8  -9    0.73    4.11
   1   8  -9   12.93    4.79
   1   8  -9    6.04    3.44
   1  -8  -9    6.64    3.39
   1  -8  -8    0.60    3.75
   1   8  -8    5.08    3.92
   1  -8  -8    2.83    4.25
   1   8  -8    3.01    2.83
   1  -8  -8   11.91    4.27
   1  -8  -8    4.05    3.80
   1   8  -8    2.48    5.04
   1  -8  -8    3.88    3.94
   1   8  -8   -0.10    3.43
   1  -8  -8    9.00    5.12
   1  -8  -7   23.41    5.07
   1  -8  -7   24.59    5.65
   1  -8  -7   22.83    5.48
   1   8  -7   27.00    6.56
   1   8  -7   19.86    5.31
  -1   8   7   22.44    7.31
  -1  -8   7   28.42    8.05
   1   8  -7   35.88    5.75
   1  -8  -7   22.60    7.32
   1  -8  -7   47.90    8.49
   1   8  -7    9.46    7.04
   1   8  -7   28.82    6.28
   1  -8  -7   19.42    6.50
   1   8  -7   22.40    5.57
   1   8  -7   22.62    5.90
   1  -8  -7   21.02    6.67
   1  -8  -7   13.86    5.30
  -1  -8   6   20.21    5.85
  -1  -8   6   13.51    5.42
   1  -8  -6   17.04    6.15
   1   8  -6   10.98    5.95
   1  -8  -6    6.44    4.73
   1   8  -6    7.01    3.95
   1   8  -5    4.18    4.41
   1  -8  -5    4.71    3.82
   1  -8  -5    8.07    4.04
   1   8  -5    9.34    3.50
  -1   8   5    6.82    3.49
   1  -8  -5    7.12    3.83
  -1   8   5    7.36    3.50
  -1  -8   5    6.64    4.23
   1   8  -5    5.90    2.95
  -1  -8   5    9.96    4.69
  -1   8   4  184.01    9.98
  -1  -8   4  173.47   10.85
   1  -8  -4  174.97    9.60
   1   8  -4  177.78    9.15
  -1   8   4  184.31    9.19
   1  -8  -4  163.68    9.96
   1   8  -4  169.27    9.86
   1  -8  -4  172.22    9.49
   1   8  -4  183.69    9.41
  -1  -8   4  165.05    9.84
  -1   8   3   30.41    5.28
  -1  -8   3   31.92    5.48
   1  -8  -3   33.21    4.22
   1  -8  -3   31.38    3.83
   1   8  -3   29.23    4.20
  -1   8   3   31.80    4.44
   1   8  -3   34.29    4.37
   1   8  -3   32.02    4.12
   1  -8  -3   28.76    4.02
   1  -8  -3   35.64    4.76
  -1  -8   3   28.69    5.15
   1   8  -3   33.84    5.16
  -1   8   2    0.32    2.94
   1  -8  -2    0.73    2.20
   1  -8  -2    1.51    2.01
   1   8  -2   -0.60    2.01
  -1  -8   2    3.17    3.17
   1   8  -2    1.05    2.90
  -1   8   2   -2.06    2.73
  -1  -8   2    0.87    2.68
   1  -8  -2    0.17    1.95
   1  -8  -2    0.35    1.86
   1   8  -2    0.17    1.55
  -1   8   1 1087.12   18.79
   1  -8  -1 1012.88   14.10
  -1  -8   1 1039.98   18.18
   1   8  -1 1042.64   17.84
  -1   8   1 1114.43   17.58
   1  -8  -1 1056.56   17.42
   1  -8  -1 1038.33   11.06
   1   8  -1 1044.27   10.46
  -1  -8   1 1070.90   16.68
   1   8  -1  973.31   18.06
   1  -8  -1 1106.71   12.65
  -1   8   0   77.95    2.97
  -1  -8   0   76.84    3.13
  -1  -8   0   64.53    5.07
   1  -8   0   72.62    5.11
  -1  -8   0   74.37    4.27
   1  -8   0   79.39    4.59
  -1   8   0   72.45    5.29
  -1   8   0   68.85    4.75
   1   8   0   72.69    5.34
  -1   8   0   69.31    5.17
  -1  -8   0   74.43    3.21
  -1   8   0   70.97    2.85
  -1   8  -1  525.65    9.61
  -1  -8  -1  570.55   10.19
  -1   8  -1  557.03    9.91
  -1  -8  -1  548.57    9.84
   1  -8   1  515.60   12.35
  -1  -8  -1  554.75   13.28
   1  -8   1  536.10   12.87
   1   8   1  530.96   13.94
   1   8   1  566.02   12.45
  -1   8  -1  526.56   12.85
  -1   8  -1  510.59   11.37
  -1   8  -1  498.28   10.08
  -1  -8  -1  533.59    9.07
   1  -8   1  517.66   12.14
   1  -8   2   28.75    4.56
  -1   8  -2   28.48    2.97
  -1   8  -2   30.68    3.62
  -1  -8  -2   33.78    3.99
  -1   8  -2   29.22    3.82
  -1  -8  -2   27.12    3.61
  -1   8  -2   30.28    4.23
  -1  -8  -2   32.00    4.28
  -1   8  -2   28.66    4.10
  -1  -8  -2   24.68    3.60
  -1  -8  -2   27.57    4.75
  -1   8  -2   27.50    4.33
   1   8   2   28.96    3.65
   1   8   2   26.15    4.89
   1  -8   2   24.10    4.26
   1  -8   2   31.75    4.28
  -1   8  -2   27.74    2.79
   1   8   2   27.30    4.62
  -1  -8  -3   58.78    5.84
  -1   8  -3   70.62    6.21
  -1  -8  -3   72.23    6.31
  -1   8  -3   67.11    5.98
  -1   8  -3   69.19    6.48
  -1  -8  -3   64.80    6.14
  -1  -8  -3   71.05    6.89
  -1   8  -3   56.60    5.75
   1  -8   3   60.95    6.34
  -1  -8  -3   68.12    6.85
  -1   8  -3   56.52    6.77
   1  -8   3   72.56    5.67
   1   8   3   68.85    5.03
   1   8   3   46.80    6.10
   1   8   3   55.35    6.22
   1  -8   3   67.08    6.77
   1  -8   4   22.53    5.20
  -1   8  -4   25.73    5.79
  -1  -8  -4   27.83    5.79
  -1  -8  -4   21.20    4.65
  -1   8  -4   23.23    4.72
  -1  -8  -4   22.57    5.24
   1  -8   4   21.93    4.78
  -1  -8  -4   18.15    5.20
   1   8   4   25.62    4.06
  -1   8  -4   20.22    5.33
   1   8   4   20.82    5.41
  -1  -8  -5   10.83    4.36
   1  -8   5    8.37    4.42
   1  -8   5    5.01    4.36
  -1  -8  -5   12.70    5.43
  -1   8  -5    9.79    5.12
  -1  -8  -5   17.08    5.44
  -1   8  -5    6.37    3.28
   1   8   5   14.43    4.99
  -1   8  -5   20.86    5.28
  -1  -8  -6   15.88    5.25
  -1   8  -6    6.05    4.83
  -1   8  -6   18.94    4.49
   1  -8   6  -10.78    5.50
   1   8   6   11.08    4.36
  -1  -8  -6   11.59    5.60
   1   8   6    3.23    5.54
  -1   8  -6   13.46    4.26
  -1  -8  -6    4.47    3.89
  -1  -8  -6    7.59    4.14
  -1   8  -6    8.58    5.91
  -1  -8  -6   -0.15    6.31
  -1   8  -6   22.80    5.63
  -1  -8  -6    3.25    5.33
  -1  -8  -6    0.56    4.21
  -1   8  -6   20.66    5.41
  -1   8  -6    3.29    4.62
  -1   8  -6   -0.43    4.33
  -1  -8  -6    3.70    3.95
  -1  -8  -6   12.26    4.05
  -1   8  -6   19.87    6.02
  -1  -8  -6   -3.83    4.43
  -1   8  -6   25.19    5.86
  -1  -8  -7   33.75    6.52
  -1  -8  -7   49.69    8.03
  -1   8  -7   38.81    6.88
  -1   8  -7   53.34    8.40
  -1  -8  -7   49.75    8.20
  -1  -8  -7   50.35    6.81
  -1  -8  -7   59.12    9.30
  -1   8  -7   39.11    7.85
  -1   8  -7   46.27    8.20
  -1  -8  -7   52.27    8.21
  -1  -8  -7   47.21    7.00
  -1   8  -7   54.40    8.32
  -1  -8  -7   51.29    7.57
  -1   8  -7   40.27    6.88
  -1  -8  -8   18.19    5.12
  -1  -8  -8   19.14    5.40
  -1   8  -8   12.75    5.60
  -1   8  -8   15.97    5.00
  -1   8  -8   19.75    5.35
  -1   8  -8   12.95    4.96
  -1  -8  -8   12.65    5.29
  -1   8  -8   15.39    5.10
  -1  -8  -8   17.79    5.48
  -1   8  -9   14.94    4.22
  -1  -8  -9   16.77    4.42
  -1   8  -9   18.55    4.76
  -1  -8  -9   20.17    4.98
  -1   8  -9   15.49    4.44
  -1   8  -9   19.99    4.84
  -1  -8  -9   21.97    4.85
  -1   8 -10   -0.53    1.98
  -1   8 -10   -0.57    1.85
  -1  -8 -10   -0.71    1.94
   1  -9 -10    2.17    2.25
   1   9 -10    2.22    2.00
   1   9 -10    2.46    2.98
   1  -9 -10   -1.02    3.29
   1   9 -10   -0.10    2.54
   1   9 -10   -4.15    2.69
   1   9  -9    0.55    3.52
   1  -9  -9   -5.08    3.89
   1  -9  -9    2.01    3.02
   1   9  -9    4.11    3.15
   1  -9  -9    0.14    3.16
   1   9  -9    6.65    4.02
   1  -9  -9   -8.44    3.55
   1  -9  -9    1.85    3.90
   1   9  -9   -4.71    3.96
   1  -9  -8   12.55    5.06
   1   9  -8   -0.58    3.54
   1  -9  -8    8.58    4.41
   1  -9  -8    6.16    4.27
   1  -9  -8   10.61    4.68
   1   9  -8    0.91    3.78
   1   9  -8    2.54    4.45
   1  -9  -8    9.87    4.78
   1   9  -8   22.48    5.46
   1   9  -7   51.62    7.46
   1  -9  -7   47.08    7.99
   1  -9  -7   39.74    8.07
   1   9  -7   53.40    7.94
   1  -9  -7   48.00    6.78
   1  -9  -7   52.09    7.33
   1  -9  -7   53.24    7.31
   1   9  -7   38.92    7.80
   1   9  -7   59.79    8.12
   1   9  -7   50.69    7.39
   1  -9  -7   39.86    7.77
   1   9  -7   64.42    9.87
  -1  -9   6   70.26    9.53
  -1  -9   6   66.23    8.38
   1  -9  -6   68.13    9.10
   1   9  -6   61.92    8.88
   1   9  -6   81.62    8.52
   1  -9  -6   59.81    7.84
   1   9  -5    2.13    3.74
   1  -9  -5    8.13    3.41
   1  -9  -5    8.50    3.94
   1   9  -5    8.40    3.55
  -1   9   5   14.15    4.11
   1  -9  -5   10.74    3.82
  -1   9   5    8.39    3.00
  -1  -9   5    9.69    5.08
   1   9  -5    0.62    2.31
  -1  -9   5   10.75    5.06
   1  -9  -4   32.30    4.79
   1   9  -4   36.75    5.40
   1  -9  -4   36.28    5.62
   1   9  -4   37.29    4.71
  -1   9   4   33.70    5.60
   1  -9  -4   36.85    5.07
  -1   9   4   27.77    4.57
   1   9  -4   33.81    5.31
  -1  -9   4   32.40    5.97
   1   9  -4   35.59    4.84
  -1  -9   4   30.09    5.40
   1   9  -3    3.03    2.62
   1   9  -3    5.69    3.29
   1  -9  -3    2.30    3.14
   1  -9  -3    4.64    2.99
  -1   9   3    2.38    3.64
   1  -9  -3    6.58    3.28
  -1   9   3    3.21    3.44
   1   9  -3    4.60    3.79
  -1  -9   3    6.10    4.77
   1  -9  -3    1.70    2.48
  -1  -9   3    3.61    3.61
  -1   9   2  228.44   10.20
   1  -9  -2  239.59    8.32
  -1  -9   2  202.67    9.84
   1   9  -2  242.59    7.88
  -1   9   2  218.52    9.04
   1  -9  -2  246.41    9.48
   1   9  -2  218.45    9.80
  -1  -9   2  233.14    9.58
   1   9  -2  245.22    6.94
   1  -9  -2  251.70    7.95
   1   9  -2  248.08    7.80
   1  -9  -2  246.78    7.25
  -1   9   1   61.99    5.67
  -1  -9   1   60.26    5.48
   1  -9  -1   68.28    4.51
   1   9  -1   67.61    5.51
  -1   9   1   68.24    5.43
   1  -9  -1   73.65    5.46
  -1  -9   1   75.99    5.33
   1  -9  -1   75.19    3.91
   1   9  -1   61.40    5.78
   1  -9  -1   77.45    3.06
   1   9  -1   73.79    2.82
  -1  -9   0  185.27    4.37
  -1   9   0  179.44    3.69
  -1   9   0  193.27    3.90
  -1  -9   0  187.12    4.22
  -1  -9   0  161.11    7.57
   1  -9   0  173.85    7.85
   1  -9   0  187.77    8.08
  -1   9   0  159.32    6.85
  -1   9   0  165.03    7.75
   1   9   0  186.27    8.18
   1   9   0  176.95    8.58
  -1  -9   0  186.03    6.66
   1  -9   0  185.21    6.79
  -1   9   0  154.02    7.52
  -1  -9  -1    6.20    1.91
  -1   9  -1    5.21    1.83
  -1   9  -1    4.10    1.76
  -1  -9  -1    3.98    1.61
  -1  -9  -1    3.01    3.19
   1  -9   1    2.79    2.66
  -1   9  -1    1.83    2.10
   1   9   1    1.69    2.97
   1   9   1    6.41    3.07
  -1   9  -1    1.36    2.94
  -1  -9  -1    4.97    1.84
   1  -9   1    2.89    2.63
   1   9   1    5.05    3.40
  -1   9  -1    5.06    2.45
   1  -9   1    5.05    2.75
   1   9   2  183.39    9.82
  -1   9  -2  162.12    8.37
   1   9   2  175.82    7.86
  -1  -9  -2  206.94    8.79
  -1   9  -2  191.39    8.25
  -1  -9  -2  189.38    7.50
  -1   9  -2  179.84    7.62
   1  -9   2  189.92    8.81
   1  -9   2  179.02    8.83
  -1  -9  -2  185.53    9.31
  -1  -9  -2  189.52    7.53
  -1   9  -2  181.12    7.24
  -1  -9  -2  197.78    7.93
  -1   9  -2  177.73    7.41
   1  -9   2  188.05    9.16
  -1   9  -2  187.06    6.61
   1   9   2  185.28    9.70
  -1   9  -2  187.79    6.83
   1   9   3  673.78   19.48
   1   9   3  693.00   14.85
  -1   9  -3  682.12   18.08
  -1   9  -3  657.09   16.66
  -1  -9  -3  691.51   16.62
  -1  -9  -3  757.87   19.25
   1  -9   3  712.99   16.71
  -1   9  -3  608.63   18.57
   1  -9   3  613.92   17.12
  -1  -9  -3  741.58   19.55
  -1  -9  -3  672.70   16.78
  -1   9  -3  702.83   16.70
  -1  -9  -3  725.77   17.31
   1  -9   3  690.08   18.48
   1   9   3  650.86   18.05
   1   9   4   85.23    8.41
  -1   9  -4   77.67    8.07
  -1  -9  -4   89.30    8.41
  -1   9  -4   86.54    8.46
  -1  -9  -4   86.77    8.34
   1  -9   4   77.67    7.53
  -1  -9  -4   93.04    7.92
  -1   9  -4   81.06    7.46
   1  -9   4   87.27    8.11
   1   9   4   89.83    7.50
   1  -9   5  314.42   15.32
  -1  -9  -5  349.46   16.94
  -1   9  -5  288.53   16.19
  -1  -9  -5  359.17   18.44
  -1   9  -5  326.57   17.26
  -1  -9  -5  363.49   16.74
  -1   9  -5  348.95   16.03
   1  -9   5  302.44   15.50
   1   9   5  328.23   16.77
  -1   9  -6   82.49    8.72
  -1  -9  -6   86.17    8.51
  -1  -9  -6   84.15    8.72
  -1   9  -6   67.04    8.33
  -1  -9  -6   79.02    9.37
  -1   9  -6   96.64    8.35
   1  -9   6   78.73    9.24
  -1  -9  -6   84.14    9.11
  -1   9  -6   75.74    9.23
  -1   9  -6   87.32    9.44
   1   9   6  104.41   11.13
  -1  -9  -6   90.12   10.38
   1   9   6   97.28    9.44
  -1   9  -6   89.98    8.85
  -1   9  -6   85.61   10.76
  -1  -9  -6   94.99   11.00
  -1  -9  -6  100.98   11.88
  -1   9  -6   93.98    9.96
  -1   9  -6   63.25    8.45
  -1  -9  -6   85.82   10.02
  -1   9  -6   87.39   10.76
  -1  -9  -6   81.53    8.04
  -1  -9  -6   89.73    9.52
  -1  -9  -7  152.86   10.31
  -1  -9  -7  150.11   11.40
  -1  -9  -7  142.93   11.53
  -1   9  -7  143.96   10.87
  -1  -9  -7  157.42   11.85
  -1   9  -7  143.28   11.95
  -1   9  -7  139.70   12.23
  -1  -9  -7  149.15   12.68
  -1   9  -7  145.73   12.15
  -1   9  -7  137.38   11.65
  -1  -9  -7  149.99   12.91
  -1   9  -7  141.72   10.75
  -1  -9  -8   48.98    6.62
  -1   9  -8   53.16    6.78
  -1  -9  -8   46.32    7.36
  -1   9  -8   37.95    6.24
  -1  -9  -8   40.20    6.71
  -1  -9  -8   43.19    7.38
  -1   9  -8   29.71    5.77
  -1   9  -8   42.81    7.15
  -1  -9  -8   44.79    6.77
  -1   9  -8   33.49    6.78
  -1   9  -9   51.94    6.03
  -1  -9  -9   62.80    6.74
  -1  -9  -9   63.58    7.08
  -1   9  -9   58.99    6.28
  -1   9  -9   44.93    6.31
  -1  -9  -9   54.28    6.47
  -1   9  -9   59.47    6.46
  -1   9 -10   12.25    2.71
  -1   9 -10   11.08    2.43
   1 -10 -10    0.77    2.57
   1  10 -10    1.66    1.75
   1  10 -10    7.66    2.38
   1 -10 -10   11.16    2.66
   1 -10 -10   -2.14    2.59
   1  10 -10    4.34    2.49
   1  10 -10    2.26    2.78
   1 -10  -9   -2.37    2.64
   1  10  -9   -7.17    3.52
   1 -10  -9    0.33    3.60
   1 -10  -9    2.28    3.03
   1  10  -9    2.16    3.00
   1  10  -9   -2.17    3.18
   1 -10  -9   -0.13    2.92
   1 -10  -9   -2.10    3.09
   1  10  -9    0.51    3.54
   1 -10  -8   39.96    6.89
   1 -10  -8   35.96    5.98
   1 -10  -8   38.68    7.42
   1  10  -8   39.67    6.39
   1  10  -8   37.04    6.37
   1 -10  -8   39.26    6.82
   1  10  -8   45.92    6.90
   1  10  -8   34.50    7.48
   1 -10  -8   41.31    6.36
   1 -10  -7   25.95    6.31
   1 -10  -7   27.60    5.75
   1 -10  -7   27.12    6.40
   1  10  -7   44.54    7.36
   1  10  -7   38.09    6.77
   1 -10  -7   30.06    6.36
   1  10  -7   27.45    6.21
   1  10  -7   32.52    6.71
   1  10  -7   24.46    5.80
   1 -10  -6   -5.60    4.80
   1  10  -6   15.15    6.02
   1 -10  -6    3.44    3.90
   1  10  -6    9.61    3.33
   1 -10  -6    6.72    3.59
   1  10  -6    3.46    3.21
  -1 -10   6    6.05    6.09
  -1 -10   6    7.94    5.02
  -1 -10   5   59.17    7.56
  -1  10   5   71.54    7.74
   1 -10  -5   69.48    7.90
  -1 -10   5   78.10    9.14
   1  10  -5   76.61    6.96
   1 -10  -5   75.67    7.46
   1  10  -5   69.63    6.96
   1  10  -5   57.58    7.27
   1 -10  -5   72.26    8.36
  -1  10   5   76.68    7.40
  -1 -10   4   85.87    8.20
   1  10  -4   92.35    8.00
  -1  10   4   99.64    8.39
   1 -10  -4  113.45    8.13
  -1 -10   4  102.21    9.04
   1  10  -4   95.34    7.76
   1  10  -4  108.28    8.16
   1 -10  -4  103.71    8.18
   1 -10  -4  112.49    7.63
   1  10  -4  104.83    7.09
  -1  10   4  109.44    7.92
  -1 -10   3   30.52    5.23
  -1  10   3   31.74    5.35
  -1 -10   3   35.04    5.95
   1 -10  -3   40.41    5.11
   1 -10  -3   33.37    4.34
   1  10  -3   38.45    4.39
   1 -10  -3   38.86    4.64
   1 -10  -3   40.39    4.27
   1  10  -3   36.64    4.10
   1  10  -3   28.87    5.24
  -1  10   3   20.39    4.33
  -1 -10   2    7.38    4.22
   1 -10  -2    4.83    3.42
  -1  10   2    1.29    3.80
   1  10  -2    8.36    3.19
   1 -10  -2    5.68    3.13
  -1 -10   2   10.62    4.70
   1  10  -2    7.57    4.18
   1  10  -2    4.91    4.00
  -1  10   2    4.76    3.79
   1  10  -2    6.99    1.97
   1 -10  -2   10.46    2.69
   1  10  -2   10.77    2.56
   1 -10  -2    6.27    2.13
   1  10  -1  327.01   12.10
   1 -10  -1  358.95    8.32
  -1 -10   1  320.91   10.29
  -1  10   1  314.85   11.80
   1 -10  -1  301.82    9.24
  -1 -10   1  315.79   11.49
   1 -10  -1  331.72   11.25
  -1  10   1  342.19   11.39
   1  10  -1  344.25   11.83
  -1  10   1  343.99   11.29
   1 -10  -1  316.16    5.63
  -1  10   1  304.51    5.27
   1  10  -1  320.89    5.10
   1 -10  -1  336.60    5.73
  -1 -10   0  534.17    6.03
  -1 -10   0  512.73    5.46
   1 -10   0  538.19   13.94
  -1 -10   0  521.46   13.92
  -1  10   0  488.87   13.44
   1 -10   0  534.73   14.12
  -1  10   0  475.94   12.15
   1  10   0  555.82   14.45
  -1  10   0  493.35   13.69
   1  10   0  494.21   14.56
   1 -10   0  530.08   11.98
  -1 -10   0  545.59   11.70
  -1 -10  -1   31.32    2.72
  -1  10  -1   32.05    2.58
  -1  10  -1   33.02    2.76
  -1 -10  -1   27.75    2.68
  -1 -10  -1   28.37    4.64
   1 -10   1   32.86    4.66
  -1  10  -1   29.19    4.13
   1  10   1   26.87    4.88
   1 -10   1   35.48    4.92
   1  10   1   24.66    4.76
   1  10   1   29.06    4.53
  -1  10  -1   28.73    4.82
  -1  10  -1   29.54    3.81
   1 -10   1   32.37    4.65
  -1 -10  -1   31.93    3.03
  -1  10  -2  188.41    7.27
  -1 -10  -2  192.45    7.63
  -1 -10  -2  200.59    7.42
  -1  10  -2  181.08    7.28
  -1 -10  -2  188.33    7.29
  -1 -10  -2  193.20    8.11
  -1  10  -2  195.88    8.21
  -1 -10  -2  196.45   10.21
   1 -10   2  166.32    9.22
   1  10   2  175.66    9.90
  -1  10  -2  187.42    7.50
   1 -10   2  183.67    9.16
  -1  10  -2  151.04    8.65
   1  10   2  176.05    8.34
   1  10   2  171.13   10.09
   1 -10   2  174.24    9.15
  -1  10  -2  181.75    7.08
  -1 -10  -3   46.94    4.99
  -1  10  -3   39.68    4.91
  -1 -10  -3   44.64    5.10
  -1  10  -3   38.33    5.20
  -1 -10  -3   39.38    5.48
  -1 -10  -3   38.59    5.88
   1 -10   3   32.42    5.48
   1 -10   3   45.80    5.53
   1  10   3   35.59    5.50
   1 -10   3   42.33    6.13
  -1  10  -3   39.06    5.42
   1  10   3   42.66    4.80
   1  10   3   35.94    6.12
  -1  10  -4   10.57    3.75
  -1 -10  -4   16.39    3.83
  -1  10  -4   10.67    4.31
  -1 -10  -4   14.18    4.70
   1 -10   4   13.59    4.99
   1  10   4   13.92    3.93
   1 -10   4   10.74    4.48
   1  10   4   11.41    5.00
  -1 -10  -4   16.70    4.77
  -1  10  -4   14.37    4.94
  -1  10  -5  117.40   11.35
   1 -10   5  140.79   11.22
  -1 -10  -5  141.64   11.87
  -1  10  -5  128.26   11.53
  -1  10  -5  128.37    9.92
  -1 -10  -5  163.37   11.40
   1  10   5  144.46   12.31
  -1 -10  -5  161.34   12.14
   1 -10   5  118.73   10.11
  -1 -10  -6   78.24   10.72
  -1  10  -6   66.97   10.46
  -1 -10  -6   71.04    8.93
  -1  10  -6   74.54    8.06
  -1 -10  -6   66.58    8.00
  -1 -10  -6   55.31    8.62
  -1 -10  -6   68.23    7.30
  -1  10  -6   86.73    8.59
   1 -10   6   66.52    8.94
   1  10   6   81.47    9.73
  -1 -10  -6   75.64   10.02
  -1  10  -6   74.67    8.46
  -1 -10  -6   77.10    7.87
  -1 -10  -6   63.31    8.24
  -1 -10  -6   75.72    8.30
  -1 -10  -6   84.53   10.26
  -1  10  -6   75.34    9.01
  -1  10  -6   56.66    8.46
  -1 -10  -6   65.36    8.27
  -1 -10  -6   74.46    8.33
  -1  10  -6   71.63    8.95
  -1  10  -6   76.04    9.82
  -1  10  -7    4.12    3.87
  -1 -10  -7    9.13    4.87
  -1 -10  -7   16.06    4.09
  -1  10  -7   10.83    4.76
  -1  10  -7    2.50    4.18
  -1  10  -7    6.18    5.31
  -1 -10  -7   10.37    4.79
  -1 -10  -7    9.85    4.48
  -1  10  -7    1.20    3.71
  -1 -10  -7   13.05    6.61
  -1  10  -7    6.05    3.86
  -1  10  -7   10.74    4.89
  -1 -10  -7   -0.13    5.01
  -1 -10  -8   -3.35    3.96
  -1  10  -8    3.26    3.96
  -1  10  -8    8.27    4.58
  -1 -10  -8   -0.49    3.51
  -1  10  -8   -3.67    3.55
  -1 -10  -8    2.88    4.19
  -1  10  -8    9.13    4.14
  -1 -10  -8    6.81    4.68
  -1  10  -8    5.80    3.86
  -1  10  -9   10.72    3.97
  -1  10  -9   18.32    4.21
  -1 -10  -9   22.99    4.57
  -1  10  -9   16.82    3.72
  -1 -10  -9   22.95    4.47
  -1  10  -9   19.13    3.98
  -1 -10  -9   18.24    4.38
  -1  10 -10   14.38    2.81
   1  11 -10   54.33    5.08
   1  11 -10   54.02    4.18
   1 -11 -10   63.23    4.75
   1  11  -9    4.64    3.74
   1 -11  -9    8.77    4.12
   1  11  -9    7.94    4.23
   1 -11  -9    6.03    3.40
   1  11  -9    5.17    3.19
   1 -11  -9    7.41    3.39
   1 -11  -9    9.25    3.89
   1  11  -9    9.48    3.66
   1  11  -8   98.12    9.27
   1 -11  -8  107.46   10.17
   1 -11  -8   93.15    9.33
   1  11  -8   97.25    8.83
   1 -11  -8   89.23    8.51
   1 -11  -8   96.06    8.94
   1  11  -8  100.98    9.14
   1  11  -8   83.21    9.43
   1 -11  -8   76.96    8.53
   1 -11  -7    0.65    4.46
   1  11  -7    7.17    4.05
   1 -11  -7   12.88    4.68
   1  11  -7    5.31    4.63
   1  11  -7   11.06    4.30
   1 -11  -7    9.38    4.24
   1 -11  -7    3.55    3.84
   1  11  -6  289.20   15.45
  -1 -11   6  281.66   16.66
  -1 -11   6  297.31   18.30
   1  11  -6  290.48   14.99
   1 -11  -6  250.98   13.77
   1 -11  -6  302.23   14.70
  -1 -11   5   14.00    5.31
  -1  11   5    9.46    3.76
   1 -11  -5   14.66    4.57
  -1 -11   5   10.35    5.61
  -1  11   5   13.00    4.05
   1  11  -5   22.02    5.22
   1 -11  -5    8.91    3.42
   1 -11  -5   16.42    4.08
   1  11  -5   13.57    2.87
   1 -11  -4   11.00    3.97
   1  11  -4    7.17    3.65
   1 -11  -4    6.62    2.82
   1  11  -4    9.76    2.98
  -1 -11   4    8.56    4.71
  -1  11   4   12.90    4.15
   1 -11  -4    7.28    3.62
  -1 -11   4    5.92    4.45
   1  11  -4    8.50    3.61
   1  11  -4    9.23    4.25
  -1  11   4    2.71    3.23
   1 -11  -3   18.88    3.59
   1  11  -3   16.90    3.35
   1  11  -3   18.12    3.30
   1 -11  -3   18.54    3.21
  -1 -11   3   18.74    5.11
  -1  11   3   14.14    4.99
   1  11  -3   17.83    3.74
   1 -11  -3   20.84    4.44
  -1 -11   3   12.68    4.90
   1 -11  -3   19.90    3.96
   1  11  -3   11.64    4.25
  -1  11   3   14.13    4.09
  -1 -11   2   40.12    5.66
   1  11  -2   31.85    5.69
  -1  11   2   35.50    5.68
   1  11  -2   40.68    4.47
  -1 -11   2   36.47    5.73
   1 -11  -2   40.24    4.72
   1 -11  -2   34.09    4.92
   1 -11  -2   40.29    3.51
   1 -11  -2   44.01    3.32
   1  11  -2   37.30    3.00
   1  11  -2   37.90    3.32
  -1  11   2   36.45    5.29
   1  11  -2   29.27    5.30
  -1 -11   1  245.76   10.78
   1 -11  -1  261.64    9.29
   1 -11  -1  273.31   10.92
  -1  11   1  244.04   11.08
  -1  11   1  278.38   10.83
  -1  11   1  244.58   10.39
   1  11  -1  248.61   10.87
  -1 -11   1  259.34    9.81
   1 -11  -1  286.58    7.91
   1  11  -1  263.99   11.55
  -1 -11   0  315.12   11.68
   1 -11   0  315.65   11.40
   1 -11   0  328.61   11.97
  -1  11   0  283.04   11.07
  -1  11   0  306.99   10.74
   1  11   0  338.87   11.96
  -1  11   0  308.83   11.64
   1  11   0  294.85   12.13
   1 -11   0  317.74    9.72
  -1 -11   0  321.24    9.63
  -1 -11  -1   69.89    6.57
   1 -11   1   81.66    6.89
   1 -11   1   86.20    7.27
  -1  11  -1   69.72    6.13
   1  11   1   79.10    7.40
  -1 -11  -1   80.49    4.61
   1 -11   1   82.81    6.47
  -1  11  -1   75.04    5.88
   1  11   1   62.76    7.09
   1  11   1   69.11    6.13
  -1  11  -1   77.10    6.99
  -1 -11  -2   10.33    2.84
  -1 -11  -2    9.88    4.73
   1 -11   2    6.94    3.77
   1 -11   2    8.14    4.11
   1  11   2    7.95    4.36
  -1  11  -2    8.43    2.93
  -1  11  -2    7.60    3.08
  -1  11  -2    9.39    4.30
   1  11   2    4.20    4.47
   1  11   2    7.02    3.47
   1 -11   2    7.18    4.11
  -1  11  -3  134.24    7.76
  -1 -11  -3  131.22    7.46
  -1 -11  -3  150.94    9.23
  -1  11  -3  128.35    7.89
   1 -11   3  131.29    8.43
   1  11   3  127.25    9.39
   1 -11   3  116.71    8.91
   1 -11   3  116.27    8.36
  -1 -11  -3  129.62    9.49
  -1  11  -3  106.67    8.24
   1  11   3  129.86    7.65
   1  11   3  114.52    9.70
  -1 -11  -4   45.86    6.78
  -1  11  -4   38.69    5.28
  -1 -11  -4   49.74    5.82
  -1 -11  -4   44.00    6.22
  -1  11  -4   45.93    6.18
   1 -11   4   43.32    6.29
   1 -11   4   41.81    6.78
   1  11   4   46.26    6.40
   1  11   4   42.85    6.93
  -1  11  -4   40.49    7.08
   1 -11   5   -2.49    3.70
   1 -11   5   -2.09    4.27
  -1 -11  -5    1.00    4.02
  -1  11  -5   -5.44    4.15
  -1  11  -5   -5.36    2.23
  -1 -11  -5   -7.44    3.92
  -1 -11  -5    1.35    4.65
   1  11   5   -6.82    5.08
  -1  11  -5   -1.79    4.51
   1  11   6   19.46    6.89
  -1 -11  -6   12.71    6.07
  -1 -11  -6   15.23    4.79
  -1  11  -6   20.20    4.99
  -1 -11  -6   15.29    6.18
  -1 -11  -6   18.57    5.31
  -1  11  -6   15.96    5.60
  -1 -11  -6   20.71    5.61
  -1  11  -6    9.77    4.93
  -1 -11  -6   18.92    5.26
   1 -11   6    8.98    5.13
  -1  11  -6   25.73    6.70
  -1  11  -6   21.26    4.70
  -1 -11  -7    5.36    4.11
  -1  11  -7   -1.10    3.10
  -1  11  -7    1.98    3.29
  -1 -11  -7   -1.68    3.85
  -1  11  -7    1.04    4.35
  -1 -11  -7   10.43    4.38
  -1  11  -7    4.05    4.70
  -1 -11  -7    0.79    3.78
  -1 -11  -7    6.83    4.90
  -1  11  -7   -0.02    4.29
  -1  11  -7   -7.66    4.12
  -1 -11  -7    7.72    4.90
  -1 -11  -8   31.83    6.03
  -1  11  -8   19.71    4.69
  -1 -11  -8   22.54    4.81
  -1 -11  -8   23.62    5.62
  -1  11  -8   15.96    4.78
  -1  11  -8   20.59    5.58
  -1  11  -8   24.31    5.16
  -1 -11  -8   20.50    4.87
  -1  11  -9    9.53    3.53
  -1  11  -9    7.71    3.76
  -1 -11  -9   13.47    3.86
  -1  11  -9    5.51    2.55
  -1 -11  -9   18.07    3.75
  -1  11 -10   45.02    3.85
   1 -12 -10    0.05    1.97
   1  12 -10    3.69    1.49
   1  12 -10    0.23    1.99
   1 -12  -9    8.54    3.45
   1  12  -9   10.35    3.64
   1 -12  -9    8.11    3.22
   1  12  -9   11.50    4.10
   1 -12  -8   10.97    4.06
   1 -12  -8   16.60    4.62
   1  12  -8   15.24    5.41
   1  12  -8    2.33    3.67
   1 -12  -8   15.95    4.95
   1 -12  -7   53.21    7.16
   1 -12  -7   45.90    7.30
   1  12  -7   47.48    7.09
   1  12  -7   45.05    7.71
   1 -12  -7   49.87    7.40
   1  12  -7   50.37    7.31
   1 -12  -7   43.47    6.23
   1 -12  -6  134.13   10.43
   1  12  -6  138.91   11.45
   1 -12  -6  106.90    9.63
   1 -12  -6  117.40   10.10
   1  12  -6  136.04   10.74
   1  12  -6  118.75   10.57
  -1 -12   6  156.41   14.15
  -1 -12   6  123.15   11.66
  -1 -12   5   15.70    6.00
  -1  12   5    7.46    3.83
  -1 -12   5    8.58    5.36
  -1  12   5   15.16    4.99
  -1  12   4  458.86   16.38
  -1 -12   4  407.70   16.69
   1  12  -4  398.42   15.99
  -1  12   4  449.45   17.81
  -1 -12   4  389.32   17.60
   1  12  -4  409.65   15.90
  -1 -12   3    3.36    4.00
   1  12  -3   -2.53    4.06
  -1  12   3    0.25    3.35
  -1 -12   3    1.24    4.26
   1  12  -3    0.67    2.75
  -1  12   3    2.19    3.93
   1 -12  -3   -0.63    2.58
   1 -12  -3    3.58    3.34
  -1  12   2  272.63   12.25
   1  12  -2  245.85   12.04
  -1  12   2  250.57   11.34
  -1 -12   2  267.72   11.48
   1  12  -2  223.60   11.18
   1  12  -2  280.30   11.25
  -1  12   2  257.85   12.46
   1  12  -2  278.27   10.06
   1 -12  -2  291.30   10.98
  -1 -12   2  257.94   12.22
   1 -12  -2  275.03   11.77
   1  12  -1    1.56    4.59
   1  12  -1    1.77    4.04
  -1  12   1   -1.87    3.69
  -1  12   1    0.06    3.85
   1 -12  -1    1.78    2.40
  -1 -12   1    0.59    3.20
   1 -12  -1   -1.10    3.31
  -1  12   1    2.24    4.24
   1 -12  -1    1.07    3.14
  -1 -12   1    1.26    3.70
   1  12   0   91.11    7.35
  -1  12   0   78.81    7.02
   1  12   0   89.12    7.90
  -1  12   0   83.17    6.71
  -1 -12   0   97.43    6.15
   1 -12   0   90.91    6.08
  -1  12   0   88.58    7.32
   1  12   0   91.91    7.84
   1 -12   0   92.65    7.46
  -1 -12   0   93.52    7.36
   1  12   1  250.55   10.78
  -1  12  -1  201.28   10.42
   1  12   1  225.96   11.84
  -1  12  -1  223.66    9.31
  -1 -12  -1  236.92    7.63
   1 -12   1  232.54   10.06
  -1  12  -1  226.77   10.11
   1  12   1  218.47   11.38
  -1 -12  -1  232.41   11.04
   1 -12   1  241.26   10.79
   1 -12   1  196.78   10.17
   1  12   2   22.79    5.69
  -1  12  -2   20.27    3.87
   1  12   2   25.72    4.74
  -1  12  -2   18.27    5.09
   1 -12   2   18.32    4.92
   1 -12   2   21.78    4.87
   1  12   2   24.66    5.56
  -1  12  -2   27.36    4.20
  -1 -12  -2   20.52    5.07
   1 -12   2   18.85    4.86
   1 -12   3   -9.00    4.32
  -1  12  -3    0.77    3.67
   1  12   3   -2.21    4.12
   1  12   3    0.05    3.07
   1 -12   3    3.30    3.79
   1  12   3    1.74    3.54
  -1 -12  -3    1.31    3.73
   1 -12   3    3.68    3.21
   1 -12   4   -5.81    4.40
   1  12   4   -1.36    4.83
   1 -12   4    1.60    4.56
   1  12   4    3.81    3.53
  -1  12  -4    1.48    4.13
  -1 -12  -4    0.48    4.19
  -1 -12  -5   -7.22    4.87
  -1  12  -5   -4.59    3.88
   1 -12   5    7.00    6.22
   1  12   5    2.14    5.29
   1 -12   5   -5.31    4.68
  -1  12  -6    1.19    3.50
  -1 -12  -6   -9.61    4.46
  -1 -12  -6    1.29    4.56
  -1  12  -6   -3.52    3.75
  -1 -12  -6    5.60    2.85
   1 -12   6   15.66    5.26
  -1  12  -6   -0.41    3.84
  -1  12  -6   -9.72    4.69
  -1 -12  -6   -0.62    4.60
  -1 -12  -6   -2.49    4.15
  -1  12  -6   -6.06    3.80
  -1 -12  -7    2.22    4.43
  -1  12  -7    1.50    2.91
  -1  12  -7    6.27    4.83
  -1 -12  -7    6.52    5.34
  -1  12  -7   -1.93    4.96
  -1  12  -7   -1.94    3.81
  -1 -12  -7    2.33    3.70
  -1  12  -8    6.73    4.16
  -1  12  -8    6.31    4.63
  -1 -12  -8    9.15    4.11
  -1 -12  -8   -1.72    3.45
  -1  12  -9    8.06    3.58
  -1  12  -9   10.54    3.33
   1 -13 -10    4.67    1.91
   1  13 -10    0.34    1.97
   1 -13  -9    1.73    2.86
   1  13  -9   -1.28    2.57
   1  13  -9    0.48    3.18
   1 -13  -9    3.87    3.25
   1 -13  -8   10.93    4.25
   1  13  -8   13.98    4.04
   1  13  -8   13.16    5.40
   1 -13  -8    9.92    4.14
   1 -13  -7    6.54    4.65
   1  13  -7   10.02    4.40
   1 -13  -7   10.25    4.71
   1  13  -7   -0.90    4.03
   1  13  -7    8.08    5.42
   1 -13  -7    2.39    3.80
   1 -13  -7    4.59    3.18
   1 -13  -6   15.06    4.61
  -1  13   6   21.98    7.83
   1  13  -6   14.07    4.81
   1 -13  -6   23.44    5.86
   1 -13  -6   12.71    5.07
   1  13  -6   13.44    4.59
  -1 -13   6   18.62    7.16
   1 -13  -6   16.44    4.87
   1  13  -6   17.94    4.43
  -1 -13   6   25.34    7.13
  -1  13   5   55.39    8.97
  -1  13   5   33.39    5.87
  -1 -13   5   51.82    8.16
  -1 -13   5   52.68    8.30
   1 -13  -4    6.80    4.06
  -1 -13   4    8.86    4.55
  -1  13   4    7.02    3.58
  -1  13   4    5.30    3.71
   1  13  -4   11.24    4.64
  -1 -13   4    4.77    4.73
   1  13  -4    6.97    3.29
  -1  13   3   40.97    6.17
  -1  13   3   52.90    7.05
   1  13  -3   39.49    5.96
   1  13  -3   55.48    5.83
  -1  13   3   51.73    7.08
  -1 -13   3   48.15    6.90
   1 -13  -3   50.78    5.87
  -1 -13   3   46.04    6.21
   1 -13  -2   14.80    4.18
   1  13  -2   22.89    3.94
  -1 -13   2   17.91    4.44
   1  13  -2   17.50    4.07
  -1  13   2   22.21    5.22
   1  13  -2   19.46    5.38
   1  13  -2   16.10    5.19
  -1  13   2   18.30    5.10
  -1  13   2   20.75    5.03
  -1 -13   2   20.04    5.06
   1 -13  -2   21.69    4.68
   1 -13  -1  721.27   13.55
  -1 -13   1  637.55   16.21
   1  13  -1  669.59   19.24
  -1  13   1  611.98   18.48
   1  13  -1  691.08   18.50
   1  13  -1  683.93   19.09
  -1  13   1  614.46   17.86
  -1  13   1  672.73   18.33
  -1 -13   1  687.10   18.97
   1 -13  -1  659.84   16.29
   1 -13  -1  672.74   18.67
   1 -13   0  367.43   11.56
  -1 -13   0  349.24   11.00
   1  13   0  337.12   13.72
  -1  13   0  324.44   13.03
   1  13   0  345.73   13.84
  -1  13   0  350.44   12.64
  -1  13   0  339.13   13.60
   1  13   0  324.65   14.31
  -1 -13   0  354.56   13.79
   1 -13   0  343.23   13.44
   1 -13   1  688.62   17.19
  -1 -13  -1  738.49   13.65
  -1  13  -1  719.27   16.88
  -1  13  -1  719.83   18.27
   1  13   1  723.50   20.35
   1  13   1  713.32   20.78
  -1  13  -1  709.48   19.57
   1  13   1  730.12   18.91
   1 -13   1  710.44   19.32
   1 -13   1  735.08   19.21
  -1 -13  -1  691.91   19.29
   1 -13   2   24.73    4.93
  -1  13  -2   25.00    4.17
   1  13   2   30.50    5.61
   1 -13   2   18.98    4.69
   1  13   2   19.63    5.57
   1  13   2   14.60    4.22
  -1  13  -2   22.62    5.20
   1 -13   2   26.33    5.05
  -1 -13  -2   28.02    5.68
   1 -13   3  183.37   11.18
   1  13   3  198.75   12.08
   1  13   3  182.46   12.20
   1  13   3  193.20   10.28
  -1  13  -3  193.64   11.36
   1 -13   3  200.30   11.05
  -1 -13  -3  190.34   11.80
   1 -13   3  195.57   11.19
  -1 -13  -4   26.09    6.00
   1  13   4   32.51    5.86
   1 -13   4   14.41    5.57
  -1  13  -4   18.12    6.00
   1  13   4   19.62    6.25
   1 -13   4   24.83    5.92
  -1 -13  -5   61.04    7.49
   1 -13   5   55.49    7.86
  -1  13  -5   71.37    8.24
  -1 -13  -5   54.54    8.06
  -1  13  -5   55.15    7.25
   1 -13   5   52.50    8.32
  -1 -13  -5   62.41    8.00
  -1  13  -5   49.51    8.80
   1  13   5   54.74    9.10
  -1 -13  -6  207.67   13.34
  -1  13  -6  188.42   13.11
  -1 -13  -6  184.71   11.78
  -1 -13  -6  206.66   14.11
  -1  13  -6  201.94   12.85
  -1  13  -6  193.43   13.91
  -1 -13  -6  194.55   13.24
  -1  13  -6  167.03   12.75
  -1 -13  -7   20.43    4.78
  -1 -13  -7   15.24    5.37
  -1  13  -7   10.78    5.24
  -1  13  -7   13.63    5.44
  -1  13  -7   16.41    4.61
  -1  13  -7   17.39    5.23
  -1 -13  -7   16.76    5.21
  -1  13  -8   10.95    4.10
  -1  13  -8    4.52    3.77
  -1 -13  -8    5.65    3.91
  -1  13  -9   -0.15    1.95
  -1  13  -9    0.56    2.47
  -1 -13  -9    7.02    2.45
   1  14 -10    4.39    1.91
   1  14  -9    9.64    3.64
   1 -14  -9   14.46    3.71
   1  14  -9   13.91    3.50
   1 -14  -9   11.11    3.49
   1  14  -8   12.18    4.75
   1 -14  -8    6.37    4.29
   1 -14  -8    7.85    3.85
   1 -14  -8    0.23    2.97
   1 -14  -7  112.88   10.01
   1 -14  -7  101.21   10.04
   1 -14  -7  112.86    9.72
   1  14  -7  116.15   10.59
   1  14  -7  141.71   11.06
   1 -14  -6    0.28    4.57
  -1  14   6    2.78    6.25
   1 -14  -6    9.87    4.40
   1  14  -6  -10.34    5.04
   1 -14  -6    0.16    3.28
   1  14  -6   -9.55    4.53
   1  14  -6   -1.03    3.42
   1 -14  -6   -5.11    4.03
  -1 -14   6  -11.55    6.28
  -1 -14   5  137.28   11.76
  -1  14   5  127.09   11.11
  -1 -14   5  132.63   12.31
  -1  14   5  132.66   12.64
   1  14  -4   14.65    5.32
  -1  14   4   21.81    6.68
  -1  14   4   14.33    4.90
  -1 -14   4   12.62    5.00
  -1  14   4   29.12    5.81
   1  14  -4    9.77    4.25
  -1 -14   4   14.44    5.41
  -1 -14   3  322.90   14.54
   1  14  -3  306.02   14.33
   1  14  -3  369.91   13.62
  -1  14   3  340.64   16.18
   1 -14  -3  381.42   14.49
  -1 -14   3  316.42   15.49
  -1  14   3  310.21   15.74
  -1  14   3  360.14   15.30
  -1  14   2   37.29    6.09
   1  14  -2   30.96    6.03
   1  14  -2   36.04    6.15
  -1  14   2   29.81    5.53
  -1 -14   2   32.61    5.76
  -1  14   2   30.60    6.17
   1  14  -2   49.07    5.94
   1 -14  -2   42.61    6.01
   1 -14  -2   40.12    5.29
   1  14  -2   37.15    4.68
  -1 -14   2   38.98    6.21
  -1  14   1  793.48   20.70
   1  14  -1  785.20   21.92
  -1  14   1  774.55   20.93
  -1 -14   1  793.56   18.66
   1  14  -1  742.91   21.04
  -1  14   1  842.00   22.46
   1  14  -1  850.28   21.34
   1 -14  -1  830.96   21.52
  -1 -14   1  912.12   22.70
   1 -14  -1  785.52   18.49
  -1  14   0  782.41   19.94
   1  14   0  821.83   21.63
  -1  14   0  820.23   21.66
   1  14   0  720.95   21.20
   1 -14   0  805.00   17.57
  -1 -14   0  762.15   16.68
   1  14   0  789.80   21.60
  -1  14   0  778.06   20.63
   1 -14   0  822.06   21.33
  -1 -14   0  777.86   20.86
   1  14   1  279.58   12.56
   1  14   1  276.87   13.95
  -1  14  -1  250.15   12.49
  -1  14  -1  284.62   11.62
   1 -14   1  287.46   11.71
   1  14   1  280.02   13.63
  -1  14  -1  289.78   12.30
   1 -14   1  285.57   13.08
  -1 -14  -1  299.96   13.43
   1 -14   1  275.00   12.77
  -1  14  -2  147.73   10.29
   1  14   2  153.28   11.35
   1  14   2  184.26   10.53
   1 -14   2  172.87   10.36
  -1  14  -2  185.66    9.55
   1  14   2  170.12   11.27
   1 -14   2  167.07   10.39
  -1 -14  -2  190.85   11.52
   1 -14   2  167.69   10.33
   1 -14   3   38.23    5.94
  -1  14  -3   42.84    6.79
   1  14   3   29.26    6.99
   1 -14   3   37.24    6.76
   1  14   3   44.59    7.02
   1 -14   3   38.20    5.83
  -1 -14  -3   50.13    7.17
   1  14   4  202.21   14.52
   1 -14   4  199.50   13.27
   1  14   4  200.91   13.34
   1 -14   4  231.52   13.36
  -1  14  -4  193.51   13.92
  -1 -14  -5   72.15   10.39
   1 -14   5   61.53    7.98
  -1 -14  -5   65.25    8.06
  -1  14  -5   65.56    7.90
  -1 -14  -5   68.50    8.87
   1 -14   5   51.04    8.72
  -1  14  -5   36.16    7.48
  -1 -14  -5   52.97    6.89
  -1  14  -5   54.32    6.91
   1  14   5   66.25    9.73
  -1 -14  -5   66.89    7.75
  -1 -14  -6   69.82    9.26
  -1 -14  -6   68.70    8.57
  -1  14  -6   75.59    8.61
  -1 -14  -6   71.90    7.70
  -1  14  -6   74.13    9.32
  -1  14  -6   70.19    9.23
  -1 -14  -6   83.12    9.02
  -1  14  -6   65.98    7.96
  -1  14  -7    8.03    4.26
  -1 -14  -7    7.88    4.67
  -1  14  -7    3.22    4.58
  -1  14  -7    7.63    4.68
  -1 -14  -7   10.57    4.77
  -1 -14  -7    5.78    3.53
  -1  14  -7    3.50    2.70
  -1 -14  -8   -2.38    3.64
  -1  14  -8    0.64    3.41
  -1  14  -8    3.06    3.49
  -1 -14  -9    3.56    2.29
  -1  14  -9    3.41    2.62
  -1  14  -9    3.07    2.77
   1 -15  -9   20.02    4.01
   1  15  -9   18.33    4.43
   1 -15  -9   16.43    3.67
   1  15  -9   19.40    3.51
   1 -15  -8    1.79    4.01
   1  15  -8    2.94    3.64
   1 -15  -8   -5.85    3.08
   1 -15  -8    3.00    3.84
   1 -15  -7   17.66    5.17
   1  15  -7   15.69    4.76
   1 -15  -7   12.22    5.53
   1  15  -7    8.82    4.52
   1 -15  -7    8.56    4.56
   1  15  -6   18.13    5.36
   1 -15  -6   17.70    5.19
   1 -15  -6   10.09    5.25
  -1 -15   6   18.72    4.55
   1 -15  -6   19.67    5.39
   1  15  -6   12.66    5.40
   1  15  -6   12.36    5.16
   1  15  -5    6.07    4.18
  -1  15   5   -1.76    3.78
  -1 -15   5   12.99    6.85
  -1 -15   5    1.19    3.24
   1 -15  -5   11.42    4.14
   1 -15  -5   -6.38    4.94
   1  15  -5    2.59    3.47
  -1 -15   5   -9.49    6.21
  -1  15   5   10.03    5.28
  -1  15   4    7.67    5.93
  -1  15   4    8.30    4.50
   1  15  -4   14.30    4.87
  -1 -15   4    4.16    5.28
  -1  15   4   11.95    5.29
  -1 -15   4    8.04    4.04
   1  15  -3    7.39    4.65
  -1  15   3   12.40    4.98
  -1  15   3    7.84    4.32
  -1 -15   3    9.90    4.62
   1 -15  -3    2.49    3.26
  -1  15   3   17.60    5.40
  -1 -15   3   12.81    5.12
   1  15  -2    4.53    3.98
  -1  15   2    8.01    4.54
   1  15  -2    2.20    4.60
  -1  15   2    3.24    4.34
   1  15  -2    6.66    4.50
  -1  15   2    4.92    3.99
  -1 -15   2    3.26    3.88
   1 -15  -2    4.04    3.17
   1 -15  -2    4.15    3.34
  -1 -15   2    1.74    3.66
   1  15  -1   64.45    7.21
  -1  15   1   56.92    6.93
  -1  15   1   53.04    6.79
   1  15  -1   62.90    7.65
  -1 -15   1   60.52    6.22
  -1 -15   1   64.64    7.32
   1 -15  -1   68.94    6.44
  -1  15   1   66.48    7.49
   1  15  -1   61.93    7.01
   1 -15  -1   62.39    7.04
  -1  15   0    0.28    4.30
   1  15   0    2.24    4.11
  -1  15   0    1.36    3.40
   1  15   0   -1.25    4.24
   1 -15   0    3.76    3.05
  -1 -15   0    0.44    2.70
   1 -15   0   -0.84    4.13
  -1  15   0    0.63    3.78
   1  15   0    0.70    4.08
  -1 -15   0    0.49    3.41
   1  15   1  278.70   13.28
  -1  15  -1  255.17   13.58
   1  15   1  260.32   13.96
   1 -15   1  271.06   11.84
  -1  15  -1  282.44   12.29
  -1 -15  -1  282.08   13.75
   1 -15   1  302.46   13.67
  -1  15  -1  271.68   12.50
   1  15   1  291.55   14.39
   1 -15   1  277.49   13.42
   1  15   2    8.53    4.71
  -1  15  -2    3.94    2.60
   1  15   2   13.34    5.36
  -1  15  -2    0.70    3.99
   1  15   2    6.98    3.99
   1 -15   2    0.06    4.22
  -1 -15  -2    4.46    3.87
   1 -15   2    2.15    4.24
   1 -15   2   10.31    4.09
   1 -15   3   75.39    8.53
  -1 -15  -3   70.90    8.45
   1 -15   3   64.45    7.32
  -1  15  -3   73.00    8.50
   1  15   3   67.57    9.19
   1  15   3   73.25    8.57
   1  15   4   36.55    6.89
  -1 -15  -4   38.59    7.19
   1  15   4   30.90    7.78
   1 -15   4   33.06    6.65
  -1  15  -4   29.19    6.82
   1 -15   4   32.70    7.07
   1 -15   5  256.27   16.39
  -1 -15  -5  269.05   15.25
  -1  15  -5  278.48   15.10
  -1 -15  -5  247.83   15.26
  -1 -15  -5  226.07   12.97
   1  15   5  275.23   18.94
  -1  15  -5  226.99   16.62
  -1 -15  -5  292.85   18.24
  -1  15  -5  253.70   14.64
  -1 -15  -6    5.71    5.01
  -1  15  -6    0.48    4.22
  -1 -15  -6   -1.09    4.16
  -1  15  -6   -0.02    3.40
  -1 -15  -6    2.00    3.52
  -1  15  -6   -0.29    3.87
  -1 -15  -7  217.45   13.70
  -1  15  -7  252.66   14.03
  -1  15  -7  238.97   13.25
  -1  15  -7  220.28   14.33
  -1  15  -7  246.90   14.91
  -1 -15  -7  254.55   12.69
  -1  15  -8   36.06    5.58
  -1  15  -8   39.79    6.09
  -1 -15  -8   42.07    5.89
  -1  15  -9   32.92    4.13
  -1  15  -9   35.59    4.03
  -1 -15  -9   33.93    3.72
   1  16  -9   16.01    3.16
   1 -16  -9   17.86    3.55
   1 -16  -9   15.57    3.73
   1  16  -9   16.06    3.88
   1 -16  -8   -0.34    2.58
   1 -16  -8   -0.13    2.75
   1 -16  -8   -3.97    3.83
   1  16  -8    0.17    3.39
   1  16  -7   60.88    7.47
   1 -16  -7   54.72    7.70
   1 -16  -7   50.43    7.26
   1  16  -7   61.23    8.04
   1 -16  -7   49.11    6.86
   1  16  -6   -2.40    3.84
   1 -16  -6   -8.00    4.25
   1 -16  -6    6.47    5.70
   1  16  -6   -8.42    4.77
   1 -16  -6   -0.31    4.01
   1  16  -6    0.93    3.43
  -1 -16   6    2.99    3.80
   1  16  -5   -1.89    3.65
  -1 -16   5   -6.80    5.30
   1 -16  -5   -3.58    3.82
   1  16  -5   -1.57    3.53
   1 -16  -5   10.64    5.15
  -1  16   5  -16.09    6.19
  -1 -16   5   10.39    6.23
  -1 -16   5    1.51    3.40
  -1  16   5   10.30    5.50
   1 -16  -5    2.24    2.39
   1 -16  -5    7.10    4.72
  -1  16   4    1.39    5.85
  -1  16   4    7.80    4.90
  -1  16   4    6.30    5.90
  -1 -16   4   -4.42    4.59
  -1 -16   4    0.57    4.70
   1  16  -3   17.99    4.79
  -1  16   3   19.42    6.35
  -1  16   3   11.51    4.89
  -1 -16   3   18.25    5.88
  -1 -16   3   11.07    5.05
  -1  16   3   17.52    6.04
  -1  16   2  103.04    9.48
   1  16  -2  115.83   10.43
  -1  16   2  120.91   10.22
  -1 -16   2  130.90    9.28
   1  16  -2  121.35    9.97
  -1 -16   2  141.59   10.77
   1 -16  -2  135.40    9.43
   1 -16  -2  133.04    9.92
  -1  16   2  119.26   10.22
   1  16  -2  137.08    9.90
   1  16  -1   12.28    4.14
  -1  16   1   10.51    4.84
   1  16  -1   12.26    4.91
  -1  16   1   13.52    4.90
  -1  16   1   12.68    4.99
   1  16  -1    8.34    4.66
  -1 -16   1   12.37    3.92
   1 -16  -1   14.19    4.36
   1 -16  -1   12.23    4.86
  -1 -16   1    9.75    4.54
   1  16   0   72.19    8.41
   1  16   0  100.83    9.02
  -1  16   0   84.20    8.57
  -1  16   0  103.28    8.56
   1 -16   0  109.78    7.37
  -1 -16   0   98.77    6.81
  -1 -16   0   94.90    8.58
   1 -16   0   96.37    8.59
   1  16   0   93.59    8.64
  -1  16   0   95.74    8.54
   1  16   1   29.57    5.95
  -1  16  -1   28.54    5.25
   1  16   1   27.83    6.79
  -1  16  -1   35.54    6.31
   1  16   1   34.74    6.09
  -1  16  -1   39.40    5.64
   1 -16   1   37.45    5.64
  -1 -16  -1   31.77    6.16
   1 -16   1   33.80    6.10
   1 -16   1   34.73    5.69
   1  16   2   11.67    5.20
   1  16   2   15.24    5.52
  -1  16  -2   11.83    5.01
   1  16   2   21.61    5.09
   1 -16   2   17.34    5.08
  -1 -16  -2   12.48    4.98
   1 -16   2    7.45    4.19
   1 -16   2   21.45    5.00
  -1  16  -3   47.43    7.34
   1  16   3   50.63    8.44
   1 -16   3   47.91    7.30
  -1 -16  -3   42.01    7.27
   1 -16   3   44.22    6.19
   1  16   3   44.29    7.45
  -1  16  -4  163.84   11.92
  -1 -16  -4  158.59   11.49
  -1 -16  -4  162.95   12.08
   1  16   4  145.83   12.21
  -1 -16  -4  153.91   13.25
   1 -16   4  148.53   11.63
  -1  16  -4  141.68   13.06
   1 -16   4  155.98   13.10
   1  16   4  130.31   13.26
   1  16   5   22.04    6.15
  -1 -16  -5   70.11   10.41
  -1  16  -5   59.50    7.40
  -1 -16  -5   49.81    7.94
  -1 -16  -5   45.01    7.64
  -1  16  -5   39.75    6.49
  -1  16  -5   33.32    8.27
   1 -16   5   37.11    7.45
  -1 -16  -5   38.21    6.41
  -1  16  -6   56.93    7.21
  -1 -16  -6   55.26    7.01
  -1 -16  -6   62.15    8.48
  -1  16  -6   68.95    8.27
  -1 -16  -6   56.18    7.55
  -1  16  -6   50.92    7.94
   1 -16   6   65.16    7.18
   1 -16   7   23.17    4.47
  -1 -16  -7   19.63    5.53
  -1  16  -7   12.24    4.80
  -1  16  -7   12.50    3.90
  -1 -16  -7   16.97    4.11
  -1  16  -7   15.75    4.91
  -1  16  -7   14.80    4.79
  -1  16  -8   -2.41    3.41
  -1  16  -8    3.76    2.93
  -1 -16  -8   -1.99    2.94
  -1  16  -9    4.04    1.95
  -1  16  -9    2.42    2.24
  -1 -16  -9   -2.78    1.71
   1 -17  -9    5.08    2.56
   1  17  -9    8.12    2.50
   1 -17  -9    7.87    3.06
   1  17  -9    6.84    2.99
   1 -17  -8   -0.62    2.68
   1  17  -8    4.86    3.85
   1 -17  -8    4.53    3.53
   1 -17  -8    3.06    3.88
   1 -17  -7  183.79   11.95
   1 -17  -7  195.95   12.30
   1 -17  -7  196.32   12.97
   1  17  -7  205.61   13.17
   1  17  -7  221.40   12.82
   1  17  -6   62.17    7.54
   1 -17  -6   63.69    8.00
   1 -17  -6   71.92    8.97
   1 -17  -6   60.37    7.89
  -1 -17   6   61.27    7.19
   1  17  -6   76.14    8.88
   1  17  -6   55.76    8.11
  -1 -17   5  448.40   22.78
   1  17  -5  448.00   18.16
   1 -17  -5  434.81   18.87
   1 -17  -5  418.28   19.01
  -1  17   5  400.59   21.11
  -1 -17   5  432.35   20.51
  -1 -17   5  412.68   17.23
  -1  17   5  419.95   22.98
  -1 -17   5  420.22   16.28
   1  17  -5  427.46   19.23
   1 -17  -5  432.59   18.29
   1 -17  -4   66.26    7.49
  -1  17   4   70.18    9.28
  -1 -17   4   76.63    9.99
  -1  17   4   61.29   10.27
  -1  17   4   65.45    8.34
   1  17  -4   89.17    9.21
   1 -17  -4   71.20    8.21
  -1 -17   4   54.49    8.53
  -1  17   3   78.40    8.89
  -1  17   3   75.71    9.65
  -1 -17   3   79.08    9.52
  -1  17   3   76.15    9.44
  -1 -17   3   73.91    8.42
   1  17  -3   78.53    8.85
  -1 -17   2    5.41    4.55
   1 -17  -2   10.10    3.92
   1  17  -2    0.02    4.62
  -1  17   2   -9.43    5.11
   1  17  -2   -0.70    5.37
  -1  17   2   -6.48    4.89
   1  17  -2    2.17    3.27
  -1  17   2    2.25    4.01
  -1 -17   2   -1.55    4.41
   1  17  -1   91.84    9.48
  -1 -17   1   95.86    7.87
  -1 -17   1   98.94    9.35
   1 -17  -1  109.06    8.36
   1  17  -1   90.72    9.30
  -1  17   1   83.04    8.53
  -1  17   1   95.25    9.38
   1  17  -1  102.18    9.12
  -1  17   1   99.14    9.64
   1 -17  -1  104.72    9.47
   1 -17   0   11.84    4.07
  -1 -17   0   10.21    3.31
  -1 -17   0   12.43    4.32
   1  17   0    7.68    5.23
  -1  17   0    6.75    4.87
  -1  17   0    9.60    4.37
   1  17   0   12.58    4.76
   1  17   0   15.13    5.22
  -1  17   0    5.53    3.82
   1 -17   0    5.15    4.55
   1 -17   1   49.68    6.28
  -1 -17  -1   43.44    7.03
   1 -17   1   53.83    7.07
  -1  17  -1   45.55    6.14
  -1  17  -1   31.66    6.83
   1  17   1   49.18    7.11
   1  17   1   55.78    8.44
  -1  17  -1   56.88    6.77
   1  17   1   50.81    7.64
   1 -17   1   45.67    6.77
   1 -17   2   47.42    6.51
  -1 -17  -2   43.61    7.59
  -1  17  -2   41.21    7.20
   1  17   2   30.27    5.78
   1  17   2   35.41    6.96
   1  17   2   46.20    7.70
   1 -17   2   38.81    6.73
   1 -17   3    0.48    5.14
  -1 -17  -3   -3.13    4.73
   1  17   3    1.36    5.47
  -1  17  -3    5.78    4.90
   1  17   3    5.12    4.57
   1 -17   3    2.02    3.52
   1 -17   4  219.07   12.00
  -1  17  -4  205.67   13.13
   1 -17   4  232.79   15.09
  -1 -17  -4  227.57   15.92
  -1 -17  -4  220.79   13.82
  -1  17  -4  226.75   13.62
  -1 -17  -4  208.87   13.80
   1  17   4  201.84   14.92
  -1  17  -4  193.26   15.27
  -1 -17  -4  190.23   12.08
   1 -17   4  199.36   14.83
   1  17   4  225.35   16.83
  -1 -17  -5   -7.01    4.85
  -1 -17  -5    5.46    4.66
  -1  17  -5    5.28    4.38
  -1 -17  -5   -1.98    3.81
  -1  17  -5    5.10    3.89
  -1 -17  -6  242.03   13.01
  -1 -17  -6  253.70   14.81
  -1  17  -6  275.53   14.99
   1 -17   6  254.10   13.25
  -1 -17  -6  251.85   15.28
  -1  17  -6  250.32   14.31
  -1  17  -6  256.06   15.60
  -1  17  -7    8.55    4.00
  -1 -17  -7   12.17    4.02
   1 -17   7    9.62    3.55
  -1  17  -7    4.28    3.64
  -1 -17  -7    6.61    4.47
  -1  17  -7   10.18    4.47
  -1  17  -7    9.37    4.48
  -1 -17  -8    8.82    3.68
  -1  17  -8    6.97    3.09
  -1  17  -8    7.46    3.26
  -1  17  -9    0.04    1.48
  -1  17  -9   -2.03    1.89
   1 -18  -9    7.25    2.65
   1  18  -9   12.92    2.37
   1 -18  -9   11.89    2.64
   1  18  -9    9.24    3.07
   1 -18  -8    1.64    3.39
   1 -18  -8    2.46    3.10
   1  18  -8    2.68    3.65
   1 -18  -7   37.12    5.94
   1 -18  -7   38.00    6.35
  -1 -18   7   54.25    6.03
   1 -18  -7   44.69    7.07
   1  18  -7   45.54    7.00
   1  18  -7   50.04    6.52
   1  18  -6    4.29    3.14
   1 -18  -6   -3.07    4.01
  -1 -18   6   -4.05    3.40
   1 -18  -6    0.35    3.68
   1 -18  -6  -12.25    5.61
   1  18  -6    1.96    4.09
   1  18  -6   -6.62    4.55
   1 -18  -5    6.53    4.73
  -1 -18   5    9.34    4.62
   1 -18  -5    9.09    4.85
  -1 -18   5    7.58    3.91
   1  18  -5   12.53    4.47
   1  18  -5    6.31    3.89
   1 -18  -5    0.23    3.74
  -1  18   4   50.26    9.06
  -1  18   4   39.38    7.79
  -1 -18   4   46.08    6.66
   1  18  -4   61.20    7.15
  -1 -18   4   51.72    8.28
   1 -18  -4   55.80    7.51
   1 -18  -4   54.99    8.13
  -1  18   4   47.53    8.05
  -1 -18   4   52.35    8.24
   1 -18  -4   48.23    7.16
   1  18  -4   62.17    7.78
   1 -18  -4   56.22    6.82
  -1 -18   4   62.41    6.84
   1  18  -4   59.43    8.08
  -1 -18   3  151.52   12.27
   1  18  -3  140.72   11.53
  -1 -18   3  140.53   11.34
  -1  18   3  142.06   12.93
  -1  18   3  143.39   11.82
  -1  18   3  155.22   12.76
  -1  18   2   -3.38    4.29
  -1  18   2    3.13    4.66
   1  18  -2    6.51    5.35
   1  18  -2    1.17    3.73
  -1  18   2    2.75    4.61
  -1 -18   2   -3.53    4.85
  -1 -18   2    3.89    3.89
   1  18  -1   26.40    6.35
  -1  18   1   18.47    5.92
  -1  18   1   27.82    6.78
   1  18  -1   21.86    6.25
  -1  18   1   32.98    6.37
   1  18  -1   24.82    5.72
   1 -18  -1   39.13    6.22
  -1 -18   1   31.10    6.35
  -1 -18   1   26.78    5.18
  -1  18   0  445.91   18.50
   1  18   0  422.68   18.70
  -1 -18   0  440.18   18.82
   1  18   0  430.70   18.47
  -1  18   0  438.95   18.93
  -1  18   0  479.27   18.37
   1  18   0  438.89   19.45
   1 -18   0  472.70   19.47
  -1  18  -1    8.95    4.13
   1  18   1    8.58    4.72
  -1 -18  -1    8.88    4.41
  -1  18  -1    4.49    5.01
   1  18   1    6.70    4.57
   1  18   1    2.64    4.85
   1 -18   1    5.98    3.81
   1 -18   1    1.39    4.70
   1  18   2  170.79   12.29
  -1  18  -2  174.84   13.44
   1  18   2  160.43   13.93
   1  18   2  162.64   12.75
   1 -18   2  168.53   11.56
   1 -18   2  180.76   12.44
  -1 -18  -2  169.52   12.77
   1  18   3  330.30   19.31
   1 -18   3  358.71   17.74
  -1 -18  -3  341.20   18.63
   1  18   3  361.35   19.39
   1 -18   3  319.75   16.69
   1 -18   4   21.16    7.73
   1 -18   4   17.96    4.05
   1  18   4   13.65    7.04
  -1 -18  -4   19.73    7.63
  -1 -18  -4   12.41    4.79
  -1  18  -4   16.93    5.31
   1 -18   4   30.53    6.53
  -1 -18  -4   16.62    5.33
  -1  18  -4   12.55    7.04
   1  18   4    4.31    5.42
  -1  18  -4   17.87    5.02
  -1 -18  -4    9.36    4.80
  -1 -18  -5    8.91    5.25
  -1  18  -5   19.98    5.23
  -1 -18  -5   28.26    5.88
  -1 -18  -5   15.87    5.00
  -1  18  -5   19.86    5.13
  -1  18  -6    8.18    4.14
  -1 -18  -6   11.93    4.52
  -1 -18  -6   10.31    4.96
  -1  18  -6   17.08    4.73
  -1 -18  -6    4.33    4.58
  -1  18  -6   14.64    4.59
   1 -18   6    5.15    3.82
  -1  18  -7   18.70    4.32
  -1 -18  -7   14.49    3.96
  -1  18  -7   14.51    4.32
   1 -18   7   12.97    3.47
  -1  18  -7   11.56    4.36
  -1  18  -7   10.55    4.35
  -1 -18  -7   16.49    5.24
  -1  18  -8   10.07    3.08
  -1  18  -8    5.91    3.18
  -1 -18  -8    5.90    3.15
   1  19  -9   16.70    3.00
   1 -19  -9   20.31    2.64
   1 -19  -9   15.07    2.80
   1  19  -8   12.26    4.15
   1 -19  -8   12.68    3.59
   1 -19  -8   13.42    4.22
   1 -19  -7    9.48    4.15
   1 -19  -7    8.72    3.95
   1  19  -7   13.17    3.90
  -1 -19   7    5.26    2.71
   1 -19  -7   15.12    4.82
   1 -19  -6  101.27    9.34
   1 -19  -6  113.03    9.81
   1  19  -6  113.36    9.45
  -1 -19   6  119.00    9.52
   1 -19  -6  120.94   10.96
   1  19  -6  116.21   10.40
   1  19  -6  128.86   10.77
   1 -19  -5    7.47    4.63
  -1 -19   5   13.32    4.59
   1 -19  -5    5.26    4.43
   1  19  -5    6.12    4.55
  -1 -19   5    1.78    2.97
   1  19  -5   14.65    4.92
   1 -19  -5    9.33    4.67
   1  19  -4   17.69    4.48
   1 -19  -4    3.76    4.00
  -1 -19   4   14.92    7.11
   1 -19  -4    8.85    5.40
  -1  19   4   -0.55    6.11
  -1 -19   4    8.67    4.14
   1  19  -4   13.26    4.33
   1 -19  -4    7.38    4.19
   1  19  -4    4.94    4.16
  -1 -19   4    6.86    3.28
  -1 -19   4    1.26    5.91
  -1  19   4    7.93    5.47
   1 -19  -3   53.71    6.95
  -1 -19   3   57.03    8.80
   1 -19  -3   71.47    7.40
  -1  19   3   70.84    9.24
   1 -19  -3   56.68    7.35
  -1 -19   3   53.38    6.94
   1  19  -3   36.68    6.87
  -1  19   3   55.35    9.83
  -1  19   3   49.93    7.80
   1  19  -3   68.27    7.93
  -1 -19   3   62.01    6.99
  -1 -19   3   60.89    8.09
  -1  19   2  144.04   12.20
  -1  19   2  144.72   12.41
   1  19  -2  128.76   11.20
  -1 -19   2  133.44   10.55
  -1  19   2  141.27   12.24
   1  19  -2  141.20   11.16
  -1 -19   2  144.55   12.14
  -1  19   1   48.89    8.38
   1  19  -1   35.11    7.35
  -1  19   1   35.89    7.55
   1  19  -1   50.62    8.20
  -1 -19   1   41.20    5.98
  -1  19   1   43.33    7.42
   1  19  -1   40.72    6.85
   1 -19  -1   51.48    6.89
  -1 -19   1   56.01    7.83
   1  19   0  169.40   12.61
  -1  19   0  153.55   12.19
  -1  19   0  159.94   11.47
   1  19   0  163.97   13.17
  -1  19   0  141.39   11.52
   1  19   0  166.54   12.54
   1 -19   0  172.96   11.42
  -1 -19   0  178.21   12.78
   1  19   1   -5.19    4.11
  -1  19  -1    3.42    5.70
   1  19   1    4.37    5.47
   1 -19   1   -0.16    3.74
  -1  19  -1    1.33    3.65
   1  19   1   -2.19    3.66
  -1 -19  -1   -0.70    4.24
   1  19   2   35.86    7.26
   1 -19   2   31.91    7.07
   1  19   2   21.39    7.58
  -1  19  -2   21.76    6.96
   1  19   2   25.46    6.35
  -1 -19  -2   29.15    6.88
   1 -19   2   35.94    6.67
  -1  19  -3   17.84    5.07
  -1 -19  -3   17.64    5.05
   1 -19   3   20.36    6.44
  -1 -19  -3   10.50    5.16
   1  19   3   14.10    6.03
   1  19   3   29.30    6.94
  -1 -19  -3   11.58    5.31
  -1 -19  -3   19.36    5.05
  -1  19  -3   22.81    5.44
   1 -19   3   28.00    7.53
   1 -19   3   25.89    5.04
  -1 -19  -4  145.36   10.70
  -1 -19  -4  149.73   11.87
  -1  19  -4  125.52   12.70
  -1 -19  -4  147.48   11.62
  -1  19  -4  149.50   11.39
   1 -19   4  145.82   10.20
  -1  19  -4  133.08   10.95
  -1 -19  -5    2.94    4.82
  -1  19  -5   13.72    4.52
  -1 -19  -5   18.46    5.02
  -1 -19  -5   15.29    5.74
  -1  19  -5   20.81    5.59
   1 -19   5    8.89    3.77
   1 -19   5   20.80    4.52
  -1  19  -6   -4.68    3.44
  -1 -19  -6    1.44    3.07
  -1 -19  -6   -2.07    4.14
  -1  19  -6    1.72    2.99
  -1 -19  -6   -6.02    4.70
  -1  19  -6   -3.18    3.37
  -1  19  -6   -9.75    5.08
   1 -19   6    3.67    3.67
  -1  19  -7   17.96    4.13
  -1 -19  -7   27.91    4.58
  -1  19  -7   14.92    3.96
   1 -19   7   17.33    3.73
  -1  19  -7   14.89    4.66
  -1  19  -7   18.52    4.90
  -1 -19  -7   12.88    4.67
  -1  19  -8    0.08    2.27
  -1  19  -8    4.37    2.75
  -1 -19  -8    0.17    2.83
   1  20  -9    3.38    1.96
   1 -20  -9   -1.24    1.67
   1  20  -8    2.79    2.89
   1 -20  -8    5.46    3.36
   1 -20  -8    5.75    3.06
   1 -20  -7   74.24    7.40
   1  20  -7   70.14    7.40
   1 -20  -7   68.58    7.74
   1 -20  -7   68.50    7.25
   1  20  -7   68.00    7.68
  -1 -20   7   74.77    6.50
   1  20  -6   16.47    5.31
   1 -20  -6   12.27    4.76
   1 -20  -6   16.39    5.31
   1  20  -6   25.64    4.94
   1  20  -6   15.40    5.02
   1 -20  -6   12.86    4.84
  -1 -20   6   12.69    4.77
   1  20  -5  320.53   16.89
  -1 -20   5  331.84   14.88
   1 -20  -5  296.21   16.02
   1  20  -5  340.21   15.45
   1 -20  -5  303.54   15.79
   1 -20  -5  285.11   15.24
  -1 -20   5  307.04   15.10
   1 -20  -4  419.03   18.16
   1 -20  -4  468.58   19.26
   1 -20  -4  440.91   19.15
   1  20  -4  488.00   20.43
  -1 -20   4  446.53   17.71
   1  20  -4  454.02   18.78
  -1 -20   4  435.16   17.92
   1  20  -4  449.43   18.79
  -1 -20   3  193.93   13.59
   1  20  -3  186.32   12.52
  -1  20   3  222.52   15.12
  -1  20   3  228.30   16.72
  -1 -20   3  192.08   12.19
  -1 -20   3  210.31   15.31
   1 -20  -3  234.68   13.36
   1 -20  -3  193.12   12.24
   1  20  -3  206.16   13.36
  -1 -20   3  212.29   12.32
   1  20  -3  182.35   12.28
   1 -20  -3  207.85   12.96
  -1  20   3  219.61   16.03
  -1 -20   2    6.18    4.15
  -1 -20   2    8.10    4.74
   1 -20  -2   11.43    4.37
  -1  20   2   -0.30    4.63
   1  20  -2   12.98    4.89
  -1 -20   2    9.10    5.50
  -1  20   2   10.41    4.45
   1  20  -2   13.41    5.11
  -1  20   2    5.16    5.34
  -1  20   2    1.66    5.15
  -1  20   1  208.16   15.01
   1  20  -1  191.42   14.52
  -1  20   1  216.57   14.93
   1  20  -1  191.29   14.24
   1  20  -1  185.14   13.15
  -1  20   1  208.51   14.61
   1  20   0  128.04   11.68
  -1  20   0  136.11   12.21
   1  20   0  134.85   12.48
  -1  20   0  136.73   11.41
  -1  20   0  139.16   11.66
   1  20   0  141.62   12.09
   1 -20   0  147.11   10.81
  -1 -20   0  137.60   11.76
  -1  20  -1  182.21   14.11
   1  20   1  163.67   12.98
   1  20   1  164.75   14.28
  -1 -20  -1  187.05   13.98
   1 -20   1  172.51   11.25
  -1  20  -1  161.79   12.15
   1  20   1  175.70   13.74
  -1 -20  -2   44.40    7.17
  -1  20  -2   53.38    6.98
  -1  20  -2   48.35    6.72
   1  20   2   56.89    8.31
   1  20   2   60.97   10.50
  -1  20  -2   42.01    8.87
   1  20   2   50.40    7.20
  -1 -20  -2   51.63    7.04
  -1 -20  -2   57.80    9.02
   1 -20   2   57.59    8.07
   1 -20   2   54.38    6.77
  -1  20  -2   51.71    6.81
   1  20   3   -3.67    3.18
  -1 -20  -3    2.83    5.85
   1 -20   3    4.53    5.29
  -1 -20  -3    6.82    4.31
  -1  20  -3   -0.12    4.28
  -1 -20  -3    5.64    4.54
  -1 -20  -3    6.36    4.16
   1  20   3    5.32    4.57
   1  20   3   11.00    4.83
  -1  20  -3    7.13    3.84
   1 -20   3    2.55    3.81
   1 -20   3    6.56    6.38
  -1 -20  -4   62.12    8.36
  -1  20  -4   56.28    7.92
   1 -20   4   59.08    7.28
  -1  20  -4   45.07    6.89
  -1 -20  -4   48.44    7.14
  -1 -20  -4   53.73    7.73
  -1 -20  -5    1.84    5.02
   1 -20   5    5.12    3.43
  -1  20  -5    2.89    4.07
  -1 -20  -5    2.72    3.92
  -1  20  -5    7.05    4.31
  -1 -20  -5    1.05    4.18
   1 -20   5    0.80    3.62
   1 -20   6   27.53    5.11
  -1 -20  -6   27.77    5.37
  -1 -20  -6   26.08    5.78
  -1  20  -6   21.62    4.81
  -1  20  -6   19.13    4.79
  -1  20  -6   22.68    5.67
  -1  20  -6   25.85    5.52
  -1 -20  -7    7.46    2.94
  -1 -20  -7    5.89    3.64
   1 -20   7    2.40    2.37
  -1  20  -7    1.55    3.13
  -1  20  -7    4.36    3.42
  -1  20  -7   -1.38    2.68
  -1  20  -8   -3.92    2.46
  -1  20  -8   -2.15    2.16
  -1 -20  -8    2.44    2.23
   1 -21  -8   18.16    3.76
  -1  21   8   21.93    3.35
   1 -21  -8   21.26    3.53
   1  21  -8   21.59    4.08
   1 -21  -7   82.79    7.74
   1 -21  -7   93.58    7.85
   1 -21  -7   95.83    8.38
   1  21  -7   95.95    8.07
   1  21  -7   93.33    8.34
  -1 -21   7   91.89    6.87
  -1 -21   6   12.41    4.08
   1 -21  -6   10.93    4.40
   1  21  -6   17.26    5.05
   1  21  -6   11.80    4.37
   1 -21  -6   11.47    4.69
   1  21  -6   21.07    4.30
   1 -21  -6   13.83    4.98
   1 -21  -5  205.76   13.01
   1 -21  -5  202.04   12.89
  -1 -21   5  196.30   12.16
   1  21  -5  222.23   12.46
   1 -21  -5  196.46   12.92
  -1 -21   5  223.53   12.30
   1  21  -5  198.32   13.43
   1 -21  -4   13.28    5.06
   1 -21  -4   10.79    3.63
  -1 -21   4   15.28    4.72
   1  21  -4   14.80    4.72
   1 -21  -4   13.29    5.47
   1  21  -4   19.53    5.31
   1  21  -4   14.56    5.38
  -1 -21   4   12.86    4.38
   1  21  -3   12.27    4.56
  -1 -21   3   -0.52    4.70
   1 -21  -3    3.48    4.36
   1 -21  -3  -19.33    5.40
  -1 -21   3   -0.84    3.07
  -1 -21   3   -6.91    5.89
  -1 -21   3   -3.23    3.48
   1  21  -3    2.68    3.62
   1 -21  -3    6.95    4.87
   1  21  -3    0.41    3.16
  -1  21   3    0.44    5.83
  -1  21   3  -24.28    6.15
  -1  21   3   23.37    6.97
  -1 -21   2   36.93    7.90
   1 -21  -2   49.86    6.96
  -1  21   2   39.98    7.94
  -1  21   2   41.89    8.95
   1  21  -2   36.47    8.13
  -1  21   2   37.44    8.22
  -1 -21   2   42.50    6.28
   1 -21  -2   36.61    6.20
   1  21  -2   38.04    6.36
   1  21  -2   38.70    6.48
  -1  21   2   46.13    7.42
  -1 -21   2   40.12    6.10
  -1 -21   2   38.17    7.09
   1  21  -2   37.51    6.44
   1  21  -1    7.26    6.62
  -1  21   1    1.17    3.03
   1  21  -1   11.02    6.92
  -1  21   1    6.40    6.08
  -1 -21   1    6.72    3.27
   1  21  -1    2.60    4.22
   1 -21  -1   14.70    4.86
  -1 -21   1    8.24    5.60
  -1  21   1    1.33    4.54
   1  21  -1    9.02    4.68
  -1 -21   1    5.34    4.28
  -1  21   1    5.20    4.38
   1  21  -1   14.72    4.83
   1  21  -1    5.94    4.62
  -1 -21   1   -0.11    2.47
  -1  21   1    3.95    3.93
   1 -21   0    6.65    3.26
  -1  21   0  -10.53    5.03
   1  21   0   -5.61    4.64
   1 -21   0  -11.86    4.15
  -1 -21   0   -3.99    4.14
  -1  21   0    3.17    3.83
  -1 -21   0    0.70    4.74
  -1  21   0   -2.57    3.47
   1  21   0   -5.06    5.48
   1  21   0   -0.94    5.69
  -1  21   0   -1.23    4.43
  -1  21  -1   -9.78    6.01
   1  21   1    4.17    5.18
   1  21   1    4.41    5.80
   1 -21   1    5.17    2.86
  -1  21  -1    3.43    2.66
   1  21   1    4.03    3.46
  -1 -21  -1    2.30    4.22
  -1  21  -1    1.00    4.53
  -1  21  -1   14.35    4.89
   1  21   1    1.78    3.97
  -1 -21  -1    3.66    4.09
   1 -21   1   -0.33    3.42
  -1  21  -1    6.95    3.65
   1 -21   1   10.10    3.53
   1 -21   2    3.90    4.42
   1 -21   2   25.56    6.34
   1  21   2   16.76    6.26
  -1  21  -2   -8.09    6.10
   1  21   2    2.91    6.40
  -1 -21  -2    3.08    5.62
  -1  21  -2    0.11    5.00
  -1 -21  -2    2.29    3.83
  -1 -21  -2    1.50    4.56
   1  21   2    9.75    5.77
  -1  21  -2    5.61    3.11
  -1 -21  -2    9.06    4.57
  -1  21  -2   -0.79    2.36
  -1  21  -2    2.59    3.33
   1  21   2   -4.02    3.79
  -1  21  -2   -2.15    3.49
   1 -21   2    5.02    3.08
  -1 -21  -3  112.04    9.58
  -1  21  -3   91.64    9.13
  -1 -21  -3  115.85   10.28
   1 -21   3  101.19    8.90
  -1 -21  -3  112.47    9.91
  -1  21  -3   98.11    9.54
   1 -21   3  105.32    9.06
   1  21   3  113.84    9.87
  -1 -21  -4  105.77    9.22
  -1 -21  -4  128.37   10.69
  -1  21  -4  118.85   10.30
   1 -21   4  103.23    9.10
  -1 -21  -4  103.77    9.87
   1  21   4  121.50    9.77
  -1  21  -4  114.00   10.14
   1 -21   4  116.17    9.22
  -1 -21  -5  146.91   10.51
  -1 -21  -5  154.80   12.00
  -1  21  -5  145.66   10.83
  -1 -21  -5  151.39   11.71
   1 -21   5  140.83   10.33
   1 -21   5  162.15    9.91
  -1  21  -5  127.41   10.51
  -1  21  -6    4.08    2.95
  -1 -21  -6    4.17    3.14
  -1  21  -6    4.33    2.86
   1 -21   6   -5.91    3.81
  -1  21  -6   -6.55    3.79
  -1  21  -6   -1.78    3.81
  -1 -21  -6   -4.24    3.71
  -1 -21  -7   41.31    4.51
  -1  21  -7   34.13    5.17
  -1  21  -7   40.53    5.47
   1 -21   7   40.96    4.56
  -1  21  -7   39.97    4.94
  -1 -21  -7   34.77    5.51
  -1 -21  -8   52.75    4.66
  -1  21  -8   43.19    3.68
  -1  21  -8   47.79    4.10
   1 -22  -8   21.91    3.62
   1  22  -8   23.06    3.76
  -1  22   8   20.90    3.03
   1 -22  -8   24.39    3.37
   1  22  -7    1.88    2.51
   1 -22  -7   -0.43    2.95
   1 -22  -7   -0.63    2.64
   1  22  -7   -2.34    3.37
  -1 -22   7   -3.42    2.68
   1 -22  -7   -1.59    3.41
  -1 -22   6  191.27   10.88
   1 -22  -6  162.24   10.80
   1 -22  -6  193.49   12.11
   1 -22  -6  182.82   11.65
   1  22  -6  177.43    9.51
   1  22  -6  173.49   10.82
   1  22  -6  191.84   12.06
   1 -22  -5   36.74    6.36
   1 -22  -5   34.18    6.22
   1 -22  -5   45.14    6.97
  -1 -22   5   41.77    6.28
   1  22  -5   38.35    6.40
  -1 -22   5   44.32    6.27
  -1 -22   4  326.17   15.74
   1  22  -4  348.09   16.33
   1 -22  -4  330.94   16.13
   1 -22  -4  356.73   16.80
   1 -22  -4  360.91   17.09
   1  22  -4  334.54   16.21
  -1 -22   4  342.70   15.58
   1  22  -4  342.78   17.21
  -1 -22   3  169.06   11.41
   1  22  -3  172.14   12.16
   1 -22  -3  185.93   12.22
   1 -22  -3  184.91   12.09
   1 -22  -3  179.79   12.26
  -1  22   3  170.84   12.54
  -1 -22   3  191.23   12.17
   1  22  -3  182.69   12.90
   1  22  -3  171.99   12.30
   1  22  -2  201.86   15.25
  -1 -22   2  209.26   12.65
   1  22  -2  217.52   13.74
   1  22  -2  212.76   13.62
  -1  22   2  203.22   13.65
  -1 -22   2  214.14   12.50
  -1  22   2  211.34   16.17
  -1  22   2  229.53   16.81
  -1 -22   2  250.37   16.98
   1 -22  -2  233.12   13.16
  -1  22   2  227.33   16.64
   1 -22  -2  200.98   12.55
  -1  22   2  209.84   11.69
   1  22  -2  204.59   13.40
   1 -22  -1   13.33    3.95
  -1 -22   1   17.11    4.34
  -1 -22   1   21.30    5.17
   1 -22  -1   30.04    6.33
   1  22  -1   19.88    5.55
  -1 -22   1    8.46    5.91
  -1  22   1   33.55    5.93
  -1  22   1   37.18    7.41
   1  22  -1   27.78    6.66
  -1 -22   1   23.85    5.88
  -1  22   1   20.08    5.32
   1  22  -1   26.78    6.13
   1  22  -1   22.63    7.08
  -1  22   1   30.77    7.90
  -1  22   1   20.49    7.28
   1  22  -1   21.25    7.29
  -1  22   1   21.99    5.11
   1  22  -1   22.18    5.70
   1  22   0   -0.52    5.36
  -1  22   0    3.01    4.64
   1  22   0    2.35    6.61
   1 -22   0   -5.66    2.81
  -1 -22   0    6.14    3.39
  -1  22   0   -0.65    4.17
  -1  22   0   10.37    5.24
   1  22   0   -3.18    5.04
   1 -22   0    0.76    4.19
  -1 -22   0    0.05    3.75
   1  22   0   -2.18    4.00
  -1  22   0    3.45    3.84
  -1 -22   0    5.94    5.40
  -1  22   0    3.79    3.12
  -1 -22   0   -0.89    3.07
   1 -22   0    2.49    2.83
   1  22   1    4.32    7.04
  -1  22  -1    5.01    6.08
   1  22   1   -0.08    4.67
   1 -22   1   -1.41    2.54
   1  22   1   -4.57    3.73
  -1  22  -1   -0.54    2.95
  -1 -22  -1   -3.19    4.44
  -1  22  -1    0.32    3.96
   1  22   1   -2.49    5.18
  -1 -22  -1   -8.82    4.26
   1 -22   1   -5.04    4.10
  -1 -22  -1    9.32    3.68
   1 -22   1    4.06    2.90
  -1  22  -1    2.07    3.52
   1  22   2  175.48   15.94
  -1  22  -2  178.77   15.05
  -1 -22  -2  191.11   15.28
  -1  22  -2  175.46   11.76
  -1 -22  -2  163.89   11.52
  -1  22  -2  169.08   11.43
  -1  22  -2  189.20   12.48
  -1 -22  -2  214.49   13.05
   1 -22   2  163.62   10.69
  -1  22  -2  183.84   12.83
   1  22   2  172.12   11.75
   1 -22   2  166.78   11.23
  -1  22  -2  156.71   11.07
  -1 -22  -3    2.90    4.30
  -1 -22  -3    7.85    4.50
   1 -22   3    7.50    4.08
   1 -22   3   -0.05    2.74
  -1  22  -3   -1.37    2.98
   1  22   3   -0.99    2.93
  -1 -22  -3    1.96    4.13
  -1  22  -3   -0.56    3.37
  -1 -22  -4    0.38    4.20
  -1 -22  -4    0.55    3.21
   1 -22   4   -5.01    3.50
   1 -22   4    1.57    3.78
  -1  22  -4    0.81    3.65
   1  22   4    6.38    3.28
  -1 -22  -4    0.24    3.62
  -1  22  -4    0.29    3.67
  -1 -22  -5   -2.70    4.01
   1 -22   5   -2.26    2.87
  -1 -22  -5    3.83    3.31
   1 -22   5    2.15    3.60
  -1  22  -5    2.37    3.23
  -1 -22  -5    0.71    3.47
  -1  22  -5    0.75    3.49
  -1  22  -6   30.94    4.95
  -1 -22  -6   51.80    5.83
  -1 -22  -6   47.53    6.73
  -1  22  -6   39.82    5.88
  -1  22  -6   28.77    5.45
  -1  22  -6   40.83    5.50
   1 -22   6   28.56    4.78
  -1 -22  -7   10.57    2.64
  -1  22  -7   11.01    3.09
  -1  22  -7    9.46    3.25
  -1 -22  -7    9.94    3.50
   1 -22   7    8.83    2.58
  -1  22  -7   11.40    3.02
  -1 -22  -8    1.88    1.85
   1  23  -8   32.62    3.63
   1 -23  -8   32.04    3.72
   1 -23  -8   36.35    3.51
   1 -23  -7   15.92    4.02
   1 -23  -7   13.15    3.51
  -1 -23   7   14.19    3.15
   1  23  -7   10.29    3.60
   1 -23  -7   17.71    3.98
   1  23  -7   15.48    3.73
  -1  23   7   13.23    3.32
   1 -23  -6    3.83    3.41
   1 -23  -6   -1.55    3.60
  -1 -23   6   -0.71    2.59
   1 -23  -6   -0.99    3.34
  -1  23   6   -3.55    3.37
   1  23  -6    4.14    3.35
  -1 -23   5   26.51    4.73
   1 -23  -5   13.11    5.02
   1 -23  -5   24.44    5.40
  -1 -23   5   18.84    5.07
   1 -23  -5   23.04    5.80
   1  23  -5   24.81    5.55
   1 -23  -4    8.35    4.80
   1 -23  -4   15.48    4.87
   1  23  -4   11.80    4.65
  -1  23   4    7.16    4.40
   1  23  -4    9.49    3.87
   1 -23  -4   10.67    4.51
   1  23  -4    5.91    3.65
  -1 -23   4   12.52    3.97
  -1 -23   4   11.59    4.83
   1 -23  -3  165.30   11.76
  -1  23   3  170.93   12.43
   1  23  -3  180.41   12.45
  -1 -23   3  178.31   11.65
   1  23  -3  163.83   11.80
   1 -23  -3  177.40   11.99
  -1 -23   3  161.27   11.32
   1  23  -3  157.93   11.74
   1 -23  -2    4.70    3.91
  -1  23   2   -2.18    2.75
  -1 -23   2    3.63    3.63
  -1  23   2    1.61    4.83
   1  23  -2    3.28    3.44
   1  23  -2    5.48    4.17
   1 -23  -2    3.87    4.31
   1  23  -2    4.74    4.22
  -1 -23   2    8.94    4.59
   1  23  -1   -1.85    3.19
  -1  23   1    0.16    3.63
  -1  23   1   -4.14    3.33
   1 -23  -1    0.53    3.86
   1  23  -1    0.41    3.06
   1  23  -1    3.42    4.11
  -1  23   1   -1.61    4.41
  -1 -23   1   -3.74    3.26
   1  23  -1   -2.67    5.06
  -1 -23   1    2.37    3.43
   1 -23  -1    3.93    2.62
   1  23   0   76.29   10.78
  -1  23   0   77.72   10.44
   1  23   0   69.69    9.87
  -1 -23   0   67.74   10.69
  -1  23   0   63.38    7.98
  -1 -23   0   67.81    7.75
   1 -23   0   68.10    7.80
   1 -23   0   63.33    6.55
  -1 -23   0   60.54    7.18
  -1  23   0   69.11    9.27
  -1  23   0   60.42    7.36
  -1 -23   0   72.79    7.81
   1 -23   0   71.43    7.48
  -1  23   0   74.75    9.01
   1  23   0   70.53    8.24
  -1  23  -1    5.55    3.67
   1  23   1   10.97    4.52
  -1 -23  -1   10.30    4.72
  -1  23  -1    9.00    4.49
  -1  23  -1   12.91    4.51
   1 -23   1   12.98    3.82
  -1 -23  -1   17.61    3.92
   1 -23   1    7.72    4.12
   1  23   2    3.85    3.82
  -1  23  -2    0.72    3.49
  -1  23  -2   -3.47    3.66
  -1 -23  -2    1.41    3.82
  -1  23  -2   -1.44    3.53
  -1 -23  -2    4.11    4.25
  -1  23  -2   -1.15    3.46
   1 -23   2    5.28    3.31
   1 -23   2    2.10    3.58
  -1 -23  -3   -2.03    4.07
  -1  23  -3   -0.63    3.49
  -1 -23  -3    0.88    3.62
  -1  23  -3    1.05    3.27
   1  23   3    4.27    4.41
  -1 -23  -3   -1.57    4.20
   1 -23   3   -0.05    3.44
   1 -23   3    3.31    3.28
  -1  23  -4   -1.84    3.21
  -1 -23  -4    1.60    4.45
  -1 -23  -4    0.31    3.18
  -1  23  -4    2.40    4.13
   1  23   4   -0.97    3.04
  -1 -23  -4   -4.36    4.05
   1 -23   4    3.66    3.46
   1 -23   4    0.40    3.52
  -1 -23  -5   23.38    5.58
  -1  23  -5   21.45    4.83
  -1  23  -5   25.61    5.15
  -1 -23  -5   27.85    5.03
  -1 -23  -5   24.80    5.65
   1 -23   5   18.85    5.03
   1 -23   5   19.57    3.96
  -1  23  -6    1.00    2.45
  -1 -23  -6    0.85    2.80
  -1  23  -6    1.36    3.14
  -1  23  -6   -2.84    3.55
  -1  23  -6    1.99    2.79
   1 -23   6   -1.10    2.63
  -1 -23  -6    4.23    3.13
  -1 -23  -7   11.76    3.09
  -1  23  -7   12.27    3.19
  -1  23  -7    8.21    2.78
  -1  23  -7   10.44    2.61
   1 -23   7   15.63    2.66
  -1 -23  -7   13.03    2.56
   1  24  -8   14.99    2.45
   1 -24  -8   13.47    2.35
   1 -24  -7   17.09    3.59
   1 -24  -7   17.16    3.72
   1  24  -7   11.67    3.39
  -1 -24   7   19.53    3.08
   1  24  -7   12.10    3.19
  -1  24   7   20.77    3.42
   1 -24  -6    0.83    3.42
  -1  24   6    3.08    3.24
   1  24  -6   -0.81    2.66
   1 -24  -6    3.33    3.40
  -1 -24   6    6.53    2.94
   1 -24  -6   -3.97    3.52
  -1 -24   6   -0.03    2.91
   1 -24  -5   29.45    5.42
   1  24  -5   31.03    5.69
  -1  24   5   21.54    5.58
  -1 -24   5   35.40    5.73
   1 -24  -5   39.77    6.09
   1 -24  -5   30.38    5.68
  -1 -24   5   31.67    5.07
   1 -24  -4    0.51    4.16
  -1  24   4    7.85    4.94
   1  24  -4    2.06    3.08
   1 -24  -4    8.81    4.98
   1  24  -4    4.83    4.14
   1 -24  -4   -0.99    3.77
   1  24  -4    1.92    3.68
  -1 -24   4    0.96    3.15
  -1 -24   4    2.43    3.60
  -1  24   3    0.55    3.83
   1  24  -3    3.04    3.65
   1 -24  -3    0.20    3.72
   1  24  -3    3.00    3.72
  -1 -24   3    3.45    3.11
   1  24  -3    4.12    3.85
  -1 -24   3    4.27    3.55
   1 -24  -3   -9.63    4.41
  -1  24   2   35.48    6.77
   1  24  -2   35.59    6.21
   1  24  -2   26.33    6.04
   1 -24  -2   40.56    6.89
  -1 -24   2   38.18    6.37
   1  24  -2   32.92    6.53
  -1  24   2   32.21    5.56
  -1 -24   2   26.09    5.32
  -1  24   2   37.49    6.27
   1 -24  -2   37.62    6.34
  -1  24   1   10.08    4.74
  -1  24   1    8.33    4.38
   1  24  -1    4.33    3.81
   1  24  -1    5.08    4.13
   1 -24  -1   -4.21    4.05
   1  24  -1    0.91    3.72
  -1  24   1    2.44    3.91
   1 -24  -1    8.06    3.70
  -1 -24   1    4.05    3.27
  -1 -24   1    5.33    3.70
  -1  24   0    7.90    4.46
   1  24   0    8.28    4.36
  -1  24   0   -6.61    4.37
   1  24   0    3.93    3.76
   1  24   0    5.56    4.08
  -1  24   0   -3.43    3.19
  -1 -24   0   -4.89    3.71
   1 -24   0    1.44    4.06
   1 -24   0    6.15    3.02
  -1 -24   0    6.72    3.61
   1 -24   0    4.85    2.91
  -1 -24   0   -1.39    2.59
  -1  24  -1    2.71    3.77
   1  24   1    1.60    4.51
  -1 -24  -1   -3.08    4.30
   1 -24   1    1.91    2.71
  -1  24  -1    2.57    3.40
  -1  24  -1   -0.74    4.56
  -1 -24  -1   -1.97    2.90
   1 -24   1    1.96    2.86
   1 -24   2   38.37    6.11
   1  24   2   35.81    5.93
  -1  24  -2   27.10    6.28
  -1  24  -2   40.44    6.40
  -1 -24  -2   44.72    6.51
  -1  24  -2   28.51    5.83
  -1 -24  -2   34.82    6.31
   1 -24   2   26.15    5.24
  -1  24  -2   29.13    5.56
  -1  24  -3   17.26    5.24
  -1 -24  -3   25.75    5.86
   1  24   3   23.16    5.48
  -1  24  -3   14.39    4.96
  -1 -24  -3   21.30    5.40
   1 -24   3   16.68    4.50
  -1 -24  -3   22.80    5.30
   1 -24   3   18.20    4.84
   1  24   4   62.78    6.80
   1 -24   4   58.56    6.64
  -1  24  -4   43.22    6.53
  -1 -24  -4   65.81    7.60
  -1 -24  -4   47.73    6.60
   1 -24   4   52.88    6.69
  -1  24  -4   54.72    7.01
  -1 -24  -4   60.56    7.51
  -1  24  -5   14.01    4.14
  -1 -24  -5   15.14    4.30
  -1  24  -5   12.90    3.92
  -1 -24  -5   11.82    4.06
   1 -24   5   15.77    4.45
   1 -24   5   11.41    3.79
  -1  24  -6   18.77    3.80
  -1 -24  -6   15.82    3.99
  -1  24  -6   15.48    4.09
  -1  24  -6   19.32    3.91
  -1  24  -6   17.46    3.52
   1 -24   6   15.45    3.67
  -1 -24  -6   16.43    3.45
   1 -24   7    0.35    1.56
  -1  24  -7    3.15    2.09
  -1  24  -7    2.61    2.15
  -1  24  -7    4.12    1.80
  -1 -24  -7    5.20    2.51
   1 -25  -7    6.35    2.43
  -1 -25   7    4.12    1.86
   1  25  -7    7.95    2.92
   1 -25  -7    4.25    2.32
   1  25  -7    3.70    2.42
  -1  25   7    7.75    2.32
  -1  25   6    4.67    3.06
   1  25  -6    2.03    2.59
   1 -25  -6   -3.23    3.02
   1 -25  -6    6.01    3.18
  -1 -25   6    1.71    2.53
   1 -25  -6    1.09    2.96
  -1 -25   6   -3.26    1.94
   1  25  -5    5.77    3.97
  -1  25   5    4.17    3.65
   1 -25  -5    5.09    3.80
   1 -25  -5    2.74    3.69
  -1 -25   5    4.46    3.07
   1 -25  -5    7.82    3.79
  -1 -25   5    5.82    3.01
   1 -25  -4   35.89    5.83
  -1  25   4   31.42    6.20
   1  25  -4   34.79    6.33
   1  25  -4   38.43    5.93
   1 -25  -4   32.36    6.12
   1 -25  -4   49.98    6.26
   1  25  -4   39.69    6.31
  -1 -25   4   37.68    5.68
  -1 -25   4   36.87    6.03
   1  25  -3   19.28    5.23
  -1  25   3   25.37    5.76
   1 -25  -3   29.30    6.05
   1  25  -3   13.02    4.82
  -1 -25   3   16.72    4.55
   1  25  -3   20.11    5.41
  -1 -25   3   21.13    5.22
   1 -25  -3   21.81    5.29
  -1  25   2    3.30    3.97
   1 -25  -2    7.39    3.49
   1  25  -2    2.41    3.50
  -1  25   2    1.14    4.16
   1  25  -2   -3.47    4.24
   1 -25  -2    2.66    3.74
   1  25  -2    2.96    4.17
  -1  25   2   -1.54    3.00
  -1 -25   2    7.50    3.81
  -1 -25   2    4.35    3.39
  -1  25   1    3.64    3.72
   1  25  -1    3.24    3.48
  -1  25   1    1.22    3.92
   1  25  -1    2.99    4.42
   1 -25  -1    3.03    3.93
   1  25  -1   -1.88    4.27
  -1  25   1    0.09    3.29
  -1 -25   1    3.78    3.42
   1 -25  -1   -3.28    2.72
  -1 -25   1   -0.60    2.90
   1 -25   0   46.78    6.20
   1  25   0   54.60    7.14
  -1 -25   0   48.10    6.41
  -1  25   0   46.78    7.13
   1  25   0   39.17    6.67
   1 -25   0   42.48    6.79
  -1 -25   0   39.86    6.60
   1  25   0   43.80    7.00
  -1  25   0   36.89    5.92
  -1  25   0   45.36    6.75
  -1 -25   0   38.13    5.58
   1 -25   0   47.64    5.49
  -1 -25  -1   18.48    3.86
   1 -25   1   26.41    5.22
   1  25   1   10.43    4.20
  -1  25  -1   27.59    5.79
  -1  25  -1   26.99    5.37
  -1  25  -1   19.57    5.36
  -1 -25  -1   23.18    5.52
   1 -25   1   16.46    4.36
  -1  25  -1   17.66    5.06
   1 -25   2    4.64    3.35
  -1  25  -2   -5.63    3.63
   1  25   2   -2.52    3.02
  -1  25  -2   -0.45    2.75
  -1 -25  -2    1.76    3.74
  -1  25  -2   -2.02    3.02
  -1  25  -2    3.06    3.38
  -1 -25  -2   -1.06    3.31
   1 -25   2   -2.02    3.70
  -1 -25  -3    5.70    3.71
  -1 -25  -3    4.00    3.64
  -1  25  -3    7.36    3.83
   1  25   3    9.10    4.15
  -1 -25  -3    2.48    3.54
  -1  25  -3    3.13    3.72
   1 -25   3    3.68    3.37
   1 -25   3    2.67    3.24
  -1 -25  -4   40.24    6.13
  -1 -25  -4   29.82    5.44
  -1  25  -4   28.94    5.57
  -1  25  -4   46.62    5.89
   1 -25   4   33.10    5.22
   1 -25   4   25.99    5.25
  -1 -25  -5    1.75    3.15
  -1  25  -5   -0.30    2.50
  -1 -25  -5   -5.14    2.91
  -1  25  -5   -0.73    2.41
   1 -25   5    3.53    2.47
   1 -25   5    1.42    3.10
  -1  25  -6   17.77    3.55
  -1  25  -6   22.11    3.52
  -1  25  -6   18.95    3.78
  -1  25  -6   20.27    4.10
  -1 -25  -6   18.91    3.91
  -1 -25  -6   25.76    3.72
   1 -25   6   10.01    3.01
  -1 -25  -7    0.63    1.99
  -1 -26   7    9.62    1.83
   1  26  -7    4.14    2.14
   1 -26  -7   10.34    2.27
   1  26  -7   10.43    2.29
   1 -26  -7    6.85    2.17
   1 -26  -6   36.14    4.81
  -1  26   6   29.42    4.12
   1  26  -6   26.75    4.33
   1 -26  -6   29.55    4.41
  -1 -26   6   25.28    4.01
   1 -26  -6   30.31    4.46
   1 -26  -5   15.71    4.24
   1 -26  -5   19.71    4.30
   1  26  -5   13.71    3.76
  -1  26   5   16.70    4.46
   1 -26  -5   15.22    4.15
   1  26  -5   27.10    4.36
  -1 -26   5   16.94    3.82
  -1 -26   5   14.67    3.98
   1 -26  -4   59.33    6.89
   1 -26  -4   48.50    5.94
   1 -26  -4   58.67    7.15
   1  26  -4   61.80    6.95
   1  26  -4   62.25    7.01
  -1  26   4   52.69    7.17
  -1 -26   4   55.62    6.22
   1  26  -4   48.04    6.56
  -1 -26   4   54.16    6.44
  -1  26   3    0.26    3.21
   1 -26  -3   -3.39    4.20
   1  26  -3    1.90    3.02
  -1  26   3    2.73    4.15
   1  26  -3    1.96    3.73
  -1 -26   3   -0.29    3.44
  -1 -26   3    0.80    2.97
   1 -26  -3    7.82    4.10
   1  26  -3   -2.63    3.60
  -1  26   2   86.33    7.86
   1 -26  -2   95.34    8.43
  -1  26   2   78.20    8.58
  -1 -26   2   71.32    7.72
   1  26  -2   69.39    8.01
   1  26  -2   71.55    8.50
   1 -26  -2   72.76    8.07
   1  26  -2   69.33    8.49
  -1  26   2   74.04    6.90
  -1 -26   2   78.99    7.94
   1  26  -1    6.52    4.32
  -1  26   1    3.82    4.08
   1  26  -1    4.89    4.06
   1  26  -1    8.02    4.53
   1 -26  -1   10.62    4.55
  -1  26   1   17.98    4.94
  -1  26   1    5.68    3.57
  -1 -26   1    3.45    3.60
   1 -26  -1    2.21    3.12
  -1 -26   1   11.08    3.71
   1 -26   0  171.70   11.57
   1  26   0  163.22   12.00
  -1  26   0  176.63   11.47
   1  26   0  162.62   12.10
   1  26   0  155.42   11.12
   1 -26   0  159.28   10.38
  -1 -26   0  163.48   10.37
  -1  26   0  171.36   12.29
  -1 -26   0  165.71   10.54
  -1  26  -1    0.43    3.46
   1 -26   1   -4.60    3.46
  -1 -26  -1    2.22    3.32
  -1  26  -1    7.93    3.92
   1  26   1    4.32    4.49
   1  26   1    4.14    3.47
  -1  26  -1    1.43    3.77
  -1  26  -1   -3.25    3.50
   1  26   1    1.07    4.66
   1 -26   1    1.08    3.33
  -1 -26  -1   -3.37    4.26
  -1 -26  -2  139.72   10.26
  -1  26  -2  160.81   10.68
  -1  26  -2  169.89   11.11
  -1  26  -2  151.74   10.51
  -1  26  -2  150.65   11.11
   1  26   2  171.32   11.23
   1 -26   2  151.77   10.52
   1 -26   2  139.68    9.95
  -1 -26  -3   63.40    6.92
  -1 -26  -3   72.93    7.04
  -1  26  -3   69.52    7.72
   1 -26   3   67.88    7.08
   1  26   3   70.95    7.22
   1 -26   3   59.88    6.78
  -1  26  -3   67.67    7.11
  -1 -26  -4   82.41    7.34
  -1  26  -4   89.79    8.16
   1 -26   4   96.36    7.62
  -1 -26  -4   88.81    7.76
   1 -26   4   83.31    7.50
  -1  26  -4   85.12    7.27
  -1  26  -5    2.44    2.12
  -1 -26  -5    2.32    2.60
  -1  26  -5   -1.01    2.45
  -1 -26  -5   -3.50    3.02
   1 -26   5    0.87    2.70
  -1  26  -5   -1.21    2.99
   1 -26   5   -4.47    2.46
  -1 -26  -6    8.67    2.39
  -1 -26  -6    5.51    2.89
  -1  26  -6    9.06    2.55
  -1  26  -6    5.17    2.43
  -1  26  -6    5.67    2.80
   1 -26   6    3.58    2.35
  -1  27   6   12.81    2.85
   1  27  -6   13.81    3.07
   1 -27  -6   17.37    3.22
   1 -27  -6   15.30    3.16
  -1 -27   6   14.77    3.15
   1 -27  -5   36.84    4.78
   1 -27  -5   29.64    4.59
  -1 -27   5   26.92    3.97
  -1  27   5   30.22    4.91
   1  27  -5   29.79    4.73
   1 -27  -5   31.30    4.64
  -1 -27   5   26.40    4.19
   1 -27  -4   -3.56    3.41
   1 -27  -4    2.49    3.10
   1  27  -4    4.93    3.35
  -1 -27   4    2.01    2.93
   1  27  -4   -4.38    3.12
  -1 -27   4    0.01    2.86
   1  27  -4    0.21    2.84
  -1  27   4    0.82    3.31
   1 -27  -3   38.57    6.22
   1  27  -3   42.34    5.70
   1 -27  -3   41.13    5.91
  -1  27   3   39.36    5.46
   1  27  -3   41.37    5.68
  -1 -27   3   38.57    5.51
  -1  27   3   32.20    5.87
   1  27  -3   28.40    5.32
  -1 -27   3   31.81    5.17
  -1  27   2   14.93    4.58
   1 -27  -2   15.22    4.08
   1 -27  -2   16.07    4.96
   1  27  -2   11.36    4.41
  -1 -27   2   14.54    4.40
   1  27  -2   16.39    4.82
   1  27  -2    8.71    4.13
  -1  27   2   12.08    4.76
  -1 -27   2   14.01    4.09
  -1  27   1   27.88    5.33
   1 -27  -1   20.45    5.14
   1  27  -1   20.24    5.41
  -1 -27   1   22.00    5.01
   1 -27  -1   28.93    4.72
   1  27  -1   24.35    5.77
   1  27  -1   33.75    5.81
  -1  27   1   23.91    5.35
  -1 -27   1   27.95    5.07
  -1 -27   0   -4.03    2.09
   1  27   0   -0.32    3.71
  -1 -27   0    4.17    2.97
   1 -27   0   -3.42    2.90
   1  27   0    0.86    3.66
   1  27   0   -3.55    3.58
  -1  27   0    3.73    3.91
  -1  27   0    0.01    3.44
  -1 -27  -1  106.09    9.17
  -1  27  -1  100.06    9.09
   1  27   1  111.25    9.80
   1 -27   1  125.39    8.92
   1  27   1  111.84    9.89
  -1  27  -1  104.30    9.27
   1  27   1  124.97    9.78
   1 -27   1  114.87    8.91
  -1 -27  -1  120.17    8.43
  -1  27  -1  122.61   10.35
  -1  27  -1  119.71    9.26
  -1  27  -2   63.62    6.83
  -1 -27  -2   64.48    7.24
  -1  27  -2   61.74    6.88
   1  27   2   67.44    7.72
   1 -27   2   55.01    6.36
   1  27   2   52.21    6.99
  -1  27  -2   57.19    7.35
   1  27   2   67.26    7.25
   1 -27   2   57.83    6.61
  -1  27  -2   61.55    6.97
  -1 -27  -3   58.17    6.59
   1  27   3   62.65    7.08
  -1  27  -3   59.36    6.45
   1  27   3   62.54    7.12
   1 -27   3   55.86    6.29
  -1  27  -3   45.83    6.53
   1  27   3   45.56    5.27
   1 -27   3   49.72    6.10
   1 -27   4    3.85    3.39
   1  27   4    1.29    2.61
  -1 -27  -4   -0.40    3.11
  -1 -27  -4    4.52    3.30
   1  27   4    3.07    2.90
  -1  27  -4   10.43    3.16
  -1  27  -4   -0.91    2.74
   1 -27   4    4.96    3.18
  -1  27  -5  107.53    6.54
  -1 -27  -5  114.88    7.22
  -1  27  -5   91.23    6.75
   1 -27   5  107.43    6.24
  -1 -27  -5  102.74    6.46
  -1  27  -5  105.45    7.57
  -1  27  -5  104.95    6.87
   1 -27   5   93.13    6.73
  -1 -27  -6   10.64    2.54
  -1  27  -6   13.60    2.51
  -1 -27  -6   15.28    2.32
  -1  27  -6   11.64    2.50
  -1  27  -6   10.75    2.23
   1 -27   6   12.97    2.69
   1 -28  -6    5.68    2.09
   1  28  -6    6.07    2.04
  -1  28   6   -0.98    1.50
   1 -28  -6    7.46    2.42
  -1 -28   6    3.61    1.91
   1  28  -6    4.70    2.26
   1 -28  -5   57.37    5.40
   1 -28  -5   53.19    5.45
  -1  28   5   59.78    5.49
  -1 -28   5   55.63    4.88
   1  28  -5   57.01    5.47
  -1 -28   5   51.13    5.19
   1 -28  -5   60.16    4.80
  -1 -28   4    5.46    2.93
   1 -28  -4    8.24    3.49
   1  28  -4    7.48    3.22
   1 -28  -4    7.56    3.49
   1  28  -4    9.96    3.34
   1  28  -4    5.81    2.86
  -1  28   4    4.92    3.16
  -1 -28   4    7.65    3.30
  -1 -28   3   35.36    5.06
   1 -28  -3   26.75    5.15
   1  28  -3   21.72    4.52
   1 -28  -3   27.18    4.74
   1  28  -3   17.79    4.21
   1  28  -3   26.34    5.34
  -1  28   3   21.66    5.03
  -1 -28   3   31.88    5.05
  -1 -28   2    0.15    3.39
   1 -28  -2    1.53    3.09
   1  28  -2    0.10    3.50
  -1  28   2   -8.53    3.82
   1  28  -2   -2.73    3.50
  -1  28   2   -0.68    3.29
   1  28  -2    3.29    3.37
  -1 -28   2   -1.77    2.62
  -1 -28   1   20.38    4.47
   1 -28  -1   22.19    4.08
   1 -28  -1   28.94    5.49
   1  28  -1   17.32    4.93
  -1  28   1   28.70    4.86
   1  28  -1   23.86    5.51
   1  28  -1   27.01    5.01
  -1  28   1   25.29    5.41
  -1 -28   1   25.71    4.61
  -1 -28   0   -2.07    2.74
  -1  28   0    0.24    3.32
   1  28   0    1.40    3.79
  -1  28   0    7.26    4.12
   1  28   0    6.26    3.90
  -1  28   0    1.31    3.36
   1  28   0    3.12    3.51
  -1  28   0    7.25    4.04
   1 -28   0   -1.37    2.53
  -1 -28   0    5.73    2.91
  -1  28  -1   62.60    7.07
   1  28   1   55.58    7.48
  -1  28  -1   64.32    6.83
   1  28   1   57.46    7.50
  -1  28  -1   56.14    6.97
  -1 -28  -1   58.92    6.10
  -1  28  -1   58.03    7.18
   1 -28   1   52.78    6.27
   1  28   1   60.91    6.71
   1 -28   1   56.91    5.88
   1 -28   2    3.70    3.04
  -1 -28  -2   -1.62    3.22
   1  28   2    5.64    3.98
  -1  28  -2    1.92    3.11
  -1  28  -2    4.08    3.20
  -1  28  -2    6.21    3.40
   1  28   2    4.31    3.66
  -1  28  -2   -0.31    3.50
   1  28   2    7.32    3.05
   1 -28   2    1.41    2.87
   1 -28   3    9.14    3.68
  -1 -28  -3   12.36    4.03
   1  28   3   13.98    4.19
  -1  28  -3   22.05    4.17
   1  28   3   19.52    4.72
  -1  28  -3   11.25    4.10
   1  28   3   18.02    3.82
   1 -28   3   10.83    3.80
   1 -28   4    1.59    2.68
   1  28   4   -6.85    3.08
  -1 -28  -4    5.00    2.77
  -1 -28  -4   -1.11    2.53
   1  28   4    2.56    2.80
  -1  28  -4    1.84    2.20
  -1  28  -4   -2.83    2.52
   1 -28   4    3.60    2.45
  -1  28  -5    6.91    2.00
  -1 -28  -5    7.26    2.51
  -1 -28  -5    9.09    2.61
  -1  28  -5    7.69    2.77
   1 -28   5    8.30    2.09
   1 -28   5    7.70    2.52
  -1  28  -5   10.72    2.45
  -1  28  -5    5.97    2.64
   1 -28   6   -3.94    1.55
  -1  28  -6    1.59    1.24
   1  29  -6    6.10    1.49
   1  29  -6   10.38    2.03
   1 -29  -6    7.10    1.88
  -1 -29   5   30.32    3.94
  -1 -29   5   23.42    3.28
  -1  29   5   27.17    3.72
   1  29  -5   29.13    3.77
   1 -29  -5   29.55    3.78
   1  29  -4   21.67    3.62
   1 -29  -4   10.40    3.46
   1  29  -4   10.42    3.06
  -1 -29   4   10.86    3.46
   1 -29  -4   12.69    3.37
  -1 -29   4   10.89    3.21
   1  29  -4   10.77    3.51
  -1  29   4    7.00    3.14
   1  29  -3    0.48    2.63
   1 -29  -3    0.42    3.00
   1  29  -3    3.75    3.13
  -1 -29   3    6.59    3.15
   1 -29  -3    0.93    2.58
  -1 -29   3    3.28    2.78
   1  29  -3    1.72    3.08
  -1  29   3    2.45    3.19
   1 -29  -2   -1.03    3.19
   1  29  -2   -0.55    3.29
  -1 -29   2    0.62    2.79
  -1 -29   2   -0.76    2.68
   1  29  -2   -2.43    3.37
   1  29  -2   -1.25    2.95
  -1  29   2   -0.56    3.33
   1  29  -1   31.57    5.29
  -1  29   1   27.37    5.35
  -1  29   1   22.92    4.91
   1  29  -1   19.50    4.88
  -1 -29   1   18.26    4.01
  -1  29   1   28.81    4.74
  -1 -29   1   26.24    4.38
   1 -29  -1   16.56    3.48
  -1  29   1   24.73    5.01
   1  29  -1   21.75    5.16
   1  29   0   40.02    6.28
  -1  29   0   34.99    5.90
  -1  29   0   38.70    5.10
   1  29   0   47.04    6.69
  -1  29   0   37.44    5.92
   1  29   0   51.90    6.20
   1 -29   0   46.85    5.47
  -1  29   0   46.28    6.37
  -1 -29   0   45.87    5.59
   1  29   1   18.46    4.09
  -1  29  -1   19.40    4.95
  -1  29  -1   16.77    4.46
   1  29   1   23.19    5.26
   1 -29   1   19.26    3.60
  -1  29  -1   20.45    4.26
  -1 -29  -1   15.66    3.43
   1 -29   1   17.63    3.95
  -1  29  -1   21.54    4.58
   1  29   1   18.62    5.00
   1  29   2   17.37    4.72
  -1  29  -2   17.15    4.14
  -1 -29  -2   15.88    4.41
  -1  29  -2   23.14    4.34
   1  29   2   11.99    4.25
   1 -29   2   19.04    3.87
  -1  29  -2   16.97    3.68
   1 -29   2   10.58    3.45
  -1  29  -2    7.25    3.62
   1  29   2   21.66    4.10
   1  29   3   18.67    4.27
  -1 -29  -3   22.34    4.25
   1  29   3   23.68    4.55
   1 -29   3   22.24    4.34
  -1  29  -3   31.96    4.02
   1 -29   3   21.05    3.99
  -1  29  -3   15.42    3.89
   1  29   4   17.67    3.36
   1 -29   4   15.01    3.37
   1  29   4   14.17    3.18
  -1  29  -4   13.29    2.64
   1 -29   4   12.28    3.03
  -1  29  -4    9.45    3.12
  -1 -29  -4   15.76    3.35
   1 -29   5   19.47    2.38
  -1  29  -5   17.61    3.04
  -1  29  -5   17.21    2.95
   1 -29   5   18.76    2.90
  -1  30   5   97.61    5.30
   1 -30  -5  106.45    5.62
   1  30  -5  113.51    5.79
  -1  30   5   96.36    4.94
  -1 -30   5   97.70    4.79
  -1  30   5   98.55    5.34
  -1 -30   5  100.25    5.57
  -1 -30   4   45.61    4.72
  -1  30   4   43.09    4.78
   1  30  -4   53.94    4.32
   1 -30  -4   43.19    4.69
  -1 -30   4   40.93    4.43
   1  30  -4   35.66    4.33
  -1  30   4   46.74    4.66
  -1  30   4   41.42    4.64
   1  30  -4   41.99    3.91
   1 -30  -3   39.28    5.00
   1  30  -3   32.94    4.45
  -1  30   3   35.20    5.04
   1  30  -3   37.64    5.02
  -1 -30   3   30.30    4.32
   1  30  -3   34.64    4.59
  -1 -30   3   29.33    4.35
  -1 -30   2    7.77    2.91
  -1  30   2    6.15    3.53
   1  30  -2    5.08    3.22
   1 -30  -2    5.50    3.37
  -1 -30   2    2.80    2.82
   1  30  -2   11.56    3.27
  -1  30   2    7.60    3.23
   1  30  -2    5.29    3.33
  -1  30   2    8.81    3.81
   1  30  -1   63.17    6.98
   1  30  -1   72.16    6.68
  -1 -30   1   60.60    5.89
   1 -30  -1   71.05    5.76
  -1  30   1   63.73    6.59
  -1  30   1   66.28    6.81
   1  30  -1   56.44    6.58
  -1 -30   1   80.61    6.39
  -1  30   1   69.29    6.97
   1  30   0   17.97    4.17
  -1  30   0   28.74    5.13
  -1 -30   0   27.10    4.11
   1 -30   0   23.74    4.18
  -1  30   0   18.96    4.60
   1  30   0   16.32    4.57
  -1  30   0   20.72    4.71
   1  30   0   14.11    4.33
   1 -30   1   73.42    5.88
   1  30   1   58.37    6.72
  -1  30  -1   63.87    6.42
  -1  30  -1   63.42    6.49
  -1  30  -1   78.74    6.17
  -1  30  -1   58.88    6.60
   1  30   1   80.26    6.54
   1 -30   1   67.42    6.05
   1  30   1   56.71    6.77
   1 -30   2   96.43    6.73
   1  30   2   91.04    7.60
  -1  30  -2  102.38    6.76
  -1  30  -2  111.49    7.07
  -1  30  -2  113.78    7.04
   1  30   2  107.30    6.97
  -1  30  -2   87.13    7.13
   1 -30   2   88.05    6.85
   1  30   2   83.83    7.40
   1 -30   3    7.51    2.74
   1  30   3    8.12    2.98
  -1  30  -3    4.82    2.94
  -1  30  -3    5.56    2.22
   1  30   3    5.96    2.93
   1 -30   3    8.61    2.78
  -1  30  -4    2.89    2.33
   1  30   4    8.49    2.48
   1 -30   4    6.29    2.38
  -1  30  -4    4.36    2.60
   1 -30   4    4.98    2.25
   1  30   4    6.07    2.35
   1 -30   5   -0.44    1.30
  -1  30  -5   -1.29    1.33
  -1 -31   5    3.99    1.57
  -1  31   4   -2.26    2.40
  -1  31   4   -3.27    2.37
   1 -31  -4    3.83    2.39
  -1 -31   4    0.09    1.74
  -1 -31   4    1.54    1.73
   1  31  -4    4.25    1.94
  -1  31   4    1.72    1.89
   1  31  -3   13.03    3.02
  -1  31   3   14.75    3.20
  -1  31   3   12.30    3.43
   1  31  -3   14.16    2.95
  -1 -31   3    8.14    2.75
   1  31  -3   15.04    3.01
  -1  31   3   12.46    3.40
  -1 -31   3   14.34    3.02
  -1  31   2    2.34    2.72
   1  31  -2    0.56    2.26
   1  31  -2    0.69    2.72
  -1  31   2    3.26    3.00
  -1 -31   2    0.75    2.34
   1  31  -2    2.01    2.72
  -1  31   2    3.89    3.26
  -1 -31   2    1.05    2.22
   1  31  -1    7.13    2.67
  -1  31   1    5.52    3.35
  -1  31   1    2.26    2.82
   1  31  -1    3.86    3.26
  -1 -31   1    5.54    2.27
  -1 -31   1    7.33    2.79
   1 -31  -1    5.64    2.05
   1  31  -1    3.98    3.28
  -1  31   1    4.27    3.05
   1  31   0   22.98    3.80
  -1  31   0   18.23    3.94
   1  31   0   16.35    4.28
  -1  31   0   18.42    4.07
   1 -31   0   14.97    3.47
  -1 -31   0   23.61    3.69
   1  31   0   15.53    4.14
  -1  31   0   17.83    4.00
   1  31   1   21.57    3.52
  -1  31  -1   13.39    3.79
  -1  31  -1   16.94    3.62
   1  31   1   14.37    3.83
   1 -31   1   20.88    3.25
   1  31   1   12.47    3.69
  -1  31  -1   17.53    3.64
   1 -31   1   15.45    3.52
   1  31   2   86.54    6.75
  -1  31  -2  102.48    5.97
   1 -31   2   85.92    5.77
   1  31   2   82.03    6.62
  -1  31  -2   98.46    5.89
   1  31   2   90.83    5.76
  -1  31  -2   86.47    6.73
   1 -31   2   86.33    6.21
  -1  31  -3   -1.05    2.28
   1  31   3   -2.23    2.48
   1 -31   3    0.50    1.88
   1  31   3   -1.55    2.43
   1 -31   3   -0.28    2.19
   1 -31   4   44.19    3.71
  -1  31  -4   36.08    3.54
   1 -31   4   42.36    3.46
  -1  31  -4   46.51    3.90
  -1 -32   4  140.77    5.76
  -1  32   4  131.28    5.64
  -1  32   4  138.14    5.84
   1  32  -4  135.33    5.46
  -1 -32   4  143.36    5.56
  -1  32   3   11.89    2.52
   1  32  -3    6.02    2.32
   1  32  -3    7.17    2.07
  -1  32   3   10.43    2.95
  -1 -32   3    6.70    2.16
   1  32  -3   14.15    2.43
  -1  32   3    8.72    2.83
  -1 -32   3    8.23    2.46
   1  32  -2   66.32    5.06
  -1  32   2   69.36    5.59
  -1 -32   2   53.74    4.77
   1  32  -2   60.58    5.27
  -1  32   2   54.64    5.35
  -1 -32   2   71.82    5.08
  -1  32   2   53.87    5.34
   1  32  -2   56.69    5.24
  -1  32   1    5.77    3.08
   1  32  -1   12.61    2.94
  -1  32   1    8.95    3.21
   1  32  -1   11.19    3.08
  -1 -32   1    8.93    2.33
   1  32  -1    4.37    2.72
  -1  32   1    6.17    2.92
   1 -32  -1   18.36    2.72
  -1 -32   1    9.29    2.76
   1  32   0   50.37    5.53
  -1  32   0   50.34    5.11
   1  32   0   52.56    5.59
  -1  32   0   42.80    4.87
  -1  32   0   59.61    5.57
   1 -32   0   62.39    4.95
  -1 -32   0   58.55    4.54
   1  32   0   64.36    5.02
  -1  32  -1    2.01    2.49
   1  32   1    0.65    1.52
   1  32   1    5.92    2.99
  -1  32  -1    4.83    2.40
   1  32   1    3.30    2.78
  -1  32  -1    3.61    2.40
   1 -32   1    4.12    2.45
   1  32   2   72.54    5.63
   1 -32   2   80.45    4.88
   1  32   2   71.76    5.68
  -1  32  -2   72.73    5.67
   1 -32   2   80.14    5.41
  -1  32  -3    0.97    1.56
   1  32   3   -0.64    1.93
   1 -32   3    0.30    1.78
   1  32   3    0.20    1.85
   1 -32   3    1.28    1.56
  -1  33   3    3.25    1.78
  -1 -33   3    4.37    1.57
  -1  33   3    3.82    1.82
  -1 -33   2   22.87    2.48
  -1  33   2   19.73    3.21
   1  33  -2   18.79    2.92
  -1 -33   2   23.99    3.08
  -1  33   2   17.95    2.83
   1  33  -2   19.57    2.60
   1  33  -2   19.66    2.93
  -1  33   2   20.95    3.27
   1  33  -1   -2.13    2.30
  -1  33   1    0.36    2.13
  -1 -33   1   -0.91    1.71
   1  33  -1    4.46    1.77
  -1  33   1   -0.29    1.94
   1  33  -1   -0.63    2.21
  -1  33   1    0.75    2.18
   1  33   0   -0.20    2.19
  -1  33   0    0.14    1.79
   1 -33   0    4.80    1.64
  -1 -33   0    1.80    1.55
   1  33   0    3.95    1.89
  -1  33   0   -1.87    2.18
   1  33   0   -3.11    2.38
  -1  33   0   -1.44    1.87
   1  33   1    4.66    2.37
  -1  33  -1    8.38    2.35
   1 -33   1    1.84    1.60
  -1  33  -1    4.70    2.18
   1  33   1    1.14    2.10
  -1  33  -1    8.69    2.28
   1  33   2    4.92    2.09
   1  33   2    2.65    1.91
  -1  33  -2    5.85    2.03
   1 -33   2    7.78    2.17
  -1  33  -3    0.02    1.28
  -1  34   2   50.28    3.59
  -1  34   2   52.24    3.69
  -1  34   1   11.48    2.10
   1  34  -1   10.94    2.26
  -1  34   1   13.37    2.43
  -1  34   1   13.60    2.45
   1  34  -1   13.42    2.31
  -1  34   0   49.76    3.82
  -1  34   0   50.47    3.57
   1  34   0   45.80    3.86
   1  34   0   46.42    3.85
  -1  34   0   49.90    3.55
  -1  34  -1   22.84    2.70
   1 -34   1   23.41    2.31
   1  34   1   19.75    2.71
   1  34   1   20.62    2.67
   2   0 -11    1.91    2.20
   2   0 -11    0.21    2.10
   2   0 -10  110.67    8.00
   2   0 -10  103.77    9.15
   2   0 -10  128.02    8.01
   2   0 -10  107.21    9.16
   2   0  -9    4.84    3.63
   2   0  -9   -5.66    5.08
   2   0  -9   -6.38    4.83
   2   0  -9   -5.97    5.11
   2   0  -8  570.93   24.64
   2   0  -8  571.62   21.09
   2   0  -8  616.22   21.94
   2   0  -8  595.90   24.84
   2   0  -7   -2.40    4.71
   2   0  -7    0.74    4.35
   2   0  -7    6.17    5.39
  -2   0   7    1.88    5.27
   2   0  -7   -7.17    3.76
   2   0  -7   -0.86    3.69
   2   0  -7    0.21    3.65
  -2   0   6  314.18   14.01
   2   0  -6  280.96   16.91
   2   0  -6  289.41   15.59
  -2   0   6  316.83   16.43
  -2   0   5   -3.53    3.28
  -2   0   5   -0.87    2.43
   2   0  -5   -0.77    3.40
   2   0  -5   -0.80    3.81
  -2   0   5   -6.30    4.95
   2   0  -4 1414.60   22.55
  -2   0   4 1445.13   23.30
  -2   0   4 1328.12   19.54
   2   0  -4 1365.68   24.88
  -2   0   4 1376.96   25.47
   2   0  -3    0.58    1.64
  -2   0   3    1.62    2.43
  -2   0   3    1.70    2.46
  -2   0   3    0.27    2.06
   2   0  -3    1.31    2.56
  -2   0   3   -1.65    3.01
   2   0  -3   -0.23    2.77
   2   0  -2  653.05   11.43
  -2   0   2  639.83   11.39
   2   0  -2  636.62   12.33
  -2   0   2  674.84   13.05
   2   0  -1   -2.41    2.09
  -2   0   1   -2.47    1.95
  -2   0   1   -0.88    2.43
  -2   0   1   -0.34    1.63
  -2   0   0 1021.65   11.65
  -2   0   0 1071.31   10.97
   2   0   0 1031.02   11.55
  -2   0   0 1024.43   10.99
  -2   0   0 1049.22   16.00
  -2   0  -1    0.02    2.09
   2   0   1    0.55    1.33
  -2   0  -1    0.79    0.92
   2   0   1    1.27    2.20
  -2   0  -1    1.01    2.17
   2   0   1   -0.31    2.11
   2   0   2  277.03    7.84
  -2   0  -2  264.61    9.66
  -2   0  -2  257.33   10.37
  -2   0  -2  266.12   11.01
   2   0   2  283.98    6.66
   2   0   2  278.82    7.99
   2   0   2  260.45    5.87
  -2   0  -2  252.72    8.98
  -2   0  -2  270.50   10.20
  -2   0  -2  252.42   10.35
   2   0   3    0.01    2.29
   2   0   3   -0.78    2.48
  -2   0  -3    0.65    4.04
  -2   0  -3    1.55    4.20
  -2   0  -3    3.17    4.73
  -2   0  -3    6.35    4.01
  -2   0  -3   -0.50    3.18
  -2   0  -3    5.90    4.81
   2   0   3   -0.87    2.14
   2   0   3    0.46    2.06
  -2   0  -4  210.21   11.15
  -2   0  -4  209.46   12.06
  -2   0  -4  211.70   12.67
  -2   0  -4  186.39   11.80
  -2   0  -4  183.23   12.56
  -2   0  -4  187.25   11.25
   2   0   4  213.46    9.97
  -2   0  -5    0.68    4.36
  -2   0  -5    2.54    4.90
  -2   0  -5    0.60    3.28
  -2   0  -5    2.32    3.94
  -2   0  -5    5.02    4.12
  -2   0  -6   59.74    8.59
  -2   0  -6   50.76    7.64
  -2   0  -6   60.48    9.46
  -2   0  -6   58.75    9.15
  -2   0  -6   50.09    7.52
  -2   0  -6   51.21    7.35
  -2   0  -6   50.24    8.23
  -2   0  -6   55.18    7.67
  -2   0  -6   46.74    8.27
  -2   0  -7    1.40    5.21
  -2   0  -7    7.72    6.01
  -2   0  -7   -1.67    4.90
  -2   0  -7   -0.93    4.62
  -2   0  -7   -5.10    5.08
  -2   0  -7   -0.50    5.23
  -2   0  -8  417.37   20.53
  -2   0  -8  377.92   19.31
  -2   0  -8  429.33   18.49
  -2   0  -8  397.27   17.77
  -2   0  -8  391.70   18.06
  -2   0  -8  396.67   18.39
  -2   0  -9   17.47    5.94
  -2   0  -9    2.94    3.63
  -2   0  -9    3.55    4.16
  -2   0  -9   12.26    5.44
  -2   0 -10  123.20    6.69
  -2   0 -10  135.77    6.76
  -2   0 -10  129.30    7.21
   2   1 -11   -0.90    1.85
   2  -1 -11    3.96    2.23
   2   1 -11    3.27    2.30
   2  -1 -11    1.06    2.09
   2  -1 -11    6.51    2.59
   2   1 -11    0.42    1.97
   2   1 -10  110.72    7.87
   2  -1 -10   96.63    7.41
   2  -1 -10   85.57    8.70
   2   1 -10   96.09    8.93
   2  -1 -10   80.20    8.32
   2   1 -10   89.78    8.73
   2   1 -10  121.69    7.96
   2  -1 -10  111.73    7.48
   2  -1  -9   36.68    6.53
   2   1  -9   20.22    5.92
   2   1  -9   27.04    6.19
   2  -1  -9   33.73    6.89
   2  -1  -9   40.21    5.99
   2   1  -9   38.59    6.16
   2  -1  -9   29.77    7.13
   2   1  -9   29.91    6.76
   2   1  -8   45.19    8.32
   2  -1  -8   40.75    8.12
   2  -1  -8   33.19    7.19
   2   1  -8   36.23    7.78
   2   1  -8   36.38   10.52
   2  -1  -8   17.08    6.09
   2  -1  -8   31.23    6.35
   2   1  -8   52.52   10.26
   2  -1  -7   82.82    9.01
   2  -1  -7   92.56   10.43
   2   1  -7   87.99    9.56
   2  -1  -7   89.59    8.91
   2   1  -7   69.00    8.08
   2   1  -7   88.50   11.44
   2  -1  -7   85.08   11.00
   2  -1  -7   82.43   10.28
   2   1  -7   80.35    9.97
   2   1  -7   87.25    9.79
   2  -1  -7   81.96   10.04
  -2  -1   7   87.37   10.99
  -2   1   7   84.54   10.40
  -2   1   6    9.95    4.42
  -2  -1   6    5.22    3.83
  -2  -1   6    9.84    5.22
  -2   1   6    9.11    5.08
   2   1  -6   13.88    5.15
   2  -1  -6    2.75    5.52
   2  -1  -6   12.65    4.57
   2   1  -6    9.75    5.61
   2   1  -5   90.19    6.53
   2  -1  -5   76.38    8.29
   2   1  -5   84.56    8.37
   2  -1  -5   93.04    8.24
   2   1  -5   94.35    8.10
  -2   1   5   85.91    7.11
  -2  -1   5   87.23    7.10
  -2   1   5   84.61    8.43
  -2  -1   5   88.85    8.37
  -2  -1   5   67.60    5.62
  -2   1   4    0.97    2.53
  -2  -1   4    1.17    3.05
   2   1  -4    0.30    2.31
  -2   1   4   -1.88    3.60
  -2  -1   4   -2.89    3.83
   2  -1  -4    6.46    3.75
   2   1  -4    5.93    3.93
   2  -1  -4    0.17    3.16
  -2   1   4   -1.08    4.27
   2   1  -4    2.11    3.36
  -2  -1   4   -1.45    4.22
  -2   1   4   -1.31    3.35
   2   1  -3    5.28    1.95
   2  -1  -3    7.00    1.94
  -2   1   3    5.74    2.81
   2   1  -3    5.65    2.72
   2  -1  -3    5.08    2.92
  -2   1   3    6.20    2.75
   2  -1  -3    5.03    2.83
   2   1  -3    5.65    2.64
  -2   1   3    2.88    3.07
  -2  -1   3    4.00    3.15
  -2   1   3    5.29    2.17
  -2  -1   3    5.64    2.46
   2  -1  -2  238.30    6.94
   2   1  -2  212.12    7.30
   2  -1  -2  232.17    7.86
  -2  -1   2  225.66    7.57
  -2  -1   2  224.92    7.73
  -2   1   2  218.21    7.92
  -2   1   2  248.72    6.95
  -2  -1   2  241.43    7.24
   2  -1  -1  553.78   10.54
  -2   1   1  539.20    9.71
  -2   1   1  524.26    4.80
  -2  -1   1  517.63    8.69
  -2   1   1  544.44   11.00
   2   1  -1  552.22   10.50
   2  -1   0  553.58    8.01
   2   1   0  550.65    9.52
  -2  -1   0  552.41    8.49
  -2   1   0  585.64    8.47
  -2  -1   0  556.49   11.82
  -2   1   0  566.81   11.81
  -2   1   0  571.27   10.56
  -2  -1   0  571.29    8.92
   2  -1   0  602.95   11.11
  -2  -1   0  600.36    5.81
  -2   1   0  579.42    4.27
  -2   1   0  578.91    7.77
   2  -1   1 3569.28   14.36
  -2  -1  -1 3604.95   11.77
   2   1   1 3665.37   23.47
  -2  -1  -1 3614.34   33.48
  -2   1  -1 3491.20   32.78
  -2  -1  -1 3569.34   28.32
   2  -1   1 3634.28   27.58
  -2   1  -1 3433.14   29.47
   2   1   1 3678.96   28.20
   2  -1   1 3644.72   26.50
  -2  -1  -1 3581.28   27.41
   2  -1   2  563.27    8.58
   2  -1   2  575.81   10.93
  -2   1  -2  555.07   12.80
   2   1   2  553.79    8.72
   2   1   2  593.03   12.03
  -2  -1  -2  541.14   13.03
   2   1   2  574.71   10.64
   2  -1   2  585.18    7.51
  -2   1  -2  531.84   14.05
  -2  -1  -2  536.27   14.80
  -2   1  -2  524.42   14.54
  -2  -1  -2  568.85   14.57
   2   1   2  601.59   11.51
  -2  -1  -2  561.49   13.78
  -2   1  -2  552.60   13.72
   2  -1   2  581.86   11.34
  -2  -1  -2  549.80   15.72
  -2   1  -2  527.56   15.44
  -2  -1  -2  546.15   14.76
  -2   1  -2  525.98   14.46
   2  -1   3 1638.10   19.56
  -2  -1  -3 1537.32   25.27
   2   1   3 1680.49   19.74
  -2   1  -3 1508.59   24.63
   2   1   3 1652.13   21.23
  -2  -1  -3 1501.56   29.90
  -2   1  -3 1505.20   27.95
  -2  -1  -3 1461.16   27.57
  -2   1  -3 1434.60   29.37
  -2   1  -3 1518.07   26.52
  -2  -1  -3 1530.50   26.32
   2  -1   3 1649.46   19.09
  -2  -1  -3 1534.10   28.75
  -2  -1  -3 1531.55   27.40
  -2   1  -3 1507.43   27.25
  -2   1  -3 1499.92   28.24
  -2  -1  -4  227.47   12.54
  -2   1  -4  223.38   12.39
  -2  -1  -4  226.79   13.20
  -2   1  -4  221.96   12.87
   2   1   4  239.67    9.46
  -2  -1  -4  219.79   11.53
   2  -1   4  235.45   10.81
   2   1   4  230.70   10.28
  -2   1  -4  197.58   12.97
  -2  -1  -4  217.30   13.58
  -2   1  -4  208.24   12.56
  -2  -1  -4  205.86   12.58
  -2   1  -4  221.60   12.06
  -2  -1  -4  223.72   12.02
  -2   1  -5  545.77   21.78
  -2  -1  -5  544.19   21.65
  -2  -1  -5  493.76   21.11
  -2   1  -5  497.24   21.05
  -2   1  -5  497.49   20.23
  -2  -1  -5  489.09   19.81
   2  -1   5  511.77   17.34
  -2  -1  -5  488.00   20.71
  -2   1  -5  512.53   23.34
  -2   1  -5  470.36   20.33
  -2  -1  -5  510.67   23.43
  -2   1  -6  499.10   22.79
  -2  -1  -6  525.53   22.99
  -2   1  -6  480.43   19.91
  -2  -1  -6  493.84   19.77
  -2   1  -6  520.60   23.75
  -2  -1  -6  525.96   23.91
  -2  -1  -6  481.88   20.46
  -2   1  -6  493.23   20.69
  -2   1  -6  495.29   20.22
  -2  -1  -6  548.07   20.60
  -2  -1  -6  535.91   20.84
  -2   1  -6  499.83   20.29
  -2  -1  -6  485.18   22.28
  -2   1  -6  513.53   22.67
  -2  -1  -6  487.63   22.51
  -2   1  -6  482.77   22.34
  -2  -1  -6  504.48   26.31
  -2   1  -6  502.09   25.93
  -2  -1  -7  790.51   29.19
  -2   1  -7  769.32   28.78
  -2  -1  -7  787.58   25.99
  -2  -1  -7  804.78   25.91
  -2   1  -7  781.61   25.71
  -2   1  -7  782.42   26.16
  -2   1  -7  758.66   25.50
  -2  -1  -7  719.23   24.71
  -2  -1  -7  783.88   28.86
  -2   1  -7  778.26   28.56
  -2   1  -7  730.02   25.61
  -2  -1  -7  724.84   25.50
  -2  -1  -8   41.27    7.94
  -2   1  -8   49.53    8.41
  -2  -1  -8   46.61    7.17
  -2   1  -8   56.27    8.21
  -2  -1  -8   53.07    7.52
  -2   1  -8   53.12    8.27
  -2  -1  -8   57.04    7.73
  -2   1  -8   59.03    8.11
  -2   1  -8   42.60    7.77
  -2  -1  -8   45.28    8.18
  -2   1  -8   63.57    8.82
  -2  -1  -8   48.10    7.98
  -2   1  -9  621.01   19.07
  -2  -1  -9  615.49   18.95
  -2  -1  -9  626.40   21.29
  -2   1  -9  618.59   21.07
  -2  -1  -9  593.64   19.04
  -2   1  -9  595.22   19.10
  -2  -1  -9  585.20   20.71
  -2   1  -9  626.65   21.22
  -2   1 -10   33.61    3.87
  -2  -1 -10   28.05    3.90
  -2   1 -10   25.55    3.66
  -2  -1 -10   29.87    3.80
  -2   1 -10   28.89    3.85
   2   2 -11   28.03    3.58
   2  -2 -11   28.27    3.65
   2  -2 -11   31.60    3.76
   2   2 -11   27.96    3.65
   2  -2 -11   24.30    3.16
   2   2 -10   14.44    4.21
   2  -2 -10    7.21    3.37
   2  -2 -10    0.54    3.98
   2   2 -10    2.96    4.19
   2  -2 -10    6.48    2.86
   2   2 -10   12.57    4.17
   2  -2 -10    4.78    4.45
   2   2 -10    0.84    3.74
   2  -2  -9   67.39    7.92
   2   2  -9   64.07    8.18
   2   2  -9   78.24    9.27
   2  -2  -9   79.27    9.78
   2  -2  -9   82.43   10.06
   2   2  -9   76.99    9.30
   2  -2  -9   99.59    8.53
   2   2  -9   76.34    8.06
   2  -2  -8   24.58    7.24
   2   2  -8   13.49    5.42
   2  -2  -8   19.91    4.84
   2   2  -8   22.97    5.55
   2  -2  -8    9.88    5.43
   2   2  -8   11.45    5.48
   2  -2  -8   20.00    6.76
   2   2  -8   23.49    6.65
  -2   2   7   32.31    8.31
   2  -2  -7   23.00    7.40
   2   2  -7   29.99    6.84
   2  -2  -7   20.74    6.42
   2   2  -7   24.48    7.20
   2  -2  -7   16.86    5.25
   2   2  -7   29.78    6.31
   2  -2  -7   22.89    7.70
   2   2  -7   33.42    8.85
   2  -2  -7   27.90    6.58
   2   2  -7   31.66    7.03
  -2  -2   7   20.90    7.09
  -2   2   6    7.02    4.04
  -2  -2   6   10.51    4.42
  -2  -2   6    5.26    5.11
  -2   2   6    7.12    4.69
   2  -2  -6    9.58    4.13
   2  -2  -6   12.64    5.32
   2   2  -6    8.28    4.39
   2   2  -6   15.17    6.15
  -2   2   5    8.76    2.96
   2   2  -5   13.70    4.98
   2  -2  -5   15.27    4.48
   2   2  -5   18.64    4.78
   2  -2  -5   15.12    5.17
  -2   2   5   14.59    4.06
  -2  -2   5   13.33    4.07
  -2  -2   5    6.99    4.74
  -2   2   5   10.76    4.57
  -2  -2   5   15.79    3.72
  -2   2   4 1363.47   17.90
  -2  -2   4 1346.41   21.41
   2   2  -4 1345.30   18.91
   2   2  -4 1384.14   20.59
  -2   2   4 1356.46   22.62
   2   2  -4 1377.18   24.91
   2  -2  -4 1274.29   24.32
  -2   2   4 1426.25   23.24
  -2   2   4 1323.06   26.07
  -2  -2   4 1397.17   25.81
  -2   2   3 1170.04   15.53
  -2  -2   3 1135.55   17.59
   2   2  -3 1140.64   13.08
   2  -2  -3 1204.23   15.06
   2   2  -3 1165.70   17.32
  -2   2   3 1237.70   19.20
   2  -2  -3 1193.70   19.51
   2   2  -3 1186.02   19.73
   2  -2  -3 1071.45   18.98
  -2  -2   3 1169.22   20.18
  -2   2   3 1203.91   19.44
   2  -2  -2  174.23    6.09
   2  -2  -2  162.72    6.88
   2   2  -2  157.61    6.59
  -2  -2   2  151.87    6.53
  -2   2   2  172.82    7.10
  -2  -2   2  161.94    6.34
  -2   2   1  606.48   10.64
  -2  -2   1  579.42    9.70
   2   2  -1  588.90   11.46
   2   2   0  889.49   12.83
  -2  -2   0  860.54   10.19
  -2   2   0  870.13   10.95
  -2  -2   0  900.94   15.00
  -2   2   0  852.20   14.50
  -2   2   0  909.02   13.40
  -2  -2   0  907.34   12.06
   2  -2   0  889.42   13.42
  -2   2   0  840.32    8.56
  -2  -2   0  906.79    8.94
  -2  -2  -1 2476.62   23.36
  -2   2  -1 2239.50   24.47
   2  -2   1 2397.92   22.73
  -2  -2  -1 2332.74   10.34
   2   2   1 2388.77   21.30
  -2   2  -1 2262.30   26.30
  -2  -2  -1 2394.61   27.43
  -2  -2  -1 2307.55   26.09
  -2   2  -1 2337.68   25.99
   2   2   1 2326.13   23.40
   2  -2   1 2343.28   21.00
  -2  -2  -1 2299.30   22.71
  -2   2  -1 2274.26   20.57
  -2   2  -2   38.11    4.53
   2  -2   2   46.69    3.80
   2   2   2   56.92    4.06
  -2  -2  -2   43.28    4.59
   2   2   2   51.51    4.01
  -2  -2  -2   52.98    5.38
  -2   2  -2   50.46    5.28
  -2  -2  -2   47.23    5.23
  -2   2  -2   46.57    5.34
  -2  -2  -2   48.39    5.69
  -2   2  -2   51.42    5.78
  -2   2  -2   48.51    5.43
  -2  -2  -2   47.89    5.35
   2   2   2   49.55    4.20
  -2   2  -2   47.61    4.49
   2  -2   2   54.31    3.71
  -2  -2  -2   45.57    4.57
   2  -2   2   49.91    3.08
   2  -2   3   35.36    3.72
   2  -2   3   40.57    3.40
   2   2   3   41.41    3.78
  -2  -2  -3   34.79    5.40
   2   2   3   38.85    4.31
  -2   2  -3   33.46    5.84
  -2  -2  -3   28.89    5.76
   2   2   3   36.83    3.29
  -2  -2  -3   28.00    4.77
  -2   2  -3   26.91    5.10
   2  -2   3   33.96    3.61
   2   2   3   42.08    4.46
   2   2   3   41.65    3.71
   2  -2   3   44.79    5.47
  -2  -2  -3   29.96    6.09
  -2  -2  -3   30.27    5.82
  -2   2  -3   35.38    5.93
  -2   2  -3   38.80    6.21
  -2  -2  -3   41.41    6.01
  -2   2  -3   36.30    6.71
  -2  -2  -4    6.78    5.52
  -2   2  -4    7.36    5.01
  -2   2  -4    2.78    4.01
  -2   2  -4    1.24    3.82
  -2  -2  -4    2.77    4.27
  -2  -2  -4    6.97    4.42
  -2  -2  -4    2.84    3.43
   2   2   4   -2.45    2.42
  -2  -2  -4    6.09    5.13
  -2   2  -4   -0.78    3.95
   2  -2   4    1.94    3.29
   2   2   4    2.65    2.99
  -2  -2  -4   -0.82    3.35
  -2   2  -4   -0.86    3.72
   2  -2   5   68.87    7.05
  -2  -2  -5   64.11    7.66
  -2   2  -5   60.80    8.41
  -2   2  -5   79.36    8.86
  -2   2  -5   58.01    9.93
  -2  -2  -5   63.14   10.10
  -2  -2  -5   78.63    8.97
  -2  -2  -5   73.59    8.99
  -2   2  -5   75.76    9.11
  -2   2  -5   70.76    9.53
  -2  -2  -5   63.95    9.02
  -2  -2  -6   91.49   10.55
  -2   2  -6   83.10   10.26
  -2  -2  -6  104.05    9.61
  -2   2  -6   95.37    9.51
  -2   2  -6   92.74   10.93
  -2  -2  -6   86.06   10.41
  -2   2  -6   95.99    9.68
  -2  -2  -6   94.65    9.22
  -2  -2  -6   85.92    9.09
  -2   2  -6   92.79    9.40
  -2  -2  -6   93.72   13.01
  -2  -2  -6  102.55   11.58
  -2   2  -6   96.17   11.26
  -2   2  -6  101.11   13.06
  -2   2  -6   92.77    9.62
  -2  -2  -6   81.89    9.13
  -2   2  -6   98.21   11.56
  -2  -2  -6  108.57   11.74
  -2   2  -7   26.42    6.28
  -2  -2  -7   17.53    6.99
  -2  -2  -7   21.80    5.96
  -2   2  -7   21.55    6.12
  -2   2  -7   23.83    5.75
  -2  -2  -7   30.09    7.12
  -2   2  -7   24.10    6.74
  -2  -2  -7   26.57    6.13
  -2  -2  -7   18.03    5.26
  -2   2  -7   29.73    6.99
  -2  -2  -7   20.72    6.07
  -2   2  -7   23.65    6.65
  -2   2  -8   15.11    5.50
  -2  -2  -8    9.57    5.30
  -2  -2  -8    7.98    4.60
  -2   2  -8   11.36    4.69
  -2   2  -8    4.31    4.48
  -2  -2  -8   11.48    4.50
  -2  -2  -8    5.37    4.55
  -2   2  -8   10.92    4.92
  -2  -2  -8    6.35    5.73
  -2   2  -8    6.01    5.08
  -2  -2  -8   13.05    5.97
  -2   2  -8   14.06    5.53
  -2  -2  -9    2.99    4.16
  -2   2  -9   -2.53    3.75
  -2  -2  -9    5.59    3.79
  -2   2  -9   10.42    4.51
  -2   2  -9    4.28    4.17
  -2  -2  -9    4.07    3.84
  -2   2  -9    2.06    3.97
  -2  -2  -9    4.35    4.24
  -2  -2 -10    8.92    2.68
  -2   2 -10    6.41    2.44
  -2   2 -10    7.65    2.65
  -2  -2 -10    4.51    2.44
  -2   2 -10   13.34    3.08
   2   3 -11   31.05    3.52
   2  -3 -11   30.72    3.73
   2  -3 -11   33.30    3.79
   2   3 -11   31.74    3.72
   2  -3 -10   -0.19    2.89
   2   3 -10    0.72    2.75
   2   3 -10   -2.41    4.01
   2  -3 -10   -3.09    3.97
   2   3 -10    1.97    2.85
   2   3 -10    2.21    3.53
   2  -3 -10    2.48    3.74
   2   3  -9   96.85    9.45
   2  -3  -9   94.58    8.79
   2  -3  -9   96.79   10.04
   2   3  -9   81.35    9.59
   2  -3  -9   98.66    8.32
   2   3  -9  125.21    9.99
   2  -3  -9   91.52   10.21
   2   3  -9   86.88    9.50
   2   3  -8    6.24    5.70
   2  -3  -8    3.98    5.44
   2   3  -8  -11.40    5.35
   2  -3  -8   -2.83    4.88
   2  -3  -8    9.03    4.58
   2   3  -8    6.87    4.37
   2   3  -8   -6.53    5.81
   2  -3  -8   -6.08    5.44
   2   3  -7  314.23   17.69
   2  -3  -7  290.76   17.52
   2   3  -7  329.30   16.80
   2  -3  -7  331.59   19.27
   2   3  -7  333.36   18.74
   2   3  -7  302.58   20.12
   2  -3  -7  308.35   20.27
   2   3  -7  296.73   17.20
   2  -3  -7  297.20   17.60
  -2  -3   7  332.80   19.43
  -2   3   7  333.69   20.54
   2  -3  -7  319.28   15.52
  -2   3   6    6.16    4.45
  -2  -3   6    1.41    4.52
  -2   3   6    0.57    4.21
  -2  -3   6    2.22    3.73
   2  -3  -6   12.71    4.42
   2  -3  -6    2.47    6.21
   2   3  -6    0.92    4.54
   2   3  -6    8.42    4.15
  -2   3   5    0.94    2.71
   2  -3  -5    3.59    4.06
   2   3  -5    3.84    4.54
   2  -3  -5    0.06    3.86
   2   3  -5    0.78    3.16
  -2  -3   5    1.94    3.00
  -2  -3   5    4.78    4.15
  -2   3   5    3.14    3.46
  -2  -3   5    3.04    3.38
  -2   3   5    1.73    3.19
   2   3  -4   59.75    4.84
  -2  -3   4   57.96    5.54
   2   3  -4   56.24    4.33
   2  -3  -4   56.53    6.05
   2   3  -4   69.33    6.60
  -2   3   4   56.67    5.63
  -2  -3   4   55.36    6.66
  -2   3   3    1.23    2.79
  -2  -3   3    2.27    2.72
   2   3  -3    2.07    1.59
   2   3  -3    3.52    3.13
   2  -3  -3    2.46    2.90
   2  -3  -3    1.27    3.17
   2   3  -3    2.79    2.49
  -2  -3   3    0.17    3.09
  -2   3   3    0.27    3.02
   2  -3  -3    0.97    1.91
   2  -3  -2  173.32    6.22
   2   3  -2  182.81    7.70
  -2  -3   2  190.79    7.17
  -2  -3   2  168.98    6.91
   2   3  -2  181.51    6.95
  -2   3   2  174.13    7.36
   2  -3  -2  184.30    7.61
   2  -3  -1 1483.71   17.85
   2   3  -1 1651.26   19.96
  -2  -3   1 1570.89   16.85
   2   3  -1 1480.78   18.32
  -2   3   1 1602.95   19.33
  -2   3   1 1580.95   17.45
   2  -3   0 1171.85   15.69
  -2   3   0 1172.77   13.55
  -2  -3   0 1204.66   17.36
  -2   3   0 1182.59   16.75
  -2  -3   0 1223.31   12.16
  -2  -3   0 1196.06   14.82
  -2   3   0 1194.22   15.58
  -2  -3   0 1176.84   11.98
   2   3   1   11.77    3.09
   2  -3   1   13.28    1.57
  -2  -3  -1   14.12    3.01
  -2  -3  -1   19.18    2.90
  -2   3  -1   12.06    3.53
  -2  -3  -1   18.56    3.81
   2   3   1   16.11    3.04
   2  -3   1   16.97    2.72
  -2   3  -1   14.15    2.23
  -2   3  -1   15.07    3.48
  -2  -3  -1   17.96    3.81
  -2   3  -1   17.03    2.48
   2  -3   1   10.05    2.58
   2   3   2  381.15   10.63
  -2   3  -2  365.84    6.67
  -2   3  -2  379.64   12.01
   2  -3   2  358.04    9.56
  -2  -3  -2  375.28   11.37
  -2  -3  -2  385.02   12.13
  -2   3  -2  365.59   11.80
  -2  -3  -2  381.84   12.69
  -2   3  -2  354.93   12.09
  -2  -3  -2  358.66   12.24
  -2  -3  -2  399.00   13.66
  -2   3  -2  362.20   12.96
  -2   3  -2  361.34   12.07
   2   3   2  375.98   10.77
   2  -3   2  378.30    8.49
   2  -3   2  352.15    7.85
  -2  -3  -2  381.10   11.47
   2  -3   3 1048.52   16.55
   2   3   3 1027.23   18.88
  -2  -3  -3 1005.64   21.19
  -2  -3  -3 1008.18   24.74
  -2   3  -3  916.25   23.70
  -2   3  -3  970.90   22.47
  -2  -3  -3  942.21   22.34
  -2   3  -3 1001.70   22.23
   2  -3   3 1036.24   16.66
   2   3   3 1094.39   15.93
  -2  -3  -3  990.36   21.27
   2  -3   3 1029.58   20.48
  -2  -3  -3 1034.50   23.73
  -2   3  -3 1054.11   22.79
  -2   3  -3  937.45   22.43
  -2  -3  -3 1008.74   22.36
   2   3   3 1133.77   17.40
   2   3   3 1074.18   19.43
  -2   3  -4 1049.42   26.03
  -2  -3  -4 1041.53   25.10
   2   3   4 1164.43   22.84
  -2   3  -4 1071.40   26.39
  -2  -3  -4 1042.48   26.22
  -2  -3  -4 1074.40   27.28
  -2   3  -4 1041.03   26.56
   2  -3   4 1024.51   23.15
  -2  -3  -4 1045.06   24.70
   2   3   4 1182.69   21.00
   2   3   4 1140.34   20.86
  -2  -3  -4  974.17   25.72
  -2   3  -4 1027.94   26.20
  -2  -3  -4 1014.49   28.38
  -2   3  -4  959.72   27.46
  -2  -3  -5   67.00    8.20
   2  -3   5   60.64    7.38
  -2   3  -5   57.39    8.23
  -2  -3  -5   59.94    7.96
  -2  -3  -5   56.78    9.24
  -2   3  -5   57.26    8.95
  -2   3  -5   68.85    7.81
  -2  -3  -5   55.12    8.00
  -2   3  -5   71.69    8.57
  -2  -3  -5   68.95    8.38
  -2   3  -5   63.90    8.30
  -2  -3  -5   57.52    8.67
  -2   3  -6  103.14   10.00
  -2  -3  -6  102.07    9.63
  -2   3  -6  106.80   11.18
  -2   3  -6  110.35   13.79
  -2  -3  -6  113.68   11.38
  -2  -3  -6  122.75   13.98
  -2  -3  -6  102.86    9.26
  -2   3  -6  118.47   10.50
  -2  -3  -6  109.21    9.90
  -2   3  -6  105.39    9.81
  -2  -3  -6  113.77   11.96
  -2   3  -6  101.59   11.12
  -2  -3  -6   88.56   10.94
  -2   3  -6  118.35   12.02
  -2  -3  -6   88.86    9.62
  -2   3  -6   97.72    9.89
  -2  -3  -6   98.14   10.69
  -2   3  -6   93.66   10.53
  -2   3  -7   15.20    6.30
  -2  -3  -7   10.95    5.50
  -2  -3  -7   28.52    7.47
  -2   3  -7   16.47    6.70
  -2  -3  -7   18.01    5.50
  -2   3  -7   12.36    4.76
  -2  -3  -7   14.68    4.72
  -2   3  -7   10.59    5.04
  -2  -3  -7   14.03    5.28
  -2   3  -7   13.53    5.55
  -2  -3  -7   12.09    6.44
  -2   3  -7   17.99    6.45
  -2  -3  -8   35.30    7.43
  -2   3  -8   37.52    7.32
  -2  -3  -8   35.49    6.38
  -2   3  -8   38.92    6.83
  -2  -3  -8   37.75    7.22
  -2   3  -8   44.68    7.51
  -2  -3  -8   33.63    6.19
  -2   3  -8   36.12    6.72
  -2   3  -8   34.82    6.56
  -2  -3  -8   32.29    6.28
  -2  -3  -8   36.82    7.69
  -2   3  -8   42.99    8.01
  -2   3  -9   41.12    6.32
  -2  -3  -9   41.23    6.37
  -2   3  -9   34.30    5.68
  -2  -3  -9   38.79    5.89
  -2  -3  -9   38.82    6.43
  -2   3  -9   39.79    6.33
  -2  -3  -9   37.63    5.67
  -2   3  -9   38.75    5.94
  -2  -3 -10   52.31    4.48
  -2   3 -10   49.32    4.35
  -2  -3 -10   51.67    4.73
  -2   3 -10   52.97    4.64
  -2   3 -10   51.83    4.31
   2   4 -11   17.27    2.73
   2  -4 -11   15.63    2.83
   2   4 -11   21.70    2.98
   2  -4 -11   19.80    2.90
   2  -4 -10   -5.30    3.79
   2   4 -10   -2.81    3.41
   2   4 -10    1.55    2.72
   2  -4 -10   -1.07    3.30
   2   4 -10   -1.77    3.55
   2  -4 -10   -0.07    2.77
   2   4 -10   -0.49    2.61
   2  -4  -9   36.66    7.47
   2   4  -9   31.38    6.91
   2  -4  -9   50.89    6.23
   2   4  -9   53.76    7.20
   2  -4  -9   50.39    8.47
   2   4  -9   47.58    7.52
   2  -4  -9   38.75    6.08
   2   4  -9   44.24    6.91
   2  -4  -8    8.09    5.96
   2   4  -8    1.23    4.46
   2   4  -8   -5.30    5.27
   2  -4  -8   -1.19    5.59
   2  -4  -8    9.02    4.12
   2   4  -8    6.10    3.82
   2  -4  -8    1.40    4.09
   2   4  -8   -0.33    4.57
   2   4  -7  224.02   14.79
   2  -4  -7  199.72   14.37
   2   4  -7  208.35   14.60
   2  -4  -7  201.95   14.76
   2  -4  -7  199.27   15.16
   2   4  -7  223.45   15.68
   2  -4  -7  187.93   16.34
   2   4  -7  217.74   17.29
   2   4  -7  201.45   13.85
   2  -4  -7  178.52   11.97
  -2  -4   7  206.71   15.91
  -2   4   7  218.04   16.04
  -2  -4   6  146.03   12.24
  -2   4   6  137.90   11.80
  -2  -4   6  143.66    9.56
   2  -4  -6  124.49   11.93
   2   4  -6  127.93   12.06
   2  -4  -6  142.03   11.31
   2   4  -6  151.47   11.30
  -2   4   6  138.98    9.66
  -2  -4   6  133.06   10.02
  -2   4   5   -0.90    2.70
  -2   4   5    3.02    3.75
  -2  -4   5   -1.26    3.65
  -2  -4   5    0.50    3.37
   2  -4  -5    1.05    3.65
   2   4  -5    1.13    3.97
   2  -4  -5   -4.74    3.52
   2   4  -5    0.36    3.79
  -2   4   5    0.13    3.75
  -2   4   4  458.48   13.97
  -2  -4   4  441.35   15.31
   2   4  -4  459.23   10.96
  -2  -4   4  408.15   13.00
   2  -4  -4  416.50   14.21
   2   4  -4  473.97   14.78
   2   4  -4  448.62   11.08
  -2   4   4  419.38   13.07
  -2   4   3  149.80    7.80
  -2  -4   3  151.74    8.27
   2  -4  -3  159.52    6.30
   2   4  -3  159.70    5.05
  -2  -4   3  156.80    7.61
   2   4  -3  158.83    8.61
   2  -4  -3  136.71    7.30
   2   4  -3  147.68    7.47
   2  -4  -3  146.86    7.97
  -2   4   3  152.74    7.53
   2   4  -3  164.70    6.90
   2   4  -2  359.30    9.42
  -2  -4   2  366.41   10.34
   2  -4  -2  376.45    9.41
   2   4  -2  354.61    3.75
   2   4  -2  394.39   11.30
  -2  -4   2  401.76   10.37
   2  -4  -2  404.55   11.24
  -2   4   2  363.75    9.73
  -2   4   2  390.51   10.89
   2   4  -1 1131.14   16.49
   2  -4  -1 1071.30   15.62
   2   4  -1 1090.88   17.04
  -2   4   1 1085.89   15.14
  -2   4   1 1080.30   16.46
  -2   4   0  284.53    8.07
  -2  -4   0  299.86    6.98
  -2  -4   0  301.02    8.14
   2   4   0  317.89    9.11
   2  -4   0  280.48    8.01
  -2   4   0  292.06    7.46
  -2  -4   0  301.97    9.05
  -2   4   0  265.22    8.16
   2   4   1    0.81    2.39
  -2   4  -1    0.25    1.76
   2  -4   1    0.64    2.13
  -2   4  -1    0.89    1.62
  -2  -4  -1   -0.29    2.56
   2  -4   1    1.09    1.83
   2   4   1    1.51    2.43
   2  -4   1    0.54    1.30
  -2  -4  -1    0.86    1.75
  -2  -4  -1    0.75    2.60
  -2   4  -1    0.81    2.74
  -2  -4  -1    1.34    2.52
  -2   4  -1   -0.73    2.53
  -2  -4  -2  559.87   14.39
  -2   4  -2  508.08   13.83
  -2  -4  -2  503.19   14.72
  -2   4  -2  472.70   13.98
   2  -4   2  491.57    9.98
  -2  -4  -2  524.33   13.69
  -2   4  -2  525.80   14.48
  -2  -4  -2  538.30   13.68
   2  -4   2  495.54   11.68
   2  -4   2  521.69    9.87
   2   4   2  533.03   13.18
  -2   4  -2  523.38    9.65
  -2   4  -2  510.64   15.20
  -2  -4  -2  543.35   15.81
  -2   4  -2  559.99   14.86
  -2  -4  -2  527.18   14.74
   2   4   3    7.82    3.62
   2  -4   3    2.94    3.75
  -2   4  -3    5.44    4.36
  -2  -4  -3    5.37    4.63
   2   4   3    7.75    3.07
   2   4   3    6.71    2.41
   2  -4   3    4.88    2.81
   2  -4   3    3.84    2.69
  -2  -4  -3    8.51    5.23
  -2   4  -3    5.12    4.42
  -2  -4  -3   10.67    4.89
  -2   4  -3    7.49    4.28
  -2  -4  -3    6.54    3.99
  -2   4  -3    7.17    4.30
  -2  -4  -3    5.39    4.11
   2   4   3    8.21    3.39
  -2  -4  -3   -1.70    4.22
  -2   4  -3    3.07    3.68
  -2  -4  -4   27.82    5.77
  -2   4  -4   31.81    6.00
  -2  -4  -4   27.28    6.07
  -2   4  -4   30.95    6.35
   2  -4   4   39.50    5.85
  -2  -4  -4   30.79    6.34
  -2   4  -4   26.43    6.87
  -2   4  -4   29.54    5.38
  -2   4  -4   36.64    6.58
  -2  -4  -4   41.74    6.70
  -2  -4  -4   31.20    6.08
   2   4   4   35.02    5.49
   2   4   4   33.66    4.71
  -2  -4  -4   29.09    5.44
   2   4   4   22.38    3.77
  -2   4  -5  190.56   14.89
  -2  -4  -5  176.58   13.09
  -2  -4  -5  201.41   15.02
  -2   4  -5  178.85   13.14
   2  -4   5  200.22   12.24
  -2  -4  -5  226.14   13.22
  -2   4  -5  202.97   13.35
  -2  -4  -5  213.80   14.24
  -2  -4  -5  211.40   14.18
  -2   4  -5  212.78   14.15
  -2  -4  -5  202.24   13.02
  -2   4  -5  195.87   13.53
  -2  -4  -6    3.46    4.47
  -2   4  -6   11.21    5.31
  -2   4  -6    1.58    3.04
  -2  -4  -6   -0.26    4.39
  -2   4  -6   -0.12    5.62
  -2  -4  -6    1.93    4.81
  -2   4  -6   10.61    4.49
  -2  -4  -6    9.86    4.46
  -2  -4  -6    4.36    3.75
  -2   4  -6    5.05    4.13
  -2  -4  -6   11.99    5.98
  -2   4  -6    5.07    3.60
  -2   4  -6   -3.35    7.27
  -2  -4  -6    9.82    7.28
  -2  -4  -6   -4.31    4.77
  -2   4  -6   -3.26    4.30
  -2   4  -6    1.40    3.82
  -2  -4  -6    2.32    4.04
  -2  -4  -7   90.65    9.47
  -2   4  -7   94.13    9.93
  -2  -4  -7  102.21    9.72
  -2   4  -7   94.98    9.83
  -2  -4  -7  109.79   10.38
  -2   4  -7   87.16    9.57
  -2  -4  -7   95.72   10.55
  -2   4  -7   87.95   10.69
  -2  -4  -7  100.35   11.07
  -2   4  -7   90.78   10.51
  -2   4  -7   94.31   10.14
  -2  -4  -7   85.17    9.99
  -2   4  -8   21.68    5.57
  -2  -4  -8   22.81    5.64
  -2   4  -8   21.26    5.72
  -2  -4  -8   24.84    6.69
  -2  -4  -8   17.34    5.19
  -2  -4  -8   17.02    5.02
  -2   4  -8   14.68    5.16
  -2   4  -8   14.54    5.06
  -2  -4  -8   27.14    6.53
  -2   4  -8   27.69    6.52
  -2  -4  -8   17.90    6.61
  -2   4  -8   19.85    5.82
  -2   4  -9   75.25    7.75
  -2  -4  -9   81.32    8.21
  -2  -4  -9   85.67    8.37
  -2   4  -9   82.26    7.95
  -2  -4  -9   83.11    7.55
  -2   4  -9   69.49    6.99
  -2   4  -9   82.15    7.41
  -2  -4  -9   81.04    7.22
  -2  -4 -10    3.76    2.10
  -2   4 -10    1.70    2.05
  -2   4 -10   -1.51    1.93
  -2  -4 -10    2.60    2.09
  -2   4 -10    3.00    2.13
   2  -5 -10   -1.56    3.65
   2   5 -10   -7.28    4.11
   2  -5 -10   -5.09    4.06
   2   5 -10   -2.66    3.53
   2   5 -10    0.92    2.30
   2  -5 -10   -0.71    2.88
   2   5 -10    0.88    2.70
   2  -5  -9   -0.30    4.58
   2   5  -9    0.27    3.34
   2  -5  -9    9.93    5.47
   2   5  -9    2.91    4.48
   2  -5  -9   -1.90    3.62
   2   5  -9    3.13    3.78
   2   5  -9    5.12    4.18
   2  -5  -9    1.52    3.62
   2   5  -8    0.49    4.01
   2  -5  -8   -0.02    4.48
   2  -5  -8   -0.61    3.81
   2  -5  -8    6.96    3.74
   2   5  -8    0.22    4.42
   2  -5  -8    1.68    4.92
   2   5  -8   -0.84    3.62
  -2   5   7   -1.36    4.71
  -2  -5   7   10.03    5.93
   2   5  -7    7.43    3.88
   2  -5  -7    0.02    4.39
   2   5  -7   10.71    5.04
   2  -5  -7    2.23    5.17
   2   5  -7    8.41    5.22
   2  -5  -7    8.23    4.95
   2  -5  -7  -16.71    7.89
   2   5  -7   -2.79    5.65
   2  -5  -7    5.26    5.03
   2   5  -7  -19.36    5.02
  -2   5   6    7.23    4.50
  -2  -5   6   12.76    6.18
   2  -5  -6   17.40    6.27
   2   5  -6   19.94    6.66
   2  -5  -6   17.71    5.35
   2   5  -6   16.46    4.84
  -2   5   6   12.64    4.71
  -2  -5   6   16.13    4.93
  -2  -5   6   17.92    4.51
  -2  -5   5  243.99   11.70
   2  -5  -5  255.34   14.09
   2   5  -5  263.03   14.08
   2  -5  -5  255.36   13.03
   2   5  -5  268.83   12.97
  -2  -5   5  262.93   13.85
  -2   5   5  282.32   12.03
  -2   5   5  271.43   12.12
  -2  -5   4   33.17    5.41
   2  -5  -4   31.37    4.79
   2   5  -4   39.93    5.53
  -2  -5   4   42.88    6.26
   2   5  -4   44.31    4.04
  -2   5   4   39.38    5.19
  -2   5   4   34.08    5.05
   2   5  -3  330.82   12.14
  -2  -5   3  308.39   10.59
   2   5  -3  329.47   10.62
   2  -5  -3  297.24   10.47
   2   5  -3  326.03    7.32
   2  -5  -3  330.24    9.34
  -2   5   3  336.57   10.86
   2  -5  -3  335.30   11.98
   2   5  -3  331.20    9.47
  -2   5   3  316.68   11.34
  -2  -5   3  288.95   11.18
   2   5  -2  380.36   10.17
  -2  -5   2  362.49   10.72
   2   5  -2  395.57   11.71
  -2  -5   2  362.89   10.39
   2   5  -2  370.49    5.27
   2  -5  -2  365.81    9.65
  -2   5   2  377.61   11.15
  -2   5   2  375.31   10.29
   2  -5  -2  377.82   11.31
   2   5  -1   -0.22    2.45
  -2  -5   1    0.73    2.40
  -2   5   1    0.12    2.50
   2  -5  -1    0.79    2.17
  -2   5   1    0.01    2.34
  -2  -5   0 1241.39   15.42
  -2  -5   0 1299.24   17.76
   2  -5   0 1293.73   17.29
  -2   5   0 1258.07   16.12
  -2   5   0 1302.37   17.55
  -2  -5   0 1347.11   18.56
   2   5   0 1358.92   19.92
  -2  -5   0 1318.74   16.82
  -2   5   0 1227.93   17.00
  -2  -5  -1  432.43   11.86
  -2   5  -1  460.69   11.82
   2  -5   1  420.59    8.24
  -2  -5  -1  427.30   11.28
  -2   5  -1  442.52    9.46
  -2  -5  -1  434.08   10.35
   2  -5   1  427.28   10.89
   2  -5   1  419.61    9.38
   2   5   1  418.83   11.59
  -2   5  -1  411.26    9.62
  -2  -5  -1  449.74   12.20
  -2   5  -1  407.73   11.53
   2   5   2    3.70    3.26
  -2   5  -2    4.41    2.41
   2  -5   2    3.55    2.72
  -2  -5  -2    4.55    3.90
  -2  -5  -2    2.02    3.57
  -2   5  -2    2.81    3.46
  -2   5  -2    6.09    3.54
  -2   5  -2    5.29    3.48
  -2  -5  -2    2.71    3.25
   2  -5   2    4.31    1.96
  -2  -5  -2    4.91    3.69
   2  -5   2    3.16    2.26
  -2   5  -2    3.38    3.55
  -2  -5  -2    6.46    3.80
  -2  -5  -2    2.01    2.90
  -2   5  -2    5.55    3.57
   2  -5   3  490.79   12.56
  -2  -5  -3  527.20   16.21
  -2  -5  -3  545.69   18.42
  -2   5  -3  476.26   15.83
  -2  -5  -3  479.90   16.16
  -2   5  -3  474.15   17.07
  -2   5  -3  480.87   16.37
   2  -5   3  515.37   13.01
  -2  -5  -3  503.39   15.77
  -2  -5  -3  526.02   16.31
  -2   5  -3  516.92   16.19
  -2  -5  -3  545.53   17.45
  -2   5  -3  488.25   16.24
   2   5   3  566.46   14.45
   2   5   3  532.83   15.65
   2  -5   3  491.36   15.32
  -2   5  -4  711.39   22.30
  -2  -5  -4  658.17   20.37
   2  -5   4  748.19   20.67
  -2  -5  -4  761.29   22.43
  -2   5  -4  725.90   21.86
  -2  -5  -4  767.86   23.24
  -2   5  -4  694.69   21.76
  -2  -5  -4  738.43   24.28
  -2   5  -4  702.18   21.72
  -2  -5  -4  650.73   21.12
  -2   5  -4  685.88   23.22
   2   5   4  760.27   20.43
   2   5   4  791.43   19.50
  -2  -5  -4  780.49   21.91
  -2  -5  -5   20.28    7.07
  -2   5  -5   13.83    7.07
  -2  -5  -5   21.32    6.29
  -2   5  -5   12.66    4.85
   2  -5   5   24.39    5.31
  -2   5  -5   23.29    6.83
  -2  -5  -5   22.03    6.53
  -2  -5  -5   26.30    5.77
  -2  -5  -5   19.67    5.15
  -2   5  -5   25.79    6.20
  -2   5  -6   16.86    4.92
  -2  -5  -6   13.30    4.44
  -2  -5  -6   11.61    4.56
  -2   5  -6   11.97    4.13
  -2  -5  -6   20.50    6.45
  -2   5  -6    0.86    4.38
  -2   5  -6   17.96    4.77
  -2  -5  -6    6.86    4.51
  -2   5  -6   -4.03    5.29
  -2  -5  -6   11.89    5.28
  -2  -5  -6   15.05    5.92
  -2   5  -6   22.05    6.22
  -2   5  -6   10.42    7.30
  -2  -5  -6   14.01    7.40
  -2  -5  -6   14.18    6.08
  -2   5  -6    4.02    4.65
  -2   5  -6   19.50    5.64
  -2   5  -6   17.20    5.52
  -2  -5  -6   15.24    5.70
  -2   5  -7   11.24    5.30
  -2  -5  -7    1.10    4.56
  -2  -5  -7    3.01    4.15
  -2   5  -7    7.33    5.02
  -2  -5  -7   10.83    4.61
  -2   5  -7   11.77    4.98
  -2  -5  -7   11.22    6.42
  -2   5  -7    5.02    4.71
  -2   5  -7    1.73    4.35
  -2  -5  -7    8.38    5.33
  -2  -5  -7   16.86    6.16
  -2   5  -7    7.13    5.25
  -2   5  -8    3.90    3.91
  -2  -5  -8   -2.23    3.97
  -2   5  -8    7.08    4.22
  -2  -5  -8   -1.70    4.59
  -2  -5  -8    2.93    5.07
  -2   5  -8   -2.13    4.09
  -2  -5  -8    9.19    5.12
  -2   5  -8    4.83    3.50
  -2  -5  -8   -2.31    3.92
  -2  -5  -8    4.37    4.00
  -2   5  -8    3.79    4.09
  -2   5  -9   14.67    3.95
  -2   5  -9    7.95    3.70
  -2  -5  -9   12.75    4.08
  -2  -5  -9   12.63    3.99
  -2  -5  -9   13.00    4.78
  -2   5  -9   19.27    4.79
  -2  -5  -9   14.51    4.76
  -2   5  -9   10.75    4.47
  -2   5 -10    2.80    1.93
  -2   5 -10    6.39    2.06
  -2   5 -10    5.28    1.90
   2   6 -10   -0.29    2.74
   2  -6 -10   -2.15    3.66
   2   6 -10    6.27    3.66
   2  -6 -10    2.02    2.89
   2   6 -10    5.56    3.29
   2  -6 -10    3.77    3.47
   2   6 -10    2.76    3.20
   2   6  -9   21.24    5.03
   2  -6  -9   13.50    5.37
   2   6  -9   13.43    5.36
   2   6  -9   17.49    4.88
   2  -6  -9   17.42    4.92
   2  -6  -9    4.87    4.71
   2   6  -9   19.91    5.43
   2  -6  -8    2.04    5.05
   2   6  -8   -4.48    4.60
   2  -6  -8    0.67    3.85
   2   6  -8   -0.24    4.22
   2  -6  -8    6.32    5.69
   2   6  -8    9.97    4.60
   2  -6  -8    4.14    4.86
  -2   6   7   25.63    6.62
  -2  -6   7    8.88    5.65
   2  -6  -7   22.51    6.63
   2   6  -7   20.31    5.78
   2  -6  -7   19.27    6.62
   2   6  -7   13.19    5.97
   2   6  -7   12.30    5.05
   2  -6  -7   21.00    7.52
   2   6  -7    8.27    7.00
   2  -6  -7   12.24    5.74
   2   6  -7   11.05    5.50
   2  -6  -7   18.99    5.09
  -2  -6   6  277.57   16.45
  -2   6   6  288.69   16.48
   2  -6  -6  212.42   14.91
   2  -6  -6  233.12   14.41
   2   6  -6  237.67   14.05
   2   6  -6  242.40   15.77
  -2   6   6  276.40   13.82
  -2  -6   6  258.03   13.85
  -2  -6   6  226.59   12.85
  -2  -6   5   -0.07    3.83
   2   6  -5   -0.52    2.81
   2   6  -5    4.30    4.40
   2  -6  -5    4.84    4.38
   2  -6  -5    2.32    3.14
  -2  -6   5   -1.53    4.16
  -2   6   5   -1.41    2.89
  -2   6   5   -1.53    3.11
  -2  -6   4  736.02   18.61
   2  -6  -4  744.49   18.93
   2   6  -4  820.25   19.18
  -2  -6   4  858.58   21.81
  -2   6   4  794.96   19.73
  -2   6   4  838.13   19.28
   2   6  -3  204.64   10.24
  -2  -6   3  201.21    9.28
   2  -6  -3  178.50    8.38
   2   6  -3  197.33    8.46
   2   6  -3  225.77    6.53
   2  -6  -3  220.42    8.23
  -2   6   3  221.53    9.61
  -2   6   3  214.77    9.93
   2  -6  -3  227.80    7.25
  -2  -6   3  190.37    9.73
   2   6  -3  202.49    7.56
   2   6  -2  269.72    8.75
   2  -6  -2  273.83    5.35
  -2  -6   2  268.18    9.82
   2   6  -2  262.39   10.27
  -2  -6   2  294.40    9.73
   2  -6  -2  272.54    8.96
  -2   6   2  263.18    9.87
  -2   6   2  279.74    9.52
   2  -6  -2  289.33   10.36
  -2  -6   1    5.80    2.66
   2   6  -1    3.61    2.44
   2  -6  -1    6.13    0.88
   2  -6  -1    4.47    2.78
  -2  -6   1    1.92    2.36
  -2   6   1    4.93    2.40
   2   6  -1    0.93    2.63
   2  -6  -1    5.08    2.28
  -2   6   1    5.30    2.50
   2   6   0  804.53   16.25
  -2  -6   0  774.83   13.30
   2   6   0  772.09   15.74
  -2  -6   0  744.96   13.02
  -2  -6   0  801.53   14.88
   2  -6   0  755.45   14.56
  -2   6   0  794.07   13.80
   2  -6   0  795.07   14.05
  -2   6   0  753.41   13.44
  -2  -6   0  821.87   14.66
  -2   6   0  753.51   14.16
  -2   6  -1   75.87    4.51
  -2  -6  -1   85.73    5.96
  -2   6  -1   73.85    5.25
  -2  -6  -1   84.13    5.72
   2  -6   1   85.92    4.41
   2  -6   1   81.58    5.46
   2   6   1   79.15    6.01
  -2   6  -1   72.17    4.93
   2  -6   1   82.19    4.68
  -2   6  -1   82.42    5.48
  -2  -6  -1   87.17    5.78
   2   6   2    1.39    3.42
  -2   6  -2    0.44    2.29
  -2  -6  -2   -0.59    3.64
  -2   6  -2    3.03    3.87
  -2  -6  -2    3.89    3.40
  -2   6  -2    1.64    3.42
  -2  -6  -2    4.47    3.33
  -2   6  -2    0.98    3.15
  -2   6  -2    1.12    1.69
   2  -6   2   -1.16    2.74
   2  -6   2   -0.31    3.23
   2  -6   2    2.17    1.99
  -2  -6  -2   -0.20    3.70
   2  -6   2   -0.37    2.52
  -2  -6  -2    0.04    2.72
  -2   6  -2    0.64    3.38
  -2  -6  -2    1.96    3.45
   2   6   3   10.98    3.98
  -2  -6  -3    9.40    5.21
  -2   6  -3    3.44    4.47
  -2  -6  -3    8.42    4.25
  -2   6  -3    7.44    3.99
  -2   6  -3    8.82    4.03
  -2  -6  -3   11.95    4.33
   2   6   3    8.68    3.60
   2  -6   3    7.52    3.05
  -2   6  -3    6.85    4.56
  -2  -6  -3    6.82    4.43
   2  -6   3    5.60    2.91
  -2  -6  -3    7.33    3.53
  -2   6  -3    9.56    4.30
  -2  -6  -3   14.15    4.74
   2  -6   3   12.32    4.13
  -2  -6  -4    6.89    4.17
  -2   6  -4    1.29    3.97
   2  -6   4   10.10    4.52
  -2  -6  -4    8.30    5.08
  -2   6  -4   11.05    4.87
  -2  -6  -4    4.25    4.23
  -2   6  -4    7.88    3.98
  -2  -6  -4    6.74    3.74
  -2   6  -4    7.16    3.71
  -2  -6  -4    3.71    4.52
  -2   6  -4    6.30    4.38
   2   6   4    4.31    3.61
  -2  -6  -4    8.74    4.24
  -2  -6  -5    3.41    4.86
  -2   6  -5   -0.81    5.60
  -2  -6  -5    7.45    5.16
  -2   6  -5   -0.54    3.16
   2  -6   5    5.67    4.43
  -2   6  -5    7.77    4.72
  -2  -6  -5    0.72    5.05
  -2  -6  -5    8.86    4.28
  -2  -6  -5    1.56    4.58
  -2   6  -5   -1.78    4.38
  -2  -6  -6   12.66    4.99
  -2   6  -6    3.07    3.42
  -2   6  -6    3.65    4.03
  -2  -6  -6   11.69    4.63
  -2   6  -6   15.02    4.82
  -2  -6  -6   13.85    5.35
  -2   6  -6    6.65    3.46
  -2  -6  -6    2.42    3.54
  -2  -6  -6    7.17    4.32
  -2   6  -6    0.57    5.17
  -2  -6  -6    2.50    5.06
  -2  -6  -6   -9.92    7.14
  -2   6  -6    4.92    7.20
  -2   6  -6    7.97    4.87
  -2   6  -6    8.10    5.74
  -2   6  -6    8.38    4.68
  -2  -6  -6    8.49    5.37
  -2   6  -6   21.35    5.35
  -2   6  -7    7.51    5.50
  -2   6  -7   -3.18    4.59
  -2  -6  -7   -2.26    4.26
  -2  -6  -7    3.68    3.91
  -2   6  -7    2.71    4.01
  -2  -6  -7    5.32    5.41
  -2   6  -7   -9.21    5.70
  -2  -6  -7    4.80    4.23
  -2  -6  -7    2.61    4.83
  -2   6  -7    7.95    5.09
  -2  -6  -7    0.58    5.37
  -2   6  -7   -2.43    4.74
  -2  -6  -8    3.08    3.77
  -2  -6  -8    3.06    3.42
  -2   6  -8    1.37    3.62
  -2   6  -8    5.83    4.49
  -2  -6  -8    5.16    4.44
  -2   6  -8   -1.62    4.04
  -2  -6  -8   -0.60    4.20
  -2   6  -8    8.13    4.41
  -2   6  -8    5.29    4.02
  -2  -6  -8    4.87    4.12
  -2  -6  -9   15.68    4.42
  -2   6  -9   18.57    4.69
  -2   6  -9   16.13    4.27
  -2  -6  -9   14.82    4.60
  -2  -6  -9   15.56    4.14
  -2  -6  -9   11.76    3.58
  -2   6  -9   13.19    3.90
  -2   6  -9   12.00    3.90
  -2   6 -10    3.81    1.85
  -2   6 -10    2.96    1.81
   2   7 -10   60.67    6.24
   2  -7 -10   59.54    6.46
   2   7 -10   60.19    5.73
   2   7 -10   55.54    5.60
   2  -7 -10   52.89    5.55
   2   7 -10   65.57    6.36
   2  -7 -10   58.65    6.43
   2   7  -9   -3.82    3.56
   2  -7  -9   -0.08    3.39
   2   7  -9    4.34    3.67
   2   7  -9   -4.22    3.65
   2  -7  -9    0.62    4.05
   2  -7  -9   -5.45    4.25
   2   7  -9    4.35    3.63
   2  -7  -8   25.70    6.24
   2   7  -8   21.76    5.80
   2  -7  -8   18.21    6.03
   2   7  -8   13.50    5.28
   2  -7  -8   14.49    4.56
   2   7  -8   20.56    5.75
   2  -7  -8   25.87    5.26
  -2   7   7    8.10    5.69
  -2  -7   7    1.37    5.71
   2   7  -7    2.33    4.06
   2  -7  -7   -4.69    5.74
   2  -7  -7   -4.96    4.06
   2  -7  -7    3.51    3.82
   2   7  -7   -0.84    4.36
   2  -7  -7   -0.02    5.97
   2   7  -7  -11.84    5.26
   2  -7  -7   -6.28    5.10
   2   7  -7    4.16    6.63
   2  -7  -7   -2.58    5.31
   2   7  -7  -13.95    5.31
  -2   7   6   43.33    7.88
   2  -7  -6   41.15    7.12
   2   7  -6   41.09    6.40
   2   7  -6   36.85    6.91
   2  -7  -6   36.82    7.77
  -2  -7   6   20.24    6.09
  -2   7   6   35.08    5.89
  -2  -7   6   22.16    5.19
  -2  -7   5   23.73    5.33
   2  -7  -5   23.15    4.73
   2   7  -5   37.77    5.61
   2  -7  -5   23.25    5.27
   2   7  -5   23.48    5.28
  -2  -7   5   30.89    6.20
  -2   7   5   32.44    5.21
  -2   7   5   34.34    5.70
  -2  -7   4    1.36    3.82
   2  -7  -4    1.98    3.66
   2   7  -4    2.08    3.18
   2  -7  -4    1.01    3.09
   2   7  -4    1.63    3.00
  -2  -7   4   -0.61    4.27
  -2   7   4    2.93    3.49
   2   7  -4    1.49    4.31
  -2   7   4   -0.07    3.27
   2   7  -3  100.88    8.03
  -2  -7   3   85.79    6.70
   2  -7  -3   95.55    6.48
   2   7  -3  101.55    6.42
   2  -7  -3   98.27    6.10
   2   7  -3  101.78    4.94
  -2   7   3  102.40    7.32
  -2   7   3   84.44    6.92
   2  -7  -3   97.19    4.99
   2   7  -3   98.23    5.80
  -2  -7   3   97.66    7.69
   2  -7  -2   24.08    4.32
   2   7  -2   18.80    3.37
   2  -7  -2   22.00    2.11
  -2  -7   2   19.31    3.83
  -2  -7   2   20.42    4.04
  -2   7   2   19.50    3.93
   2  -7  -2   21.56    3.56
  -2   7   2   17.53    3.63
   2   7  -2   17.83    4.12
   2   7  -1   40.11    4.74
  -2  -7   1   50.83    4.56
   2   7  -1   49.92    4.71
   2  -7  -1   44.60    2.31
  -2  -7   1   35.48    4.26
   2  -7  -1   45.68    4.33
  -2   7   1   40.87    4.52
   2  -7  -1   48.73    4.82
  -2   7   1   44.38    4.20
  -2  -7   0    4.42    2.44
   2  -7   0    5.28    2.62
  -2  -7   0    3.80    2.96
   2  -7   0    4.67    2.22
  -2   7   0    3.36    2.70
  -2  -7   0    5.69    2.49
  -2   7   0    6.39    1.91
  -2   7   0    4.65    2.65
   2   7   0    4.10    3.20
  -2  -7   0    0.99    2.15
  -2   7   0    1.73    2.33
  -2   7  -1   62.04    4.42
  -2  -7  -1   66.39    5.23
  -2   7  -1   64.54    4.90
   2  -7   1   69.90    4.39
  -2  -7  -1   67.96    5.65
   2  -7   1   64.05    5.26
   2   7   1   64.85    5.86
   2   7   1   71.67    4.28
   2  -7   1   61.06    4.30
  -2   7  -1   53.78    4.70
  -2   7  -1   60.06    4.98
  -2  -7  -1   60.67    5.21
  -2   7  -2   64.27    3.85
   2  -7   2   54.11    5.87
  -2  -7  -2   63.57    6.19
  -2   7  -2   49.05    5.72
  -2  -7  -2   55.92    6.09
   2  -7   2   52.41    4.81
   2  -7   2   52.92    5.32
  -2  -7  -2   54.23    5.35
   2   7   2   54.87    6.43
   2  -7   2   54.67    3.67
  -2   7  -2   59.80    5.15
  -2   7  -2   60.88    6.09
  -2  -7  -2   59.59    5.95
   2   7   3    1.00    3.71
  -2  -7  -3   -1.11    4.42
  -2   7  -3    2.58    4.10
  -2  -7  -3    1.19    3.70
  -2  -7  -3   -1.45    3.97
  -2   7  -3   -0.84    3.51
  -2   7  -3   -1.33    3.07
   2  -7   3    2.67    2.69
   2   7   3    2.20    3.38
  -2  -7  -3   -2.64    4.02
  -2   7  -3   -0.92    4.13
   2  -7   3    1.93    3.03
  -2  -7  -3    1.39    3.67
  -2   7  -3   -0.55    3.81
  -2  -7  -3    1.51    3.59
   2  -7   3    0.59    3.96
  -2   7  -4  101.89    9.38
  -2  -7  -4   93.92    8.36
   2  -7   4  103.20    8.81
  -2  -7  -4  124.26    9.63
  -2   7  -4  108.94    8.92
  -2  -7  -4  115.02    9.62
  -2   7  -4  118.80    9.33
  -2  -7  -4  111.55   10.07
  -2   7  -4  100.83    9.02
  -2  -7  -4   94.13    8.61
  -2   7  -4   96.12    9.62
   2   7   4  102.25    8.65
  -2  -7  -4  109.27    9.28
  -2  -7  -5   42.85    8.36
  -2   7  -5   45.66    8.02
  -2  -7  -5   46.97    7.02
  -2   7  -5   56.45    7.82
   2  -7   5   52.30    7.63
  -2  -7  -5   46.01    7.46
  -2   7  -5   42.87    7.48
  -2  -7  -5   49.97    7.89
  -2   7  -5   46.35    8.08
  -2  -7  -6  355.66   16.74
  -2   7  -6  359.51   18.61
  -2  -7  -6  396.82   17.97
  -2   7  -6  333.26   17.50
  -2  -7  -6  405.79   21.00
  -2   7  -6  357.72   19.78
  -2  -7  -6  437.26   21.02
  -2   7  -6  383.88   16.89
  -2   7  -6  410.25   18.55
  -2  -7  -6  334.24   15.80
  -2  -7  -6  340.77   16.49
  -2   7  -6  411.45   22.83
  -2  -7  -6  372.85   19.54
  -2   7  -6  368.20   18.65
  -2  -7  -6  381.90   22.68
  -2   7  -6  359.69   20.52
   2  -7   6  344.60   17.79
  -2   7  -6  351.56   17.27
  -2  -7  -6  367.02   17.42
  -2   7  -6  336.81   18.11
  -2  -7  -6  386.85   19.63
  -2   7  -7   18.77    5.86
  -2  -7  -7   42.08    7.88
  -2  -7  -7   36.94    7.77
  -2   7  -7   29.85    7.24
  -2  -7  -7   29.50    6.29
  -2  -7  -7   38.81    6.82
  -2   7  -7   33.45    6.96
  -2   7  -7   28.43    6.16
  -2  -7  -7   30.16    6.30
  -2   7  -7   28.26    6.35
  -2   7  -7   44.32    7.62
  -2  -7  -7   26.37    6.54
  -2   7  -8   26.14    5.75
  -2  -7  -8   17.04    5.82
  -2   7  -8   22.26    5.28
  -2  -7  -8   21.39    5.31
  -2   7  -8   22.20    5.43
  -2  -7  -8   23.16    5.26
  -2   7  -8   21.07    5.29
  -2  -7  -8   17.77    6.06
  -2   7  -8   12.42    4.68
  -2   7  -9    6.56    3.09
  -2  -7  -9    3.74    3.49
  -2   7  -9   -0.84    2.56
  -2  -7  -9    1.73    3.01
  -2   7  -9    2.25    2.83
  -2  -7  -9    4.55    3.41
  -2   7  -9   -0.04    3.00
  -2   7 -10   11.54    2.15
  -2   7 -10    8.58    1.98
   2  -8 -10    0.08    3.14
   2   8 -10   -2.56    2.86
   2   8 -10    0.11    2.58
   2   8 -10    2.96    3.02
   2  -8 -10    3.33    2.58
   2  -8 -10    1.75    3.12
   2   8 -10    1.30    2.53
   2   8  -9   -1.64    3.50
   2  -8  -9    1.76    3.75
   2  -8  -9   -4.40    4.36
   2   8  -9    6.01    4.07
   2   8  -9   -2.45    3.62
   2  -8  -9    6.91    3.22
   2  -8  -9    3.40    3.62
   2   8  -9   -1.83    3.24
   2  -8  -8   -5.57    4.62
   2   8  -8   -1.97    4.28
   2  -8  -8    5.19    3.95
   2   8  -8    8.18    4.93
   2   8  -8   10.28    4.34
   2  -8  -8   -2.91    4.86
   2  -8  -8    0.15    3.64
   2  -8  -7   14.37    6.66
   2   8  -7   -6.32    6.30
   2  -8  -7    4.29    5.02
   2   8  -7    8.59    3.14
   2   8  -7    1.97    4.23
   2  -8  -7    1.88    4.82
   2  -8  -7    9.50    4.24
   2   8  -7   13.39    4.84
   2  -8  -7    5.22    4.87
   2   8  -7    9.03    4.87
   2   8  -7    2.17    4.28
  -2   8   6    4.65    4.15
  -2  -8   6   -4.26    5.27
  -2  -8   6  -13.04    5.26
   2   8  -6   -8.93    5.46
   2  -8  -6   -5.91    5.17
   2  -8  -6    1.88    5.31
   2   8  -6    6.94    3.64
   2  -8  -5    3.42    3.89
   2  -8  -5    4.61    3.15
   2   8  -5    3.39    3.30
   2   8  -5    1.10    3.87
  -2   8   5    1.87    3.67
  -2  -8   5    2.20    3.98
  -2   8   5   -5.82    3.43
  -2  -8   5    5.39    4.15
   2  -8  -4    0.90    3.06
   2   8  -4    1.60    3.30
   2  -8  -4    1.25    2.99
   2   8  -4    1.98    3.09
  -2  -8   4    2.31    3.98
  -2   8   4    1.22    3.42
   2   8  -4    2.41    4.22
  -2  -8   4    5.13    4.30
  -2   8   4    0.21    3.66
   2  -8  -3    9.62    3.41
  -2   8   3    6.52    4.32
   2  -8  -3    2.54    3.22
   2   8  -3    5.26    3.08
   2   8  -3    7.13    2.85
   2  -8  -3    7.72    2.66
  -2   8   3   10.68    4.12
   2   8  -3    3.84    4.36
  -2  -8   3    8.24    4.51
  -2  -8   3    7.91    4.47
   2   8  -3    4.14    2.14
   2   8  -2  191.72    8.28
  -2  -8   2  169.77    8.96
   2  -8  -2  190.58    5.49
   2  -8  -2  179.95    8.16
  -2   8   2  173.57    8.35
  -2  -8   2  186.03    8.71
   2   8  -2  171.17    9.20
  -2   8   2  177.28    9.23
   2  -8  -1    0.36    3.06
   2  -8  -1    0.51    1.27
   2   8  -1   -0.02    2.74
  -2  -8   1   -2.68    2.91
  -2   8   1    0.17    2.62
   2   8  -1   -0.77    3.21
  -2  -8   1   -0.09    2.64
  -2   8   1   -0.36    3.14
   2  -8  -1    2.62    2.63
  -2   8   0  692.90   15.03
  -2  -8   0  767.77   14.32
  -2   8   0  717.81   13.08
  -2  -8   0  684.72   14.45
  -2  -8   0  696.54   15.65
  -2   8   0  731.48   12.23
   2  -8   0  760.16   15.18
  -2   8   0  746.60   15.37
   2   8   0  719.16   17.25
   2  -8   0  669.78   15.34
  -2  -8   0  754.80   14.10
  -2   8   0  785.92   13.66
  -2   8  -1  196.15    7.76
  -2  -8  -1  219.29    8.93
  -2   8  -1  191.94    7.87
  -2  -8  -1  207.78    9.52
   2  -8   1  202.51    7.84
   2   8   1  203.10    9.96
   2  -8   1  212.39    7.75
   2   8   1  222.75    7.73
  -2   8  -1  178.44    8.15
   2  -8   1  194.61    8.87
  -2   8  -1  190.95    4.36
  -2   8  -1  215.41    8.32
  -2  -8  -1  210.23    8.39
  -2   8  -2  638.50   11.89
  -2  -8  -2  640.98   16.63
  -2   8  -2  568.29   15.09
  -2  -8  -2  596.76   16.90
   2  -8   2  572.88   13.81
   2  -8   2  541.38   14.93
   2   8   2  587.13   17.34
  -2   8  -2  552.64   14.00
   2   8   2  645.28   11.80
   2  -8   2  538.28   15.49
  -2   8  -2  583.02   15.10
  -2  -8  -2  614.96   15.93
   2  -8   3    7.49    4.32
   2  -8   3    6.08    3.29
   2   8   3    9.17    3.77
  -2  -8  -3    5.89    3.95
  -2   8  -3    3.53    3.56
   2  -8   3    5.29    3.37
  -2   8  -3    4.97    3.96
   2   8   3    5.42    4.19
  -2  -8  -3    6.57    4.12
  -2   8  -3    9.04    4.49
  -2   8  -3    4.20    3.35
  -2   8  -3    2.88    3.79
  -2  -8  -3    7.03    3.99
  -2  -8  -3    4.46    3.76
  -2  -8  -3    7.48    3.79
  -2  -8  -4  169.09   11.45
  -2  -8  -4  147.42   10.53
  -2   8  -4  141.94    9.98
  -2  -8  -4  174.97   11.41
  -2   8  -4  158.21   10.72
  -2   8  -4  133.87   10.72
   2   8   4  168.39   11.23
   2  -8   4  148.37   10.66
  -2  -8  -4  139.04   11.33
  -2   8  -4  154.35   11.61
  -2   8  -4  153.71   10.64
  -2  -8  -4  143.48   10.82
  -2  -8  -5    1.50    4.50
  -2   8  -5    0.02    5.16
  -2  -8  -5   -0.81    4.31
  -2   8  -5    5.52    3.80
  -2  -8  -5   -5.16    5.10
   2  -8   5    2.45    3.88
  -2  -8  -5   -3.69    4.75
  -2   8  -5    5.06    4.30
   2  -8   6  113.32   11.38
  -2  -8  -6  102.57    9.82
  -2   8  -6  126.83   11.58
  -2   8  -6   89.96    9.69
  -2  -8  -6   91.24    9.30
  -2   8  -6  100.08   10.01
  -2  -8  -6  121.56   11.81
  -2   8  -6  112.68    9.80
  -2   8  -6  115.52   10.36
  -2  -8  -6   87.47    9.25
  -2  -8  -6  106.56    9.61
  -2  -8  -6  100.23    9.22
  -2  -8  -6  122.48   13.19
  -2  -8  -6  127.98   12.50
  -2   8  -6  121.59   10.85
  -2   8  -6  113.67   12.59
  -2  -8  -6  103.49   10.79
  -2   8  -6  106.03   10.41
  -2   8  -6  114.39   13.20
  -2   8  -6  110.39   10.11
  -2  -8  -6  112.27   11.16
  -2  -8  -7   14.26    5.67
  -2   8  -7   15.57    4.90
  -2  -8  -7   12.35    4.48
  -2   8  -7    7.45    4.60
  -2  -8  -7   10.00    5.02
  -2   8  -7    8.63    4.60
  -2  -8  -7   11.05    4.36
  -2  -8  -7    4.79    4.14
  -2   8  -7   15.78    5.67
  -2   8  -7    6.63    4.82
  -2  -8  -7   15.89    6.13
  -2  -8  -7   15.40    6.03
  -2   8  -7   11.64    4.86
  -2  -8  -8    7.99    3.85
  -2   8  -8   -0.14    3.24
  -2  -8  -8    4.35    3.69
  -2   8  -8   -0.27    3.13
  -2  -8  -8    5.69    4.52
  -2   8  -8   -3.75    3.55
  -2  -8  -8    4.09    4.42
  -2   8  -8    3.09    3.75
  -2   8  -8    2.69    3.46
  -2   8  -9    1.32    2.83
  -2   8  -9    8.10    3.40
  -2  -8  -9    4.67    3.10
  -2  -8  -9   -0.17    2.79
  -2   8  -9    0.91    2.49
   2   9 -10  119.62    7.42
   2   9 -10  126.05    7.50
   2  -9 -10  124.79    7.81
   2  -9 -10  141.13    8.27
   2   9 -10  137.21    7.71
   2  -9 -10  126.90    7.50
   2   9 -10  116.84    7.21
   2   9  -9   42.95    6.14
   2  -9  -9   48.57    6.11
   2   9  -9   43.33    6.55
   2   9  -9   32.95    5.80
   2  -9  -9   24.46    5.76
   2  -9  -9   45.67    5.89
   2  -9  -9   43.88    6.68
   2   9  -9   36.75    5.99
   2  -9  -8    1.67    3.96
   2  -9  -8    4.38    4.37
   2   9  -8   -5.51    4.03
   2   9  -8    4.79    4.38
   2  -9  -8   -0.02    3.98
   2   9  -8    5.45    4.39
   2  -9  -8    6.41    4.35
   2   9  -7  237.00   14.57
   2  -9  -7  218.32   15.11
   2   9  -7  215.48   14.05
   2   9  -7  196.97   13.61
   2  -9  -7  217.92   14.83
   2  -9  -7  213.96   12.96
   2   9  -7  224.61   14.72
  -2  -9   7  228.25   12.16
   2   9  -7  234.35   17.75
   2   9  -6  108.23   10.56
   2  -9  -6   92.16   10.26
   2  -9  -6  117.10   10.70
   2   9  -6  121.77    9.97
  -2  -9   6  127.40   12.53
  -2   9   6  135.66   10.18
  -2  -9   6   98.41    9.62
  -2  -9   5  136.70   10.21
   2  -9  -5  152.55   11.51
   2   9  -5  153.05   10.98
   2  -9  -5  155.88   10.42
   2   9  -5  164.03   10.33
  -2  -9   5  164.24   12.23
  -2   9   5  167.60   11.13
  -2   9   5  175.53   10.86
  -2  -9   4    1.68    3.32
   2   9  -4    4.88    3.58
   2  -9  -4    1.65    3.00
   2  -9  -4    2.86    2.74
   2   9  -4    1.99    2.64
  -2  -9   4    1.70    3.81
   2   9  -4    3.25    4.00
  -2   9   4   -3.30    3.54
  -2   9   4    3.27    4.08
  -2  -9   3  386.26   13.83
   2   9  -3  394.42   14.93
   2  -9  -3  407.90   12.27
   2   9  -3  415.22   12.00
   2   9  -3  434.12   11.76
  -2  -9   3  409.97   15.14
   2  -9  -3  445.98   10.90
   2  -9  -3  431.62   13.22
   2   9  -3  441.59   11.21
  -2   9   3  403.09   13.55
  -2   9   3  413.20   15.01
   2   9  -2  458.49   15.14
  -2  -9   2  448.03   13.65
   2   9  -2  464.97   10.63
   2   9  -2  461.23   13.08
  -2  -9   2  430.60   14.27
   2  -9  -2  472.95    9.42
   2  -9  -2  457.37   13.37
  -2   9   2  452.60   14.13
  -2   9   2  455.01   14.69
   2   9  -1  638.23   17.09
  -2  -9   1  673.38   15.12
  -2  -9   1  667.70   13.36
  -2   9   1  649.81   12.10
   2  -9  -1  624.07   10.38
   2   9  -1  645.67   15.89
  -2  -9   1  611.13   15.55
   2  -9  -1  628.77   15.47
  -2   9   1  631.02   15.12
  -2   9   1  666.09   16.61
  -2   9   0  136.22    7.53
  -2  -9   0  157.69    7.08
  -2  -9   0  169.30    7.19
  -2   9   0  162.71    6.46
  -2  -9   0  137.31    7.35
  -2  -9   0  151.23    8.28
   2  -9   0  146.93    8.08
  -2   9   0  149.28    6.32
   2   9   0  159.80    7.74
  -2   9   0  135.78    7.60
   2   9   0  136.97    8.72
  -2  -9   0  167.51    6.86
  -2   9   0  166.39    6.55
   2  -9   1   18.03    4.39
  -2   9  -1   16.11    3.65
   2  -9   1   14.61    4.30
  -2   9  -1   21.45    3.57
  -2  -9  -1   24.97    3.90
  -2  -9  -1   26.90    4.96
   2  -9   1   26.59    3.95
   2   9   1   24.95    3.95
  -2   9  -1   13.37    4.05
   2   9   1   19.34    5.18
  -2  -9  -1   20.22    3.70
  -2   9  -1   26.59    3.90
  -2   9  -2   73.19    4.70
   2  -9   2   61.87    6.59
  -2  -9  -2   83.63    6.67
  -2   9  -2   65.21    5.95
  -2  -9  -2   74.53    7.26
   2  -9   2   66.33    5.61
   2  -9   2   65.01    6.10
  -2   9  -2   70.34    5.99
   2   9   2   79.32    5.06
  -2   9  -2   73.84    6.05
  -2  -9  -2   73.39    6.31
  -2   9  -3   13.63    3.77
   2   9   3   13.91    4.97
  -2   9  -3   13.16    4.34
  -2  -9  -3   15.95    4.53
  -2   9  -3   18.53    4.49
  -2  -9  -3   18.47    4.47
  -2  -9  -3   14.83    4.67
   2  -9   3    7.12    2.87
   2   9   3   11.85    4.44
  -2   9  -3   10.59    3.60
  -2  -9  -3   15.49    4.50
   2  -9   3    7.98    3.06
  -2   9  -3   11.48    4.50
  -2  -9  -3   14.21    4.90
   2  -9   3   12.57    4.08
  -2   9  -4  130.03   11.02
   2  -9   4  136.51   10.41
  -2  -9  -4  150.11   10.45
  -2   9  -4  140.06   10.13
  -2  -9  -4  156.40   10.72
  -2   9  -4  142.19   10.26
  -2  -9  -4  142.91   10.46
  -2   9  -4  134.95    9.77
  -2  -9  -4  161.16   11.68
  -2   9  -4  157.32   11.65
  -2  -9  -4  150.31   11.15
   2   9   4  143.51   10.93
   2   9   5    6.47    3.98
  -2  -9  -5   -0.30    4.14
  -2   9  -5   13.62    6.00
  -2   9  -5   -8.21    4.24
  -2  -9  -5   14.71    4.68
   2  -9   5   -6.38    4.81
  -2  -9  -5    9.01    5.38
  -2   9  -5   -4.91    4.30
  -2   9  -6   43.69    7.59
  -2  -9  -6   42.51    6.83
  -2  -9  -6   41.70    7.19
  -2   9  -6   37.59    6.88
  -2   9  -6   82.38    8.87
  -2  -9  -6   74.33   10.64
  -2   9  -6   13.33    6.61
  -2  -9  -6   59.37    8.46
  -2   9  -6   37.43    7.39
  -2   9  -6   52.00    7.00
  -2  -9  -6   34.24    6.35
  -2  -9  -6   38.85    7.15
  -2   9  -6   35.84    6.75
  -2  -9  -6   37.10    6.98
  -2   9  -6   40.01    7.02
  -2   9  -6   39.02    7.32
  -2  -9  -6   51.57    8.23
   2  -9   6   53.06    7.66
  -2  -9  -6   59.81    8.85
  -2   9  -6   43.16    7.50
  -2  -9  -7   18.11    5.69
  -2  -9  -7   22.25    5.47
  -2   9  -7   30.52    6.30
  -2  -9  -7   25.78    5.58
  -2  -9  -7   24.01    6.00
  -2   9  -7   26.74    6.50
  -2   9  -7   18.93    6.18
  -2   9  -7   31.22    6.31
  -2  -9  -7   26.02    6.83
  -2   9  -7   18.16    5.44
  -2  -9  -7   27.74    7.21
  -2   9  -7   30.48    6.82
  -2  -9  -7   23.80    6.06
  -2   9  -8    3.67    3.41
  -2  -9  -8    6.40    4.39
  -2   9  -8    0.93    3.50
  -2  -9  -8    3.30    3.17
  -2  -9  -8    2.50    3.75
  -2   9  -8   -0.46    3.36
  -2   9  -8    1.88    3.91
  -2  -9  -8   -1.32    3.83
  -2   9  -8    2.82    3.75
  -2  -9  -9  103.67    7.18
  -2   9  -9  105.81    7.22
  -2   9  -9   87.05    6.96
  -2   9  -9   76.07    6.56
   2  10 -10    4.88    2.66
   2 -10 -10    3.58    2.58
   2 -10 -10   -0.51    2.52
   2  10 -10    4.96    2.10
   2  10 -10   12.08    2.94
   2 -10 -10   13.30    3.19
   2  10 -10    6.84    2.89
   2 -10  -9   29.82    5.16
   2 -10  -9   32.64    5.47
   2  10  -9   29.15    5.22
   2  10  -9   39.02    5.54
   2 -10  -9   38.30    5.84
   2  10  -9   30.45    5.78
   2 -10  -9   47.52    6.33
   2  10  -9   40.25    5.84
   2 -10  -8    0.11    3.68
   2  10  -8   -5.61    3.50
   2 -10  -8    5.26    5.03
   2  10  -8    1.69    3.94
   2  10  -8    4.50    4.11
   2 -10  -7    4.98    4.12
   2 -10  -7    0.38    5.68
   2 -10  -7   10.78    5.69
   2  10  -7    4.39    4.46
   2  10  -7    3.60    4.53
   2  10  -7   12.51    5.03
   2 -10  -6    2.74    3.22
   2 -10  -6   -7.53    4.10
   2  10  -6   -2.47    5.14
   2 -10  -6    7.80    4.72
   2  10  -6  -14.17    3.54
   2  10  -6    6.59    4.18
  -2 -10   6    3.13    6.52
  -2 -10   6    0.57    5.85
  -2 -10   5    3.08    4.41
   2 -10  -5    7.91    4.69
   2  10  -5    0.79    3.66
   2  10  -5    1.18    2.30
   2 -10  -5   11.17    3.83
  -2 -10   5   18.01    5.45
  -2  10   5    6.57    4.09
  -2  10   5    9.45    4.55
  -2 -10   4   17.55    4.69
   2 -10  -4   15.58    3.69
   2  10  -4   11.27    3.61
   2 -10  -4   16.08    4.17
   2  10  -4   15.25    4.08
  -2 -10   4   13.82    5.01
  -2  10   4   17.08    4.58
  -2  10   4   14.06    4.04
   2  10  -4   12.09    4.88
   2  10  -3  530.38   17.74
  -2 -10   3  517.94   16.51
   2 -10  -3  580.16   14.40
   2  10  -3  559.24   13.65
   2  10  -3  573.75   13.88
  -2 -10   3  517.65   17.44
   2 -10  -3  558.94   15.60
  -2  10   3  578.93   18.23
  -2  10   3  556.86   16.57
   2 -10  -2   15.64    2.49
  -2 -10   2    9.79    4.01
   2 -10  -2   17.28    3.17
   2  10  -2   16.17    2.99
   2  10  -2   12.93    3.79
   2 -10  -2   15.94    2.94
  -2 -10   2   16.15    4.93
   2 -10  -2   13.06    4.03
  -2  10   2   14.49    5.00
  -2  10   2   10.10    4.03
   2  10  -2   10.43    4.68
   2  10  -1  220.05   11.18
   2 -10  -1  223.68    8.12
  -2 -10   1  218.06    9.35
  -2 -10   1  246.69    8.20
  -2  10   1  237.88    7.43
   2 -10  -1  216.68    9.96
  -2  10   1  202.01   10.16
  -2  10   1  203.45    9.62
   2  10  -1  224.34   10.03
   2 -10  -1  214.82    7.04
  -2 -10   1  213.62   10.09
  -2 -10   0  108.02    7.20
  -2 -10   0  116.62    7.93
  -2 -10   0  132.22    6.06
  -2  10   0  136.47    5.83
   2 -10   0  126.86    8.08
  -2 -10   0  135.29    6.31
  -2  10   0  130.20    5.76
  -2  10   0  118.32    7.79
  -2  10   0  132.84    6.61
   2  10   0  132.94    7.74
  -2  10   0  126.12    7.78
   2  10   0  114.54    8.52
   2 -10   0  123.62    7.01
  -2 -10   0  127.09    6.88
  -2 -10  -1  260.15   11.53
   2 -10   1  261.02   10.18
  -2  10  -1  291.55    9.27
  -2 -10  -1  276.97    9.25
   2 -10   1  269.75   11.29
  -2 -10  -1  305.83    9.98
  -2  10  -1  279.08    9.01
  -2  10  -1  258.56    9.97
   2  10   1  258.19    9.63
  -2  10  -1  224.49   10.18
   2  10   1  247.98   12.22
   2 -10   1  247.98   10.39
   2 -10   2  224.97    9.57
  -2 -10  -2  227.86   11.66
  -2  10  -2  230.86    9.65
  -2 -10  -2  220.46    9.54
   2 -10   2  211.42   10.38
  -2 -10  -2  251.79   10.55
  -2  10  -2  230.94    9.71
   2  10   2  230.70   11.71
  -2  10  -2  235.35    8.35
   2  10   2  229.47   12.13
  -2  10  -2  229.52   10.50
   2  10   2  248.68    8.95
   2 -10   2  206.16   10.60
  -2 -10  -3 1105.08   26.58
   2 -10   3 1088.81   22.32
  -2  10  -3 1051.22   22.57
  -2 -10  -3 1100.82   24.31
   2 -10   3 1107.17   23.48
  -2  10  -3 1011.01   26.95
  -2  10  -3 1054.52   23.61
   2  10   3 1071.20   25.23
  -2  10  -3 1048.34   21.92
   2  10   3 1051.22   26.45
   2 -10   3 1033.95   24.78
  -2  10  -4   38.26    6.95
   2 -10   4   53.87    7.26
  -2  10  -4   55.62    7.50
  -2  10  -4   51.53    6.51
  -2 -10  -4   74.44    7.23
  -2  10  -4   46.85    6.79
  -2 -10  -4   57.07    7.35
  -2 -10  -4   61.66    8.19
   2  10   4   58.39    7.65
  -2 -10  -4   60.30    7.85
  -2  10  -5  164.69   13.77
   2  10   5  148.80   12.85
  -2 -10  -5  190.88   12.73
  -2  10  -5  184.93   12.09
   2 -10   5  148.22   12.37
  -2 -10  -5  177.05   13.56
  -2 -10  -5  197.66   14.61
  -2  10  -5  149.37   12.63
  -2 -10  -6    8.70    4.92
  -2 -10  -6    2.28    3.99
  -2  10  -6   -3.47    4.50
  -2 -10  -6    1.68    3.90
  -2  10  -6    6.11    4.67
  -2  10  -6    3.99    4.05
  -2 -10  -6    2.98    4.24
  -2 -10  -6    7.86    4.44
  -2  10  -6    3.24    4.68
  -2  10  -6    6.56    3.80
  -2 -10  -6    1.32    4.77
  -2  10  -6   -9.54    4.02
  -2 -10  -6   -6.21    4.68
  -2  10  -6   16.70    4.84
  -2  10  -7    4.60    4.77
  -2 -10  -7    3.31    4.49
  -2 -10  -7    6.04    3.97
  -2  10  -7   -1.33    4.21
  -2 -10  -7   -2.49    4.14
  -2  10  -7    1.95    4.14
  -2  10  -7    3.34    3.89
  -2 -10  -7   -4.83    4.85
  -2 -10  -7   -7.53    5.19
  -2  10  -7    0.64    3.44
  -2  10  -7    4.08    4.43
  -2 -10  -7   -5.72    3.78
  -2 -10  -8   14.67    4.58
  -2  10  -8   14.82    4.98
  -2  10  -8   15.25    4.73
  -2  10  -8   22.96    4.65
  -2 -10  -8   17.35    5.13
  -2  10  -8   12.19    4.16
  -2 -10  -8   16.39    4.62
  -2  10  -8   13.14    3.87
  -2 -10  -9    7.32    2.99
  -2  10  -9    5.83    2.52
  -2  10  -9    7.62    3.01
  -2  10  -9    0.55    2.64
   2 -11 -10   15.12    3.29
   2  11 -10   15.26    3.13
   2  11 -10   20.47    3.57
   2  11  -9   61.05    6.81
   2 -11  -9   66.37    6.89
   2  11  -9   59.29    7.07
   2  11  -9   68.66    7.03
   2 -11  -9   69.38    7.22
   2 -11  -9   61.27    6.55
   2  11  -9   73.37    6.86
   2 -11  -9   69.30    7.36
   2 -11  -8    3.60    4.30
   2 -11  -8   -3.96    3.94
   2  11  -8   11.28    4.36
   2 -11  -8    0.60    3.96
   2  11  -8    2.81    4.34
   2 -11  -8    6.31    4.15
   2  11  -7  296.61   16.06
   2  11  -7  320.38   16.73
   2 -11  -7  315.72   15.10
   2 -11  -7  334.11   16.08
   2  11  -6   -1.47    3.30
   2 -11  -6   -1.70    3.39
   2 -11  -6  -10.50    4.70
  -2 -11   6    3.26    5.70
  -2 -11   6   -3.75    6.30
   2 -11  -5    9.84    3.80
   2  11  -5    8.56    4.01
   2 -11  -5    8.28    3.58
   2  11  -5    1.23    3.12
  -2 -11   5    4.68    4.59
  -2 -11   5    5.14    4.79
  -2  11   5    5.28    4.11
  -2  11   5    4.49    3.72
   2 -11  -4  224.11   11.34
   2  11  -4  214.39   10.96
   2 -11  -4  228.29   10.79
   2  11  -4  235.73   10.38
  -2 -11   4  206.74   13.13
  -2 -11   4  212.05   12.26
   2  11  -4  196.77   12.38
  -2  11   4  211.68   12.46
  -2  11   4  215.70   11.77
   2 -11  -3  148.14    8.05
   2 -11  -3  146.35    7.41
   2  11  -3  143.68    7.07
   2  11  -3  146.18    7.78
  -2 -11   3  122.80    9.46
   2 -11  -3  101.53    7.50
  -2 -11   3  130.75    9.35
   2  11  -3  105.38    9.07
  -2  11   3  131.76    8.92
  -2  11   3  123.99    9.63
   2  11  -2   32.46    3.30
   2 -11  -2   27.21    3.34
   2  11  -2   22.53    4.34
  -2 -11   2   25.12    5.34
  -2 -11   2   28.20    5.42
   2  11  -2   20.32    5.65
  -2  11   2   25.98    4.95
  -2  11   2   28.63    5.72
   2 -11  -2   27.33    4.95
  -2 -11   1   10.06    2.91
  -2  11   1    7.61    2.38
   2  11  -1    9.55    4.16
   2 -11  -1    9.52    2.86
   2 -11  -1   13.51    3.23
  -2 -11   1    8.41    3.73
  -2 -11   1   13.15    4.35
   2  11  -1    9.31    4.97
  -2  11   1    9.70    3.65
  -2  11   1    8.18    4.36
   2 -11  -1   10.08    4.36
  -2  11   1    6.91    4.01
  -2  11   0    8.76    4.12
   2 -11   0    9.74    4.18
  -2  11   0   12.00    2.43
  -2 -11   0   13.61    2.83
  -2 -11   0   13.78    4.75
  -2 -11   0    4.50    3.78
  -2 -11   0    9.56    3.61
   2 -11   0    9.65    3.38
  -2  11   0   14.43    2.85
  -2 -11   0   12.31    2.77
   2  11   0   12.86    4.13
   2  11   0    9.43    4.93
  -2  11   0    9.54    3.31
  -2  11   0   11.14    4.29
  -2 -11  -1  123.90    8.87
   2 -11   1  137.09    7.87
  -2  11  -1  128.95    6.34
  -2 -11  -1  133.93    6.60
   2 -11   1  120.97    8.44
   2 -11   1  114.32    7.67
  -2  11  -1  119.53    7.44
   2  11   1  139.96    8.03
  -2  11  -1  113.54    8.11
   2  11   1  111.85    9.39
  -2 -11  -1  143.70    6.89
  -2  11  -1  134.45    6.37
   2 -11   2   70.88    6.20
  -2 -11  -2   78.97    7.82
  -2  11  -2   89.29    6.14
  -2 -11  -2   80.61    6.06
   2 -11   2   70.92    6.71
   2 -11   2   73.75    7.17
   2  11   2   80.76    8.05
   2  11   2   74.24    8.09
   2  11   2   89.03    6.27
  -2  11  -2   56.55    5.99
  -2 -11  -2   90.20    6.59
  -2  11  -2   83.42    6.11
   2 -11   3  457.31   15.32
  -2 -11  -3  479.39   18.25
  -2  11  -3  442.70   14.96
  -2 -11  -3  449.51   15.06
   2 -11   3  456.29   15.78
  -2  11  -3  410.42   17.88
   2 -11   3  455.58   17.11
   2  11   3  457.79   17.69
   2  11   3  428.38   18.00
  -2  11  -3  412.60   14.68
  -2 -11  -3  508.82   16.42
  -2  11  -3  440.58   14.73
  -2  11  -4   -0.42    2.15
  -2 -11  -4    6.77    4.27
   2  11   4    5.13    5.19
  -2  11  -4   10.02    5.37
   2 -11   4   12.53    4.73
  -2 -11  -4   15.63    5.04
  -2 -11  -5  107.13   11.38
  -2  11  -5   95.71    8.86
  -2 -11  -5   85.78    9.65
   2 -11   5   76.93    9.74
   2  11   5   70.44    8.93
  -2  11  -5   81.27    9.06
  -2  11  -5   57.19    7.23
  -2 -11  -5   84.94    9.00
  -2  11  -5   75.55   10.31
  -2 -11  -5   75.62    8.28
  -2  11  -6    0.68    3.40
  -2  11  -6    9.14    3.12
  -2 -11  -6   10.54    5.09
  -2 -11  -6    8.07    4.26
  -2 -11  -6    0.28    3.06
  -2 -11  -6   -6.31    4.40
  -2  11  -6    8.91    4.84
  -2  11  -6    6.30    4.94
  -2  11  -6    4.73    4.37
  -2 -11  -7    3.52    3.59
  -2  11  -7    2.92    3.90
  -2  11  -7    5.50    4.14
  -2 -11  -7    9.58    4.96
  -2  11  -7    9.69    4.07
  -2 -11  -7   -1.57    4.52
  -2  11  -7    1.73    3.22
  -2 -11  -7    1.76    4.07
  -2 -11  -7    3.70    4.47
  -2  11  -7   -1.40    4.55
  -2  11  -7    6.25    4.09
  -2 -11  -8   10.20    4.17
  -2  11  -8    6.16    3.96
  -2  11  -8   11.43    3.94
  -2  11  -8   10.67    3.43
  -2 -11  -8    4.37    3.92
  -2 -11  -8   16.06    3.76
  -2  11  -8    9.68    3.85
  -2  11  -9   44.50    5.05
  -2  11  -9   32.23    4.45
   2  12 -10    9.18    2.57
   2 -12 -10    8.60    2.83
   2  12 -10    9.45    2.70
   2 -12  -9    2.29    3.11
   2  12  -9   -1.59    3.00
   2  12  -9   -2.13    3.50
   2 -12  -9   -0.94    3.06
   2 -12  -8   16.93    5.01
   2  12  -8   29.10    6.64
   2 -12  -8   20.92    5.28
   2 -12  -7    4.52    4.26
   2  12  -7    0.41    3.70
   2 -12  -7    0.56    3.55
   2 -12  -6   -0.91    4.15
   2 -12  -6   -2.71    4.30
  -2 -12   6    2.97    5.24
   2  12  -6    4.36    3.80
  -2  12   5    9.53    4.08
  -2  12   5   -4.93    4.09
  -2 -12   5   -0.52    4.59
  -2 -12   5    1.05    5.60
  -2  12   4  348.26   15.08
  -2  12   4  391.01   17.39
  -2 -12   4  362.05   17.55
   2  12  -4  336.51   16.26
  -2 -12   4  365.04   16.27
   2  12  -3   21.93    5.88
  -2  12   3   25.11    5.29
  -2  12   3   30.91    6.07
   2 -12  -3   29.60    4.67
  -2 -12   3   26.10    5.74
  -2 -12   3   32.03    5.48
   2  12  -2  109.29    9.05
  -2 -12   2  115.46    8.20
  -2  12   2  109.33    8.35
  -2  12   2  115.74    8.92
   2 -12  -2  117.73    8.34
   2  12  -2  116.35    7.89
  -2 -12   2  110.91    8.78
   2  12  -1  232.20   12.44
   2 -12  -1  294.52    9.64
  -2 -12   1  258.26   10.71
  -2  12   1  259.36   11.87
  -2  12   1  268.97   10.91
  -2  12   1  259.55   12.31
   2 -12  -1  256.28   11.70
   2  12  -1  269.71   12.08
   2 -12  -1  279.94    9.12
  -2 -12   1  280.19   12.27
   2 -12   0  368.98   11.96
  -2 -12   0  366.99   11.93
  -2  12   0  347.18   11.24
   2  12   0  390.92   13.61
   2  12   0  334.35   14.67
  -2  12   0  324.62   13.21
  -2  12   0  331.34   13.01
  -2 -12   0  348.43   13.79
  -2 -12   0  359.77   13.32
   2 -12   0  341.67   13.45
   2 -12   1   28.69    5.11
   2  12   1   30.24    4.89
  -2  12  -1   20.11    4.85
   2  12   1   24.12    5.78
  -2  12  -1   14.99    3.91
   2 -12   1   23.37    4.84
  -2 -12  -1   26.38    5.65
   2 -12   1   22.50    4.50
   2 -12   2  613.78   18.46
   2  12   2  622.07   20.75
   2  12   2  721.43   17.35
  -2  12  -2  656.93   19.03
   2  12   2  660.61   20.86
   2 -12   2  682.94   17.96
  -2 -12  -2  669.35   20.74
   2 -12   2  630.96   18.82
   2 -12   3    2.48    3.48
   2  12   3   12.41    5.21
  -2  12  -3    7.75    4.30
   2  12   3   10.51    4.63
   2 -12   3   11.75    3.77
  -2 -12  -3    7.01    4.41
   2 -12   3    9.13    4.12
   2 -12   4   59.61    8.26
   2  12   4   53.34    7.63
  -2 -12  -4   66.21    8.57
   2  12   4   41.12    8.03
  -2  12  -4   58.17    8.68
  -2 -12  -5   35.98    6.71
  -2  12  -5   59.13    7.27
  -2 -12  -5   41.01    7.29
   2 -12   5   44.80    8.48
  -2 -12  -5   60.20    8.97
  -2  12  -5   32.71    5.49
  -2  12  -5   27.31    8.02
   2  12   5   46.98    9.24
  -2 -12  -5   49.72    6.71
  -2 -12  -5   41.53    7.09
  -2  12  -5   20.36    5.32
  -2  12  -5   39.35    7.33
  -2  12  -6   36.45    6.43
  -2  12  -6   44.56    5.96
  -2 -12  -6   41.19    7.10
  -2 -12  -6   28.89    6.08
  -2  12  -6   33.61    6.51
  -2  12  -6   47.36    7.78
  -2 -12  -6   38.11    7.00
  -2 -12  -7   -1.14    3.84
  -2  12  -7    5.83    3.67
  -2  12  -7   -1.35    3.46
  -2  12  -7   -1.92    4.23
  -2 -12  -7    2.92    4.15
  -2  12  -8   22.25    4.85
  -2  12  -8   23.86    4.96
  -2 -12  -8   25.61    4.75
  -2  12  -9    4.76    2.15
  -2  12  -9    0.74    2.38
   2  13 -10  108.67    5.93
   2  13 -10  108.25    5.62
   2 -13 -10  117.07    6.10
   2 -13  -9    3.49    3.18
   2  13  -9   -0.16    2.65
   2 -13  -9   -3.68    3.04
   2  13  -9    0.39    3.23
   2 -13  -8   19.00    5.03
   2  13  -8   21.80    5.70
   2 -13  -8   18.70    5.13
   2 -13  -7   74.71    8.03
   2  13  -7   76.12    8.99
   2 -13  -7   75.13    8.41
  -2 -13   6  132.74   12.70
   2  13  -6  146.93   11.59
   2 -13  -6  156.93   11.58
   2 -13  -6  135.09   10.92
  -2 -13   6  157.96   14.52
  -2 -13   5    9.32    5.65
  -2  13   5   10.73    5.19
  -2 -13   5   15.65    6.09
  -2  13   5   10.14    4.62
  -2 -13   4  184.77   13.15
   2  13  -4  173.48   12.28
  -2 -13   4  166.42   11.63
  -2  13   4  185.33   11.99
  -2  13   4  203.26   13.42
  -2 -13   3    4.49    4.65
  -2  13   3    4.66    4.06
   2 -13  -3    2.15    3.11
  -2 -13   3    3.04    4.13
   2  13  -3    3.60    4.20
  -2  13   3    0.68    3.85
  -2 -13   2   24.14    5.21
   2  13  -2   22.68    4.63
   2 -13  -2   25.39    5.04
  -2  13   2   28.84    5.84
   2  13  -2   20.15    5.65
  -2  13   2   27.96    5.56
  -2  13   2   31.21    5.39
  -2 -13   2   23.17    5.32
   2  13  -1   45.44    7.28
   2 -13  -1   57.43    4.86
  -2 -13   1   52.09    5.90
  -2 -13   1   55.59    6.62
   2  13  -1   54.83    6.34
   2 -13  -1   51.10    4.81
  -2  13   1   51.01    6.65
  -2  13   1   41.87    6.16
  -2  13   1   49.29    5.69
   2 -13  -1   48.69    6.44
   2 -13   0   11.87    4.01
  -2 -13   0    8.10    3.43
  -2 -13   0   11.62    4.91
   2 -13   0   17.25    4.72
  -2  13   0   14.41    4.36
   2  13   0   12.95    4.77
  -2  13   0   16.33    4.12
   2  13   0   16.84    5.75
  -2  13   0   15.44    4.90
  -2 -13   0   11.67    4.15
   2 -13   1  306.00   12.52
  -2 -13  -1  312.58   14.27
   2 -13   1  314.62   12.75
   2  13   1  324.49   14.81
  -2  13  -1  310.86   12.43
   2  13   1  319.05   12.76
  -2  13  -1  288.94   13.41
   2  13   1  285.32   14.41
   2 -13   1  304.83   13.50
   2 -13   2    5.24    3.58
  -2 -13  -2    3.71    4.00
   2  13   2    6.00    4.47
   2 -13   2    1.39    3.40
   2 -13   2    2.04    2.95
  -2  13  -2    3.79    4.06
   2  13   2    3.51    4.42
   2  13   2    3.01    2.96
   2 -13   3   16.79    5.84
  -2 -13  -3   18.78    5.24
   2  13   3   17.55    5.14
   2 -13   3   30.31    5.26
  -2  13  -3   17.06    5.05
   2  13   3   15.46    5.78
   2 -13   3   13.41    3.92
   2 -13   4   -0.16    4.48
   2  13   4   -3.73    3.50
  -2  13  -4    4.43    5.29
   2  13   4    5.41    5.22
  -2 -13  -4   -4.36    4.94
  -2 -13  -5    5.16    5.32
  -2 -13  -5    5.73    4.48
  -2  13  -5   23.73    5.26
   2 -13   5   -4.96    5.55
  -2  13  -5   13.29    6.86
  -2  13  -5    4.08    3.18
   2  13   5   26.20    7.04
  -2 -13  -5   18.52    5.83
  -2 -13  -5   17.96    5.32
  -2  13  -5   11.04    4.59
  -2  13  -6   20.37    5.27
  -2  13  -6   11.71    4.01
  -2 -13  -6    5.42    4.87
  -2  13  -6   17.83    5.20
  -2 -13  -6    9.15    5.08
  -2  13  -6   10.65    5.11
  -2  13  -7   13.07    4.55
  -2  13  -7    5.76    3.29
  -2  13  -7    4.03    4.39
  -2  13  -7    6.25    4.12
  -2 -13  -7    8.27    4.64
  -2 -13  -7    0.35    3.74
  -2  13  -8    7.59    3.57
  -2  13  -8    6.67    3.32
  -2 -13  -8    4.56    3.08
  -2  13  -9   20.33    3.31
  -2  13  -9   22.33    3.53
   2  14 -10    2.78    1.76
   2  14 -10    8.56    2.09
   2 -14 -10    6.03    2.18
   2  14  -9   24.71    4.61
   2  14  -9   27.15    4.66
   2 -14  -9   20.46    4.46
   2 -14  -9   18.66    4.25
   2 -14  -8   16.11    4.78
  -2 -14   8   19.67    3.77
   2 -14  -8   22.64    4.62
   2 -14  -8   12.07    4.56
   2  14  -8   25.28    5.78
   2 -14  -7   70.22    8.40
   2  14  -7   84.45    9.37
   2 -14  -7   76.86    8.13
   2 -14  -7   87.43    9.59
   2 -14  -6   19.59    5.53
   2  14  -6   20.86    5.23
   2 -14  -6   16.19    5.03
   2  14  -6   23.01    5.51
   2  14  -6   28.82    5.93
  -2  14   5    1.13    4.44
   2 -14  -5   16.11    4.74
  -2  14   5   10.53    4.54
  -2 -14   5    9.55    5.84
  -2 -14   5    2.01    5.10
   2 -14  -5   13.18    4.99
   2  14  -5   13.01    5.18
   2  14  -4    8.46    4.84
  -2  14   4   14.60    4.83
  -2  14   4    5.21    4.51
  -2 -14   4   16.06    6.24
  -2 -14   4    9.56    4.44
   2  14  -3    1.65    4.38
  -2  14   3    1.90    4.41
  -2  14   3    5.14    4.49
   2 -14  -3    5.08    3.63
  -2  14   3    4.53    4.02
  -2 -14   3    1.22    4.26
  -2 -14   3    2.60    4.44
  -2 -14   2    5.32    3.72
   2  14  -2   -0.08    4.29
  -2  14   2    3.42    3.45
  -2  14   2    7.64    3.94
   2 -14  -2    0.70    3.55
  -2  14   2    4.83    4.14
   2  14  -2   -1.33    3.15
  -2 -14   2    0.88    3.95
  -2 -14   1  527.86   16.09
   2  14  -1  561.94   19.84
  -2  14   1  516.05   16.23
  -2  14   1  547.22   18.26
  -2  14   1  527.46   18.36
   2 -14  -1  538.98   18.08
   2  14  -1  562.26   17.95
  -2 -14   1  548.95   18.18
   2 -14   0  847.27   19.19
   2  14   0  799.91   23.72
  -2 -14   0  782.70   18.21
  -2  14   0  849.58   19.14
   2  14   0  889.03   22.37
  -2  14   0  785.13   21.81
  -2  14   0  815.00   21.64
   2 -14   0  817.15   22.25
  -2 -14   0  791.92   22.34
  -2 -14   0  795.91   21.35
   2  14   1   -3.78    3.26
   2  14   1    3.54    4.38
  -2  14  -1    0.28    3.98
  -2  14  -1   -0.62    2.36
   2  14   1   -3.82    3.77
   2 -14   1    0.69    3.55
  -2 -14  -1   -0.26    3.62
   2 -14   1   -0.20    3.49
   2 -14   2  205.16   11.67
   2  14   2  206.24   13.67
  -2  14  -2  220.60   12.47
   2  14   2  209.13   13.18
   2 -14   2  230.78   11.85
  -2 -14  -2  205.72   12.89
   2 -14   2  200.72   11.70
   2 -14   3   15.73    5.77
  -2  14  -3   21.85    5.84
   2  14   3   11.68    5.50
   2  14   3   13.55    4.74
   2 -14   3    9.01    3.86
  -2 -14  -3   23.54    5.95
   2 -14   3   25.52    4.84
   2 -14   4   27.42    6.55
   2  14   4   44.85    7.21
  -2 -14  -4   35.19    6.86
   2  14   4   34.87    8.18
  -2  14  -4   16.96    6.64
  -2 -14  -5   35.58    6.63
  -2  14  -5   60.07    7.47
  -2 -14  -5   38.68    7.61
  -2  14  -5   32.72    5.40
   2 -14   5   52.75    8.36
   2  14   5   27.50    5.80
  -2 -14  -5   55.88    9.86
  -2 -14  -5   44.12    7.34
  -2  14  -5   43.25    8.99
  -2 -14  -6   54.21    8.30
  -2  14  -6   75.17    8.00
  -2  14  -6   58.92    7.55
  -2  14  -6   53.23    7.66
  -2  14  -6   54.75    7.93
  -2 -14  -6   66.15    8.30
  -2 -14  -7    3.60    3.73
  -2  14  -7    3.65    2.72
  -2  14  -7   10.63    4.21
  -2  14  -7    4.38    4.65
  -2  14  -7    2.45    3.78
  -2  14  -8   26.82    5.09
  -2  14  -8   27.55    4.77
  -2 -14  -8   21.64    4.21
  -2  14  -9   25.19    3.20
  -2  14  -9   29.29    3.40
   2  15  -9   69.88    6.74
   2 -15  -9   64.87    6.18
   2  15  -9   58.60    5.67
   2 -15  -9   69.70    6.36
  -2 -15   8   11.27    3.39
   2  15  -8   15.33    5.30
   2 -15  -8   14.02    4.07
   2 -15  -8   14.31    4.56
   2 -15  -8   14.39    4.23
   2 -15  -7   50.41    7.93
   2  15  -7   60.33    7.97
   2 -15  -7   51.27    6.91
   2 -15  -7   52.16    7.51
   2  15  -6   15.48    4.59
  -2 -15   6    7.78    3.81
   2 -15  -6   13.40    5.18
   2  15  -6   12.20    4.08
   2  15  -6   15.58    5.76
   2 -15  -6   10.10    4.48
  -2  15   5   75.71   11.37
  -2  15   5   75.91    8.96
  -2 -15   5   73.99    7.99
   2  15  -5   65.58    8.18
  -2 -15   5   69.25   10.05
   2 -15  -5   72.53    7.92
  -2  15   5   66.26    9.12
   2 -15  -5   69.28    7.94
   2  15  -5   67.51    8.05
   2  15  -5   80.06    9.03
   2 -15  -5   79.59    7.84
  -2 -15   5   71.74   10.03
   2  15  -4   -8.21    4.81
  -2  15   4    3.88    5.28
  -2  15   4    3.49    4.27
  -2 -15   4   -5.37    5.39
  -2  15   4    0.69    3.74
  -2 -15   4    3.46    4.98
   2  15  -3   29.94    6.64
  -2  15   3   30.83    6.46
  -2  15   3   22.95    5.62
  -2 -15   3   39.67    6.71
   2 -15  -3   34.45    5.58
  -2  15   3   32.40    6.60
   2  15  -3   40.55    6.10
  -2 -15   3   31.04    6.74
   2  15  -2    1.13    4.46
  -2  15   2   -0.75    3.62
  -2  15   2    3.95    4.68
  -2 -15   2    4.47    4.28
   2  15  -2    1.73    3.45
   2 -15  -2    0.06    3.15
  -2  15   2   -4.19    4.32
  -2 -15   2   -1.19    3.72
  -2  15   1   69.43    6.97
  -2  15   1   58.31    7.28
   2 -15  -1   54.58    6.75
   2  15  -1   59.56    7.15
  -2 -15   1   63.43    7.41
  -2  15   1   69.28    7.79
   2  15  -1   56.02    8.12
  -2 -15   1   64.24    6.56
   2  15   0    6.06    4.18
   2  15   0    1.90    4.76
  -2  15   0    3.79    3.62
  -2  15   0    6.93    4.37
  -2 -15   0    5.16    3.98
  -2 -15   0    8.38    4.72
  -2  15   0    2.23    3.45
   2 -15   0    5.01    3.75
   2  15   0    6.43    3.93
  -2 -15   0    0.70    3.07
   2 -15   0    3.08    2.92
   2  15   1  520.36   17.82
  -2  15  -1  444.30   17.45
   2  15   1  435.42   18.96
   2 -15   1  477.84   18.20
  -2 -15  -1  446.24   18.21
   2  15   1  489.37   19.23
  -2  15  -1  491.20   16.78
   2 -15   1  453.75   15.92
  -2  15  -2  211.87   12.56
   2  15   2  211.12   14.21
   2 -15   2  217.53   12.70
  -2 -15  -2  221.88   13.68
   2 -15   2  229.90   12.27
   2  15   2  223.68   13.86
   2 -15   2  225.32   12.59
   2  15   3   -8.00    4.97
  -2  15  -3    5.53    4.54
   2  15   3    4.00    5.20
   2 -15   3   -3.79    3.27
  -2 -15  -3    3.17    4.42
   2 -15   3    0.14    3.50
   2 -15   3   -0.12    5.72
   2 -15   4   37.14    6.93
   2  15   4   31.18    7.95
  -2 -15  -4   42.17    8.60
   2  15   4   44.41    8.49
  -2  15  -4   42.45    8.85
  -2  15  -4   36.20    5.91
  -2 -15  -4   60.33    7.85
  -2  15  -4   36.24    5.98
  -2 -15  -4   44.69    7.50
  -2  15  -5   34.61    5.88
  -2 -15  -5   32.13    6.88
  -2  15  -6  429.95   17.68
  -2  15  -6  405.44   19.76
  -2  15  -6  376.35   18.20
  -2  15  -6  423.45   18.41
  -2 -15  -6  412.11   19.18
   2 -15   7   20.29    3.65
  -2  15  -7   14.74    3.56
  -2  15  -7   20.34    5.39
  -2  15  -7   14.22    4.60
  -2  15  -7   25.49    5.35
  -2 -15  -7   16.43    5.11
  -2  15  -8   68.04    6.68
  -2  15  -8   63.82    6.42
  -2 -15  -8   72.44    6.40
  -2  15  -9   19.50    2.81
  -2  15  -9   17.83    2.40
   2  16  -9   -1.03    2.59
   2 -16  -9   -1.75    2.69
   2  16  -9    0.13    2.43
   2 -16  -9   -0.58    2.55
   2 -16  -8   -3.00    2.95
   2  16  -8   -0.23    3.09
   2 -16  -8    4.39    3.81
   2 -16  -8   -1.12    3.44
  -2 -16   8   -2.33    2.61
   2  16  -7    4.77    3.81
   2 -16  -7    1.98    3.71
   2 -16  -7    3.75    4.02
   2 -16  -7   -0.38    4.16
   2 -16  -6    2.50    3.93
   2 -16  -6    8.17    4.39
   2  16  -6   -2.30    3.42
  -2 -16   6    6.21    3.84
   2  16  -6    7.50    4.07
   2  16  -6    1.24    3.39
  -2 -16   5   11.66    5.74
   2 -16  -5   19.79    5.46
   2  16  -5   22.55    6.07
  -2  16   5    6.78    5.82
  -2  16   5   10.95    6.92
  -2  16   5   24.41    6.35
   2 -16  -5    6.81    3.53
  -2 -16   5   13.78    4.53
   2  16  -5   13.97    5.04
   2 -16  -5   18.41    5.60
   2  16  -5   29.05    5.92
  -2 -16   5   19.56    4.93
  -2 -16   5    8.66    6.15
   2  16  -4  219.70   15.01
  -2 -16   4  234.14   14.92
  -2 -16   4  270.85   17.02
  -2  16   4  232.60   15.61
  -2  16   4  252.40   15.21
  -2  16   4  254.86   16.50
  -2 -16   3    1.56    4.65
  -2 -16   3    2.77    4.60
   2 -16  -3   10.27    4.39
   2  16  -3    2.18    3.32
  -2  16   3   14.11    4.98
   2  16  -3    6.57    4.35
  -2  16   3    1.75    3.83
  -2  16   3    8.66    5.15
  -2 -16   2   19.15    5.31
  -2 -16   2   24.86    5.78
   2  16  -2   21.06    4.71
   2 -16  -2   20.22    5.03
  -2  16   2   15.30    4.61
   2  16  -2   20.46    5.43
   2  16  -2   10.91    5.56
  -2  16   2   17.62    5.10
  -2  16   2   11.86    5.46
  -2 -16   1   51.24    6.10
   2 -16  -1   46.66    6.79
  -2 -16   1   45.52    6.89
   2  16  -1   43.93    6.55
  -2  16   1   44.99    7.05
   2  16  -1   48.08    7.17
   2  16  -1   36.19    7.01
  -2  16   1   40.04    5.83
  -2  16   1   50.52    7.14
   2 -16   0  161.49    9.28
   2  16   0  123.96   11.18
  -2 -16   0  133.71    8.46
   2 -16   0  148.93   10.70
   2  16   0  143.97   11.00
  -2  16   0  153.29   10.71
   2  16   0  159.26   10.91
  -2  16   0  140.62   10.68
  -2 -16   0  136.84   10.57
   2 -16   1    3.00    3.68
  -2 -16  -1    2.31    3.73
  -2  16  -1    4.13    3.20
   2 -16   1    0.58    4.26
   2  16   1    4.88    3.61
   2  16   1   -3.86    4.64
   2  16   1    0.43    4.07
  -2  16  -1    2.98    4.01
   2 -16   2    7.31    4.82
   2 -16   2    4.52    3.56
  -2 -16  -2    8.08    4.72
   2  16   2    4.57    4.04
   2 -16   2    6.64    4.28
   2  16   2    9.29    5.50
  -2  16  -2   13.40    4.64
   2 -16   3    0.66    5.13
   2 -16   3    5.62    4.57
  -2 -16  -3    0.92    4.97
   2  16   3    3.52    4.57
  -2  16  -3   10.08    5.88
   2  16   3   -7.20    5.89
   2  16   4    4.89    5.53
  -2 -16  -4    3.37    6.48
  -2  16  -4   -1.35    3.22
   2 -16   4   -5.54    3.37
   2 -16   4   -2.96    5.75
  -2  16  -4   10.96    4.86
  -2 -16  -4    0.40    3.89
   2  16   4   -0.19    3.98
  -2  16  -4    4.05    5.56
  -2 -16  -4    0.84    4.09
  -2 -16  -5  149.29   12.24
  -2  16  -5  177.44   12.35
  -2  16  -5  153.74   11.26
  -2  16  -6   68.06    8.39
  -2  16  -6   67.94    7.67
  -2 -16  -6   63.53    8.53
  -2  16  -6   68.22    9.14
  -2  16  -6   68.58    8.30
  -2  16  -7    5.45    3.40
  -2  16  -7    2.16    2.88
  -2 -16  -7   12.32    4.34
  -2  16  -7    2.61    3.96
  -2  16  -7    6.92    4.17
   2 -16   7    4.38    2.86
  -2  16  -8   -2.44    3.03
  -2  16  -8   -3.31    2.55
  -2 -16  -8   -0.06    2.37
   2  17  -9   41.54    4.44
   2 -17  -9   51.37    5.00
   2 -17  -9   48.12    5.10
   2  17  -9   48.38    5.23
   2 -17  -8    0.50    2.64
  -2 -17   8    4.24    2.75
   2  17  -8    6.23    3.92
   2 -17  -8   -2.86    3.63
   2 -17  -8    4.03    3.80
   2 -17  -7   72.80    8.18
   2 -17  -7   80.37    8.42
   2  17  -7   80.60    8.73
   2 -17  -7   80.84    9.17
   2  17  -6  402.92   17.11
   2 -17  -6  441.70   17.13
   2 -17  -6  407.20   19.04
   2  17  -6  418.42   19.16
   2  17  -6  412.91   17.32
   2 -17  -6  411.50   17.97
   2 -17  -6  404.19   18.08
  -2 -17   6  413.50   16.92
   2  17  -5   29.91    6.15
   2 -17  -5   22.79    5.60
  -2  17   5   15.56    6.32
  -2 -17   5   24.95    5.46
  -2 -17   5   16.01    6.21
   2 -17  -5   21.21    4.83
  -2 -17   5   18.26    4.52
   2  17  -5   20.57    5.45
   2 -17  -5   24.42    6.20
  -2  17   5   41.68    8.54
  -2  17   5   27.19    5.59
   2  17  -5   30.76    6.08
   2  17  -4  247.42   15.86
  -2 -17   4  260.05   16.14
   2  17  -4  242.58   14.13
  -2  17   4  295.34   18.36
  -2  17   4  282.73   17.23
  -2 -17   4  284.91   14.54
  -2 -17   4  291.70   17.74
   2 -17  -4  267.22   14.26
  -2  17   4  279.75   17.67
   2 -17  -4  263.13   14.00
   2  17  -4  252.34   14.30
  -2 -17   4  267.64   13.66
   2  17  -4  273.62   14.91
   2 -17  -4  275.18   13.88
   2 -17  -3   16.61    5.13
  -2 -17   3   12.82    5.90
   2  17  -3   19.65    6.19
  -2  17   3   16.81    6.09
  -2  17   3   21.30    6.14
  -2  17   3   20.73    6.16
   2  17  -3   23.00    4.44
  -2 -17   3   20.57    5.70
   2 -17  -2    3.42    3.49
  -2 -17   2   -2.16    3.74
   2  17  -2    2.07    5.43
  -2  17   2    3.09    4.15
  -2  17   2    1.48    4.35
   2  17  -2    6.68    3.68
  -2  17   2    0.63    4.19
  -2 -17   2    1.15    3.92
   2  17  -1   35.07    6.00
  -2 -17   1   31.66    5.65
   2  17  -1   26.84    7.08
  -2  17   1   39.84    6.30
  -2  17   1   35.05    6.76
  -2 -17   1   39.01    6.76
   2 -17  -1   28.01    6.12
  -2  17   1   36.19    6.45
   2  17  -1   36.60    6.63
  -2 -17   0  190.96   12.93
   2  17   0  174.57   13.13
   2 -17   0  209.82   10.81
   2  17   0  210.68   12.95
  -2  17   0  180.68   12.63
   2  17   0  206.54   13.53
  -2  17   0  195.83   12.56
   2 -17   0  205.81   12.99
   2  17   1    9.43    5.24
   2  17   1   12.10    4.82
  -2  17  -1    6.58    4.97
   2 -17   1    6.64    4.03
   2  17   1    7.49    5.82
   2 -17   1    7.44    4.19
  -2  17  -1   12.52    4.15
  -2 -17  -1   11.24    5.53
  -2 -17  -2   -1.81    4.84
   2 -17   2   -4.57    4.63
   2  17   2    4.08    5.37
  -2  17  -2   -9.17    4.91
   2 -17   2   10.02    5.11
   2  17   2   -1.79    3.82
  -2  17  -3  386.66   17.42
  -2 -17  -3  423.50   18.45
  -2 -17  -3  388.07   17.95
   2  17   3  416.46   20.57
  -2 -17  -3  423.98   21.01
  -2  17  -3  420.37   19.71
   2  17   3  391.69   21.73
   2 -17   3  386.68   18.90
   2 -17   3  391.96   18.59
   2 -17   4    6.04    6.39
   2 -17   4    1.07    2.58
   2  17   4  -11.27    6.70
  -2 -17  -4    0.62    6.61
  -2 -17  -4   -3.22    3.46
  -2  17  -4   -1.96    4.47
  -2 -17  -4    5.71    3.63
   2  17   4   -8.36    3.76
  -2  17  -4    1.31    5.92
  -2  17  -4   -7.59    3.92
  -2 -17  -4    1.80    4.40
  -2  17  -5  218.88   13.23
  -2 -17  -5  227.99   14.63
  -2  17  -5  265.69   14.92
  -2  17  -6    3.58    3.12
  -2  17  -6    6.72    3.98
  -2  17  -6    6.71    4.29
  -2 -17  -6   13.61    4.75
  -2  17  -6    5.37    4.18
  -2  17  -7  102.71    8.93
  -2  17  -7   95.54    8.53
  -2 -17  -7   91.24    8.44
  -2  17  -7  119.31    8.19
   2 -17   7  103.33    7.24
  -2  17  -7  107.18    8.50
  -2  17  -8    1.25    2.67
  -2  17  -8    7.42    2.66
  -2 -17  -8    7.23    2.79
   2  18  -9   64.56    5.39
   2 -18  -9   62.48    5.27
   2 -18  -9   67.23    5.18
   2  18  -9   55.18    4.64
  -2 -18   8    3.28    2.48
   2  18  -8    4.37    3.48
   2 -18  -8    7.98    3.31
   2 -18  -8    3.26    3.22
   2 -18  -8    6.34    3.37
   2 -18  -7   55.15    7.48
   2 -18  -7   50.86    6.79
   2  18  -7   59.86    7.51
   2 -18  -7   54.22    7.03
   2 -18  -6   31.21    6.29
   2  18  -6   25.81    5.78
   2 -18  -6   27.26    6.11
   2  18  -6   34.47    5.73
   2 -18  -6   28.90    6.56
  -2 -18   6   32.61    5.26
   2  18  -6   29.13    5.51
  -2 -18   5   27.68    5.64
   2  18  -5   27.65    6.20
   2  18  -5   17.22    4.92
   2 -18  -5   14.85    5.02
   2 -18  -5   20.37    4.93
  -2 -18   5   21.85    5.12
   2  18  -5   21.54    5.20
   2 -18  -5   20.15    5.56
  -2 -18   4   -0.16    6.53
   2 -18  -4    4.14    4.53
  -2 -18   4   -9.83    4.23
  -2 -18   4    0.06    6.20
  -2 -18   4    4.75    4.09
   2 -18  -4    2.53    3.43
  -2  18   4  -22.43    6.33
   2  18  -4    3.53    4.43
   2  18  -4  -10.35    6.34
  -2  18   4   -1.19    5.81
  -2  18   4   -5.47    4.82
   2  18  -4   -4.11    3.11
   2 -18  -4   -1.41    3.98
   2  18  -4   -4.47    3.65
   2  18  -3  179.74   13.68
  -2 -18   3  181.43   13.21
  -2  18   3  210.49   15.10
  -2 -18   3  193.74   14.11
  -2  18   3  191.52   14.75
  -2  18   3  187.18   14.65
  -2  18   2    5.33    4.31
   2  18  -2   -0.86    5.08
  -2  18   2    3.22    5.03
  -2 -18   2   -8.10    4.28
   2  18  -2    1.87    4.20
  -2  18   2    3.38    4.75
  -2 -18   2    1.13    3.75
   2 -18  -2    6.42    4.52
   2  18  -1  163.38   12.22
  -2  18   1  172.02   12.14
   2  18  -1  156.05   13.23
  -2 -18   1  165.85   10.78
   2  18  -1  166.02   11.94
  -2 -18   1  173.43   12.33
   2 -18  -1  178.18   12.82
  -2  18   1  150.11   11.22
  -2  18   1  162.31   12.18
   2  18   0    3.48    6.08
   2  18   0   -1.88    3.98
  -2  18   0   -2.04    5.53
  -2 -18   0   -3.57    4.74
  -2  18   0    0.91    3.42
   2  18   0   -1.46    4.16
   2 -18   0    2.18    4.13
   2  18   1  446.51   20.77
  -2  18  -1  459.68   18.41
   2 -18   1  439.93   17.25
   2  18   1  471.35   19.36
  -2  18  -1  467.80   20.15
   2  18   1  455.64   21.51
  -2 -18  -1  457.68   20.60
   2 -18   1  457.13   19.93
   2  18   2  188.23   14.25
  -2  18  -2  154.38   12.44
   2  18   2  169.81   14.73
   2 -18   2  162.35   11.89
  -2 -18  -2  168.43   13.75
   2 -18   2  163.08   12.54
  -2  18  -3  353.31   16.56
   2 -18   3  338.29   14.95
  -2 -18  -3  359.98   20.14
  -2  18  -3  385.29   17.74
  -2 -18  -3  382.39   17.66
  -2 -18  -3  385.90   18.08
  -2 -18  -3  332.68   15.07
   2  18   3  362.58   19.96
  -2  18  -3  388.97   19.63
   2  18   3  348.97   20.86
  -2  18  -3  353.09   15.62
   2 -18   3  387.56   19.41
  -2 -18  -4   49.18    7.30
  -2  18  -4   57.93    7.83
  -2 -18  -4   44.88    6.47
  -2 -18  -4   52.71    7.99
  -2  18  -4   44.01    6.63
   2 -18   4   53.05    6.45
  -2 -18  -5  115.88   11.00
  -2  18  -5   90.11    8.89
  -2  18  -5   98.36    9.51
  -2  18  -6   21.95    4.53
  -2  18  -6   11.63    4.78
  -2  18  -6   12.66    4.58
  -2 -18  -6   12.26    4.83
   2 -18   6    9.29    3.81
  -2  18  -6    9.16    4.42
  -2  18  -7    6.62    2.64
  -2  18  -7    2.34    2.97
  -2  18  -7    9.88    3.70
  -2 -18  -7    3.49    3.94
  -2  18  -7    5.08    3.33
   2 -18   7   10.69    3.16
  -2  18  -8    4.43    2.51
  -2  18  -8    8.40    2.63
  -2 -18  -8    6.18    2.80
   2  19  -9   26.61    3.53
   2 -19  -9   30.40    3.61
   2 -19  -9   26.34    3.42
   2  19  -9   25.85    3.14
   2 -19  -8   36.47    5.10
   2 -19  -8   30.14    5.21
   2  19  -8   28.55    4.97
  -2 -19   8   45.20    4.60
   2 -19  -8   34.54    4.75
   2 -19  -7   43.87    6.27
   2 -19  -7   43.60    6.54
   2  19  -7   52.75    7.00
  -2 -19   7   40.29    5.12
   2 -19  -7   56.22    7.20
  -2 -19   6   35.98    5.81
   2 -19  -6   34.68    6.43
   2  19  -6   45.10    5.73
   2 -19  -6   28.35    5.64
   2  19  -6   44.45    6.13
   2  19  -6   32.54    6.49
   2 -19  -6   41.23    7.02
  -2 -19   5   71.19    8.01
   2  19  -5   46.80    7.75
   2  19  -5   53.11    7.99
   2 -19  -5   59.26    8.04
   2 -19  -5   70.79    8.51
   2 -19  -5   58.52    7.97
   2 -19  -5   62.60    7.08
   2  19  -5   63.51    8.23
  -2 -19   5   63.04    7.09
   2  19  -4  207.69   15.30
  -2 -19   4  223.83   15.81
   2  19  -4  212.73   13.71
  -2  19   4  206.51   16.41
  -2  19   4  230.69   15.99
  -2 -19   4  202.06   12.50
   2  19  -4  209.50   13.45
  -2 -19   4  238.34   17.25
   2 -19  -4  218.22   13.41
  -2  19   4  230.36   16.89
   2 -19  -4  227.92   13.71
   2  19  -4  240.13   14.39
  -2 -19   4  236.67   13.25
   2 -19  -4  233.52   13.35
  -2 -19   3   26.44    6.57
   2 -19  -3   30.30    5.81
   2  19  -3   33.17    5.66
  -2  19   3   25.26    7.44
  -2 -19   3   27.76    5.83
  -2 -19   3   25.91    6.90
  -2 -19   3   20.02    5.18
   2 -19  -3   24.97    4.86
   2  19  -3   21.82    7.45
  -2  19   3   28.69    7.59
  -2  19   3   30.55    6.99
   2  19  -3   20.92    5.69
   2 -19  -3   27.98    5.54
   2  19  -3   31.72    6.40
  -2 -19   2   23.08    6.05
   2  19  -2   18.07    5.47
  -2  19   2   19.01    5.45
   2  19  -2   17.17    6.69
  -2  19   2   19.15    6.13
  -2  19   2   12.12    6.07
  -2 -19   2   18.65    5.28
   2 -19  -2   18.56    6.36
   2  19  -1  229.74   15.01
  -2  19   1  238.91   15.01
  -2  19   1  244.55   15.83
   2  19  -1  258.81   16.82
  -2 -19   1  232.58   13.02
   2  19  -1  263.27   15.09
  -2 -19   1  233.91   15.12
  -2 -19   1  273.92   15.91
   2 -19  -1  266.03   16.13
   2  19   0  173.95   13.40
  -2  19   0  169.66   12.60
   2  19   0  184.26   12.97
  -2  19   0  162.91   13.40
   2  19   0  168.41   14.23
  -2 -19   0  179.13   13.62
   2 -19   0  184.15   13.50
   2  19   1   84.34    9.99
   2  19   1   85.49   10.61
   2 -19   1   92.70    9.20
  -2  19  -1   63.53    9.06
   2  19   1   97.82    9.62
  -2 -19  -1   76.44    9.85
   2 -19   1   90.03   10.02
  -2  19  -2   11.94    3.93
  -2 -19  -2    2.53    5.70
  -2  19  -2    6.31    3.83
  -2 -19  -2   11.69    5.42
  -2 -19  -2    3.40    4.53
   2  19   2    5.40    4.73
   2 -19   2    8.71    5.93
   2 -19   2    5.43    3.63
  -2 -19  -2    6.71    4.00
   2  19   2    7.19    7.14
  -2  19  -2    2.38    5.08
  -2  19  -2   10.26    3.89
   2 -19   2    8.91    4.97
   2 -19   3   12.21    6.48
   2 -19   3    8.25    3.57
  -2 -19  -3    7.02    3.79
  -2 -19  -3   13.20    5.52
  -2  19  -3   13.92    4.97
  -2 -19  -3   17.61    5.76
   2  19   3   25.40    6.76
  -2 -19  -3    0.19    5.66
   2  19   3   23.76    7.24
  -2  19  -3   14.34    4.38
  -2  19  -3    9.72    3.94
  -2 -19  -4   24.12    6.62
   2 -19   4   26.64    5.19
  -2 -19  -4   19.02    5.59
  -2  19  -4   24.89    6.17
  -2  19  -4   15.88    5.08
  -2 -19  -4   23.09    5.39
  -2  19  -5    4.31    3.85
  -2 -19  -5   -6.61    3.73
  -2 -19  -5   -0.28    4.24
  -2  19  -5   -2.42    3.14
  -2  19  -6   -2.81    3.25
   2 -19   6   -0.58    3.40
  -2  19  -6    4.35    3.71
  -2 -19  -6    3.76    3.70
  -2  19  -6    4.43    3.58
  -2  19  -6    3.70    3.80
  -2  19  -7    8.15    2.68
   2 -19   7   -2.29    2.50
  -2 -19  -7   -2.78    3.42
  -2  19  -7    5.10    3.58
  -2  19  -7    7.50    2.94
  -2  19  -7    3.30    2.89
  -2  19  -8   38.90    3.99
  -2  19  -8   35.72    3.66
  -2 -19  -8   40.04    4.09
   2  20  -9    8.70    1.89
   2 -20  -9    5.15    1.79
   2 -20  -9    4.57    2.11
   2  20  -9    2.28    1.71
   2 -20  -8    3.07    2.91
   2 -20  -8    1.21    2.35
  -2 -20   8    7.09    2.35
   2 -20  -8   -1.92    2.93
   2  20  -8   -0.80    3.19
   2 -20  -7   -0.68    3.30
   2 -20  -7   -0.57    3.59
  -2 -20   7    8.22    3.22
   2  20  -7   -1.27    3.04
   2 -20  -7    1.81    3.40
   2 -20  -6   91.97    9.07
   2  20  -6   82.78    8.67
   2  20  -6  102.16    8.33
   2 -20  -6   96.22    9.02
   2 -20  -6   76.66    8.47
  -2 -20   6   93.11    8.27
   2  20  -6   97.38    8.23
   2 -20  -5  216.29   13.64
   2  20  -5  232.44   14.21
  -2 -20   5  221.70   12.73
   2  20  -5  215.71   13.26
   2 -20  -5  228.20   13.83
   2 -20  -5  223.98   13.74
  -2 -20   5  222.79   12.96
   2  20  -5  198.46   12.78
   2  20  -4  147.93   11.78
   2 -20  -4  197.92   12.50
   2 -20  -4  199.82   12.72
   2 -20  -4  203.50   13.07
  -2 -20   4  187.48   11.91
   2  20  -4  176.11   12.65
   2  20  -4  175.69   12.67
  -2 -20   4  180.63   12.28
   2 -20  -4  185.73   12.45
  -2 -20   3  912.31   25.57
   2  20  -3  911.22   26.72
   2  20  -3  827.14   26.28
  -2 -20   3  851.04   25.22
   2  20  -3  802.82   28.82
  -2 -20   3  821.96   27.62
   2  20  -3  789.70   25.78
  -2  20   3  873.94   30.75
  -2  20   3  868.85   30.11
  -2 -20   3  987.93   32.25
   2 -20  -3  909.25   25.71
   2 -20  -3  873.49   25.00
   2 -20  -3  902.43   25.71
   2 -20  -3  935.20   26.09
  -2  20   3  884.23   23.64
  -2  20   3  900.77   31.74
  -2 -20   2  218.40   13.80
   2  20  -2  211.09   15.73
  -2 -20   2  222.76   12.77
  -2  20   2  200.12   14.38
  -2  20   2  219.64   15.62
   2  20  -2  215.86   13.56
  -2 -20   2  220.05   15.31
   2 -20  -2  229.52   12.66
   2  20  -2  232.39   14.99
  -2  20   2  213.55   15.31
   2 -20  -2  232.22   13.03
   2  20  -2  197.66   12.51
  -2  20   2  213.04   13.29
  -2 -20   2  230.74   12.83
  -2  20   2  216.57   12.09
   2 -20  -2  244.18   13.49
   2  20  -2  222.59   13.99
   2  20  -1  334.82   18.03
  -2  20   1  316.45   18.02
  -2  20   1  358.76   18.86
   2  20  -1  349.46   16.97
   2  20  -1  367.46   20.33
  -2  20   1  314.28   15.75
  -2 -20   1  353.37   15.52
  -2 -20   1  338.04   18.41
   2  20  -1  350.99   17.84
   2 -20  -1  377.03   19.33
   2  20  -1  350.91   17.18
   2 -20   0  227.81   15.21
   2  20   0  208.31   13.34
   2  20   0  176.23   13.93
  -2  20   0  189.28   13.74
  -2  20   0  200.00   11.85
  -2  20   0  181.54   12.07
   2  20   0  202.97   16.39
   2  20   0  210.57   13.42
   2  20   0  195.75   14.29
  -2 -20   0  200.79   14.91
  -2  20   0  207.59   15.24
   2  20   1   72.64   10.38
   2  20   1   76.05    8.88
  -2  20  -1   82.63   10.44
   2 -20   1   81.25    7.66
  -2 -20  -1   88.64   10.49
  -2  20  -1   85.44    8.78
   2  20   1   72.40   10.05
  -2 -20  -1   85.57    8.25
  -2  20  -1   75.95    7.75
  -2  20  -1   86.56    8.47
   2 -20   1   90.70   10.50
   2 -20   2   49.77    8.27
  -2 -20  -2   56.65    7.52
  -2 -20  -2   56.07    7.53
  -2  20  -2   57.76    7.89
  -2 -20  -2   64.82    8.07
   2  20   2   70.74   10.14
  -2 -20  -2   48.74    8.98
   2  20   2   60.58    9.70
  -2  20  -2   42.91    7.70
  -2  20  -2   50.02    6.93
  -2  20  -2   57.51    7.94
   2 -20   2   57.87    6.85
  -2 -20  -3    4.55    4.66
  -2 -20  -3   15.56    4.94
  -2  20  -3   12.13    4.05
   2 -20   3   17.96    4.87
  -2  20  -3   13.02    5.07
  -2 -20  -3   18.52    5.73
  -2 -20  -4    3.90    4.29
  -2 -20  -4   -1.73    3.25
  -2  20  -4    5.23    3.90
   2 -20   4    3.72    3.42
  -2  20  -4   -5.50    4.56
  -2  20  -5    7.38    3.74
  -2  20  -5   10.14    4.36
  -2 -20  -5    6.61    3.38
  -2 -20  -5    3.13    4.39
  -2  20  -6    9.96    3.20
  -2  20  -6    6.15    3.33
  -2  20  -6    8.83    4.38
  -2  20  -6   10.49    3.93
  -2 -20  -6    6.33    4.01
   2 -20   6    9.56    3.85
   2 -20   7    8.01    2.63
  -2  20  -7    9.05    3.37
  -2  20  -7    7.64    3.38
  -2 -20  -7    9.75    3.76
  -2  20  -7   12.86    2.79
  -2 -20  -8    9.27    2.45
  -2  20  -8    5.64    2.00
  -2 -21   8    3.68    1.62
   2 -21  -8    0.59    2.84
   2  21  -8    2.55    2.68
   2 -21  -8    0.91    2.64
   2 -21  -8    3.65    2.53
  -2 -21   7    9.63    3.10
   2 -21  -7    0.15    3.12
   2 -21  -7    0.74    3.33
   2  21  -7    1.71    2.90
   2 -21  -7   -0.04    3.09
   2 -21  -6   62.50    7.27
   2 -21  -6   48.85    6.75
   2 -21  -6   57.64    7.41
   2  21  -6   57.85    7.48
  -2 -21   6   59.45    6.33
   2  21  -6   73.48    6.89
   2  21  -6   58.74    6.71
  -2 -21   6   63.24    6.97
   2 -21  -5    2.55    3.60
   2  21  -5    4.51    4.24
   2 -21  -5    3.23    3.88
   2  21  -5    6.71    4.22
   2 -21  -5   -3.79    4.08
   2  21  -5   13.18    4.54
  -2 -21   5    4.84    3.51
  -2 -21   5   -1.54    3.56
  -2 -21   4   24.93    5.88
   2  21  -4   13.56    5.34
   2 -21  -4   18.68    5.73
   2 -21  -4   16.81    5.34
   2 -21  -4   24.82    6.36
   2 -21  -4   21.46    5.05
  -2 -21   4   21.99    5.18
   2  21  -4   16.00    5.55
   2  21  -4   22.96    5.64
   2  21  -3    6.27    3.99
   2 -21  -3   11.38    4.89
  -2 -21   3    7.50    4.08
  -2 -21   3    6.37    5.70
  -2 -21   3    0.88    3.16
   2 -21  -3   10.88    4.68
   2  21  -3    5.98    4.02
  -2  21   3    8.26    3.07
   2 -21  -3    5.79    3.77
   2  21  -3   -0.09    4.70
   2  21  -3   11.00    4.67
  -2 -21   2  109.79   10.24
   2  21  -2  105.45   12.07
   2  21  -2  113.79   10.58
  -2  21   2  116.91   12.54
  -2 -21   2  123.76    9.77
   2  21  -2  105.10   10.16
  -2 -21   2  134.10   12.66
   2 -21  -2  116.20    9.50
  -2  21   2  123.02   12.50
   2  21  -2  114.68   10.41
   2 -21  -2  127.94   10.07
  -2  21   2  123.23    9.54
   2 -21  -2  121.99   10.01
   2  21  -2  101.90    9.37
  -2  21   2  112.70   10.30
  -2 -21   2  119.20    9.55
   2 -21  -2  119.50    8.40
  -2 -21   1   15.06    5.89
   2  21  -1    5.69    4.72
  -2  21   1   14.93    5.56
   2  21  -1   -8.78    5.18
  -2  21   1    6.07    3.48
   2 -21  -1    6.80    4.20
   2 -21  -1   15.06    4.46
   2  21  -1   -0.44    4.79
  -2  21   1    5.65    3.71
   2  21  -1    1.40    3.20
  -2 -21   1    1.06    3.23
   2 -21  -1    2.75    1.96
  -2 -21   1    3.19    3.38
   2  21  -1   -5.84    6.60
  -2  21   1    3.45    4.97
  -2 -21   0   -4.51    2.44
   2 -21   0    1.10    2.73
  -2 -21   0    8.64    3.79
   2  21   0   -1.38    6.15
  -2  21   0   -9.29    6.21
   2  21   0    2.65    4.51
  -2 -21   0    2.70    4.19
   2  21   0    7.88    5.69
  -2  21   0   -5.04    4.12
  -2  21   0   11.24    4.58
   2  21   0   -1.33    4.05
  -2 -21   0    2.33    3.54
   2 -21   0    2.37    3.97
  -2  21   0   -1.05    2.78
  -2  21   0    2.56    3.50
   2 -21   0   -1.49    5.01
   2  21   0    0.49    4.26
  -2  21  -1    8.48    4.78
   2  21   1    9.30    5.37
  -2 -21  -1    9.63    4.53
  -2  21  -1   22.52    6.91
   2  21   1   11.55    7.25
  -2  21  -1   11.93    3.93
  -2 -21  -1   13.99    5.83
  -2 -21  -1   20.91    4.46
   2 -21   1    4.77    2.88
  -2  21  -1   12.65    4.67
   2  21   2   12.27    6.06
  -2  21  -2   22.57    6.98
  -2  21  -2   11.58    4.37
  -2 -21  -2   13.16    4.92
  -2 -21  -2    8.74    4.60
  -2  21  -2    8.57    4.65
  -2 -21  -2   15.17    5.08
   2 -21   2   16.97    5.71
   2 -21   2    5.22    3.54
  -2  21  -2    9.65    3.95
  -2  21  -3   50.54    7.25
  -2 -21  -3   58.08    7.71
  -2 -21  -3   35.16    6.01
  -2 -21  -3   45.43    7.23
  -2  21  -3   39.94    6.33
   2 -21   3   50.79    6.85
  -2  21  -4  341.26   16.57
  -2 -21  -4  336.03   14.96
  -2  21  -4  342.45   16.38
   2 -21   4  313.89   14.34
  -2 -21  -4  366.24   17.74
  -2 -21  -5   74.28    8.60
  -2  21  -5   75.12    8.04
  -2  21  -5   75.91    7.62
  -2 -21  -5   77.62    7.17
   2 -21   5   84.61    7.08
  -2  21  -5   76.52    7.83
   2 -21   5   73.88    7.57
   2 -21   6  105.23    7.78
  -2  21  -6  100.05    8.84
  -2  21  -6  119.50    8.63
  -2 -21  -6  101.79    8.73
  -2  21  -6  105.36    8.26
  -2  21  -7    9.48    3.22
  -2  21  -7   12.00    2.92
  -2 -21  -7   12.46    3.89
   2 -21   7   16.76    3.08
  -2 -22   8   10.08    2.24
   2 -22  -8   10.37    2.75
   2  22  -8    6.47    2.77
  -2  22   8    7.51    2.54
   2 -22  -8    7.28    2.78
   2 -22  -7    4.42    3.29
  -2 -22   7    1.06    2.20
   2 -22  -7    2.98    2.83
   2  22  -7    1.18    2.80
   2 -22  -6   32.89    5.60
   2 -22  -6   27.67    5.42
  -2 -22   6   20.15    3.95
   2 -22  -6   34.94    5.95
   2  22  -6   21.51    4.35
   2  22  -6   30.07    5.42
  -2 -22   6   35.10    5.60
   2  22  -6   25.30    4.58
   2 -22  -5  121.85   10.22
   2 -22  -5  122.06   10.21
   2 -22  -5  116.81    9.93
   2  22  -5  121.28    9.75
   2  22  -5  125.71    9.97
  -2 -22   5  116.73    9.59
  -2 -22   5  117.43    9.30
   2  22  -5  133.99   10.59
   2 -22  -4    1.88    3.42
   2 -22  -4    1.69    4.01
   2  22  -4    1.49    3.56
   2 -22  -4   -0.43    3.80
   2  22  -4   -0.82    3.54
   2  22  -4   -0.83    3.59
  -2 -22   4    1.41    3.20
  -2 -22   4   -1.24    3.31
  -2 -22   3  227.48   13.57
   2  22  -3  232.92   14.62
   2 -22  -3  248.02   13.91
  -2  22   3  232.26   12.24
   2  22  -3  246.54   14.38
  -2  22   3  203.70   13.57
  -2 -22   3  226.66   13.14
   2  22  -3  219.87   14.29
   2 -22  -3  231.87   13.59
   2 -22  -2    9.66    4.47
  -2 -22   2    3.02    3.23
   2 -22  -2   11.59    3.26
  -2 -22   2    9.98    4.09
   2 -22  -2    8.90    4.31
   2  22  -2    2.71    4.31
  -2  22   2    0.27    3.69
   2  22  -2   12.40    4.59
  -2  22   2    3.17    3.06
   2  22  -2    9.66    7.13
   2  22  -2    5.39    4.73
  -2 -22   1    8.62    3.98
   2 -22  -1   17.26    3.91
  -2 -22   1    4.34    3.27
   2  22  -1   10.40    4.75
  -2  22   1    4.01    4.05
   2  22  -1    9.45    4.51
   2  22  -1    8.51    6.65
  -2  22   1   21.02    5.44
  -2 -22   1   21.19    7.30
  -2  22   1   11.72    4.53
  -2  22   1    7.66    5.27
   2  22  -1   24.34    7.55
   2 -22  -1   15.36    5.01
  -2  22   1    9.01    4.31
   2  22  -1    3.10    3.99
   2  22   0  201.93   16.59
   2 -22   0  183.28   10.31
  -2 -22   0  206.68   12.46
  -2  22   0  209.79   15.80
   2  22   0  209.28   13.64
   2  22   0  201.04   15.40
  -2 -22   0  206.41   16.09
  -2  22   0  205.20   12.90
   2  22   0  216.40   15.95
  -2  22   0  199.54   14.50
   2 -22   0  230.69   12.75
  -2 -22   0  208.42   12.65
  -2  22   0  188.36   12.79
  -2 -22   0  220.62   12.34
   2 -22   0  201.39   11.82
   2  22   0  193.39   11.99
   2  22   0  196.00   13.42
  -2  22   0  225.73   13.22
  -2  22  -1   18.40    5.34
  -2 -22  -1   27.95    5.53
  -2  22  -1   14.42    7.04
   2  22   1   21.64    6.52
  -2  22  -1   23.35    5.60
  -2  22  -1   26.15    5.73
   2 -22   1   16.57    4.43
  -2 -22  -1   17.97    4.36
  -2 -22  -2   46.81    6.42
  -2  22  -2   47.43    7.45
  -2  22  -2   37.13    6.17
  -2 -22  -2   51.46    7.10
   2 -22   2   41.82    6.35
  -2  22  -2   44.53    6.60
  -2  22  -3   92.20    9.16
   2 -22   3  104.82    8.71
  -2  22  -3  105.88    9.79
  -2 -22  -3  100.31    8.99
  -2 -22  -3  108.91    9.87
  -2 -22  -4   13.07    4.92
  -2 -22  -4    6.25    3.72
  -2  22  -4    7.46    5.22
  -2  22  -4    0.90    3.45
   2 -22   4    5.36    3.71
  -2  22  -5   41.60    6.09
   2 -22   5   38.55    5.64
  -2  22  -5   45.88    5.95
  -2  22  -5   37.68    5.55
  -2 -22  -5   39.60    6.26
  -2 -22  -5   47.01    5.65
   2 -22   5   41.31    4.96
  -2 -22  -6   14.36    4.12
  -2  22  -6    8.62    2.81
  -2  22  -6   15.09    4.45
   2 -22   6   13.71    3.56
  -2  22  -6   14.61    3.73
  -2  22  -6   10.67    3.22
  -2  22  -7   13.91    3.29
  -2  22  -7   16.83    2.79
  -2 -22  -7   14.29    3.29
   2 -22   7   10.80    2.48
   2 -23  -8   48.23    4.31
   2  23  -8   52.82    4.44
   2 -23  -8   50.87    4.07
  -2  23   8   45.79    3.99
   2 -23  -7   -0.85    2.88
  -2 -23   7    1.52    2.43
   2 -23  -7    2.85    3.20
   2  23  -7    2.53    3.22
  -2  23   7    0.77    2.64
   2  23  -7   -1.06    2.50
   2 -23  -7    2.03    2.99
   2 -23  -6   37.27    5.81
   2 -23  -6   21.67    5.17
  -2 -23   6   30.42    5.18
   2  23  -6   27.79    4.75
   2  23  -6   44.58    5.16
   2  23  -6   31.46    5.29
   2 -23  -6   37.25    5.75
  -2 -23   6   39.87    4.93
   2 -23  -5    8.78    3.89
   2 -23  -5    3.85    4.13
  -2 -23   5    3.96    3.56
   2 -23  -5   11.04    4.71
   2  23  -5   10.41    4.12
   2  23  -5    4.18    3.95
  -2 -23   5    6.47    3.82
   2  23  -5    7.24    4.14
   2 -23  -4   86.94    8.85
   2 -23  -4   83.00    8.48
   2  23  -4   94.92    9.49
  -2  23   4   77.58    8.80
  -2 -23   4   93.02    8.61
   2  23  -4   74.66    8.56
   2  23  -4   69.69    8.29
   2 -23  -4   80.60    8.72
  -2 -23   4   84.84    8.67
   2 -23  -3   12.03    4.42
  -2 -23   3   14.11    4.90
   2 -23  -3    3.89    4.29
   2  23  -3   15.46    5.57
  -2 -23   3   14.75    4.65
  -2  23   3    2.31    3.37
  -2  23   3    4.46    4.31
   2  23  -3   12.64    4.75
   2  23  -3    5.15    4.37
  -2 -23   2  213.00   12.79
   2  23  -2  214.93   13.75
   2 -23  -2  255.49   13.94
   2 -23  -2  251.34   13.47
   2  23  -2  229.98   14.33
   2  23  -2  212.54   13.40
  -2  23   2  214.87   14.04
   2 -23  -2  205.91   11.07
  -2 -23   2  220.42   12.99
  -2  23   2  214.93   12.86
  -2 -23   1   70.76    7.76
   2  23  -1   65.71    8.43
   2 -23  -1   66.09    7.73
   2  23  -1   77.13    9.23
   2  23  -1   66.05    7.68
  -2  23   1   64.93    8.35
  -2 -23   1   64.92    7.56
   2 -23  -1   60.51    6.85
  -2  23   1   72.91    7.95
  -2  23   1   72.01    8.31
  -2 -23   0   60.84    7.10
   2  23   0   71.34    8.87
  -2 -23   0   59.46    7.48
   2 -23   0   69.69    7.98
   2  23   0   62.31    8.75
  -2  23   0   73.34    8.41
   2 -23   0   52.54    6.71
  -2 -23   0   65.50    7.45
   2  23   0   57.23    6.89
  -2  23   0   53.78    7.42
  -2  23   0   64.52    8.33
   2 -23   1  102.46    8.35
   2  23   1   95.27    9.40
   2 -23   1   89.96    8.48
  -2  23  -1   97.39    9.29
  -2 -23  -1  104.70    8.25
  -2  23  -1   81.94    8.73
   2  23   1  105.44    9.93
  -2  23  -1   94.46    9.12
  -2 -23  -1  100.85    9.11
  -2  23  -2    1.10    2.88
  -2  23  -2   -0.64    3.81
  -2  23  -2    0.73    3.84
   2 -23   2   -4.00    3.62
  -2 -23  -2    3.28    4.36
  -2 -23  -2    3.05    4.08
   2 -23   2    2.49    3.22
  -2  23  -3   -1.72    4.36
  -2  23  -3   -3.35    3.83
   2 -23   3    3.79    3.82
  -2 -23  -3    2.54    3.81
  -2 -23  -3   -1.54    3.35
   2 -23   3    1.35    3.49
  -2  23  -4    3.59    3.82
   2 -23   4    0.45    3.47
  -2  23  -4    0.39    2.99
  -2 -23  -4    4.56    4.49
  -2 -23  -4    1.18    3.21
   2 -23   4    2.60    3.07
  -2  23  -5   20.81    4.41
   2 -23   5   17.72    4.42
  -2  23  -5   22.27    4.36
  -2  23  -5   17.12    4.90
  -2  23  -5   13.67    3.96
  -2 -23  -5   20.22    4.93
  -2 -23  -5   18.39    3.55
   2 -23   5   13.71    3.41
   2 -23   6  126.51    7.72
  -2  23  -6  125.98    8.66
  -2  23  -6  137.38    7.82
  -2 -23  -6  127.53    8.51
  -2  23  -6  132.38    8.20
  -2  23  -6  142.94    8.04
   2 -23   7   -5.17    1.68
  -2  23  -7   -0.21    1.90
   2  24  -8    1.38    1.50
   2 -24  -8    2.50    1.79
   2 -24  -8    1.25    1.57
   2 -24  -7   38.99    4.81
   2 -24  -7   41.47    4.90
  -2 -24   7   32.40    3.80
   2  24  -7   38.25    4.97
  -2  24   7   33.67    4.48
   2  24  -7   36.02    4.42
   2 -24  -7   42.98    4.78
  -2 -24   6   25.61    4.43
   2 -24  -6   21.23    4.30
   2 -24  -6   22.13    4.90
   2  24  -6   22.18    4.53
  -2  24   6   19.68    4.57
   2 -24  -6   24.30    4.55
  -2 -24   6   28.80    4.16
   2 -24  -5   22.18    5.09
  -2 -24   5   23.42    4.81
   2 -24  -5   26.15    5.13
   2  24  -5   24.30    5.07
   2 -24  -5   27.78    5.46
   2  24  -5   23.86    5.33
  -2  24   5   24.75    5.63
   2  24  -5   22.03    4.67
  -2 -24   5   23.82    4.64
   2 -24  -4    3.56    3.50
   2 -24  -4    7.94    3.83
  -2 -24   4   -3.72    3.70
   2  24  -4    7.56    3.95
  -2  24   4   -1.88    3.92
   2 -24  -4    2.15    3.64
   2  24  -4    4.68    3.92
   2  24  -4    7.46    3.96
  -2 -24   4   -1.94    3.64
   2 -24  -3   80.83    7.86
  -2 -24   3   79.95    8.54
   2  24  -3   73.42    8.41
   2 -24  -3   81.73    8.59
   2  24  -3   65.73    8.26
  -2  24   3   68.37    8.67
  -2 -24   3   78.86    8.16
   2  24  -3   83.86    8.59
  -2  24   3   85.18    7.71
  -2 -24   2    6.39    3.48
   2  24  -2    4.14    4.79
   2 -24  -2   15.84    4.98
   2 -24  -2   -1.56    2.77
  -2 -24   2    4.53    3.12
   2  24  -2    9.67    4.87
   2  24  -2    2.41    3.73
  -2  24   2    2.72    4.73
  -2  24   2    2.85    3.73
   2 -24  -2    8.71    4.01
  -2  24   2   11.63    4.59
  -2 -24   1  234.12   13.26
   2  24  -1  245.27   14.76
   2 -24  -1  252.78   13.56
   2  24  -1  223.19   14.22
   2  24  -1  277.66   14.46
  -2  24   1  251.86   14.94
   2 -24  -1  250.33   12.88
  -2 -24   1  264.63   13.81
  -2  24   1  261.94   13.72
  -2  24   1  249.37   14.39
  -2  24   0   -1.98    4.50
   2  24   0  -11.39    4.94
  -2 -24   0   -2.60    3.71
   2 -24   0    0.99    4.04
   2  24   0   -1.13    3.98
   2  24   0    6.66    3.65
  -2  24   0    1.00    2.90
  -2 -24   0   -1.06    3.05
   2 -24   0    3.78    3.42
  -2  24   0   -0.41    3.32
  -2  24  -1    3.40    4.26
   2 -24   1    2.67    3.09
   2  24   1   -2.86    3.99
  -2 -24  -1   -2.25    3.82
   2  24   1    2.32    4.52
  -2  24  -1   -5.78    4.02
  -2 -24  -1    9.99    3.83
   2 -24   1    5.33    3.33
  -2  24  -1    0.28    3.90
  -2 -24  -2   65.82    7.55
   2 -24   2   53.92    6.81
   2  24   2   54.06    7.58
  -2  24  -2   52.48    7.24
  -2  24  -2   58.42    7.49
   2 -24   2   50.73    6.82
  -2 -24  -2   63.18    7.25
   2  24   2   61.10    8.16
   2  24   3   -0.17    3.15
  -2  24  -3   -0.16    3.66
   2 -24   3    3.39    3.70
   2  24   3   -2.77    3.36
   2 -24   3    2.52    3.22
  -2 -24  -3    2.65    3.39
  -2 -24  -3   -1.84    3.72
  -2  24  -3   -2.44    3.80
  -2 -24  -4    9.11    4.59
   2 -24   4    5.61    3.57
  -2  24  -4    5.89    3.80
  -2  24  -4    2.65    3.77
   2 -24   4    3.35    2.95
  -2 -24  -4    2.45    3.22
  -2 -24  -5   21.51    4.54
   2 -24   5   26.70    4.67
  -2  24  -5   35.63    4.89
  -2  24  -5   24.92    4.87
  -2  24  -5   26.17    4.53
  -2  24  -5   25.71    4.66
   2 -24   5   31.15    4.17
  -2 -24  -5   35.66    4.48
  -2  24  -6   13.77    3.11
  -2  24  -6   17.55    3.89
  -2 -24  -6   13.64    3.56
  -2  24  -6   15.43    3.02
   2 -24   6   10.10    2.80
  -2  24  -7   -3.82    1.63
  -2 -24  -7   -0.21    1.70
  -2 -25   7  121.42    6.12
   2 -25  -7  106.14    6.49
   2 -25  -7  107.83    6.29
   2  25  -7   96.00    6.47
  -2  25   7   97.46    6.14
   2 -25  -7  112.84    6.44
   2  25  -7  113.64    6.42
  -2 -25   7   99.80    5.15
  -2 -25   6   70.61    6.19
   2 -25  -6   83.81    7.12
  -2  25   6   65.75    6.41
   2  25  -6   79.62    6.77
  -2 -25   6   91.38    6.05
   2 -25  -6   83.62    6.92
   2 -25  -6   79.61    6.67
   2 -25  -5   24.79    5.08
  -2 -25   5   20.62    4.47
   2 -25  -5   22.71    4.85
   2  25  -5   28.50    4.61
   2 -25  -5   22.43    5.10
  -2  25   5   24.49    5.16
   2  25  -5   19.14    4.46
  -2 -25   5   17.21    4.35
   2  25  -5   26.01    4.48
  -2 -25   4    6.10    3.72
   2 -25  -4   -1.19    3.52
   2  25  -4    0.45    3.40
  -2 -25   4    2.39    3.50
   2 -25  -4    4.95    3.80
  -2  25   4    3.65    3.80
   2  25  -4    4.74    3.36
   2  25  -4   -1.68    3.51
   2 -25  -3   75.74    7.69
  -2 -25   3   59.88    7.22
   2  25  -3   71.38    8.21
   2 -25  -3   71.26    7.96
   2  25  -3   64.77    8.07
  -2  25   3   59.26    7.81
   2  25  -3   60.23    7.44
  -2 -25   3   61.95    7.35
  -2  25   3   75.50    6.84
   2  25  -2    6.41    4.13
   2 -25  -2   -2.54    3.48
  -2  25   2    4.15    3.87
  -2 -25   2    5.08    3.78
   2  25  -2    5.51    4.09
   2 -25  -2    0.17    3.62
   2  25  -2    4.86    3.69
  -2  25   2    5.12    4.34
  -2 -25   2    4.04    3.48
   2 -25  -2    9.21    3.29
  -2  25   2    9.62    3.91
  -2  25   1  206.52   13.09
  -2 -25   1  184.50   11.63
   2  25  -1  205.93   13.67
   2 -25  -1  223.30   12.83
   2  25  -1  199.41   13.54
   2  25  -1  213.21   12.71
  -2  25   1  193.98   13.06
  -2 -25   1  202.03   12.14
   2 -25  -1  196.28   11.19
  -2  25   1  209.80   12.39
  -2  25   0   11.02    4.82
  -2 -25   0   17.81    4.39
   2  25   0   14.54    5.16
   2 -25   0   13.33    4.53
   2  25   0   10.55    5.00
   2  25   0   15.91    4.72
  -2  25   0   17.58    4.97
  -2 -25   0   18.68    4.59
   2 -25   0   17.59    4.62
  -2  25   0   20.21    4.93
   2 -25   1   50.38    6.23
   2  25   1   61.19    8.10
  -2  25  -1   56.97    6.82
  -2 -25  -1   53.63    6.91
   2  25   1   64.18    8.21
  -2  25  -1   63.75    7.15
  -2  25  -1   58.34    7.51
   2 -25   1   68.03    7.26
  -2 -25  -1   64.16    6.75
  -2  25  -1   49.79    6.94
  -2  25  -1   58.69    7.62
   2 -25   2   37.39    5.77
   2 -25   2   20.25    4.79
   2  25   2   32.36    6.15
  -2  25  -2   35.35    6.09
  -2  25  -2   34.50    5.89
  -2 -25  -2   36.71    6.04
   2  25   2   30.12    6.19
   2  25   3    1.38    3.26
  -2  25  -3    1.95    3.29
   2 -25   3   -2.64    3.38
   2  25   3   -1.90    3.15
   2 -25   3    2.74    3.22
  -2 -25  -3    2.25    3.25
  -2 -25  -3   -3.49    3.70
  -2  25  -3   -0.48    2.47
  -2 -25  -4   -2.63    3.59
   2 -25   4   -3.18    3.19
  -2  25  -4    4.43    3.14
  -2  25  -4    9.37    3.52
   2 -25   4    1.98    2.70
  -2 -25  -4   -0.62    2.81
   2 -25   5   47.60    5.23
  -2  25  -5   50.80    5.51
  -2  25  -5   45.69    6.04
  -2 -25  -5   48.76    5.70
  -2  25  -5   52.61    5.53
   2 -25   5   53.39    4.78
  -2 -25  -5   56.57    5.15
  -2  25  -6   -2.16    2.00
  -2  25  -6   -2.03    2.28
   2 -25   6   -0.46    2.09
  -2  25  -6   -3.52    1.94
  -2 -25  -6   -4.94    2.67
   2 -26  -7   40.27    3.53
   2 -26  -7   40.67    3.74
   2  26  -7   41.26    4.02
  -2  26   7   41.51    3.68
  -2 -26   7   38.77    3.33
   2 -26  -6   20.98    3.80
  -2 -26   6   24.64    3.75
   2 -26  -6   23.31    4.11
  -2  26   6   22.35    4.29
   2  26  -6   20.39    3.52
   2 -26  -6   18.12    3.83
  -2 -26   6   20.68    3.14
   2 -26  -5   38.30    4.99
  -2 -26   5   28.53    4.51
   2  26  -5   32.70    4.68
   2 -26  -5   32.59    5.13
   2 -26  -5   22.32    4.55
  -2  26   5   27.46    5.19
   2  26  -5   31.22    5.00
  -2 -26   5   26.65    4.70
   2  26  -5   29.17    4.31
  -2 -26   4   22.42    4.70
   2 -26  -4   25.09    5.12
   2  26  -4   25.94    5.07
   2 -26  -4   28.62    5.24
   2  26  -4   22.52    4.72
  -2  26   4   21.90    5.44
   2  26  -4   23.60    4.92
  -2 -26   4   23.74    5.17
   2  26  -3   12.56    4.34
  -2 -26   3    8.36    3.92
   2  26  -3   10.06    4.54
   2 -26  -3   10.57    4.28
  -2  26   3   10.17    4.44
   2 -26  -3    8.91    4.12
  -2  26   3    9.64    4.03
   2  26  -3   13.08    4.42
  -2  26   3   15.17    3.40
  -2 -26   3    9.71    3.99
   2  26  -2   30.86    6.22
  -2  26   2   26.67    5.80
   2 -26  -2   46.65    5.81
  -2 -26   2   19.83    5.03
   2  26  -2   30.82    6.25
   2 -26  -2   31.60    5.72
  -2  26   2   31.43    6.21
   2  26  -2   35.20    5.77
  -2 -26   2   23.03    5.13
   2 -26  -2   25.07    4.40
  -2  26   2   35.09    5.46
  -2  26   1   95.99    9.07
  -2 -26   1  105.56    8.88
   2  26  -1   85.40    9.10
   2 -26  -1   98.48    8.66
   2  26  -1   84.40    9.12
   2  26  -1  107.44    9.08
  -2  26   1   84.65    9.11
  -2 -26   1   92.18    8.50
   2 -26  -1   99.73    8.02
  -2  26   1  102.59    8.82
  -2 -26   0   25.75    5.11
   2  26   0   29.64    6.12
  -2 -26   0   27.03    5.04
   2 -26   0   27.57    5.10
   2  26   0   24.92    5.96
   2  26   0   33.96    5.23
  -2  26   0   22.34    5.23
  -2  26   0   27.81    5.34
  -2  26   0   24.01    5.46
  -2  26  -1   19.83    5.00
   2 -26   1   19.79    4.47
  -2  26  -1   13.31    4.57
   2  26   1   16.26    5.00
  -2 -26  -1   20.11    4.67
   2  26   1   20.86    5.71
  -2  26  -1   16.98    4.55
  -2  26  -1   20.15    5.20
  -2 -26  -1   26.56    4.74
   2 -26   1   22.48    4.60
  -2  26  -1   16.83    5.02
   2 -26   2   16.29    4.26
   2 -26   2   12.82    3.74
   2  26   2   11.82    4.50
  -2  26  -2   14.20    4.86
  -2  26  -2   19.65    4.85
  -2 -26  -2   18.47    4.86
   2  26   2   19.60    5.20
  -2 -26  -3   49.72    5.83
   2 -26   3   40.77    5.53
   2  26   3   47.54    6.09
  -2  26  -3   39.73    5.95
   2 -26   3   36.12    5.17
  -2  26  -3   41.63    6.02
  -2 -26  -3   39.20    5.55
   2  26   3   43.33    6.04
  -2  26  -4   30.83    4.67
   2 -26   4   24.86    4.52
  -2  26  -4   28.75    4.69
  -2 -26  -4   25.51    4.66
  -2 -26  -4   26.99    4.20
   2 -26   4   22.02    4.15
   2 -26   5    0.97    2.51
  -2  26  -5    4.01    2.91
  -2  26  -5    4.42    2.45
  -2 -26  -5    1.28    2.78
  -2  26  -5   -0.82    2.27
   2 -26   5    3.68    1.84
  -2  26  -6   20.50    3.28
  -2  26  -6   24.71    2.60
  -2 -26  -6   24.53    3.38
   2 -26   6   20.03    2.78
  -2 -27   6   40.29    4.15
  -2  27   6   38.37    3.80
   2 -27  -6   44.20    4.56
   2  27  -6   48.94    4.49
  -2  27   6   46.11    4.72
  -2 -27   6   49.66    3.68
   2 -27  -6   44.79    4.65
   2 -27  -6   44.05    4.07
   2  27  -5    2.23    2.38
  -2  27   5    3.21    2.93
   2 -27  -5    3.36    2.65
   2 -27  -5    3.36    2.56
  -2 -27   5   -1.07    2.65
   2  27  -5    2.07    2.41
   2  27  -5    2.28    2.65
  -2  27   5    4.75    3.53
   2 -27  -5   -0.02    3.00
  -2 -27   5    2.60    2.69
  -2 -27   4   80.87    7.34
   2  27  -4   97.27    8.01
   2  27  -4  101.30    8.03
  -2 -27   4   99.03    7.68
  -2  27   4   95.11    8.32
   2  27  -4  105.43    8.30
   2 -27  -4   92.85    7.90
   2 -27  -4  104.54    8.15
  -2  27   4  102.71    8.16
  -2 -27   3    2.18    3.06
   2  27  -3    1.68    3.55
  -2 -27   3    9.89    4.09
   2  27  -3    1.61    3.56
   2  27  -3    9.93    3.65
  -2  27   3    0.50    3.51
   2 -27  -3    4.86    3.72
  -2  27   3    3.99    3.48
   2 -27  -3    0.66    2.93
  -2  27   2   20.20    4.78
   2 -27  -2   23.88    4.70
  -2 -27   2   16.85    4.20
   2  27  -2   20.78    4.94
   2 -27  -2   21.90    5.06
   2  27  -2   16.13    4.70
   2  27  -2   25.96    4.95
  -2  27   2   19.16    4.97
  -2 -27   2   16.53    4.46
   2 -27  -2   17.54    3.76
  -2  27   2   16.35    4.15
  -2  27   1   20.88    5.39
  -2 -27   1   31.08    5.19
   2  27  -1   25.61    5.82
   2 -27  -1   22.15    4.86
   2  27  -1   26.04    6.00
   2  27  -1   22.86    4.62
  -2  27   1   25.57    5.55
  -2 -27   1   24.40    4.80
   2 -27  -1   26.91    4.51
  -2  27   1   25.22    5.13
  -2 -27   0   27.61    4.87
   2  27   0   37.74    6.75
  -2 -27   0   34.78    5.37
   2  27   0   35.13    6.60
   2  27   0   39.31    5.59
   2 -27   0   40.20    5.60
  -2  27   0   33.14    6.15
  -2  27   0   35.56    6.10
  -2  27   0   36.94    6.38
   2  27   1   65.38    7.82
  -2  27  -1   69.54    6.97
  -2  27  -1   72.70    7.66
  -2 -27  -1   71.28    6.61
  -2  27  -1   71.28    7.67
   2 -27   1   69.30    6.96
   2 -27   1   77.15    6.98
   2  27   1   73.18    8.18
  -2  27  -1   75.80    7.31
   2 -27   2   -0.97    2.90
   2 -27   2   -3.86    3.41
   2  27   2    6.11    3.77
  -2  27  -2   -2.94    3.49
  -2  27  -2   -0.66    2.87
  -2 -27  -2   -2.78    3.38
   2  27   2   -1.06    3.41
  -2 -27  -3   75.39    6.57
   2 -27   3   58.25    6.39
   2  27   3   70.99    6.99
   2 -27   3   54.99    5.89
  -2  27  -3   57.91    6.40
  -2  27  -3   69.25    7.00
  -2 -27  -3   68.43    6.30
   2  27   3   71.30    6.96
  -2  27  -4   27.16    4.23
   2 -27   4   26.60    4.54
  -2  27  -4   28.97    4.41
  -2 -27  -4   33.38    4.58
  -2 -27  -4   33.80    4.23
   2 -27   4   27.34    4.17
  -2 -27  -5   37.51    4.32
  -2  27  -5   31.40    4.33
  -2  27  -5   36.21    3.99
   2 -27   5   40.91    3.61
  -2  27  -5   35.43    3.98
   2 -27   5   37.82    4.16
   2 -27   6  111.83    4.82
  -2  27  -6  105.21    5.15
  -2  28   6   41.17    3.83
   2  28  -6   44.52    3.77
  -2 -28   6   45.25    3.76
   2 -28  -6   46.94    4.08
  -2  28   5   -3.23    2.60
   2 -28  -5   -1.03    2.44
  -2 -28   5   -1.27    2.28
   2  28  -5   -4.86    2.34
   2  28  -5   -2.49    2.38
  -2  28   5   -5.36    3.02
   2 -28  -5    0.28    2.86
   2  28  -5   -0.42    1.82
  -2 -28   5    0.10    2.21
  -2 -28   4   35.43    5.04
   2  28  -4   34.01    4.81
   2  28  -4   36.87    4.92
  -2 -28   4   33.10    4.64
  -2  28   4   32.87    5.32
  -2  28   4   37.41    4.75
   2 -28  -4   33.42    4.61
   2 -28  -4   38.06    5.18
   2  28  -4   29.06    4.59
  -2 -28   3   37.37    5.32
   2  28  -3   30.81    5.45
   2  28  -3   47.00    5.66
  -2 -28   3   44.23    5.79
  -2  28   3   29.81    5.63
  -2  28   3   48.87    5.98
   2 -28  -3   53.94    5.81
   2 -28  -3   35.28    5.37
   2  28  -3   30.11    5.26
  -2 -28   2   44.71    5.83
   2  28  -2   39.91    6.22
   2 -28  -2   42.35    5.98
  -2  28   2   41.61    6.00
   2  28  -2   40.20    6.17
  -2  28   2   34.89    4.77
  -2 -28   2   38.49    5.51
   2  28  -2   35.74    5.30
  -2  28   2   43.65    6.45
  -2 -28   1   45.17    5.42
   2  28  -1   41.41    6.46
   2 -28  -1   45.52    5.91
   2  28  -1   51.47    5.97
  -2 -28   1   42.11    5.94
   2 -28  -1   45.06    5.19
  -2  28   1   48.20    6.27
   2  28  -1   44.40    6.60
  -2  28   1   44.07    6.26
  -2  28   1   46.64    6.01
   2  28   0   69.92    6.38
  -2  28   0   69.03    7.46
   2 -28   0   66.39    6.57
  -2 -28   0   77.34    6.82
  -2  28   0   73.44    7.23
   2  28   0   67.72    7.59
  -2 -28   0   81.30    6.89
   2  28   0   71.39    7.86
  -2  28   0   74.34    7.37
  -2  28   0   83.90    7.81
   2 -28   1    4.28    3.01
  -2  28  -1    7.41    3.45
   2  28   1    2.01    3.72
   2 -28   1    5.48    2.50
  -2  28  -1    7.94    3.96
   2  28   1    9.92    4.26
  -2  28  -1    3.47    3.13
  -2  28  -1    3.38    3.50
   2 -28   2   12.14    3.69
  -2  28  -2    6.01    3.31
   2  28   2   14.36    4.40
   2 -28   2    6.81    3.22
   2  28   2   14.11    4.25
  -2  28  -2    8.83    3.97
   2 -28   3   35.98    4.93
   2  28   3   51.27    5.47
  -2  28  -3   43.59    5.47
   2  28   3   43.68    5.29
  -2  28  -3   36.35    4.94
   2 -28   3   35.65    4.70
   2 -28   4    5.68    2.73
  -2  28  -4    8.49    2.53
  -2  28  -4    3.79    2.62
  -2 -28  -4    8.26    2.81
   2 -28   4    6.84    2.66
  -2  28  -5    7.07    1.87
  -2  28  -5    5.06    2.38
   2 -28   5    7.19    2.14
  -2  28  -5    7.48    2.03
  -2 -28  -5    5.38    2.27
   2 -29  -6    7.02    1.87
   2  29  -6    8.48    2.04
  -2 -29   6   10.00    1.76
   2  29  -5   -2.77    1.64
   2 -29  -5    5.24    2.60
   2  29  -5    3.52    1.76
  -2 -29   5    1.67    2.05
   2 -29  -5    4.78    2.40
   2  29  -5    1.17    1.84
  -2  29   5    1.29    2.20
  -2 -29   5    5.53    2.03
   2  29  -4    0.58    2.14
   2 -29  -4    0.98    2.94
   2  29  -4   -4.88    2.55
  -2 -29   4    0.16    2.30
   2 -29  -4   -2.39    2.31
  -2  29   4   -9.10    3.16
   2  29  -4   -3.41    2.30
  -2  29   4    0.47    3.06
  -2 -29   4   -1.25    2.33
   2  29  -3    1.98    3.02
  -2 -29   3    3.22    2.64
   2  29  -3    1.24    2.70
   2 -29  -3   -0.27    3.20
  -2  29   3    3.57    3.11
   2 -29  -3   -1.09    2.34
   2  29  -3   -3.90    2.46
  -2  29   3   -1.96    3.46
  -2 -29   3    2.40    2.62
   2 -29  -2   88.15    7.41
   2  29  -2   77.99    7.35
  -2  29   2   87.80    7.48
   2  29  -2   79.91    7.52
   2  29  -2   90.00    7.14
  -2 -29   2   83.31    7.16
  -2  29   2   72.47    7.43
  -2 -29   2   78.45    7.03
  -2 -29   1    4.00    2.68
   2  29  -1    2.90    3.28
  -2 -29   1    3.79    2.71
   2 -29  -1    2.53    2.65
  -2  29   1    2.16    3.36
   2  29  -1    1.87    3.00
  -2  29   1    4.28    3.09
   2  29  -1    5.13    3.44
  -2  29   0   33.91    5.55
   2  29   0   34.62    5.61
  -2  29   0   28.49    5.25
  -2  29   0   39.59    5.41
   2  29   0   44.52    6.22
  -2  29   0   40.75    5.81
   2 -29   0   31.59    4.75
  -2 -29   0   45.62    5.15
  -2 -29   0   41.03    4.87
   2 -29   1   -0.34    2.24
   2  29   1    1.91    3.16
  -2  29  -1    4.65    2.91
   2 -29   1    2.19    2.70
  -2  29  -1    1.37    3.03
  -2  29  -1   -2.11    3.54
   2  29   1    0.34    3.34
  -2  29  -1   -2.83    2.85
   2 -29   2   19.24    3.63
   2  29   2   25.05    4.55
   2 -29   2   18.65    3.77
  -2  29  -2   24.63    4.47
  -2  29  -2   19.30    4.00
   2  29   2   20.75    4.34
   2 -29   3    2.22    2.65
   2  29   3    0.54    2.71
  -2  29  -3    7.35    2.78
   2 -29   3    6.05    2.85
  -2  29  -3    9.27    3.26
   2  29   3    3.96    2.97
  -2  29  -4   82.25    5.34
  -2  29  -4   83.31    6.21
  -2  29  -4   84.47    5.72
   2 -29   4   83.22    5.28
   2 -29   4   79.92    5.64
   2 -29   5    5.22    1.77
  -2  29  -5    2.12    1.70
   2 -30  -5   26.15    3.19
  -2  30   5   25.36    3.08
  -2  30   5   21.36    2.90
   2  30  -5   23.34    2.65
  -2 -30   5   25.70    2.82
  -2  30   5   21.31    2.94
  -2 -30   5   20.28    2.74
   2 -30  -4   49.27    4.72
   2  30  -4   45.13    4.41
   2 -30  -4   49.57    4.27
  -2  30   4   44.05    4.09
   2  30  -4   52.16    4.55
  -2 -30   4   46.84    4.80
  -2  30   4   46.97    4.83
   2  30  -4   48.35    4.28
  -2 -30   4   43.11    4.38
   2 -30  -3  147.91    8.17
   2  30  -3  114.39    7.58
   2  30  -3  152.31    7.92
  -2 -30   3  135.51    7.90
  -2  30   3  138.13    8.47
   2  30  -3  123.63    7.84
   2 -30  -3  174.52    7.59
  -2  30   3  155.66    7.87
  -2 -30   3  127.80    7.67
  -2  30   2    3.38    2.79
   2  30  -2    1.29    2.79
  -2 -30   2    6.14    2.89
  -2 -30   2    8.62    3.08
   2  30  -2    5.77    2.61
  -2  30   2    5.07    2.96
   2  30  -2    1.88    2.80
  -2  30   1   45.08    5.20
  -2 -30   1   42.77    4.73
  -2 -30   1   31.41    4.46
  -2  30   1   29.37    4.80
   2  30  -1   32.71    5.26
   2  30  -1   50.40    5.12
   2 -30  -1   41.79    4.55
  -2  30   1   31.05    5.09
  -2  30   1   32.12    4.84
   2  30  -1   32.11    5.36
  -2  30   0   49.31    5.63
   2  30   0   56.66    6.33
  -2  30   0   47.55    5.50
   2  30   0   49.74    6.05
  -2 -30   0   60.03    5.44
   2 -30   0   48.27    5.07
  -2  30   0   53.25    6.07
  -2  30   0   54.22    5.76
   2 -30   1   37.13    3.96
  -2  30  -1   38.52    4.55
   2  30   1   40.00    5.59
  -2  30  -1   40.02    4.87
  -2  30  -1   45.80    4.98
   2 -30   1   35.12    4.44
  -2  30  -1   38.44    5.25
   2  30   1   30.59    5.13
  -2  30  -2   19.54    3.59
   2  30   2   23.86    4.33
   2 -30   2   21.90    3.36
   2 -30   2   22.13    3.88
  -2  30  -2   24.02    4.16
   2  30   2   25.42    4.38
  -2  30  -3    1.59    1.95
   2 -30   3    3.49    2.19
   2  30   3    7.42    2.69
   2  30   3    2.83    2.35
   2 -30   3    2.91    2.21
  -2  30  -3   -1.64    2.11
   2 -30   4   -0.58    1.69
   2 -30   4   -1.28    1.45
  -2  30  -4    0.56    1.94
  -2  30  -4   -0.49    1.26
  -2  30  -4    2.74    1.75
  -2  31   4    2.46    2.05
   2  31  -4   -5.85    2.09
  -2 -31   4   -2.61    1.95
  -2 -31   4    3.38    2.14
   2  31  -4    0.85    1.12
  -2  31   4    4.72    2.16
   2  31  -4    4.01    1.81
  -2  31   4    2.75    2.07
  -2  31   3   12.23    3.35
   2  31  -3   15.11    3.22
  -2 -31   3   13.46    2.99
  -2 -31   3   17.13    3.01
   2  31  -3   10.60    2.54
  -2  31   3   16.17    3.41
   2  31  -3   18.79    3.43
  -2  31   3   10.88    3.34
  -2  31   2   -1.83    2.55
  -2  31   2    3.34    2.88
   2  31  -2    5.45    2.86
  -2 -31   2    0.54    2.37
  -2 -31   2   -2.28    2.45
   2  31  -2    4.79    2.23
  -2  31   2    2.87    2.90
   2  31  -2   -1.32    2.50
  -2  31   2    1.41    2.63
  -2  31   1   17.30    3.36
   2  31  -1   13.30    3.83
  -2  31   1   13.35    3.40
  -2 -31   1   18.47    3.12
  -2 -31   1    9.62    2.97
   2 -31  -1   13.37    2.71
  -2  31   1   10.08    3.47
   2  31  -1   10.87    3.54
  -2  31   1   10.12    3.34
  -2  31   0    3.95    2.84
  -2 -31   0   -3.29    1.89
   2 -31   0    0.58    2.07
   2  31   0   -1.12    2.87
  -2  31   0   -3.53    2.54
  -2  31   0   -2.66    2.70
   2  31   0   -1.66    2.92
  -2  31   0    0.30    2.24
  -2  31  -1   21.75    3.48
   2  31   1   17.84    4.14
   2 -31   1   18.15    3.47
  -2  31  -1   18.03    3.60
   2  31   1   14.88    3.89
   2  31   2    3.71    2.52
   2 -31   2    3.13    2.37
   2 -31   2   -0.94    1.80
  -2  31  -2    1.36    2.16
   2  31   2    1.46    2.28
  -2  31  -3   70.75    4.93
   2 -31   3   69.50    4.63
  -2  31  -3   73.51    4.28
   2 -31   3   71.07    4.57
  -2  32   4   10.33    2.16
  -2 -32   4   12.86    2.00
  -2 -32   4    8.66    1.63
  -2  32   4   10.01    1.92
  -2  32   4    9.48    2.17
   2  32  -3   19.34    2.91
  -2  32   3   20.34    3.24
  -2 -32   3   19.00    2.80
  -2 -32   3   21.36    2.86
  -2  32   3   21.11    3.03
   2  32  -3   20.34    3.00
  -2  32   3   18.93    3.22
   2  32  -2    2.75    2.18
  -2  32   2    3.19    2.28
  -2 -32   2    7.67    2.08
  -2 -32   2    1.59    1.87
  -2  32   2    7.89    2.54
   2  32  -2    6.24    2.41
  -2  32   2    5.84    2.40
  -2  32   1    7.70    2.40
   2  32  -1   -0.16    2.41
  -2  32   1    1.00    2.30
  -2 -32   1   -4.13    1.95
  -2  32   1    0.55    2.51
  -2 -32   1   -0.99    1.90
   2 -32  -1    0.82    1.39
  -2  32   1   -2.78    2.44
   2  32  -1   -1.35    2.49
   2 -32   0    2.30    1.95
  -2 -32   0    5.88    1.76
   2  32   0    7.78    2.86
  -2  32   0    3.44    2.01
  -2  32   0    3.81    2.46
  -2  32   0    7.04    2.28
   2  32   0    4.68    2.70
  -2  32   0    7.66    2.44
   2 -32   1   22.10    3.14
   2  32   1   26.51    3.81
  -2  32  -1   23.58    3.62
  -2  32  -1   23.23    3.20
   2  32   1   20.53    3.58
   2 -32   2    2.22    1.92
  -2  32  -2    1.66    1.98
   2  32   2    4.63    2.11
  -2  32  -3   31.98    3.17
  -2  32  -3   23.25    2.49
   2 -32   3   26.31    2.66
  -2 -33   3    0.42    1.05
  -2  33   3   -1.03    1.78
  -2  33   3    1.53    1.59
  -2  33   3   -1.40    1.34
  -2 -33   2    1.26    1.39
   2  33  -2   -0.74    1.79
  -2  33   2   -1.21    1.86
  -2  33   2    1.59    1.90
   2  33  -2    0.61    1.70
  -2  33   2   -0.63    1.48
  -2 -33   1   -1.42    1.47
   2  33  -1    0.77    1.89
  -2  33   1    0.05    1.75
   2  33  -1   -1.15    1.99
  -2  33   1    2.93    1.74
  -2  33   1   -0.03    1.60
   2 -33   0    4.57    1.76
   2  33   0    5.65    2.21
  -2  33   0    4.19    1.94
   2  33   0    3.24    1.95
   2  33   1   22.77    3.09
   2 -33   1   24.87    2.76
  -2  33  -1   20.68    2.81
   2  33   1   21.15    2.82
  -2  33  -2   19.66    2.35
   2 -33   2   17.92    2.18
  -2  34   1   57.61    3.63
   2  34  -1   51.27    3.61
   2  34  -1   49.10    3.51
  -2  34   0    5.50    1.62
   2  34   0    6.05    1.79
   2  34   0    6.67    1.91
   3   0 -11    7.41    2.56
   3   0 -11    8.56    2.56
   3   0 -11   14.73    2.53
   3   0 -10    5.29    3.91
   3   0 -10    9.05    4.45
   3   0 -10   11.17    4.58
   3   0  -9   97.58   10.61
   3   0  -9  101.49   10.35
   3   0  -9   89.23    8.67
   3   0  -8    2.14    4.57
   3   0  -8   -0.62    4.54
   3   0  -8    0.97    4.36
  -3   0   7  512.91   23.82
   3   0  -7  426.76   20.72
   3   0  -7  440.17   17.32
   3   0  -7  426.95   23.96
   3   0  -7  468.69   22.37
   3   0  -7  446.33   18.42
   3   0  -7  414.76   20.34
  -3   0   7  466.01   20.01
   3   0  -7  417.92   16.87
  -3   0   6   -4.60    5.49
   3   0  -6    6.61    4.69
   3   0  -6   -1.64    3.85
  -3   0   5  178.18    8.92
   3   0  -5  173.74    9.96
  -3   0   5  176.37   10.75
  -3   0   5  170.54   11.71
   3   0  -5  177.80   11.28
   3   0  -4   -2.64    4.24
  -3   0   4   -4.64    3.96
  -3   0   4   -0.01    2.77
   3   0  -4   -6.29    2.62
   3   0  -4    1.13    3.47
  -3   0   4   -5.18    4.66
   3   0  -3  679.70   14.65
  -3   0   3  725.76   16.53
   3   0  -3  649.09   16.02
  -3   0   3  694.70   15.07
  -3   0   3  674.33   16.22
  -3   0   3  675.33   16.87
  -3   0   2   -4.62    2.63
   3   0  -2   -1.17    2.51
  -3   0   2   -1.26    2.97
  -3   0   2   -1.53    2.70
   3   0  -2    0.08    2.88
   3   0  -1  595.56   12.46
  -3   0   1  594.89   11.88
   3   0  -1  571.66   13.68
  -3   0   1  581.78    8.27
  -3   0   1  596.89    9.71
  -3   0   1  572.09    7.85
   3   0  -1  599.82   13.79
  -3   0   0   -3.96    1.82
   3   0   0    0.00    1.74
  -3   0   0    0.47    1.72
  -3   0   0   -0.98    1.93
   3   0   0   -1.15    2.72
   3   0   0   -0.88    2.27
  -3   0   0    2.71    3.40
   3   0   1    3.12    3.16
  -3   0  -1    6.06    2.96
  -3   0  -1    3.31    2.85
  -3   0  -1    6.69    4.22
  -3   0  -1    5.62    1.63
   3   0   1    4.58    1.87
   3   0   1    0.89    3.06
  -3   0  -1    4.14    4.30
  -3   0  -2    4.06    4.77
   3   0   2   -2.52    3.05
  -3   0  -2   -0.82    4.35
  -3   0  -2   -0.06    3.22
   3   0   2    0.94    3.27
  -3   0  -2   -0.35    3.44
  -3   0  -3   32.67    6.20
  -3   0  -3   37.91    5.44
   3   0   3   47.67    5.06
   3   0   3   41.89    4.39
  -3   0  -3   29.26    5.53
  -3   0  -3   27.75    6.07
   3   0   4    3.16    3.52
  -3   0  -4   -3.66    4.56
  -3   0  -4   -2.85    4.38
  -3   0  -4    1.07    5.12
  -3   0  -4   -9.49    5.28
  -3   0  -4   -4.77    4.40
  -3   0  -5    3.78    5.15
  -3   0  -5    6.93    4.54
  -3   0  -5    5.67    5.45
  -3   0  -5    5.17    5.30
  -3   0  -5    9.29    5.56
  -3   0  -6   -3.80    4.43
  -3   0  -6   -8.47    4.67
  -3   0  -6  -10.02    4.21
  -3   0  -6    2.95    5.31
  -3   0  -6    4.14    4.02
  -3   0  -6    7.82    5.70
  -3   0  -6   -1.61    4.25
  -3   0  -6   -0.03    5.71
  -3   0  -6    0.95    4.02
  -3   0  -7  205.81   14.18
  -3   0  -7  220.94   15.43
  -3   0  -7  208.69   13.61
  -3   0  -7  209.81   13.44
  -3   0  -7  213.04   13.70
  -3   0  -7  211.82   15.34
  -3   0  -8    0.33    4.20
  -3   0  -8   -6.17    4.11
  -3   0  -8    3.24    3.93
  -3   0  -8    5.90    4.22
  -3   0  -8    1.30    3.76
  -3   0  -8    1.00    4.51
  -3   0  -9  297.73   11.93
  -3   0  -9  304.81   13.35
  -3   0  -9  305.87   12.11
   3  -1 -11   18.20    3.33
   3   1 -11   23.34    3.37
   3   1 -11   22.78    3.31
   3  -1 -11   18.74    3.11
   3  -1 -11   18.41    2.72
   3   1 -11   19.48    2.80
   3  -1 -10   95.28    7.60
   3   1 -10   89.38    7.50
   3   1 -10   80.31    7.94
   3  -1 -10   88.48    8.43
   3  -1 -10   86.23    8.31
   3   1 -10   87.34    8.19
   3  -1  -9    5.04    4.55
   3   1  -9    2.57    4.47
   3  -1  -9    6.96    4.29
   3   1  -9    7.58    5.08
[truncated: 606,134 more chars]
